# Supplementary material for: Investigating the role of the Listeria monocytogenes noncoding RNA Rli47 during the response to environmental stressors
Source: FEMS Microbes. 2025 Oct 20;6:xtaf012. doi: 10.1093/femsmc/xtaf012 (PMC12596718; doi:10.1093/femsmc/xtaf012)
Supplement: xtaf012_Supplemental_Files [file xtaf012_supplemental_files.zip]

Archive with 9 entries (9 files):
- FEMSMC-2024-052.R1 one sentence summary.docx
- FEMSMC-2024-052.R1 supplementary data - reviews and author response.docx
- Supplementary File 10 - All CopraRNA and IntaRNA predictions at 37C.xlsx
- Supplementary File 5 - rli47 alignment.json
- Supplementary File 6 - ilva alignment.json
- Supplementary File 7 - DESeq2 normalized read counts.xlsx
- Supplementary File 8 - BLASTn of rli47 against all RefSeq Lmono strains.xlsx
- Supplementary File 9 - All CopraRNA and IntaRNA predictions at 20C.xlsx
- Supplementary Tables 1 - 4 FEMS.docx
