# Supplementary material for: Investigating the role of the Listeria monocytogenes noncoding RNA Rli47 during the response to environmental stressors
Source: FEMS Microbes. 2025 Oct 20;6:xtaf012. doi: 10.1093/femsmc/xtaf012 (PMC12596718; doi:10.1093/femsmc/xtaf012)
Supplement: xtaf012_Supplemental_Files [file xtaf012_supplemental_files.zip › Supplementary File 10 - All CopraRNA and IntaRNA predictions at 37C.xlsx]

## Sheet: CopraRNA Results
fdr	p.value	L. monocytogenes 6179 NZ_HG813249	L. seeligeri NC_013891	L. monocytogenes 10403S NC_017544	L. ivanovii NZ_CP009577	L. monocytogenes EGD-e NC_003210	L. innocua NZ_CP045743	L. welshimeri NZ_LT906444	Annotation	Additional homologs	Amount sampled
0	0	lm6179_rs14345(N/A|-142.447|0|749|866|398|515|N/A)	lse_rs10745(N/A|-107.106|0|749|848|413|512|GeneID:32490731)	lmrg_rs10860(N/A|-142.257|0|749|866|397|514|N/A)	jl52_rs11220(N/A|-123.701|0|749|848|410|509|GeneID:57077144)	lmo2142(N/A|-142.447|0|749|866|398|515|GeneID:985289)	gh761_rs12030(N/A|-109.111|0|749|848|417|516|N/A)	ckv90_rs11135(N/A|-110.028|0|740|839|416|515|GeneID:61190066)	GntR family transcriptional regulator		0
0.000180331	1.26592e-07	lm6179_rs13980(tsaE|-30.712|0.000431|60|109|195|242|N/A)	lse_rs10395(tsaE|-26.9488|0.0010835|61|109|194|244|GeneID:32489894)	lmrg_rs10495(tsaE|-32.4774|0.0002062|60|109|195|241|N/A)	jl52_rs10825(tsaE|-18.2815|0.0409634|87|118|359|388|GeneID:57077067)	lmo2078(N/A|-32.7514|0.0002028|60|109|195|242|GeneID:987047)	gh761_rs12400(tsaE|-30.7971|0.0002133|60|109|196|243|N/A)	ckv90_rs10790(tsaE|-22.8624|0.0061677|63|109|196|234|GeneID:61189998)	tRNA (adenosine(37)-N6)-threonylcarbamoyltransferase complex ATPase subunit type 1 TsaE		0
0.00088089	9.27578e-07	lm6179_rs03370(N/A|-23.5578|0.0134169|1053|1099|434|477|N/A)	lse_rs01735(N/A|-28.2442|0.001157|1050|1195|356|476|GeneID:32488315)	lmrg_rs02010(N/A|-22.5301|0.0184381|1052|1099|433|477|N/A)	jl52_rs01915(N/A|-32.5577|0.0001623|1078|1206|150|295|GeneID:57075323)	lmo0389(ltrA|-23.5578|0.0134843|1053|1099|434|477|GeneID:987647)	gh761_rs06560(N/A|-16.5373|0.1847494|546|585|240|281|N/A)	ckv90_rs01765(N/A|-13.8295|0.4146551|764|807|14|54|GeneID:61188229)	low temperature requirement protein A		0
0.00798618	1.12126e-05	lm6179_rs00205(rplW|-19.4934|0.0369319|447|475|70|98|N/A)	lse_rs12905(rplW|-21.0642|0.0109852|447|484|60|99|GeneID:32488625)	lmrg_rs13405(rplW|-19.4934|0.0334995|447|475|70|98|N/A)	jl52_rs13410(rplW|-20.9335|0.0097555|447|484|58|97|GeneID:57077570)	lmo2630(rplW|-19.4934|0.0368576|447|475|70|98|GeneID:984375)	gh761_rs09420(rplW|-23.8455|0.0035986|447|484|60|99|N/A)	ckv90_rs13365(rplW|-23.2874|0.0039659|447|484|61|97|GeneID:61190504)	50S ribosomal protein L23		0
0.0279954	4.9132e-05	lm6179_rs00200(rplB|-17.9461|0.1140521|122|150|70|98|N/A)	lse_rs12900(rplB|-20.2095|0.0274742|122|170|60|99|GeneID:32490886)	lmrg_rs13400(rplB|-17.9461|0.1041179|122|150|70|98|N/A)	jl52_rs13405(rplB|-20.0874|0.0246851|122|170|58|97|GeneID:57077569)	lmo2629(rplB|-17.9461|0.1131637|122|150|70|98|GeneID:985132)	gh761_rs09425(rplB|-25.3024|0.0035911|122|170|60|99|N/A)	ckv90_rs13360(rplB|-24.9288|0.0036098|122|170|59|97|GeneID:61190503)	50S ribosomal protein L2		0
0.0393841	8.29431e-05	lm6179_rs11840(N/A|-18.4469|0.0982004|488|520|133|163|N/A)	lse_rs08170(N/A|-21.0274|0.0206414|470|521|133|182|GeneID:32489170)	lmrg_rs08360(N/A|-18.424|0.0903589|488|520|133|163|N/A)	jl52_rs08635(N/A|-19.5483|0.0333092|443|532|124|209|GeneID:57076633)	lmo1677(N/A|-18.0586|0.114038|230|262|3|46|GeneID:985647)	gh761_rs00095(N/A|-18.8122|0.0655836|488|520|134|164|N/A)	ckv90_rs08630(N/A|-29.8529|0.0005124|446|521|132|202|GeneID:61189571)	1 4-dihydroxy-2-naphthoate polyprenyltransferase		0
0.0422941	0.000103917	lm6179_rs13060(nth|-17.5641|0.1203908|410|457|125|169|N/A)	lse_rs09470(nth|-24.9988|0.0030919|55|96|201|247|GeneID:32489926)	lmrg_rs09575(nth|-17.5644|0.109951|410|457|125|169|N/A)	jl52_rs09880(nth|-23.6436|0.0045382|53|177|120|246|GeneID:57076881)	lmo1894(nth|-16.2267|0.2048325|80|94|379|393|GeneID:985799)	gh761_rs13310(nth|-15.6935|0.2108524|797|830|70|100|N/A)	ckv90_rs09865(nth|-13.3599|0.4192513|559|705|90|236|GeneID:61189815)	endonuclease III		0
0.0806917	0.000251146	lm6179_rs13065(N/A|-16.5486|0.1882813|810|824|379|393|N/A)	lse_rs09475(N/A|-25.9757|0.0021673|785|826|201|247|GeneID:32488874)	lmrg_rs09580(N/A|-16.4397|0.1808309|810|824|378|392|N/A)	jl52_rs09885(N/A|-21.3887|0.012837|783|907|120|246|GeneID:57076882)	lmo1895(dnaD|-16.5498|0.1864167|810|824|379|393|GeneID:985793)	gh761_rs13305(N/A|-15.7444|0.2134853|68|132|381|433|N/A)	ckv90_rs09870(N/A|-13.2195|0.4506592|83|104|220|242|GeneID:61189816)	DnaD domain-containing protein		0
0.0806917	0.000254905	lm6179_rs13120(mgsA|-20.9001|0.0233819|480|537|185|235|N/A)	lse_rs09530(mgsA|-24|0.0035577|385|472|134|217|GeneID:32489316)	lmrg_rs09635(mgsA|-19.6178|0.0368814|480|537|185|234|N/A)	jl52_rs09945(mgsA|-9.96729|0.8936198|237|306|285|348|GeneID:57076894)	lmo1906(mgsA|-20.9001|0.0234045|480|537|185|235|GeneID:985777)	gh761_rs13250(mgsA|-15.6716|0.1776551|490|537|186|231|N/A)	ckv90_rs09925(mgsA|-19.4173|0.0267226|491|537|186|235|GeneID:61189827)	methylglyoxal synthase		0
0.102997	0.000361521	lm6179_rs03335(N/A|-20.7348|0.0344478|805|858|380|438|N/A)		lmrg_rs01975(N/A|-23.3431|0.0106235|799|854|379|433|N/A)		lmo0382(N/A|-26.8315|0.0028825|760|854|380|484|GeneID:987638)	gh761_rs06595(N/A|-23.8074|0.0065149|758|854|381|487|N/A)		DeoR/GlpR family DNA-binding transcription regulator		0
0.103649	0.000400555	lm6179_rs10650(N/A|-16.0167|0.1751512|157|190|4|46|N/A)	lse_rs06765(N/A|-24.6826|0.0023499|191|236|6|56|GeneID:32489946)	lmrg_rs07180(N/A|-16.0008|0.1618831|157|190|4|46|N/A)	jl52_rs07365(N/A|-19.445|0.0206537|201|236|6|44|GeneID:57076383)	lmo1443(N/A|-16.0167|0.1735312|157|190|4|46|GeneID:986175)	gh761_rs01245(N/A|-15.2612|0.1970065|164|187|3|25|N/A)	ckv90_rs07430(N/A|-14.2755|0.2399059|211|327|76|153|GeneID:61189335)	AzlD domain-containing protein		0
0.103649	0.000442999	lm6179_rs00555(dhaM1|-11.762|0.7727075|110|194|83|164|N/A)	lse_rs13250(dhaM1|-18.4225|0.0409928|31|56|140|164|GeneID:32488750)	lmrg_rs13750(dhaM1|-11.4105|0.8060302|115|194|83|156|N/A)	jl52_rs13820(dhaM1|-18.0278|0.0421942|30|56|138|163|GeneID:57077649)	lmo2697(N/A|-11.991|0.7298161|31|51|145|164|GeneID:987124)	gh761_rs09090(dhaM1|-19.112|0.0367128|32|63|135|164|N/A)	ckv90_rs13710(dhaM1|-22.6408|0.0060826|31|74|123|164|GeneID:61190571)	dihydroxyacetone kinase phosphoryl donor subunit DhaM1		0
0.103649	0.00047295	lm6179_rs05460(N/A|-16.1702|0.2282258|121|191|251|319|N/A)	lse_rs03535(N/A|-22.3172|0.0109188|675|708|77|111|GeneID:32490250)	lmrg_rs04060(N/A|-14.1652|0.4413397|6|143|247|394|N/A)	jl52_rs03985(N/A|-23.4379|0.0056138|675|708|75|109|GeneID:57075727)	lmo0809(N/A|-14.1652|0.4638708|6|143|248|395|GeneID:985399)	gh761_rs04500(N/A|-17.2653|0.1185845|6|143|249|396|N/A)	ckv90_rs03945(N/A|-16.3311|0.1401879|675|709|75|109|GeneID:61188654)	ABC transporter permease		0
0.115867	0.000569371	lm6179_rs00505(N/A|-24.5243|0.0091755|24|149|327|443|N/A)	lse_rs13200(N/A|-15.8912|0.196018|326|447|165|285|GeneID:32490212)	lmrg_rs13700(N/A|-21.0167|0.0343323|31|149|326|437|N/A)	jl52_rs13745(N/A|-15.0988|0.2403884|105|126|139|159|GeneID:57077637)	lmo2688(N/A|-25.2448|0.0069547|31|149|327|438|GeneID:985360)	gh761_rs09140(N/A|-24.3753|0.0065754|234|381|154|299|N/A)	ckv90_rs13655(N/A|-15.2841|0.2444536|511|552|454|493|GeneID:61190561)	FtsW/RodA/SpoVE family cell cycle protein		0
0.173555	0.000913767	lm6179_rs13090(N/A|-19.4938|0.0418917|543|579|379|418|N/A)	lse_rs09500(panD|-20.1533|0.0190054|81|151|198|245|GeneID:32489318)	lmrg_rs09605(N/A|-17.5497|0.0883395|543|579|378|417|N/A)	jl52_rs09915(panD|-17.6444|0.0508364|78|154|191|245|GeneID:57076888)	lmo1900(panD|-19.4938|0.0417755|543|579|379|418|GeneID:985787)	gh761_rs13280(panD|-20.1554|0.0229784|543|579|380|419|N/A)	ckv90_rs09895(panD|-16.2755|0.1067549|468|501|458|491|GeneID:61189821)	aspartate 1-decarboxylase		0
0.177947	0.00106817	lm6179_rs13800(mraZ|-17.5206|0.1028236|58|99|355|394|N/A)	lse_rs10175(mraZ|-19.2327|0.0303421|35|99|164|236|GeneID:32489145)	lmrg_rs10315(mraZ|-15.9786|0.1799861|58|99|354|393|N/A)	jl52_rs10620(mraZ|-20.6302|0.0136993|36|102|342|413|GeneID:57077028)	lmo2042(N/A|-17.5206|0.1020663|58|99|355|394|GeneID:985262)	gh761_rs12575(mraZ|-18.4458|0.0530644|58|99|356|395|N/A)	ckv90_rs10575(mraZ|-16.9252|0.0838279|53|86|199|239|GeneID:61189956)	division/cell wall cluster transcriptional repressor MraZ		0
0.177947	0.00118981	lm6179_rs09065(N/A|-20.1314|0.03399|94|152|18|81|N/A)	lse_rs11755(N/A|-19.272|0.030196|94|152|17|81|GeneID:32488531)	lmrg_rs12245(N/A|-20.0916|0.0313603|94|152|18|81|N/A)	jl52_rs12250(N/A|-17.5357|0.0568533|94|152|16|79|GeneID:57077345)	lmo2412(N/A|-20.0916|0.0345206|94|152|18|81|GeneID:987478)	gh761_rs10570(N/A|-18.9652|0.0424423|94|152|17|81|N/A)	ckv90_rs12220(N/A|-17.6734|0.0608004|96|152|17|78|GeneID:61190280)	Fe-S cluster assembly sulfur transfer protein SufU		0
0.177947	0.00121961	lm6179_rs00085(N/A|-20.1702|0.0486542|948|979|277|318|N/A)	lse_rs12785(N/A|-20.387|0.0272259|948|993|272|319|GeneID:32490360)	lmrg_rs13285(N/A|-20.1307|0.0448883|948|979|276|317|N/A)	jl52_rs13290(N/A|-13.7167|0.3828277|50|87|76|112|GeneID:57077546)	lmo2606(rpoA|-20.1702|0.0484771|948|979|277|318|GeneID:984700)	gh761_rs09540(N/A|-20.5059|0.0315311|948|979|278|319|N/A)	ckv90_rs13240(N/A|-20.1062|0.0302565|949|983|273|317|GeneID:61190480)	DNA-directed RNA polymerase subunit alpha		0
0.177947	0.00128081	lm6179_rs08930(N/A|-24.9935|0.0037413|255|298|55|106|N/A)	lse_rs11890(N/A|-11.3392|0.6965659|275|294|379|403|GeneID:32488238)	lmrg_rs12380(N/A|-24.9935|0.0034303|255|298|55|106|N/A)	jl52_rs12385(N/A|-9.86424|0.8955895|20|52|319|356|GeneID:57077370)	lmo2439(N/A|-24.9935|0.0038014|255|298|55|106|GeneID:987411)	gh761_rs10435(N/A|-13.1033|0.4679111|275|298|383|408|N/A)	ckv90_rs12385(N/A|-12.582|0.4671357|442|460|127|148|GeneID:61190312)	YxeA family protein		0
0.177947	0.00128221	lm6179_rs11270(nrdR|-20.532|0.0292604|495|643|152|281|N/A)	lse_rs07345(nrdR|-14.7205|0.2268767|364|405|207|246|GeneID:32489143)	lmrg_rs07775(nrdR|-16.0467|0.1796928|495|643|152|280|N/A)	jl52_rs07955(nrdR|-12.1991|0.5368784|449|466|229|245|GeneID:57076500)	lmo1562(nrdR|-16.1579|0.1849645|495|643|152|281|GeneID:986952)	gh761_rs00660(nrdR|-18.9041|0.0445919|540|584|194|238|N/A)	ckv90_rs08025(nrdR|-22.5515|0.007097|471|608|166|310|GeneID:61189452)	transcriptional regulator NrdR		0
0.177947	0.00131165	lm6179_rs13115(N/A|-25.4704|0.0064719|61|118|185|235|N/A)	lse_rs09525(N/A|-14.3361|0.3605258|304|350|186|240|GeneID:32489638)	lmrg_rs09630(N/A|-24.1913|0.0097977|57|118|185|239|N/A)	jl52_rs09940(N/A|-10.6342|0.8918752|662|709|373|403|GeneID:57076893)	lmo1905(cca|-25.4704|0.0065433|61|118|185|235|GeneID:985781)	gh761_rs13255(N/A|-20.3053|0.0389339|949|1009|263|324|N/A)	ckv90_rs09920(N/A|-19.4336|0.0453097|72|118|186|235|GeneID:61189826)	CCA tRNA nucleotidyltransferase		0
0.18744	0.0014717	lm6179_rs13395(N/A|-20.8242|0.0383021|27|53|135|164|N/A)	lse_rs09805(N/A|-18.6924|0.0577667|25|68|128|165|GeneID:32490798)	lmrg_rs09910(N/A|-20.8268|0.0347081|27|53|135|164|N/A)	jl52_rs10220(N/A|-17.7177|0.0761927|25|53|134|163|GeneID:57076949)	lmo1961(N/A|-20.8242|0.0382166|27|53|135|164|GeneID:984397)	gh761_rs12975(N/A|-17.6471|0.1111938|1144|1172|16|45|N/A)	ckv90_rs10230(N/A|-21.9147|0.0144362|1139|1173|16|54|GeneID:61189887)	NAD(P)/FAD-dependent oxidoreductase		0
0.18744	0.00152935	lm6179_rs07100(N/A|-17.3645|0.1480261|528|661|19|148|N/A)	lse_rs05145(N/A|-12.3198|0.636134|98|137|142|181|GeneID:32488444)	lmrg_rs05700(N/A|-17.3645|0.135557|528|661|19|148|N/A)	jl52_rs05745(N/A|-14.7156|0.2556262|498|549|90|145|GeneID:57076065)	lmo1150(N/A|-17.3645|0.1467328|528|661|19|148|GeneID:986159)	gh761_rs02920(N/A|-13.7884|0.4740932|229|260|121|150|N/A)	ckv90_rs05670(N/A|-28.316|0.0009184|515|661|18|166|GeneID:61188991)	PocR ligand-binding domain-containing protein		0
0.18744	0.00157899	lm6179_rs11340(ytoI|-26.7544|0.0041841|471|516|262|312|N/A)	lse_rs07415(ytoI|-14.8969|0.3045897|1421|1460|196|240|GeneID:32489741)	lmrg_rs07845(ytoI|-26.6942|0.0039229|471|516|261|311|N/A)	jl52_rs08025(ytoI|-14.5917|0.3088981|1281|1327|372|418|GeneID:57076514)	lmo1576(N/A|-26.4682|0.0047452|471|516|262|312|GeneID:986987)	gh761_rs00590(ytoI|-17.1787|0.1529773|473|517|262|311|N/A)	ckv90_rs08095(ytoI|-13.7655|0.4444873|358|389|251|286|GeneID:61189466)	CBS-HotDog domain-containing transcription factor YtoI		0
0.199236	0.00197026	lm6179_rs10205(N/A|-19.0185|0.0825595|595|624|78|110|N/A)	lse_rs06315(N/A|-18.1179|0.0759367|477|624|78|216|GeneID:32489024)	lmrg_rs06735(N/A|-20.4386|0.042035|595|624|78|110|N/A)	jl52_rs06880(N/A|-14.3309|0.3165845|595|619|84|109|GeneID:57076286)	lmo1354(N/A|-20.4386|0.0461601|595|624|78|110|GeneID:987742)	gh761_rs01705(N/A|-21.4357|0.0224931|595|624|78|111|N/A)	ckv90_rs06980(N/A|-20.6562|0.0255002|595|624|77|109|GeneID:61189245)	Xaa-Pro peptidase family protein		0
0.199236	0.0019921	lm6179_rs05725(N/A|-20.3243|0.0449107|56|152|231|312|N/A)	lse_rs03825(N/A|-14.1561|0.3541979|24|82|191|238|GeneID:32489264)	lmrg_rs04320(N/A|-16.9711|0.1611289|56|146|235|311|N/A)	jl52_rs04300(N/A|-13.4428|0.4181454|532|549|425|443|GeneID:57075784)	lmo0863(N/A|-17.0002|0.1718928|56|146|236|312|GeneID:984720)	gh761_rs04225(N/A|-13.9647|0.4514843|221|265|198|241|N/A)	ckv90_rs04410(N/A|-24.7114|0.0041982|680|779|117|236|GeneID:61188745)	DUF1861 family protein		0
0.199236	0.00199939	lm6179_rs00550(dhaL1|-15.908|0.2259749|23|47|210|236|N/A)	lse_rs13245(dhaL1|-17.5414|0.074429|632|657|140|164|GeneID:32489324)	lmrg_rs13745(dhaL1|-13.6938|0.475148|23|47|210|235|N/A)	jl52_rs13815(dhaL1|-17.3642|0.0700172|631|657|138|163|GeneID:57077648)	lmo2696(N/A|-15.908|0.2237495|23|47|210|236|GeneID:987127)	gh761_rs09095(dhaL1|-18.2772|0.066443|632|663|135|164|N/A)	ckv90_rs13705(dhaL1|-21.89|0.010882|631|674|123|164|GeneID:61190570)	dihydroxyacetone kinase ADP-binding subunit DhaL1		0
0.199236	0.00201915	lm6179_rs09150(N/A|-18.4428|0.06183|26|175|141|287|N/A)	lse_rs11690(N/A|-15.8857|0.1215991|78|114|209|246|GeneID:32489021)	lmrg_rs12150(N/A|-17.3841|0.0892148|29|175|141|280|N/A)	jl52_rs12180(N/A|-19.603|0.0192001|198|251|153|210|GeneID:57077332)	lmo2393(N/A|-19.5615|0.0378655|29|175|141|281|GeneID:987540)	gh761_rs10645(N/A|-18.5673|0.0444222|78|116|209|246|N/A)	ckv90_rs12125(N/A|-14.3968|0.2280438|78|116|209|245|GeneID:61190263)	YuzD family protein		0
0.199236	0.00203162	lm6179_rs10660(zurR|-21.7106|0.0169232|350|385|16|54|N/A)	lse_rs06775(zurR|-12.916|0.4458513|282|299|2|19|GeneID:32489914)	lmrg_rs07190(zurR|-21.7106|0.015361|350|385|16|54|N/A)	jl52_rs07375(zurR|-12.9752|0.4002002|353|391|8|49|GeneID:57076385)	lmo1445(zurR|-21.7106|0.0169785|350|385|16|54|GeneID:986176)	gh761_rs01235(zurR|-12.5973|0.5787638|1|9|380|388|N/A)	ckv90_rs07440(zurR|-19.893|0.022108|350|374|17|53|GeneID:61189337)	transcriptional regulator ZurR		0
0.199236	0.00222324	lm6179_rs07070(eutS|-21.8897|0.0142545|35|132|202|289|N/A)	lse_rs05110(eutS|-13.0009|0.4123712|455|480|209|234|GeneID:32489518)	lmrg_rs05670(eutS|-21.9003|0.0128868|35|132|202|288|N/A)	jl52_rs05710(eutS|-12.1709|0.5101722|71|134|144|198|GeneID:57076059)	lmo1144(N/A|-21.8897|0.0143195|35|132|202|289|GeneID:986310)	gh761_rs02950(eutS|-19.1963|0.0342763|35|114|217|290|N/A)	ckv90_rs05640(eutS|-17.7319|0.0536973|10|114|217|309|GeneID:61188985)	ethanolamine utilization microcompartment protein EutS		0
0.199236	0.00225847	lm6179_rs05405(N/A|-26.1117|0.0057698|186|313|339|484|N/A)	lse_rs03490(N/A|-13.8854|0.4494835|674|709|134|161|GeneID:32490261)	lmrg_rs04005(N/A|-25.858|0.0058146|186|313|338|483|N/A)	jl52_rs03940(N/A|-13.688|0.4413448|717|772|438|487|GeneID:57075718)	lmo0798(N/A|-26.1117|0.0058393|186|313|339|484|GeneID:985421)	gh761_rs04540(N/A|-17.2365|0.1566832|1298|1317|263|283|N/A)	ckv90_rs03895(N/A|-16.9939|0.1378563|1079|1161|69|148|GeneID:61188645)	amino acid permease		0
0.199236	0.00228999	lm6179_rs07080(N/A|-20.9309|0.0314838|219|269|261|312|N/A)	lse_rs05120(N/A|-11.1026|0.8183761|645|667|280|322|GeneID:32489569)	lmrg_rs05680(N/A|-20.2818|0.0374407|842|864|260|282|N/A)	jl52_rs05720(N/A|-13.3048|0.4159402|284|310|260|282|GeneID:57076061)	lmo1146(N/A|-20.9309|0.031452|219|269|261|312|GeneID:986162)	gh761_rs02940(N/A|-23.5121|0.0073095|274|299|270|295|N/A)	ckv90_rs05650(N/A|-10.749|0.8554672|512|539|381|400|GeneID:61188987)	Derived by automated computational analysis using gene prediction method: Protein Homology.		0
0.199236	0.00230902	lm6179_rs12620(N/A|-17.807|0.0721626|348|389|280|317|N/A)	lse_rs09010(N/A|-17.3695|0.0551067|348|369|299|318|GeneID:32488256)	lmrg_rs09135(N/A|-17.7713|0.0666678|348|389|279|316|N/A)	jl52_rs09420(N/A|-16.5966|0.0684056|348|389|278|315|GeneID:57076790)	lmo1806(acpP|-17.807|0.0717484|348|389|280|317|GeneID:986035)	gh761_rs13750(N/A|-17.2801|0.0708425|348|389|281|318|N/A)	ckv90_rs09420(N/A|-18.7652|0.0285342|348|369|298|317|GeneID:61189726)	acyl carrier protein		0
0.199236	0.00237769	lm6179_rs03195(N/A|-12.8589|0.7103928|88|115|210|239|N/A)	lse_rs01620(N/A|-22.9556|0.0095558|929|977|51|109|GeneID:32489042)	lmrg_rs01840(N/A|-12.3025|0.7739818|88|115|210|238|N/A)	jl52_rs01785(N/A|-14.0619|0.3451981|37|81|194|237|GeneID:57075297)	lmo0356(N/A|-12.8589|0.7050918|88|115|210|239|GeneID:987603)	gh761_rs06730(N/A|-15.7553|0.2428458|626|661|467|492|N/A)	ckv90_rs01640(N/A|-21.4443|0.017809|986|1133|297|441|GeneID:61188206)	oxidoreductase		0
0.204941	0.00254425	lm6179_rs07850(fdhF|-15.0469|0.5195936|654|707|95|156|N/A)	lse_rs12635(fdhF|-23.296|0.0160376|2216|2279|267|322|GeneID:32490935)	lmrg_rs13125(fdhF|-14.4715|0.577807|1815|1841|378|402|N/A)	jl52_rs13145(fdhF|-22.2899|0.0202834|1882|1941|63|109|GeneID:57077517)	lmo2586(N/A|-14.67|0.5704779|566|592|358|384|GeneID:987231)	gh761_rs09685(fdhF|-17.4684|0.1961189|1285|1297|460|472|N/A)	ckv90_rs13105(fdhF|-14.6056|0.4328398|2440|2494|203|247|GeneID:61190454)	formate dehydrogenase subunit alpha		0
0.204941	0.0026124	lm6179_rs00770(N/A|-21.0205|0.019076|299|353|269|318|N/A)	lse_rs13505(N/A|-18.9454|0.0286756|365|407|206|240|GeneID:32488899)	lmrg_rs13965(N/A|-21.008|0.0174032|299|353|268|317|N/A)	jl52_rs14165(N/A|-11.2538|0.654081|371|391|210|233|GeneID:57077714)	lmo2740(N/A|-21.0205|0.0191217|299|353|269|318|GeneID:985142)	gh761_rs08890(N/A|-13.6025|0.3752071|315|340|384|409|N/A)	ckv90_rs13915(N/A|-16.0349|0.106031|117|150|381|414|GeneID:61190611)	helix-hairpin-helix domain-containing protein		0
0.204941	0.00266158	lm6179_rs01440(qoxB|-18.5527|0.1334109|1101|1151|263|308|N/A)	lse_rs00070(qoxB|-24.6243|0.0073134|483|564|130|210|GeneID:32490928)	lmrg_rs00070(qoxB|-20.9432|0.047865|473|546|146|223|N/A)	jl52_rs00320(qoxB|-17.1765|0.1317157|1101|1151|261|306|GeneID:57075012)	lmo0014(qoxB|-16.2931|0.3032489|1101|1151|263|308|GeneID:984962)	gh761_rs08290(qoxB|-18.2781|0.1186045|1101|1151|264|309|N/A)	ckv90_rs00070(qoxB|-15.1877|0.3108258|250|317|230|280|GeneID:61187898)	cytochrome aa3 quinol oxidase subunit I		0
0.21066	0.00283534	lm6179_rs14545(N/A|-24.5906|0.0071078|34|67|277|306|N/A)	lse_rs10900(N/A|-13.6333|0.4071648|899|930|6|38|GeneID:32489139)	lmrg_rs11070(N/A|-24.5654|0.0065474|34|67|276|305|N/A)	jl52_rs11395(N/A|-10.8912|0.8213299|936|953|458|473|GeneID:57077177)	lmo2182(N/A|-24.5906|0.0071804|34|67|277|306|GeneID:984654)	gh761_rs11840(N/A|-14.2249|0.3935368|567|616|261|306|N/A)	ckv90_rs11315(N/A|-11.9503|0.6715738|28|57|117|148|GeneID:61190102)	ABC transporter ATP-binding protein		0
0.21066	0.00288373	lm6179_rs01805(N/A|-15.1883|0.3050186|261|321|112|165|N/A)	lse_rs00385(N/A|-17.7487|0.0700957|260|301|126|167|GeneID:32490673)	lmrg_rs00375(N/A|-25.6837|0.0036902|261|321|112|165|N/A)	jl52_rs00590(N/A|-16.9164|0.0880457|512|564|259|305|GeneID:57075064)	lmo0077(N/A|-25.3872|0.004611|261|321|112|165|GeneID:986552)	gh761_rs08040(N/A|-15.6019|0.2162615|261|301|126|166|N/A)	ckv90_rs00365(N/A|-11.8441|0.6654902|145|196|234|282|GeneID:61187957)	pentapeptide repeat-containing protein		0
0.213354	0.00322594	lm6179_rs05700(N/A|-17.4877|0.1502109|72|96|381|413|N/A)	lse_rs03800(N/A|-15.9152|0.1860069|75|106|197|229|GeneID:32488666)	lmrg_rs04295(N/A|-17.4859|0.137696|72|96|380|412|N/A)	jl52_rs04275(N/A|-14.172|0.3319181|73|106|195|228|GeneID:57075779)	lmo0858(N/A|-17.4919|0.1486483|72|96|381|413|GeneID:985100)	gh761_rs04250(N/A|-21.6179|0.0203689|71|97|380|414|N/A)	ckv90_rs04385(N/A|-21.0284|0.0213579|71|97|379|413|GeneID:61188740)	LacI family DNA-binding transcriptional regulator		0
0.213354	0.00326595	lm6179_rs12045(N/A|-24.3816|0.0084599|536|581|20|64|N/A)	lse_rs08375(N/A|-10.235|0.9343243|332|364|191|240|GeneID:32490420)	lmrg_rs08565(N/A|-24.3816|0.0077048|536|581|20|64|N/A)	jl52_rs08845(N/A|-12.5966|0.5516248|482|508|89|108|GeneID:57076675)	lmo1694(N/A|-24.3816|0.0085338|536|581|20|64|GeneID:985624)	gh761_rs14355(N/A|-18.8062|0.0644718|302|350|384|440|N/A)	ckv90_rs08840(N/A|-14.6927|0.2829808|536|580|20|63|GeneID:61189612)	TIGR01777 family oxidoreductase		0
0.213354	0.00354044	lm6179_rs04645(N/A|-12.2807|0.7779883|308|321|456|469|N/A)	lse_rs02830(N/A|-24.3209|0.0047859|145|272|145|290|GeneID:32488298)	lmrg_rs03245(N/A|-13.4576|0.5580558|308|321|455|468|N/A)	jl52_rs03245(N/A|-11.4975|0.7324402|509|559|257|305|GeneID:57075582)	lmo0646(N/A|-12.9584|0.6637159|308|321|456|469|GeneID:984982)	gh761_rs05255(N/A|-14.3142|0.3900722|757|777|422|442|N/A)	ckv90_rs03175(N/A|-20.104|0.0284451|745|803|380|440|GeneID:61188502)	VOC family protein		0
0.213354	0.00358474	lm6179_rs09880(oatA|-25.4987|0.0085932|384|462|119|198|N/A)	lse_rs06005(N/A|-16.4915|0.1900202|1645|1727|262|334|GeneID:32488660)	lmrg_rs06420(oatA|-25.5758|0.0075975|384|462|119|198|N/A)	jl52_rs06565(N/A|-16.4725|0.1700724|421|457|124|158|GeneID:57076223)	lmo1291(N/A|-25.435|0.0088817|384|462|119|198|GeneID:985119)	gh761_rs02130(N/A|-17.3615|0.167693|383|443|93|150|N/A)	ckv90_rs06665(N/A|-13.2705|0.5637798|1960|1996|112|148|GeneID:61189183)	peptidoglycan O-acetyltransferase OatA		0
0.213354	0.00371342	lm6179_rs04430(N/A|-18.5411|0.1117306|1275|1349|416|492|N/A)	lse_rs02590(N/A|-13.1326|0.5553813|1493|1520|16|32|GeneID:32489371)	lmrg_rs03030(N/A|-13.956|0.5425558|214|338|265|402|N/A)	jl52_rs02955(N/A|-22.7323|0.0103948|1239|1287|414|462|GeneID:57075524)	lmo0605(N/A|-17.4242|0.1712933|1275|1348|417|492|GeneID:985094)	gh761_rs05435(N/A|-12.4739|0.745034|1314|1342|452|471|N/A)	ckv90_rs02980(N/A|-18.1799|0.0815576|1045|1106|5|70|GeneID:61188463)	MATE family efflux transporter		0
0.213354	0.0038	lm6179_rs09230(N/A|-19.4318|0.0745475|407|452|282|325|N/A)	lse_rs11600(N/A|-21.0307|0.0237796|1204|1283|131|201|GeneID:32490324)	lmrg_rs12070(N/A|-19.4136|0.0683107|407|452|281|324|N/A)	jl52_rs12090(N/A|-13.048|0.5160049|1217|1282|131|190|GeneID:57077314)	lmo2377(N/A|-19.4318|0.0741077|407|452|282|325|GeneID:987926)	gh761_rs10720(N/A|-20.018|0.044646|1204|1283|131|203|N/A)	ckv90_rs12050(N/A|-16.3871|0.1624264|398|452|282|344|GeneID:61190248)	lmo2377 family MFS transporter		0
0.213354	0.00393711	lm6179_rs10360(N/A|-19.5315|0.0626407|220|285|380|454|N/A)	lse_rs06470(N/A|-18.1686|0.0696175|512|555|432|483|GeneID:32488219)	lmrg_rs06890(N/A|-18.3095|0.0941386|260|285|379|400|N/A)	jl52_rs07035(N/A|-18.0424|0.063838|474|556|373|462|GeneID:57076317)	lmo1385(N/A|-19.5315|0.0623263|220|285|380|454|GeneID:987832)	gh761_rs01545(N/A|-17.8811|0.0972122|814|862|145|186|N/A)	ckv90_rs07140(N/A|-19.0657|0.0467634|476|556|379|467|GeneID:61189277)	YitT family protein		0
0.213354	0.00400312	lm6179_rs11640(N/A|-13.1376|0.6716018|232|255|263|286|N/A)	lse_rs07740(N/A|-18.0454|0.0786153|1122|1140|132|150|GeneID:32489636)	lmrg_rs08160(N/A|-13.0946|0.6516292|232|255|262|285|N/A)	jl52_rs08390(N/A|-15.7215|0.1829558|1122|1140|130|148|GeneID:57076585)	lmo1637(N/A|-13.1376|0.6662478|232|255|263|286|GeneID:985693)	gh761_rs00285(N/A|-24.0692|0.0072235|739|800|87|152|N/A)	ckv90_rs08415(N/A|-18.3636|0.0676242|804|938|72|211|GeneID:61189529)	ABC transporter permease		0
0.213354	0.00400832	lm6179_rs09060(N/A|-20.3079|0.0526769|1317|1375|18|81|N/A)	lse_rs11760(N/A|-19.3417|0.0487227|1317|1375|17|81|GeneID:32488832)	lmrg_rs12250(N/A|-20.3156|0.0476792|1317|1375|18|81|N/A)	jl52_rs12255(N/A|-17.6385|0.0869673|1317|1375|16|79|GeneID:57077346)	lmo2413(N/A|-20.3156|0.0522995|1317|1375|18|81|GeneID:987477)	gh761_rs10565(N/A|-19.155|0.0649322|1317|1375|17|81|N/A)	ckv90_rs12225(N/A|-17.6816|0.0961301|1319|1375|17|78|GeneID:61190281)	cysteine desulfurase		0
0.213354	0.00410875	lm6179_rs12415(purL|-20.1293|0.0768384|845|907|259|321|N/A)	lse_rs08775(purL|-12.6533|0.7028927|456|504|257|304|GeneID:32490773)	lmrg_rs08935(purL|-16.0374|0.3247947|846|907|258|319|N/A)	jl52_rs09225(purL|-20.7466|0.0321172|456|508|250|301|GeneID:57076751)	lmo1769(purQ|-20.1087|0.0769789|845|907|259|321|GeneID:985972)	gh761_rs13965(purL|-20.9922|0.0415393|846|907|260|321|N/A)	ckv90_rs09210(purL|-18.6061|0.0875797|862|907|259|304|GeneID:61189685)	phosphoribosylformylglycinamidine synthase subunit PurL		0
0.213354	0.00418249	lm6179_rs09115(N/A|-20.4862|0.0507545|27|53|364|390|N/A)	lse_rs11710(N/A|-21.8819|0.0174194|1083|1131|65|111|GeneID:32490796)	lmrg_rs12180(N/A|-18.2359|0.1139724|2|37|379|416|N/A)		lmo2399(N/A|-20.4862|0.0505576|27|53|364|390|GeneID:987500)	gh761_rs10620(N/A|-17.4495|0.1368416|3|38|380|417|N/A)	ckv90_rs12155(N/A|-14.9803|0.2895242|1083|1131|64|109|GeneID:61190267)	hemolysin family protein		0
0.213354	0.00420849	lm6179_rs14105(pdxT|-15.6124|0.2490843|442|482|142|189|N/A)	lse_rs10525(pdxT|-12.8868|0.4834206|601|614|131|143|GeneID:32488842)	lmrg_rs10620(pdxT|-15.5295|0.2379263|413|492|125|207|N/A)	jl52_rs10980(pdxT|-11.781|0.6350895|197|224|152|182|GeneID:57077096)	lmo2102(N/A|-12.9226|0.6189234|314|349|456|483|GeneID:984751)	gh761_rs12260(pdxT|-21.8469|0.0130581|594|651|92|150|N/A)	ckv90_rs10920(pdxT|-19.5328|0.0298211|481|601|17|137|GeneID:61190023)	pyridoxal 5'-phosphate synthase glutaminase subunit PdxT		0
0.213354	0.00432008	lm6179_rs15045(N/A|-24.1079|0.0100329|752|860|19|136|N/A)	lse_rs04295(N/A|-12.8396|0.5712674|1113|1169|159|205|GeneID:32489506)	lmrg_rs11820(N/A|-24.1079|0.0091277|752|860|19|136|N/A)	jl52_rs04815(N/A|-12.0201|0.6716946|1058|1078|142|162|GeneID:57075884)	lmo2345(N/A|-24.1079|0.0101063|752|860|19|136|GeneID:987930)	gh761_rs11005(N/A|-13.671|0.5084102|994|1018|16|41|N/A)		LLM class flavin-dependent oxidoreductase		0
0.213354	0.00434843	lm6179_rs00755(N/A|-17.2566|0.1597575|587|616|462|488|N/A)	lse_rs13490(N/A|-24.7576|0.0043302|337|387|133|171|GeneID:32488697)	lmrg_rs13950(N/A|-12.0167|0.8100122|1021|1081|233|284|N/A)	jl52_rs14150(N/A|-16.3359|0.1350496|339|387|131|167|GeneID:57077711)	lmo2737(N/A|-17.0111|0.1743649|587|616|462|488|GeneID:987071)	gh761_rs08905(N/A|-12.1874|0.7487901|1098|1124|91|116|N/A)	ckv90_rs13900(N/A|-15.4291|0.2168301|737|769|379|413|GeneID:61190608)	LacI family DNA-binding transcriptional regulator		0
0.213354	0.00436168	lm6179_rs13665(N/A|-15.5125|0.4594072|1501|1541|263|302|N/A)	lse_rs10050(N/A|-17.1245|0.1849258|461|507|62|108|GeneID:32488903)	lmrg_rs10180(N/A|-15.4981|0.4344056|1501|1541|262|301|N/A)	jl52_rs10495(N/A|-29.3689|0.0012635|464|510|62|106|GeneID:57077003)	lmo2015(N/A|-15.1195|0.5099451|2784|2830|262|303|GeneID:984770)	gh761_rs12700(N/A|-17.3461|0.2085149|449|483|78|108|N/A)	ckv90_rs10470(N/A|-16.0687|0.2676275|1392|1414|291|312|GeneID:61189935)	alpha-mannosidase		0
0.213354	0.00436524	lm6179_rs09895(miaA|-16.7765|0.1896737|89|134|435|483|N/A)	lse_rs06020(miaA|-11.7599|0.7358098|217|240|282|308|GeneID:32490847)	lmrg_rs06435(miaA|-18.2742|0.095075|89|148|420|482|N/A)	jl52_rs06580(miaA|-22.5985|0.0087302|681|761|264|337|GeneID:57076226)	lmo1294(miaA|-16.5936|0.2017336|89|134|435|483|GeneID:985128)	gh761_rs02115(miaA|-12.079|0.7610382|201|261|89|158|N/A)	ckv90_rs06680(miaA|-11.8857|0.7026377|90|106|461|483|GeneID:61189186)	tRNA (adenosine(37)-N6)-dimethylallyltransferase MiaA		0
0.213354	0.00450257	lm6179_rs00090(rpsK|-14.4763|0.3417159|549|580|83|113|N/A)	lse_rs12790(rpsK|-16.6313|0.0931279|552|586|78|111|GeneID:32488746)	lmrg_rs13290(rpsK|-14.4763|0.3183887|549|580|83|113|N/A)	jl52_rs13295(rpsK|-18.3581|0.0368724|549|586|76|112|GeneID:57077547)	lmo2607(rpsK|-14.4763|0.338218|549|580|83|113|GeneID:985385)	gh761_rs09535(rpsK|-18.725|0.0446254|549|586|78|114|N/A)	ckv90_rs13245(rpsK|-16.6158|0.0923497|245|288|153|191|GeneID:61190481)	30S ribosomal protein S11		0
0.213354	0.00451605	lm6179_rs02920(rlmH|-15.1976|0.2766214|335|481|190|331|N/A)	lse_rs01440(rlmH|-16.981|0.0866832|440|481|189|240|GeneID:32489095)	lmrg_rs01520(rlmH|-20.3905|0.0286291|376|481|190|315|N/A)	jl52_rs01710(rlmH|-13.3583|0.3574077|196|340|303|406|GeneID:57075283)	lmo0293(N/A|-15.6898|0.2257907|400|453|262|316|GeneID:987456)	gh761_rs06985(rlmH|-19.5178|0.0342783|59|110|195|238|N/A)	ckv90_rs01425(rlmH|-18.3219|0.0471393|335|481|191|331|GeneID:61188163)	23S rRNA (pseudouridine(1915)-N(3))-methyltransferase RlmH		0
0.213354	0.00458266	lm6179_rs04075(N/A|-18.98|0.0943836|638|687|229|282|N/A)	lse_rs02240(N/A|-13.6594|0.4734697|448|494|254|298|GeneID:32489321)	lmrg_rs02670(N/A|-23.7385|0.0127486|638|687|228|281|N/A)	jl52_rs02570(N/A|-13.8983|0.4014935|1412|1445|130|157|GeneID:57075448)	lmo0534(N/A|-23.7405|0.0140898|638|687|229|282|GeneID:985301)	gh761_rs05815(N/A|-15.699|0.277012|564|601|380|414|N/A)	ckv90_rs02580(N/A|-19.5248|0.0468458|638|685|231|282|GeneID:61188384)	PFL family protein		0
0.213354	0.00476245	lm6179_rs00940(N/A|-19.4727|0.0708441|1271|1308|200|236|N/A)	lse_rs13640(N/A|-18.8988|0.0563268|80|146|196|246|GeneID:32488910)	lmrg_rs14105(N/A|-19.9017|0.054085|1271|1308|200|235|N/A)	jl52_rs14330(N/A|-19.3521|0.0400831|93|212|153|280|GeneID:57077744)	lmo2768(N/A|-19.9524|0.0580521|1271|1308|200|236|GeneID:986273)	gh761_rs08745(N/A|-14.6414|0.3820316|829|853|458|494|N/A)	ckv90_rs14055(N/A|-14.2869|0.3547691|129|155|260|285|GeneID:61190638)	ABC transporter permease subunit		0
0.213354	0.00481549	lm6179_rs01630(pdeA|-15.1543|0.4458942|676|689|269|282|N/A)	lse_rs00200(pdeA|-14.507|0.4009328|329|362|269|313|GeneID:32490856)	lmrg_rs00260(pdeA|-15.13|0.4225567|676|689|268|281|N/A)	jl52_rs00500(pdeA|-21.4975|0.0220008|496|638|298|436|GeneID:57075048)	lmo0052(N/A|-15.1543|0.4414629|676|689|269|282|GeneID:986050)	gh761_rs08110(pdeA|-21.1429|0.0365051|1119|1145|17|42|N/A)	ckv90_rs00210(pdeA|-17.5987|0.1238644|1112|1145|17|52|GeneID:61187926)	cyclic-di-AMP phosphodiesterase PdeA		0
0.213354	0.00481585	lm6179_rs13975(tsaB|-20.1509|0.0418779|822|860|266|307|N/A)	lse_rs10390(tsaB|-13.4343|0.4232416|87|235|118|237|GeneID:32489985)	lmrg_rs10490(tsaB|-20.137|0.0382171|822|860|265|306|N/A)	jl52_rs10820(tsaB|-19.4866|0.0293217|585|640|380|419|GeneID:57077066)	lmo2077(N/A|-20.1509|0.0417619|822|860|266|307|GeneID:987921)	gh761_rs12405(tsaB|-13.743|0.4496259|70|109|262|311|N/A)	ckv90_rs10785(tsaB|-12.8738|0.5015005|157|211|378|423|GeneID:61189997)	tRNA (adenosine(37)-N6)-threonylcarbamoyltransferase complex dimerization subunit type 1 TsaB		0
0.213354	0.00486918	lm6179_rs02090(N/A|-14.8033|0.2614353|361|405|196|239|N/A)	lse_rs00630(N/A|-15.7091|0.1178164|386|415|201|231|GeneID:32488543)	lmrg_rs00655(N/A|-15.3007|0.1963689|44|109|211|293|N/A)	jl52_rs00835(N/A|-16.476|0.0723754|278|412|164|312|GeneID:57075112)	lmo0133(N/A|-21.4838|0.0142558|360|413|197|240|GeneID:986735)	gh761_rs07775(N/A|-15.8548|0.1362348|361|405|197|240|N/A)	ckv90_rs00560(N/A|-17.4767|0.0517092|377|416|203|243|GeneID:61187996)	(4Fe-4S)-binding protein		0
0.213354	0.00498369	lm6179_rs14550(N/A|-23.82|0.0112304|1004|1037|277|306|N/A)	lse_rs10905(N/A|-17.5026|0.0952438|724|744|226|246|GeneID:32489164)	lmrg_rs11075(N/A|-23.7946|0.0103161|1004|1037|276|305|N/A)	jl52_rs11400(N/A|-11.7794|0.7046752|837|863|3|29|GeneID:57077178)	lmo2183(N/A|-23.8169|0.0113164|1004|1037|277|306|GeneID:984509)	gh761_rs11835(N/A|-16.1182|0.2081146|698|741|276|310|N/A)	ckv90_rs11320(N/A|-12.0864|0.6783984|460|469|379|388|GeneID:61190103)	iron ABC transporter permease		0
0.213354	0.00507765	lm6179_rs01335(N/A|-28.819|0.0018334|947|1091|361|502|N/A)		lmrg_rs14500(N/A|-20.1971|0.0509136|947|1091|360|501|N/A)		lmo2850(N/A|-24.3289|0.0107263|947|1091|361|502|GeneID:986384)	gh761_rs08395(N/A|-15.5853|0.2819863|953|1091|362|498|N/A)		MFS transporter		0
0.213354	0.00524925	lm6179_rs06565(rnjA|-19.8529|0.0740145|1067|1098|132|164|N/A)	lse_rs04665(rnjA|-17.7879|0.1079241|1079|1106|131|153|GeneID:32488503)	lmrg_rs05175(rnjA|-19.8949|0.0662097|1067|1098|132|164|N/A)	jl52_rs05185(rnjA|-18.3462|0.0749664|1079|1099|130|151|GeneID:57075957)	lmo1027(N/A|-19.8541|0.0735446|1067|1098|132|164|GeneID:986344)	gh761_rs03350(rnjA|-18.9018|0.0845064|1079|1130|118|153|N/A)	ckv90_rs05190(rnjA|-19.9615|0.0436001|1079|1099|131|152|GeneID:61188901)	ribonuclease J1		0
0.213354	0.00528165	lm6179_rs11265(N/A|-19.0373|0.0929457|74|178|147|234|N/A)	lse_rs07340(N/A|-16.2276|0.1857562|77|114|192|229|GeneID:32489427)	lmrg_rs07770(N/A|-18.1139|0.1223905|74|173|152|233|N/A)	jl52_rs07950(N/A|-13.2634|0.4986523|1067|1178|276|386|GeneID:57076499)	lmo1561(dnaB|-17.5533|0.164867|74|178|147|234|GeneID:986991)	gh761_rs00665(N/A|-19.2836|0.0652945|70|114|194|238|N/A)	ckv90_rs08020(N/A|-21.9423|0.0172575|59|133|171|247|GeneID:61189451)	replication initiation and membrane attachment family protein		0
0.213354	0.00531137	lm6179_rs00795(N/A|-18.685|0.118987|1262|1370|260|402|N/A)	lse_rs13530(N/A|-16.3642|0.1933929|1387|1535|357|494|GeneID:32488476)	lmrg_rs13990(N/A|-19.6753|0.0735439|934|1003|91|148|N/A)	jl52_rs14190(N/A|-14.4903|0.352271|1431|1480|423|465|GeneID:57077719)	lmo2745(N/A|-18.685|0.1180405|1262|1370|260|402|GeneID:987054)	gh761_rs08865(N/A|-21.4596|0.0296111|84|231|92|241|N/A)	ckv90_rs13940(N/A|-20.4349|0.036563|1571|1711|7|153|GeneID:61190616)	ABC transporter ATP-binding protein		0
0.213354	0.00531304	lm6179_rs13095(panC|-17.1676|0.1580422|941|1012|199|244|N/A)	lse_rs09505(panC|-19.4008|0.0394997|941|1011|198|245|GeneID:32488229)	lmrg_rs09610(panC|-12.476|0.725454|941|1012|199|243|N/A)	jl52_rs09920(panC|-17.7441|0.0700455|938|1014|191|245|GeneID:57076889)	lmo1901(panC|-11.9929|0.81788|941|1012|199|244|GeneID:985788)	gh761_rs13275(panC|-19.3236|0.0501556|941|1012|200|245|N/A)	ckv90_rs09900(panC|-11.1206|0.8161821|588|615|313|347|GeneID:61189822)	pantoate--beta-alanine ligase		0
0.213354	0.00541006	lm6179_rs13390(N/A|-20.6199|0.0376611|841|867|135|164|N/A)	lse_rs09800(N/A|-18.0765|0.0684962|839|882|128|165|GeneID:32488674)	lmrg_rs09905(N/A|-20.6221|0.0341338|841|867|135|164|N/A)	jl52_rs10215(N/A|-16.9702|0.096356|839|867|134|163|GeneID:57076948)	lmo1960(fhuC|-20.6199|0.0375809|841|867|135|164|GeneID:984884)	gh761_rs12980(N/A|-16.234|0.1844097|577|641|92|154|N/A)	ckv90_rs10225(N/A|-17.3826|0.0907986|838|866|135|165|GeneID:61189886)	ABC transporter ATP-binding protein		0
0.213354	0.0055095	lm6179_rs13085(dinG|-25.1859|0.012484|1663|1708|130|174|N/A)	lse_rs09495(dinG|-18.1768|0.1175215|526|539|423|436|GeneID:32489792)	lmrg_rs09600(dinG|-25.1876|0.0113392|1663|1708|130|174|N/A)	jl52_rs09910(dinG|-13.3123|0.5886518|2152|2187|222|257|GeneID:57076887)	lmo1899(dinG|-25.1859|0.0125537|1663|1708|130|174|GeneID:985791)	gh761_rs13285(dinG|-19.154|0.0987761|1762|1807|254|290|N/A)	ckv90_rs09890(dinG|-18.6718|0.0952512|1426|1497|64|137|GeneID:61189820)	ATP-dependent DNA helicase DinG		0
0.213354	0.00551234	lm6179_rs12050(mprF|-17.5236|0.2203591|2007|2037|210|237|N/A)	lse_rs08380(mprF|-12.4354|0.7569118|2400|2425|281|313|GeneID:32489451)	lmrg_rs08570(mprF|-17.2824|0.2218713|2007|2037|210|236|N/A)	jl52_rs08850(mprF|-23.9594|0.0094783|1694|1782|139|217|GeneID:57076676)	lmo1695(N/A|-17.5236|0.2181997|2007|2037|210|237|GeneID:985618)	gh761_rs14350(mprF|-14.94|0.4505646|2007|2046|200|238|N/A)	ckv90_rs08845(mprF|-18.7514|0.0892327|1073|1220|9|148|GeneID:61189613)	bifunctional lysylphosphatidylglycerol flippase/synthetase MprF		0
0.213354	0.00576452	lm6179_rs08260(ftsE|-17.458|0.1279218|751|789|266|312|N/A)	lse_rs12235(ftsE|-12.1304|0.6364458|583|604|294|313|GeneID:32489421)	lmrg_rs12725(ftsE|-17.5473|0.1126733|751|789|265|311|N/A)	jl52_rs12750(ftsE|-10.6201|0.8485763|162|186|377|404|GeneID:57077439)	lmo2507(ftsE|-17.458|0.1268693|751|789|266|312|GeneID:987308)	gh761_rs10090(ftsE|-22.7915|0.0095758|186|265|207|299|N/A)	ckv90_rs12705(ftsE|-17.8291|0.06894|186|221|264|298|GeneID:61190374)	cell division ATP-binding protein FtsE		0
0.213354	0.00576776	lm6179_rs11855(N/A|-16.3423|0.2428645|1206|1245|266|312|N/A)	lse_rs08185(N/A|-15.1446|0.2622548|10|54|191|238|GeneID:32490070)	lmrg_rs08375(N/A|-16.4338|0.2166009|1206|1245|265|311|N/A)	jl52_rs08650(N/A|-19.937|0.0310074|398|520|373|482|GeneID:57076636)	lmo1680(N/A|-16.3423|0.2404423|1206|1245|266|312|GeneID:985641)	gh761_rs00080(N/A|-14.2134|0.4415639|94|113|62|79|N/A)	ckv90_rs08645(N/A|-19.8346|0.0372702|1200|1223|295|319|GeneID:61189574)	aminotransferase class I/II-fold pyridoxal phosphate-dependent enzyme		0
0.213354	0.00578303	lm6179_rs07010(N/A|-14.362|0.5365532|270|330|261|317|N/A)	lse_rs05045(N/A|-18.4492|0.0819065|1421|1476|264|319|GeneID:32488845)	lmrg_rs05610(N/A|-14.3337|0.5128405|270|330|260|316|N/A)	jl52_rs05605(N/A|-18.5148|0.0694186|268|293|266|289|GeneID:57076038)	lmo1132(N/A|-14.362|0.531538|270|330|261|317|GeneID:986192)	gh761_rs03000(N/A|-19.6308|0.062021|816|877|260|320|N/A)	ckv90_rs05580(N/A|-18.9456|0.0658136|1172|1209|360|394|GeneID:61188974)	amino acid ABC transporter ATP-binding/permease protein		0
0.213354	0.00585974	lm6179_rs00450(N/A|-17.7596|0.1136548|10|59|379|409|N/A)	lse_rs13150(N/A|-14.6125|0.2718425|526|569|194|241|GeneID:32489498)	lmrg_rs13645(N/A|-17.7592|0.1037684|10|59|378|408|N/A)	jl52_rs13695(N/A|-18.1798|0.0522984|428|561|266|403|GeneID:57077627)	lmo2678(N/A|-17.7596|0.1127712|10|59|379|409|GeneID:984408)	gh761_rs09190(N/A|-15.2168|0.2605988|2|141|272|414|N/A)	ckv90_rs13605(N/A|-19.8121|0.0292585|475|527|9|52|GeneID:61190551)	response regulator		0
0.213354	0.00587863	lm6179_rs07320(cbiD|-23.1897|0.0156136|316|344|263|289|N/A)	lse_rs05370(cbiD|-12.5955|0.6206046|607|668|428|480|GeneID:32489902)	lmrg_rs05920(cbiD|-23.2084|0.0140701|316|344|262|288|N/A)	jl52_rs05960(cbiD|-13.5676|0.4251803|607|668|426|477|GeneID:57076108)	lmo1194(cbiD|-21.6335|0.0293114|316|341|266|289|GeneID:986097)	gh761_rs02705(cbiD|-18.1586|0.094685|316|344|264|290|N/A)	ckv90_rs05890(cbiD|-18.6361|0.0617615|316|341|266|289|GeneID:61189034)	cobalt-precorrin-5B (C(1))-methyltransferase CbiD		0
0.213354	0.00595686	lm6179_rs13540(leuD|-13.7197|0.4955258|689|714|219|241|N/A)	lse_rs09925(leuD|-14.1532|0.306739|689|754|180|242|GeneID:32489797)	lmrg_rs10055(leuD|-13.2449|0.5449088|689|701|228|240|N/A)	jl52_rs10370(leuD|-10.9215|0.7872474|330|373|132|173|GeneID:57076978)	lmo1990(leuD|-13.7197|0.4907447|689|714|219|241|GeneID:984859)	gh761_rs12830(leuD|-24.0022|0.0050483|689|726|208|242|N/A)	ckv90_rs10340(leuD|-20.9651|0.0160893|689|703|227|241|GeneID:61189909)	3-isopropylmalate dehydratase small subunit		0
0.213354	0.00596032	lm6179_rs10590(N/A|-21.3471|0.0400676|1064|1108|158|206|N/A)	lse_rs06710(N/A|-13.7939|0.4754388|1342|1370|142|174|GeneID:32488927)	lmrg_rs07120(N/A|-20.8686|0.0439901|1064|1108|158|206|N/A)	jl52_rs07310(N/A|-12.9702|0.5669949|1098|1123|131|167|GeneID:57076372)	lmo1431(N/A|-21.3471|0.0399672|1064|1108|158|206|GeneID:986756)	gh761_rs01300(N/A|-22.2741|0.0200873|1054|1201|77|189|N/A)	ckv90_rs07375(N/A|-12.1067|0.7356319|1326|1373|139|193|GeneID:61189324)	ABC-F family ATP-binding cassette domain-containing protein		0
0.213354	0.00597717	lm6179_rs06185(N/A|-17.3474|0.1133624|467|495|18|45|N/A)	lse_rs04270(N/A|-17.6917|0.0620687|472|529|4|55|GeneID:32490280)	lmrg_rs04795(N/A|-18.9722|0.0515451|299|352|379|432|N/A)	jl52_rs04790(N/A|-10.1735|0.876372|360|384|73|96|GeneID:57075879)	lmo0952(N/A|-17.6532|0.0988945|467|506|2|45|GeneID:986763)	gh761_rs03730(N/A|-11.0753|0.8413782|82|94|379|393|N/A)	ckv90_rs04795(N/A|-19.191|0.0313474|488|529|1|44|GeneID:61188822)	DUF4064 domain-containing protein		0
0.213354	0.00605727		lse_rs08975(N/A|-19.6908|0.0634699|1517|1649|79|219|GeneID:32488814)	lmrg_rs09100(N/A|-18.1558|0.1605313|1669|1736|79|161|N/A)	jl52_rs09385(N/A|-15.0675|0.3012201|1529|1557|75|104|GeneID:57076783)	lmo1799(N/A|-18.724|0.143281|1387|1460|79|161|GeneID:985930)	gh761_rs13785(N/A|-21.8247|0.0327887|1798|1877|79|162|N/A)	ckv90_rs09385(N/A|-19.6278|0.0592368|1294|1388|78|164|GeneID:61189719)			0
0.213354	0.00606987	lm6179_rs11595(trpB|-14.8051|0.4278942|750|776|379|407|N/A)	lse_rs07695(trpB|-24.6011|0.0053524|949|1023|357|433|GeneID:32488358)	lmrg_rs08115(trpB|-14.8147|0.4003992|750|776|378|406|N/A)	jl52_rs08345(trpB|-15.5172|0.2083128|856|877|471|490|GeneID:57076576)	lmo1628(trpB|-14.8405|0.4187313|750|776|379|407|GeneID:985710)	gh761_rs00330(trpB|-18.3275|0.0912265|787|852|236|308|N/A)	ckv90_rs08370(trpB|-13.3466|0.4962639|616|634|301|319|GeneID:61189520)	tryptophan synthase subunit beta		0
0.213354	0.00625635	lm6179_rs05885(sigB|-16.2357|0.2196294|324|355|376|405|N/A)	lse_rs03985(sigB|-23.1312|0.0075642|324|355|372|401|GeneID:32489626)	lmrg_rs04480(sigB|-16.2344|0.2025649|324|355|375|404|N/A)	jl52_rs04480(sigB|-16.3826|0.1212375|324|355|370|399|GeneID:57075818)	lmo0895(sigB|-16.2357|0.2174786|324|355|376|405|GeneID:986527)	gh761_rs04035(sigB|-12.0859|0.7405518|633|668|266|302|N/A)	ckv90_rs04510(sigB|-11.8219|0.6934459|626|663|463|498|GeneID:61188765)	RNA polymerase sigma factor SigB		0
0.213354	0.00626103	lm6179_rs02640(rpmG|-17.3976|0.0754237|214|263|380|415|N/A)	lse_rs01210(rpmG|-14.8387|0.154683|214|263|376|411|GeneID:32488537)	lmrg_rs01265(rpmG|-17.3832|0.0690508|214|263|379|414|N/A)	jl52_rs01450(rpmG|-15.8552|0.0847856|214|243|382|409|GeneID:57075232)	lmo0244(rpmG|-17.3876|0.0753076|214|263|380|415|GeneID:987282)	gh761_rs07210(rpmG|-17.4078|0.0577907|214|263|381|416|N/A)	ckv90_rs01105(rpmG|-17.4073|0.046293|214|263|380|415|GeneID:61188100)	50S ribosomal protein L33		0
0.213354	0.00639524	lm6179_rs14130(feoB|-18.9907|0.1131739|1356|1395|6|47|N/A)	lse_rs10540(feoB|-18.4156|0.0911702|1140|1219|69|158|GeneID:32489891)	lmrg_rs10645(feoB|-19.4868|0.0851257|1356|1395|6|47|N/A)	jl52_rs10995(feoB|-14.3799|0.3840275|1445|1477|7|42|GeneID:57077099)	lmo2105(N/A|-19.4868|0.0927699|1356|1395|6|47|GeneID:987907)	gh761_rs12245(feoB|-18.6769|0.1013331|1352|1495|69|214|N/A)	ckv90_rs10935(feoB|-21.9562|0.0212635|1128|1160|132|165|GeneID:61190026)	ferrous iron transport protein B		0
0.213354	0.0064366	lm6179_rs13450(N/A|-23.0117|0.0079174|113|228|359|498|N/A)		lmrg_rs09965(N/A|-18.6979|0.0473642|113|228|358|497|N/A)		lmo1972(N/A|-23.0117|0.007991|113|228|359|498|GeneID:984873)	gh761_rs12920(N/A|-11.2451|0.7723982|280|308|38|67|N/A)		PTS sugar transporter subunit IIB		0
0.213354	0.0064403	lm6179_rs12835(N/A|-22.7859|0.0142738|551|578|461|488|N/A)	lse_rs09225(N/A|-13.006|0.4940481|561|578|457|474|GeneID:32488268)	lmrg_rs09350(N/A|-23.028|0.0117332|551|578|460|487|N/A)	jl52_rs09635(N/A|-12.5503|0.5294985|554|602|66|107|GeneID:57076833)	lmo1849(N/A|-22.7926|0.0142987|551|578|461|488|GeneID:985851)	gh761_rs13535(N/A|-13.2388|0.5357661|139|155|270|286|N/A)	ckv90_rs09635(N/A|-14.0737|0.3323059|765|826|271|333|GeneID:61189769)	metal ABC transporter ATP-binding protein		0
0.215641	0.00674532	lm6179_rs10475(N/A|-22.2311|0.0151953|135|169|274|312|N/A)	lse_rs06585(N/A|-11.6775|0.6846859|135|166|278|313|GeneID:32489980)	lmrg_rs07005(N/A|-22.7041|0.011313|120|169|273|322|N/A)	jl52_rs07150(N/A|-13.8303|0.3061552|354|376|87|106|GeneID:57076340)	lmo1408(N/A|-22.2311|0.0152572|135|169|274|312|GeneID:986462)	gh761_rs01430(N/A|-10.7849|0.8902341|321|352|263|294|N/A)	ckv90_rs07255(N/A|-12.0118|0.6140042|135|170|273|312|GeneID:61189300)	PadR family transcriptional regulator		0
0.215641	0.00679025	lm6179_rs01775(N/A|-15.0035|0.2670449|50|80|84|110|N/A)	lse_rs00335(N/A|-22.0491|0.0076274|361|420|201|246|GeneID:32490693)	lmrg_rs00345(N/A|-15.8181|0.1764758|53|80|84|109|N/A)					Derived by automated computational analysis using gene prediction method: Protein Homology.		0
0.215641	0.00682295	lm6179_rs13135(N/A|-12.0638|0.8135597|882|944|419|491|N/A)	lse_rs09545(N/A|-14.5651|0.2985599|217|267|146|201|GeneID:32489172)	lmrg_rs09650(N/A|-11.2711|0.8970454|591|602|134|145|N/A)	jl52_rs09960(N/A|-13.0429|0.4727506|889|922|262|295|GeneID:57076897)	lmo1909(N/A|-12.0638|0.8088464|882|944|419|491|GeneID:985776)	gh761_rs13235(N/A|-25.5889|0.0032551|773|919|156|301|N/A)	ckv90_rs09940(N/A|-20.2104|0.0276323|353|395|15|54|GeneID:61189830)	YitT family protein		0
0.215641	0.00684463	lm6179_rs09845(plsY|-16.5805|0.1727413|608|641|18|51|N/A)	lse_rs05980(plsY|-15.1519|0.2070832|305|335|177|210|GeneID:32489351)	lmrg_rs06385(plsY|-16.5805|0.158557|608|641|18|51|N/A)	jl52_rs06540(plsY|-18.2166|0.0478139|608|641|16|49|GeneID:57076218)	lmo1284(N/A|-16.5805|0.1711504|608|641|18|51|GeneID:986559)	gh761_rs02160(plsY|-12.2143|0.6866039|124|171|314|359|N/A)	ckv90_rs06640(plsY|-19.3507|0.0331454|608|641|17|50|GeneID:61189178)	glycerol-3-phosphate 1-O-acyltransferase PlsY		0
0.215641	0.00691713	lm6179_rs03785(N/A|-16.0287|0.3177468|255|325|437|495|N/A)	lse_rs01975(N/A|-18.7047|0.074948|992|1039|64|109|GeneID:32490940)	lmrg_rs02405(N/A|-14.3724|0.5115134|995|1038|65|106|N/A)	jl52_rs02220(N/A|-21.2152|0.0227053|1552|1624|262|335|GeneID:57075380)	lmo0481(N/A|-15.7906|0.3413892|255|325|437|495|GeneID:985215)	gh761_rs06100(N/A|-17.7896|0.1343995|1672|1739|90|151|N/A)	ckv90_rs02350(N/A|-13.4518|0.5264467|995|1039|63|105|GeneID:61188339)	oleate hydratase		0
0.215641	0.00704323	lm6179_rs00440(N/A|-17.9098|0.1391069|1060|1100|132|189|N/A)	lse_rs13140(N/A|-12.4687|0.6540484|532|590|79|149|GeneID:32489391)	lmrg_rs13635(N/A|-17.8988|0.1278542|1060|1100|132|189|N/A)	jl52_rs13685(N/A|-18.3773|0.0634633|1035|1129|152|288|GeneID:57077625)	lmo2676(N/A|-26.1312|0.0052551|1085|1152|135|198|GeneID:986864)	gh761_rs09200(N/A|-15.1822|0.3262753|1049|1068|90|107|N/A)	ckv90_rs13595(N/A|-13.5532|0.4703022|1082|1171|259|350|GeneID:61190549)	Y-family DNA polymerase		0
0.215641	0.00720593	lm6179_rs11395(argF|-22.973|0.0154712|255|395|148|276|N/A)	lse_rs07470(argF|-18.5155|0.060791|82|112|206|241|GeneID:32489881)	lmrg_rs07900(argF|-23.3263|0.0121714|744|887|171|319|N/A)	jl52_rs08085(argF|-15.4521|0.1948667|764|816|373|426|GeneID:57076526)	lmo1587(argF|-19.9682|0.0528159|745|887|171|319|GeneID:987773)	gh761_rs00530(argF|-15.3275|0.2795116|788|816|380|407|N/A)	ckv90_rs08150(argF|-14.855|0.2707804|1131|1150|216|235|GeneID:61189477)	ornithine carbamoyltransferase		0
0.215641	0.00732642	lm6179_rs00765(N/A|-22.0989|0.0185013|16|70|269|318|N/A)	lse_rs13500(N/A|-17.3917|0.0847379|81|123|206|240|GeneID:32489445)	lmrg_rs13960(N/A|-22.0435|0.017181|16|70|268|317|N/A)	jl52_rs14160(N/A|-13.2091|0.4189082|197|208|379|390|GeneID:57077713)	lmo2739(N/A|-22.0989|0.0185497|16|70|269|318|GeneID:987067)	gh761_rs08895(N/A|-14.4482|0.3491656|32|57|384|409|N/A)	ckv90_rs13910(N/A|-15.3435|0.1983506|629|667|452|490|GeneID:61190610)	NAD-dependent protein deacylase		0
0.215641	0.00736763	lm6179_rs13380(N/A|-14.9243|0.3912898|159|180|451|472|N/A)	lse_rs09790(N/A|-13.487|0.4630965|954|1051|79|160|GeneID:32488651)	lmrg_rs09895(N/A|-16.7151|0.1870519|159|180|450|471|N/A)	jl52_rs10205(N/A|-13.8229|0.3779265|9|27|214|239|GeneID:57076946)	lmo1958(fhuB|-15.3538|0.3335978|159|180|451|472|GeneID:984897)	gh761_rs12990(N/A|-20.6905|0.0304659|374|505|4|149|N/A)	ckv90_rs10215(N/A|-19.8596|0.0351185|163|221|300|365|GeneID:61189884)	iron ABC transporter permease		0
0.215641	0.00739953	lm6179_rs14140(N/A|-20.302|0.0437629|390|443|264|323|N/A)	lse_rs10555(N/A|-13.2421|0.477225|100|154|189|240|GeneID:32488507)	lmrg_rs10655(N/A|-20.2028|0.0413818|390|443|263|322|N/A)	jl52_rs11025(N/A|-12.608|0.5425034|906|952|53|102|GeneID:57077105)	lmo2106(N/A|-20.302|0.0436303|390|443|264|323|GeneID:984749)	gh761_rs12235(N/A|-20.8906|0.0251954|390|443|265|324|N/A)	ckv90_rs10945(N/A|-12.5606|0.5791441|856|899|133|174|GeneID:61190028)	metallophosphoesterase		0
0.215641	0.00747718	lm6179_rs13595(N/A|-19.58|0.0577404|443|464|6|28|N/A)	lse_rs09980(N/A|-16.8759|0.1143626|443|462|8|27|GeneID:32489949)	lmrg_rs10110(N/A|-19.58|0.0524481|443|464|6|28|N/A)	jl52_rs10425(N/A|-19.1886|0.0364433|608|685|78|165|GeneID:57076989)	lmo2001(N/A|-19.5791|0.0574973|443|464|6|28|GeneID:987965)	gh761_rs12770(N/A|-14.9927|0.3011936|846|912|267|324|N/A)	ckv90_rs10400(N/A|-13.3085|0.4528409|473|551|339|412|GeneID:61189921)	PTS mannose/fructose/sorbose/N-acetylgalactosamine transporter subunit IIC		0
0.215641	0.0074889	lm6179_rs02470(mfd|-18.7151|0.1635232|1679|1726|228|282|N/A)	lse_rs00985(mfd|-12.7946|0.741185|3412|3445|375|408|GeneID:32489719)	lmrg_rs01035(mfd|-18.7094|0.1502978|1679|1726|227|281|N/A)	jl52_rs01185(mfd|-14.5337|0.4369531|1011|1072|54|107|GeneID:57075181)	lmo0214(mfd|-16.2973|0.3721091|1679|1726|228|282|GeneID:987048)	gh761_rs07435(mfd|-21.4015|0.0457476|1679|1726|229|283|N/A)	ckv90_rs00865(mfd|-22.0062|0.0289903|1674|1723|231|290|GeneID:61188056)	transcription-repair coupling factor		0
0.215641	0.00757403	lm6179_rs01380(dnaN|-13.0309|0.6983566|193|228|202|236|N/A)	lse_rs00010(dnaN|-15.0641|0.2723175|63|109|194|238|GeneID:32489329)	lmrg_rs00010(dnaN|-17.706|0.1324287|182|256|187|245|N/A)	jl52_rs00260(dnaN|-22.6762|0.0096653|9|96|204|289|GeneID:57075000)	lmo0002(dnaN|-13.8735|0.5565186|182|256|187|246|GeneID:984379)	gh761_rs08350(dnaN|-16.4802|0.191156|418|487|85|150|N/A)	ckv90_rs00010(dnaN|-13.8064|0.4212254|418|487|83|149|GeneID:61187886)	DNA polymerase III subunit beta		0
0.215641	0.00765023	lm6179_rs06180(N/A|-14.8152|0.3787119|404|418|206|220|N/A)	lse_rs04265(N/A|-25.3622|0.0030517|496|550|235|287|GeneID:32490442)	lmrg_rs04790(N/A|-15.9178|0.2340419|873|926|200|245|N/A)	jl52_rs04785(N/A|-11.7451|0.6873161|109|143|123|153|GeneID:57075878)	lmo0951(N/A|-14.8152|0.374855|404|418|206|220|GeneID:987836)	gh761_rs03735(N/A|-12.9539|0.6007749|259|279|262|281|N/A)	ckv90_rs04790(N/A|-11.3445|0.7778306|159|175|342|357|GeneID:61188821)	alpha/beta hydrolase		0
0.215641	0.00765628	lm6179_rs04615(N/A|-21.7363|0.0251596|663|699|75|110|N/A)	lse_rs02800(N/A|-16.743|0.1267007|663|699|75|111|GeneID:32489621)	lmrg_rs03215(N/A|-22.1559|0.0192136|663|699|75|110|N/A)	jl52_rs03215(N/A|-15.3601|0.1995898|199|226|379|406|GeneID:57075576)	lmo0640(N/A|-20.1364|0.0484271|663|699|75|110|GeneID:987093)	gh761_rs05285(N/A|-19.6206|0.0456526|663|699|75|111|N/A)	ckv90_rs03145(N/A|-15.8667|0.178929|663|699|74|109|GeneID:61188496)	aldo/keto reductase family oxidoreductase		0
0.215641	0.00778774	lm6179_rs07105(pduA|-18.1929|0.065642|299|445|156|287|N/A)	lse_rs05150(pduA|-18.5824|0.0341431|358|416|192|251|GeneID:32488468)	lmrg_rs05705(pduA|-18.6604|0.048549|299|445|156|286|N/A)	jl52_rs05750(pduA|-11.6464|0.5834201|428|439|376|387|GeneID:57076066)	lmo1151(N/A|-18.1929|0.0652966|299|445|156|287|GeneID:986164)	gh761_rs02915(pduA|-13.7281|0.356598|210|226|457|471|N/A)	ckv90_rs05675(pduA|-15.9472|0.1114712|364|415|195|239|GeneID:61188992)	propanediol utilization microcompartment protein PduA		0
0.215641	0.00779609	lm6179_rs11585(N/A|-19.1248|0.0520623|446|481|244|288|N/A)	lse_rs07685(N/A|-13.669|0.3396673|452|494|230|274|GeneID:32488668)	lmrg_rs08105(N/A|-18.7563|0.0554106|446|482|242|287|N/A)	jl52_rs08335(N/A|-12.7852|0.4323481|217|275|141|196|GeneID:57076574)	lmo1626(N/A|-18.7566|0.0606856|446|482|243|288|GeneID:985552)	gh761_rs00340(N/A|-20.4021|0.0218982|446|487|237|289|N/A)	ckv90_rs08360(N/A|-13.4259|0.3655258|446|482|243|288|GeneID:61189518)	Derived by automated computational analysis using gene prediction method: Protein Homology.		0
0.220631	0.0082035	lm6179_rs14535(N/A|-14.8307|0.3175486|170|236|214|281|N/A)	lse_rs10890(N/A|-17.5696|0.0666264|485|547|146|222|GeneID:32490638)	lmrg_rs11060(N/A|-14.1033|0.387806|170|197|250|280|N/A)	jl52_rs11385(N/A|-19.8544|0.0204706|169|225|57|108|GeneID:57077175)	lmo2180(N/A|-14.1041|0.409327|170|197|251|281|GeneID:984657)	gh761_rs11850(N/A|-15.3888|0.2122613|169|192|264|283|N/A)	ckv90_rs11305(N/A|-10.0951|0.901952|169|192|263|282|GeneID:61190100)	siphovirus Gp157 family protein		0
0.220631	0.00835508	lm6179_rs10415(pgsA|-11.4874|0.8538767|124|171|237|282|N/A)	lse_rs06525(pgsA|-19.1195|0.0366726|143|178|13|44|GeneID:32488457)	lmrg_rs06945(pgsA|-11.4892|0.8348638|124|171|236|281|N/A)	jl52_rs07090(pgsA|-13.3625|0.3765941|120|172|151|202|GeneID:57076328)	lmo1396(N/A|-11.4874|0.8496231|124|171|237|282|GeneID:985296)	gh761_rs01490(pgsA|-16.061|0.1720314|143|174|17|44|N/A)	ckv90_rs07195(pgsA|-18.7857|0.0418785|143|183|9|44|GeneID:61189288)	CDP-diacylglycerol--glycerol-3-phosphate 3-phosphatidyltransferase		0
0.220631	0.0083825	lm6179_rs07925(N/A|-16.9336|0.1421456|251|261|431|441|N/A)	lse_rs12590(N/A|-20.0318|0.0233614|203|257|233|283|GeneID:32488741)	lmrg_rs13050(N/A|-17.7264|0.0931199|78|108|212|240|N/A)	jl52_rs13090(N/A|-11.9078|0.603025|1|11|15|24|GeneID:57077506)	lmo2572(N/A|-17.1808|0.1272341|251|261|431|441|GeneID:985849)	gh761_rs09755(N/A|-14.945|0.2632073|78|108|209|242|N/A)	ckv90_rs13040(N/A|-16.7738|0.097033|78|108|209|241|GeneID:61190441)	dihydrofolate reductase family protein		0
0.220631	0.00851204	lm6179_rs13250(N/A|-23.2941|0.0119786|424|567|207|322|N/A)	lse_rs09660(N/A|-17.2613|0.0940268|865|896|382|411|GeneID:32489981)	lmrg_rs09765(N/A|-13.5309|0.5339109|321|348|205|231|N/A)	jl52_rs10075(N/A|-15.2173|0.1975979|848|906|194|236|GeneID:57076920)	lmo1932(N/A|-23.2941|0.0120494|424|567|207|322|GeneID:987988)	gh761_rs13120(N/A|-14.4704|0.3584048|218|261|62|109|N/A)	ckv90_rs10085(N/A|-12.4353|0.5865131|865|897|386|415|GeneID:61189858)	heptaprenyl diphosphate synthase component 1		0
0.220631	0.00866252	lm6179_rs08165(murA|-19.984|0.0616752|84|105|466|487|N/A)	lse_rs12330(murA|-19.5799|0.0453036|81|105|462|486|GeneID:32488333)	lmrg_rs12820(murA|-20.178|0.0518112|84|105|465|486|N/A)	jl52_rs12845(murA|-16.9306|0.1201104|84|105|459|480|GeneID:57077458)	lmo2526(murA|-19.984|0.0613706|84|105|466|487|GeneID:984514)	gh761_rs09995(murA|-17.6741|0.123988|84|105|467|488|N/A)	ckv90_rs12800(murA|-14.4988|0.3435765|1453|1489|15|42|GeneID:61190393)	UDP-N-acetylglucosamine 1-carboxyvinyltransferase		0
0.220631	0.00868235	lm6179_rs01675(essB|-17.1851|0.1806272|381|456|302|366|N/A)	lse_rs00240(essB|-23.167|0.0097923|1244|1274|383|411|GeneID:32490772)			lmo0060(N/A|-17.1851|0.1789414|381|456|302|366|GeneID:986285)	gh761_rs08070(essB|-14.6153|0.3926733|937|989|270|308|N/A)	ckv90_rs00250(essB|-12.9032|0.5667109|408|470|90|140|GeneID:61187934)	type VII secretion protein EssB		0
0.220631	0.00874645	lm6179_rs04640(N/A|-23.4538|0.0159706|387|453|430|490|N/A)	lse_rs02825(N/A|-12.8593|0.6056863|394|467|409|476|GeneID:32490029)	lmrg_rs03240(N/A|-19.9235|0.0596465|387|453|429|489|N/A)	jl52_rs03240(N/A|-14.0836|0.3792622|438|484|424|465|GeneID:57075581)	lmo0645(N/A|-23.4538|0.0160297|387|453|430|490|GeneID:984978)	gh761_rs05260(N/A|-15.1341|0.3440502|757|801|249|287|N/A)	ckv90_rs03170(N/A|-18.2837|0.079553|678|801|248|365|GeneID:61188501)	amino acid permease		0
0.220631	0.00877952	lm6179_rs02645(secE|-17.2335|0.0855301|45|94|380|415|N/A)	lse_rs01215(secE|-14.43|0.1941427|45|94|376|411|GeneID:32488464)	lmrg_rs01270(secE|-15.5494|0.1642263|45|94|379|414|N/A)	jl52_rs01455(secE|-15.6621|0.0976752|35|74|382|420|GeneID:57075233)	lmo0245(secE|-15.5538|0.1768418|45|94|380|415|GeneID:987283)	gh761_rs07205(secE|-17.322|0.0636299|45|94|381|416|N/A)	ckv90_rs01110(secE|-17.3526|0.0501799|45|94|380|415|GeneID:61188101)	preprotein translocase subunit SecE		0
0.220631	0.00878324	lm6179_rs13620(alsS|-15.5534|0.3734576|497|549|144|197|N/A)	lse_rs10005(alsS|-23.4494|0.010669|215|269|177|235|GeneID:32489064)	lmrg_rs10135(alsS|-15.4763|0.3583166|497|549|144|197|N/A)	jl52_rs10450(alsS|-18.3735|0.0747768|1237|1285|260|304|GeneID:57076994)	lmo2006(alsS|-15.5534|0.36965|497|549|144|197|GeneID:987957)	gh761_rs12745(alsS|-15.468|0.3273384|617|670|292|335|N/A)	ckv90_rs10425(alsS|-14.8086|0.3372145|79|106|379|405|GeneID:61189926)	acetolactate synthase AlsS		0
0.220631	0.00883574	lm6179_rs07855(N/A|-18.1716|0.0812356|291|408|232|333|N/A)	lse_rs12630(N/A|-19.1908|0.0323825|489|549|187|241|GeneID:32489691)	lmrg_rs13120(N/A|-15.93|0.1902847|291|385|241|332|N/A)	jl52_rs13140(N/A|-11.3348|0.6949731|317|361|262|310|GeneID:57077516)	lmo2585(N/A|-18.1716|0.0807228|291|408|232|333|GeneID:987233)	gh761_rs09690(N/A|-13.3886|0.4594859|288|331|200|240|N/A)	ckv90_rs13100(N/A|-16.5797|0.1015808|288|331|200|236|GeneID:61190453)	DUF1641 domain-containing protein		0
0.220631	0.00905939	lm6179_rs02075(N/A|-17.386|0.2223911|1692|1778|90|165|N/A)	lse_rs00615(N/A|-13.129|0.6337491|1377|1415|437|483|GeneID:32490418)	lmrg_rs00640(N/A|-20.8521|0.0544119|1692|1778|90|165|N/A)	jl52_rs00820(N/A|-13.8769|0.4768342|1050|1090|65|107|GeneID:57075109)	lmo0130(N/A|-20.8481|0.0596966|1692|1778|90|165|GeneID:986721)	gh761_rs07790(N/A|-22.2286|0.0258556|1692|1806|78|166|N/A)	ckv90_rs00545(N/A|-18.5609|0.0924948|2245|2310|368|443|GeneID:61187993)	bifunctional metallophosphatase/5'-nucleotidase		0
0.220631	0.0091018	lm6179_rs09805(trmFO|-19.3114|0.0811607|56|159|379|470|N/A)	lse_rs05940(trmFO|-20.9103|0.0260709|309|357|233|276|GeneID:32488574)	lmrg_rs06345(trmFO|-17.3823|0.1594185|56|159|378|469|N/A)	jl52_rs06500(trmFO|-14.1464|0.363149|319|358|62|108|GeneID:57076210)	lmo1276(gid|-19.3114|0.0806487|56|159|379|470|GeneID:985107)	gh761_rs02200(trmFO|-12.7351|0.6996506|279|325|262|294|N/A)	ckv90_rs06600(trmFO|-14.0152|0.4080187|124|177|378|440|GeneID:61189170)	FADH(2)-oxidizing methylenetetrahydrofolate--tRNA-(uracil(54)-C(5))- methyltransferase TrmFO		0
0.220631	0.00910674	lm6179_rs10785(N/A|-16.9617|0.1638758|95|147|263|316|N/A)	lse_rs06895(N/A|-15.0735|0.234357|826|845|6|25|GeneID:32490622)	lmrg_rs07315(N/A|-21.0577|0.0274267|95|147|262|315|N/A)	jl52_rs07495(N/A|-16.9273|0.0950704|765|845|6|82|GeneID:57076409)	lmo1470(N/A|-21.0818|0.0299182|95|147|263|316|GeneID:986707)	gh761_rs01115(N/A|-18.3019|0.0741094|622|651|280|309|N/A)	ckv90_rs07560(N/A|-15.4459|0.198065|95|156|258|316|GeneID:61189361)	16S rRNA (uracil(1498)-N(3))-methyltransferase		0
0.220631	0.00917302	lm6179_rs10390(N/A|-18.6304|0.0916826|625|648|126|149|N/A)	lse_rs06500(N/A|-18.804|0.0537478|625|648|127|150|GeneID:32489658)	lmrg_rs06920(N/A|-18.6304|0.0835256|625|648|126|149|N/A)	jl52_rs07065(N/A|-17.9395|0.0675941|625|648|125|148|GeneID:57076323)	lmo1391(N/A|-18.6304|0.091053|625|648|126|149|GeneID:986482)	gh761_rs01515(N/A|-15.708|0.2410874|912|944|84|108|N/A)	ckv90_rs07170(N/A|-14.4191|0.3193233|902|925|132|159|GeneID:61189283)	ABC transporter permease		0
0.220631	0.00920292	lm6179_rs07480(N/A|-14.7069|0.580082|968|995|6|34|N/A)	lse_rs05545(N/A|-15.0039|0.3969561|960|993|8|40|GeneID:32489253)	lmrg_rs06080(N/A|-14.7069|0.5519462|968|995|6|34|N/A)	jl52_rs06155(N/A|-17.521|0.1426827|969|995|6|32|GeneID:57076147)	lmo1226(N/A|-14.7069|0.5748796|968|995|6|34|GeneID:986040)	gh761_rs02545(N/A|-19.9507|0.077235|887|1032|75|214|N/A)	ckv90_rs06045(N/A|-22.7576|0.0203473|665|713|101|152|GeneID:61189064)	MMPL family transporter		0
0.220631	0.00921608	lm6179_rs13615(N/A|-12.9076|0.6997897|317|335|90|108|N/A)	lse_rs10000(N/A|-17.1835|0.1092163|160|190|208|240|GeneID:32490370)	lmrg_rs10130(N/A|-14.2954|0.4494212|804|908|327|434|N/A)	jl52_rs10445(N/A|-20.3679|0.0240659|165|221|192|242|GeneID:57076993)	lmo2005(N/A|-14.0879|0.5035542|804|908|328|435|GeneID:987954)	gh761_rs12750(N/A|-12.9832|0.6218352|921|955|91|121|N/A)	ckv90_rs10420(N/A|-17.0602|0.1131898|980|1002|380|399|GeneID:61189925)	aldo/keto reductase		0
0.220631	0.009293	lm6179_rs15090(N/A|-23.1142|0.0198492|549|693|181|328|N/A)	lse_rs11400(N/A|-12.259|0.7239196|413|437|265|284|GeneID:32489613)	lmrg_rs11865(N/A|-23.6817|0.0144016|549|693|181|327|N/A)	jl52_rs11890(N/A|-13.9115|0.4210251|565|592|379|401|GeneID:57077274)	lmo2354(N/A|-23.1142|0.0198912|549|693|181|328|GeneID:984444)	gh761_rs10960(N/A|-16.9813|0.180651|797|838|380|417|N/A)	ckv90_rs11815(N/A|-11.1739|0.8676945|1285|1331|88|137|GeneID:61190201)	amidohydrolase		0
0.223266	0.00950355	lm6179_rs00250(eetA|-20.8142|0.0251062|399|491|152|247|N/A)	lse_rs12950(eetA|-13.6204|0.3454153|396|444|264|319|GeneID:32489864)	lmrg_rs13450(eetA|-21.4552|0.0173082|399|491|152|246|N/A)	jl52_rs13455(eetA|-12.2986|0.5118934|356|501|191|337|GeneID:57077579)	lmo2639(N/A|-20.8142|0.0251183|399|491|152|247|GeneID:984401)	gh761_rs09375(eetA|-17.5699|0.0790684|425|480|166|224|N/A)	ckv90_rs13415(eetA|-10.776|0.8030861|150|168|132|151|GeneID:61190513)	flavin-based extracellular electron transfer system protein EetA		0
0.223266	0.00962856	lm6179_rs13205(aroA|-16.3233|0.2576177|786|819|12|44|N/A)	lse_rs09615(aroA|-17.3625|0.1139044|347|411|363|433|GeneID:32490468)	lmrg_rs09720(aroA|-24.2356|0.0101415|294|434|340|468|N/A)	jl52_rs10030(aroA|-11.8042|0.7332964|1454|1469|473|489|GeneID:57076911)	lmo1923(aroE|-24.6102|0.0096832|294|434|341|469|GeneID:985759)	gh761_rs13165(aroA|-14.284|0.4491071|383|416|463|495|N/A)	ckv90_rs10040(aroA|-11.8337|0.7520847|90|155|157|221|GeneID:61189849)	3-phosphoshikimate 1-carboxyvinyltransferase		0
0.223266	0.00963907	lm6179_rs00225(N/A|-15.4276|0.3013733|359|421|434|493|N/A)	lse_rs12925(fmnA|-15.956|0.166127|488|547|129|184|GeneID:32489336)	lmrg_rs13425(fmnA|-13.2828|0.5806914|403|434|73|101|N/A)	jl52_rs13430(fmnA|-20.3131|0.0218689|489|544|131|184|GeneID:57077574)	lmo2634(N/A|-15.4276|0.2982962|359|421|434|493|GeneID:987178)	gh761_rs09400(fmnA|-12.2462|0.71737|512|542|131|161|N/A)	ckv90_rs13390(fmnA|-17.7031|0.0781186|512|542|130|160|GeneID:61190508)	FAD export ECF transporter transmembrane subunit FmnA		0
0.223428	0.00972448	lm6179_rs14425(N/A|-14.3564|0.2958409|91|239|152|282|N/A)	lse_rs10810(N/A|-16.1538|0.0896803|366|383|10|27|GeneID:32488591)	lmrg_rs10950(N/A|-16.6779|0.1007827|96|132|210|247|N/A)	jl52_rs11285(N/A|-16.5226|0.065737|104|179|190|237|GeneID:57077156)	lmo2158(N/A|-14.3564|0.2928236|91|239|152|282|GeneID:984441)	gh761_rs11965(N/A|-17.3375|0.0638311|242|281|194|233|N/A)	ckv90_rs11200(N/A|-13.7256|0.2605543|86|165|156|240|GeneID:61190079)	CsbD family protein		0
0.223901	0.0101405	lm6179_rs08310(pstA|-18.0377|0.1128523|442|488|432|486|N/A)	lse_rs12185(pstA|-15.7596|0.1874271|210|238|158|189|GeneID:32488306)	lmrg_rs12675(pstA|-17.7905|0.1139786|953|977|17|40|N/A)	jl52_rs12700(pstA|-11.2419|0.7804296|908|1018|218|337|GeneID:57077429)	lmo2497(N/A|-18.0377|0.111978|442|488|432|486|GeneID:987312)	gh761_rs10140(pstA|-14.0149|0.4396305|446|490|431|483|N/A)	ckv90_rs12655(pstA|-21.287|0.0176033|881|919|128|166|GeneID:61190364)	phosphate ABC transporter permease PstA		0
0.223901	0.0102023	lm6179_rs00510(mgtA|-24.5187|0.0153102|2595|2720|327|443|N/A)	lse_rs13205(mgtA|-13.941|0.5181047|2706|2716|140|150|GeneID:32489181)	lmrg_rs13705(mgtA|-21.0094|0.0536365|2602|2720|326|437|N/A)	jl52_rs13750(mgtA|-17.2075|0.1463168|2676|2697|139|159|GeneID:57077638)	lmo2689(N/A|-25.2379|0.0117064|2602|2720|327|438|GeneID:987136)	gh761_rs09135(mgtA|-14.1817|0.5620326|2112|2146|242|287|N/A)	ckv90_rs13660(mgtA|-14.2116|0.4682171|2112|2147|240|286|GeneID:61190562)	magnesium-translocating P-type ATPase		0
0.223901	0.0102217	lm6179_rs07330(N/A|-19.3531|0.053287|85|139|241|287|N/A)	lse_rs05380(N/A|-12.7459|0.5072206|462|512|330|397|GeneID:32490408)	lmrg_rs05930(N/A|-15.7572|0.2176887|85|160|209|286|N/A)	jl52_rs05970(N/A|-17.5644|0.0626949|457|568|262|401|GeneID:57076110)	lmo1196(N/A|-19.3531|0.0530659|85|139|241|287|GeneID:986101)	gh761_rs02695(N/A|-17.4885|0.0921998|34|172|219|363|N/A)	ckv90_rs05900(N/A|-15.2119|0.1951773|60|162|153|285|GeneID:61189036)	decarboxylating cobalt-precorrin-6B (C(15))-methyltransferase		0
0.223901	0.0102693	lm6179_rs13650(N/A|-15.3485|0.283041|191|207|422|438|N/A)	lse_rs10035(N/A|-11.3837|0.7513416|328|362|130|164|GeneID:32490859)	lmrg_rs10165(N/A|-14.6712|0.3393811|381|418|386|422|N/A)	jl52_rs10480(N/A|-22.2917|0.0078561|125|197|207|279|GeneID:57077000)	lmo2012(N/A|-14.9445|0.3258183|191|207|422|438|GeneID:987952)	gh761_rs12715(N/A|-15.4494|0.2265072|447|471|12|36|N/A)	ckv90_rs10455(N/A|-11.0811|0.7881597|623|663|9|50|GeneID:61189932)	YesL family protein		0
0.223901	0.0103314	lm6179_rs00690(N/A|-12.479|0.6705432|486|534|395|448|N/A)	lse_rs13450(N/A|-19.6367|0.0256557|143|212|164|237|GeneID:32490126)	lmrg_rs13885(N/A|-12.4746|0.6441263|607|642|67|107|N/A)	jl52_rs14115(N/A|-18.9336|0.0300577|52|200|182|329|GeneID:57077704)	lmo2724(N/A|-12.4792|0.6651603|486|534|395|448|GeneID:984922)	gh761_rs08945(N/A|-13.5114|0.4321027|606|643|266|292|N/A)		VOC family protein		0
0.223901	0.0103686	lm6179_rs12185(N/A|-22.7812|0.0148655|132|270|21|159|N/A)	lse_rs08540(N/A|-14.6832|0.2742808|456|498|455|497|GeneID:32488643)	lmrg_rs08705(N/A|-22.6568|0.0142084|132|270|21|159|N/A)	jl52_rs08990(N/A|-12.9556|0.472316|469|504|111|148|GeneID:57076704)	lmo1723(N/A|-21.2144|0.0284398|132|270|21|159|GeneID:985582)	gh761_rs14195(N/A|-17.0673|0.1266484|493|561|261|325|N/A)	ckv90_rs08980(N/A|-16.7853|0.1137767|140|183|112|156|GeneID:61189639)	Derived by automated computational analysis using gene prediction method: Protein Homology.		0
0.223901	0.0103708	lm6179_rs14575(pepF|-23.2214|0.0204508|1497|1644|267|415|N/A)	lse_rs10930(pepF|-14.2823|0.4202995|1028|1078|224|281|GeneID:32488385)	lmrg_rs11100(pepF|-23.2214|0.0185555|1497|1644|266|414|N/A)	jl52_rs11425(pepF|-13.6498|0.4752765|1838|1902|212|280|GeneID:57077183)	lmo2188(N/A|-23.2214|0.0204896|1497|1644|267|415|GeneID:984648)	gh761_rs11810(pepF|-15.8878|0.2878633|1162|1190|207|234|N/A)	ckv90_rs11345(pepF|-12.1984|0.736065|83|109|216|240|GeneID:61190108)	oligoendopeptidase F		0
0.223901	0.0104799	lm6179_rs12450(N/A|-19.5105|0.0479552|452|490|261|299|N/A)	lse_rs08810(N/A|-16.5885|0.1068435|304|355|267|320|GeneID:32488999)	lmrg_rs08970(N/A|-18.7726|0.0596465|452|490|260|298|N/A)	jl52_rs09260(N/A|-13.1745|0.3929859|479|491|451|462|GeneID:57076758)	lmo1776(N/A|-18.8239|0.0638826|452|490|261|299|GeneID:985962)	gh761_rs13930(N/A|-19.5054|0.0360285|440|490|262|308|N/A)	ckv90_rs09245(N/A|-11.4013|0.7191821|22|33|464|475|GeneID:61189692)	DUF2179 domain-containing protein		0
0.223901	0.0105118	lm6179_rs08425(rapZ|-18.6896|0.0860974|263|313|265|318|N/A)	lse_rs12070(rapZ|-15.6775|0.1930189|633|673|154|202|GeneID:32488212)	lmrg_rs12560(rapZ|-18.6203|0.0806683|263|313|264|317|N/A)	jl52_rs12565(rapZ|-12.2204|0.612473|697|722|86|109|GeneID:57077404)	lmo2474(N/A|-18.7038|0.0850338|263|313|265|318|GeneID:987349)	gh761_rs10255(rapZ|-21.86|0.016696|263|305|274|319|N/A)	ckv90_rs12540(rapZ|-14.6441|0.2852688|1014|1055|177|213|GeneID:61190341)	RNase adapter RapZ		0
0.223901	0.0105868	lm6179_rs09925(N/A|-15.3265|0.3682038|399|421|456|477|N/A)	lse_rs06050(N/A|-19.0588|0.0564292|533|577|126|173|GeneID:32489920)	lmrg_rs06465(N/A|-15.7747|0.2928573|399|421|455|476|N/A)	jl52_rs06610(N/A|-17.1352|0.1103619|440|516|218|309|GeneID:57076232)	lmo1300(N/A|-15.3265|0.3644461|399|421|456|477|GeneID:985130)	gh761_rs02085(N/A|-19.8007|0.050793|341|490|268|404|N/A)	ckv90_rs06710(N/A|-14.4254|0.352979|184|229|7|54|GeneID:61189192)	arsenical efflux pump membrane protein ArsB		0
0.223901	0.0106865	lm6179_rs14795(N/A|-17.0861|0.19455|586|614|461|494|N/A)	lse_rs11150(N/A|-17.3722|0.1140506|1020|1155|193|313|GeneID:32489003)	lmrg_rs11320(N/A|-17.2123|0.170362|586|614|460|493|N/A)	jl52_rs11645(N/A|-13.8459|0.4037827|1055|1094|126|162|GeneID:57077227)	lmo2232(N/A|-17.149|0.1881322|586|614|461|494|GeneID:984442)	gh761_rs11590(N/A|-14.0179|0.4911083|665|721|126|178|N/A)	ckv90_rs11565(N/A|-21.9212|0.0168267|1053|1093|128|165|GeneID:61190152)	hemolysin family protein		0
0.223901	0.0108355	lm6179_rs07970(N/A|-18.6049|0.0778255|407|458|131|188|N/A)	lse_rs12545(N/A|-12.695|0.5321967|396|442|262|301|GeneID:32489302)	lmrg_rs13005(N/A|-17.5753|0.1090262|407|458|131|188|N/A)	jl52_rs13045(N/A|-16.9159|0.0887905|83|171|91|167|GeneID:57077497)	lmo2563(N/A|-18.6049|0.0773501|407|458|131|188|GeneID:987248)	gh761_rs09800(N/A|-19.5751|0.0390195|110|171|93|148|N/A)	ckv90_rs12995(N/A|-13.6248|0.380411|633|672|319|358|GeneID:61190432)	site-2 protease family protein		0
0.223901	0.0108799	lm6179_rs04920(N/A|-17.0312|0.1896541|808|835|380|409|N/A)	lse_rs03085(N/A|-14.7708|0.3056322|1296|1341|383|419|GeneID:32490825)	lmrg_rs03525(N/A|-17.0307|0.1743851|808|835|379|408|N/A)	jl52_rs03495(N/A|-21.0042|0.0199279|798|826|379|409|GeneID:57075631)	lmo0702(N/A|-17.0312|0.1878599|808|835|380|409|GeneID:985034)	gh761_rs04945(N/A|-17.3405|0.1357285|894|912|91|109|N/A)	ckv90_rs03470(N/A|-15.5568|0.2224925|930|980|156|206|GeneID:61188560)	Derived by automated computational analysis using gene prediction method: Protein Homology.		0
0.223901	0.0109045	lm6179_rs14020(N/A|-12.84|0.7774511|1354|1392|346|380|N/A)	lse_rs10435(N/A|-19.6746|0.0504972|865|905|76|111|GeneID:32488633)	lmrg_rs10535(N/A|-12.6816|0.7778815|1838|1866|132|162|N/A)	jl52_rs11365(N/A|-20.1002|0.0668845|158|227|37|112|GeneID:57077171)	lmo2085(N/A|-12.84|0.7724474|1354|1392|346|380|GeneID:984772)	gh761_rs11860(N/A|-16.2427|0.3781881|1960|2007|86|134|N/A)	ckv90_rs10830(N/A|-17.4403|0.1236109|611|647|130|166|GeneID:61190006)	SpaA isopeptide-forming pilin-related protein		0
0.223901	0.0109239	lm6179_rs13635(N/A|-14.5909|0.4246071|782|830|454|498|N/A)	lse_rs10020(N/A|-20.9716|0.021026|581|717|154|299|GeneID:32490076)	lmrg_rs10150(N/A|-14.6892|0.3851636|782|830|453|497|N/A)	jl52_rs10465(N/A|-14.2353|0.3138361|441|454|473|486|GeneID:57076997)	lmo2009(N/A|-14.5909|0.4203461|782|830|454|498|GeneID:984845)	gh761_rs12730(N/A|-19.3161|0.0524684|335|409|137|203|N/A)	ckv90_rs10440(N/A|-15.374|0.2192346|334|408|131|204|GeneID:61189929)	sugar ABC transporter permease		0
0.225635	0.0111375	lm6179_rs10015(N/A|-17.8714|0.1147088|85|111|211|240|N/A)	lse_rs06125(N/A|-15.6667|0.1860772|845|861|17|33|GeneID:32488324)	lmrg_rs06545(N/A|-15.9613|0.2265665|85|111|211|239|N/A)	jl52_rs06690(N/A|-19.1656|0.0359796|846|864|13|31|GeneID:57076248)	lmo1316(cdsA|-15.8197|0.2562237|85|111|211|240|GeneID:987695)	gh761_rs02010(N/A|-17.8368|0.09185|844|862|16|34|N/A)	ckv90_rs06790(N/A|-14.3197|0.3115684|505|529|128|151|GeneID:61189208)	phosphatidate cytidylyltransferase		0
0.225635	0.0113068	lm6179_rs11620(trpE|-20.4364|0.052893|929|1047|268|394|N/A)	lse_rs07720(trpE|-14.3787|0.3721419|1038|1121|157|230|GeneID:32490220)	lmrg_rs08140(trpE|-23.547|0.0138105|929|1047|267|393|N/A)	jl52_rs08370(trpE|-11.4846|0.7909975|962|996|377|406|GeneID:57076581)	lmo1633(trpE|-23.547|0.0152703|929|1047|268|394|GeneID:985705)	gh761_rs00305(trpE|-14.3666|0.4449096|819|885|84|146|N/A)	ckv90_rs08395(trpE|-15.8863|0.2080039|478|509|17|47|GeneID:61189525)	anthranilate synthase component I		0
0.225635	0.0114695	lm6179_rs06195(N/A|-18.5731|0.0575517|22|53|264|297|N/A)	lse_rs04280(N/A|-13.8904|0.2833756|62|94|375|408|GeneID:32488860)	lmrg_rs04805(N/A|-18.5258|0.053364|22|53|263|296|N/A)	jl52_rs04800(N/A|-12.9447|0.3749559|386|436|373|416|GeneID:57075881)	lmo0954(N/A|-18.5731|0.0572887|22|53|264|297|GeneID:986596)	gh761_rs03720(N/A|-11.4283|0.7517346|386|436|380|423|N/A)	ckv90_rs04805(N/A|-18.0867|0.0437565|64|95|379|412|GeneID:61188824)	Derived by automated computational analysis using gene prediction method: Protein Homology.		0
0.225635	0.0115022	lm6179_rs13755(ftsA|-17.7105|0.1516707|86|119|195|230|N/A)	lse_rs10130(ftsA|-18.9282|0.0590384|88|119|194|237|GeneID:32488789)	lmrg_rs10270(ftsA|-17.7672|0.1358627|86|119|195|238|N/A)	jl52_rs10575(ftsA|-17.0635|0.1127578|86|116|195|237|GeneID:57077019)	lmo2033(ftsA|-17.7105|0.1503336|86|119|195|230|GeneID:987943)	gh761_rs12620(ftsA|-15.8803|0.2530065|86|119|196|231|N/A)	ckv90_rs10530(ftsA|-18.2767|0.0766272|86|119|196|235|GeneID:61189947)	cell division protein FtsA		0
0.225635	0.0115927	lm6179_rs04370(N/A|-17.5669|0.1307018|819|847|456|484|N/A)	lse_rs02530(N/A|-13.2011|0.4758123|281|294|223|236|GeneID:32490947)	lmrg_rs02965(N/A|-18.4454|0.0831529|819|847|455|483|N/A)	jl52_rs02890(N/A|-12.2618|0.5935495|177|318|2|149|GeneID:57075511)	lmo0593(N/A|-18.0213|0.1077972|819|847|456|484|GeneID:984793)	gh761_rs05495(N/A|-16.1439|0.1890838|977|986|462|471|N/A)	ckv90_rs02905(N/A|-20.5143|0.0232317|591|656|75|146|GeneID:61188448)	formate/nitrite transporter family protein		0
0.225635	0.0116579	lm6179_rs08410(galE|-16.7017|0.2008399|1142|1181|270|309|N/A)	lse_rs12085(galE|-19.4244|0.0420281|818|833|377|392|GeneID:32490598)	lmrg_rs12575(galE|-15.0835|0.3412532|1151|1181|269|297|N/A)	jl52_rs12580(galE|-16.7856|0.1129115|760|833|375|430|GeneID:57077407)	lmo2477(galE|-15.1365|0.3551234|1151|1181|270|298|GeneID:987341)	gh761_rs10240(galE|-18.2006|0.087282|972|1020|148|192|N/A)	ckv90_rs12555(galE|-13.5571|0.4384045|804|833|382|409|GeneID:61190344)	UDP-glucose 4-epimerase GalE		0
0.225635	0.0117501	lm6179_rs00900(N/A|-16.2526|0.2878296|765|831|325|396|N/A)	lse_rs13600(N/A|-13.8653|0.4654729|362|419|363|431|GeneID:32489309)	lmrg_rs14065(N/A|-16.4041|0.2525127|251|284|200|234|N/A)	jl52_rs14270(N/A|-16.4885|0.1589675|1339|1377|58|103|GeneID:57077733)	lmo2760(N/A|-20.228|0.0623634|765|831|325|396|GeneID:986274)	gh761_rs08790(N/A|-17.7835|0.13136|1317|1377|264|319|N/A)	ckv90_rs14015(N/A|-20.7171|0.0313118|769|834|322|393|GeneID:61190630)	ribosomal protection-like ABC-F family protein		0
0.225635	0.011831	lm6179_rs12610(smc|-22.011|0.0480076|246|290|269|310|N/A)	lse_rs09000(smc|-16.0275|0.2909837|758|798|177|219|GeneID:32490852)	lmrg_rs09125(smc|-22.0296|0.0432732|246|290|268|309|N/A)	jl52_rs09410(smc|-14.4086|0.4553083|62|203|267|409|GeneID:57076788)	lmo1804(smc|-22.011|0.0478365|246|290|269|310|GeneID:985926)	gh761_rs13760(smc|-21.5701|0.042911|245|288|267|312|N/A)	ckv90_rs09410(smc|-13.9674|0.5489511|3160|3199|190|239|GeneID:61189724)	chromosome segregation protein SMC		0
0.225635	0.0118512	lm6179_rs11435(N/A|-14.6163|0.3465293|54|108|219|271|N/A)	lse_rs07510(N/A|-14.069|0.3024524|546|618|178|235|GeneID:32488664)	lmrg_rs07940(N/A|-21.3778|0.0189648|426|511|96|164|N/A)	jl52_rs08125(N/A|-10.2487|0.8730335|87|108|216|237|GeneID:57076534)	lmo1595(N/A|-21.142|0.0231377|426|511|96|164|GeneID:986055)	gh761_rs00490(N/A|-17.2093|0.0975982|89|108|220|239|N/A)	ckv90_rs08195(N/A|-16.5727|0.1039222|425|510|96|173|GeneID:61189485)	GAF domain-containing protein		0
0.225635	0.0118754	lm6179_rs02575(N/A|-16.8286|0.1942483|90|122|207|239|N/A)	lse_rs01150(N/A|-18.6665|0.0591021|32|132|131|231|GeneID:32488355)	lmrg_rs01200(N/A|-15.3708|0.3116711|90|122|207|238|N/A)	jl52_rs01350(N/A|-18.7728|0.0490332|143|206|220|286|GeneID:57075212)	lmo0231(N/A|-16.8297|0.1923196|90|122|207|239|GeneID:987202)	gh761_rs07275(N/A|-13.1396|0.5992366|990|1022|255|282|N/A)	ckv90_rs01045(N/A|-11.7533|0.7375599|35|66|157|186|GeneID:61188088)	protein arginine kinase		0
0.225635	0.0118797	lm6179_rs03925(N/A|-15.8925|0.2385191|496|519|18|45|N/A)	lse_rs02085(N/A|-10.6461|0.8712362|631|655|214|238|GeneID:32488764)	lmrg_rs02555(N/A|-15.8386|0.2249764|496|519|18|45|N/A)	jl52_rs02410(N/A|-20.961|0.0150311|843|880|318|356|GeneID:57075416)	lmo0511(N/A|-15.839|0.2410838|496|519|18|45|GeneID:985259)	gh761_rs05925(N/A|-12.5808|0.6404638|490|517|2|30|N/A)	ckv90_rs02450(N/A|-13.2824|0.432352|436|466|13|55|GeneID:61188358)	type 1 glutamine amidotransferase		0
0.227479	0.0120823	lm6179_rs01215(N/A|-13.4175|0.6358841|381|470|83|167|N/A)	lse_rs13775(N/A|-12.7241|0.6020979|838|953|131|271|GeneID:32488377)	lmrg_rs14380(N/A|-18.4036|0.1001826|968|987|18|39|N/A)	jl52_rs00130(N/A|-18.2409|0.0651179|809|867|427|480|GeneID:57074974)	lmo2826(N/A|-18.2354|0.1164759|968|987|18|39|GeneID:985480)	gh761_rs08515(N/A|-19.7255|0.0491674|978|998|6|26|N/A)	ckv90_rs14255(N/A|-14.916|0.2829665|841|884|266|307|GeneID:61190677)	lmo2826 family MFS transporter		0
0.227479	0.0121873	lm6179_rs06685(def|-16.0395|0.2084641|712|736|21|44|N/A)	lse_rs04750(def|-18.4809|0.0475149|236|297|179|240|GeneID:32488381)	lmrg_rs05295(def|-16.0395|0.1919652|712|736|21|44|N/A)	jl52_rs05305(def|-14.9116|0.1986458|704|740|14|46|GeneID:57075981)	lmo1051(def|-16.0395|0.2064455|712|736|21|44|GeneID:986625)	gh761_rs03265(def|-18.6056|0.0553144|706|745|315|354|N/A)	ckv90_rs05270(def|-13.4948|0.3799446|383|412|454|484|GeneID:61188917)	peptide deformylase		0
0.227479	0.0122163	lm6179_rs11050(N/A|-15.1958|0.4561148|48|94|383|426|N/A)	lse_rs07150(N/A|-19.0141|0.075445|2350|2402|205|245|GeneID:32490577)	lmrg_rs07580(N/A|-15.1285|0.4384843|48|94|382|425|N/A)	jl52_rs07755(N/A|-21.7349|0.0213418|82|147|152|217|GeneID:57076460)	lmo1523(relA|-15.1958|0.451606|48|94|383|426|GeneID:987788)	gh761_rs00855(N/A|-16.0582|0.2924014|50|94|384|425|N/A)	ckv90_rs07825(N/A|-13.5874|0.5416948|48|94|383|426|GeneID:61189413)	bifunctional (p)ppGpp synthetase/guanosine-3' 5'-bis(diphosphate) 3'-pyrophosphohydrolase		0
0.233395	0.0126159	lm6179_rs13835(N/A|-14.4248|0.4794753|554|593|395|438|N/A)	lse_rs10210(N/A|-14.2568|0.3699749|224|253|132|167|GeneID:32488418)	lmrg_rs10350(N/A|-13.2681|0.6357583|769|813|300|350|N/A)	jl52_rs10655(N/A|-18.2127|0.0665881|631|669|146|186|GeneID:57077035)	lmo2049(N/A|-13.8224|0.5679146|769|813|301|351|GeneID:987928)	gh761_rs12540(N/A|-17.9257|0.106806|871|884|459|472|N/A)	ckv90_rs10610(N/A|-18.4626|0.0680844|873|884|458|469|GeneID:61189963)	nucleotidyltransferase		0
0.234749	0.0127716	lm6179_rs02450(N/A|-18.6113|0.0919856|859|896|261|294|N/A)	lse_rs00965(N/A|-12.1501|0.673336|181|209|69|95|GeneID:32490107)	lmrg_rs01015(N/A|-20.8291|0.0336059|802|896|260|350|N/A)	jl52_rs01165(N/A|-13.8351|0.3662498|982|1002|39|59|GeneID:57075177)	lmo0210(ldh|-20.8334|0.0369077|802|896|261|351|GeneID:987043)	gh761_rs07455(N/A|-18.9395|0.0621744|859|896|262|295|N/A)	ckv90_rs00845(N/A|-12.2242|0.6487677|880|918|237|283|GeneID:61188052)	L-lactate dehydrogenase		0
0.238084	0.0131424	lm6179_rs10770(N/A|-14.1854|0.4884204|710|742|377|409|N/A)	lse_rs06880(N/A|-17.5819|0.0908121|695|748|367|418|GeneID:32488670)	lmrg_rs07300(N/A|-14.1845|0.4610752|710|742|376|408|N/A)	jl52_rs07480(N/A|-17.285|0.0901228|695|741|372|416|GeneID:57076406)	lmo1467(N/A|-14.1854|0.4836851|710|742|377|409|GeneID:986679)	gh761_rs01130(N/A|-19.3805|0.0518761|695|742|378|423|N/A)	ckv90_rs07545(N/A|-13.457|0.4501996|710|741|378|409|GeneID:61189358)	PhoH family protein		0
0.238084	0.013144	lm6179_rs14790(N/A|-15.8526|0.2649313|611|643|132|160|N/A)	lse_rs11145(N/A|-19.1313|0.0446673|778|816|198|238|GeneID:32488443)	lmrg_rs11315(N/A|-15.8207|0.2482221|611|643|132|160|N/A)	jl52_rs11640(N/A|-13.0696|0.4689596|32|41|225|234|GeneID:57077226)	lmo2231(N/A|-15.8526|0.2622567|611|643|132|160|GeneID:984616)	gh761_rs11595(N/A|-12.156|0.7422978|899|965|9|66|N/A)	ckv90_rs11560(N/A|-18.3417|0.061786|259|317|117|166|GeneID:61190151)	cation diffusion facilitator family transporter		0
0.238084	0.013255	lm6179_rs05735(N/A|-18.9396|0.1061492|728|766|266|305|N/A)	lse_rs03835(N/A|-11.942|0.7786521|1719|1750|224|258|GeneID:32490896)	lmrg_rs04330(N/A|-18.9348|0.097012|728|766|265|304|N/A)	jl52_rs04310(N/A|-13.7675|0.4474676|1537|1559|364|388|GeneID:57075786)	lmo0865(N/A|-18.9396|0.1053533|728|766|266|305|GeneID:984615)	gh761_rs04215(N/A|-18.2237|0.1118461|115|239|380|475|N/A)	ckv90_rs04420(N/A|-21.1427|0.0268337|399|473|128|201|GeneID:61188747)	phospho-sugar mutase		0
0.238084	0.0133143	lm6179_rs04335(N/A|-13.8629|0.5479118|6|31|83|109|N/A)	lse_rs02495(N/A|-10.459|0.9214276|826|859|193|230|GeneID:32490831)	lmrg_rs02930(N/A|-13.5923|0.5634878|5|29|84|109|N/A)	jl52_rs02855(N/A|-23.4556|0.006447|805|845|66|106|GeneID:57075504)	lmo0586(N/A|-13.6555|0.5761111|6|30|84|109|GeneID:986388)	gh761_rs05530(N/A|-15.9117|0.2291632|808|849|65|105|N/A)	ckv90_rs02870(N/A|-12.5531|0.6043245|423|442|79|99|GeneID:61188441)	DUF916 and DUF3324 domain-containing protein		0
0.238084	0.013386	lm6179_rs05715(N/A|-15.4694|0.3009493|829|881|129|168|N/A)	lse_rs03815(N/A|-19.1804|0.0428089|818|870|133|184|GeneID:32489776)	lmrg_rs04310(N/A|-13.5464|0.5424911|42|57|20|35|N/A)	jl52_rs04290(N/A|-16.842|0.1023546|60|91|208|235|GeneID:57075782)	lmo0861(N/A|-14.3249|0.4445147|829|870|132|168|GeneID:984876)	gh761_rs04235(N/A|-12.2436|0.7227896|42|57|19|32|N/A)	ckv90_rs04400(N/A|-16.699|0.1218434|882|1029|217|351|GeneID:61188743)	carbohydrate ABC transporter permease		0
0.238084	0.0136066	lm6179_rs14540(srtB|-21.3756|0.0259932|149|172|463|483|N/A)	lse_rs10895(srtB|-14.063|0.3427754|115|146|6|38|GeneID:32489643)	lmrg_rs11065(srtB|-21.5421|0.0219972|149|172|462|482|N/A)	jl52_rs11390(srtB|-10.2802|0.897695|894|902|453|461|GeneID:57077176)	lmo2181(N/A|-21.3756|0.0259996|149|172|463|483|GeneID:984655)	gh761_rs11845(srtB|-11.1245|0.8751835|260|289|229|248|N/A)	ckv90_rs11310(srtB|-13.3864|0.4289856|208|224|419|436|GeneID:61190101)	class B sortase		0
0.238084	0.0137405	lm6179_rs10395(N/A|-19.7089|0.0688863|504|648|156|303|N/A)	lse_rs06505(N/A|-15.4123|0.2492159|582|648|157|232|GeneID:32490232)	lmrg_rs06925(N/A|-17.0674|0.1795415|906|958|459|500|N/A)	jl52_rs07070(N/A|-19.6208|0.0382986|615|760|174|293|GeneID:57076324)	lmo1392(N/A|-18.2873|0.1204638|504|648|156|303|GeneID:986324)	gh761_rs01510(N/A|-13.8703|0.5128148|1304|1336|88|120|N/A)	ckv90_rs07175(N/A|-14.7812|0.3101154|671|702|327|360|GeneID:61189284)	EF-P 5-aminopentanol modification-associated protein YfmF		0
0.238084	0.0139204	lm6179_rs10185(gcvPB|-22.3309|0.0257689|49|122|263|319|N/A)	lse_rs06295(gcvPB|-16.6935|0.1581687|1125|1161|445|489|GeneID:32490701)	lmrg_rs06715(gcvPB|-22.2501|0.0241398|49|122|262|318|N/A)	jl52_rs06860(gcvPB|-14.2284|0.3658746|1115|1138|377|400|GeneID:57076282)	lmo1350(N/A|-22.331|0.0257768|49|122|263|319|GeneID:987740)	gh761_rs01725(gcvPB|-15.0678|0.3586634|1385|1438|79|137|N/A)	ckv90_rs06960(gcvPB|-10.3732|0.9410526|1208|1217|148|157|GeneID:61189241)	aminomethyl-transferring glycine dehydrogenase subunit GcvPB		0
0.238084	0.0139594	lm6179_rs08020(N/A|-17.2727|0.1798944|8|154|146|287|N/A)	lse_rs12505(N/A|-16.5627|0.157728|1339|1379|151|188|GeneID:32490474)	lmrg_rs12965(N/A|-17.4516|0.1540433|8|154|146|286|N/A)	jl52_rs13010(N/A|-19.5705|0.038986|78|154|145|234|GeneID:57077490)	lmo2555(N/A|-17.2727|0.1782174|8|154|146|287|GeneID:986734)	gh761_rs09840(N/A|-16.1882|0.2248265|65|93|381|415|N/A)	ckv90_rs12955(N/A|-17.6961|0.0976049|65|93|380|414|GeneID:61190424)	glycosyltransferase family 4 protein		0
0.238084	0.0139632	lm6179_rs03955(N/A|-16.8692|0.1743111|263|310|139|185|N/A)	lse_rs02110(N/A|-17.0181|0.106981|99|131|379|409|GeneID:32489255)	lmrg_rs02585(N/A|-16.7651|0.1668657|263|310|139|185|N/A)	jl52_rs02435(N/A|-15.0806|0.2136701|337|363|207|233|GeneID:57075421)	lmo0517(N/A|-16.8692|0.1727012|263|310|139|185|GeneID:985270)	gh761_rs05895(N/A|-12.2328|0.7214281|753|780|269|294|N/A)	ckv90_rs02475(N/A|-20.107|0.0279753|725|857|85|213|GeneID:61188363)	histidine phosphatase family protein		0
0.238084	0.0140368	lm6179_rs03180(N/A|-21.5975|0.0175138|392|479|89|163|N/A)		lmrg_rs01825(N/A|-24.5713|0.004531|391|479|89|164|N/A)		lmo0353(N/A|-18.3389|0.0708263|392|432|132|163|GeneID:987596)	gh761_rs06750(N/A|-10.1321|0.9404873|264|289|275|313|N/A)		GNAT family N-acetyltransferase		0
0.238084	0.0141612	lm6179_rs08845(N/A|-16.4604|0.1192678|261|296|290|323|N/A)	lse_rs14325(N/A|-12.7408|0.3905896|261|286|301|324|GeneID:45214385)	lmrg_rs12455(N/A|-16.4413|0.1098558|261|296|289|322|N/A)	jl52_rs14940(N/A|-10.4886|0.753588|72|80|230|238|GeneID:57077816)	lmo2454(N/A|-16.208|0.1321315|261|296|290|323|GeneID:987383)	gh761_rs10360(N/A|-19.6751|0.0205767|261|298|289|324|N/A)	ckv90_rs12440(N/A|-10.8362|0.71502|92|111|216|236|GeneID:61190323)	Derived by automated computational analysis using gene prediction method: Protein Homology.		0
0.238084	0.0142868	lm6179_rs02935(N/A|-15.2332|0.2999424|262|285|422|445|N/A)	lse_rs01450(N/A|-18.1006|0.0611539|660|687|465|492|GeneID:32489279)	lmrg_rs01565(N/A|-16.7697|0.1507311|118|195|88|159|N/A)	jl52_rs01715(N/A|-17.0133|0.0850535|406|507|131|234|GeneID:57075284)	lmo0296(N/A|-17.8349|0.1053589|262|294|414|445|GeneID:987461)	gh761_rs06970(N/A|-15.722|0.2058588|218|253|267|311|N/A)	ckv90_rs01430(N/A|-14.3459|0.289568|477|516|14|51|GeneID:61188164)	DUF998 domain-containing protein		0
0.238084	0.0144749	lm6179_rs05380(N/A|-12.4605|0.7283907|567|640|76|156|N/A)	lse_rs03465(N/A|-16.5389|0.1231361|91|148|213|276|GeneID:32490521)	lmrg_rs03980(N/A|-14.4704|0.3809937|567|640|76|156|N/A)	jl52_rs03915(N/A|-17.5647|0.0689679|526|576|134|185|GeneID:57075713)	lmo0793(N/A|-15.7627|0.2509975|567|640|76|156|GeneID:985432)	gh761_rs04565(N/A|-17.563|0.0979801|400|517|229|366|N/A)	ckv90_rs03870(N/A|-16.4984|0.1232828|39|75|121|151|GeneID:61188640)	DUF554 domain-containing protein		0
0.238084	0.01459	lm6179_rs04450(N/A|-17.2359|0.1011196|278|311|461|498|N/A)	lse_rs02610(N/A|-10.4492|0.8338919|77|99|224|248|GeneID:32488452)	lmrg_rs03050(N/A|-17.3061|0.0894045|278|311|460|497|N/A)	jl52_rs02975(N/A|-11.3235|0.6473318|379|386|473|480|GeneID:57075528)	lmo0609(N/A|-16.9071|0.1156145|278|311|461|498|GeneID:986403)	gh761_rs05415(N/A|-19.6096|0.026395|205|279|93|166|N/A)	ckv90_rs03000(N/A|-12.6226|0.4474675|142|194|9|60|GeneID:61188467)	rhodanese-like domain-containing protein		0
0.238084	0.0147216		lse_rs00310(N/A|-16.7597|0.1503992|16|52|205|237|GeneID:32490712)			lmo0069(N/A|-20.5929|0.0231239|275|335|389|439|GeneID:986411)		ckv90_rs00270(N/A|-19.0152|0.0584037|1432|1465|379|409|GeneID:61187938)			0
0.238084	0.0148037	lm6179_rs10300(N/A|-14.8233|0.3996272|441|458|13|31|N/A)	lse_rs06410(N/A|-17.9269|0.0793821|1054|1119|154|220|GeneID:32490352)	lmrg_rs06830(N/A|-15.1163|0.337258|764|793|378|408|N/A)	jl52_rs06975(N/A|-15.86|0.1668726|440|457|12|30|GeneID:57076305)	lmo1373(N/A|-15.1167|0.3575789|764|793|379|409|GeneID:987859)	gh761_rs01610(N/A|-19.2563|0.0554483|972|1119|154|299|N/A)	ckv90_rs07075(N/A|-17.0295|0.1140364|440|458|12|31|GeneID:61189264)	alpha-ketoacid dehydrogenase subunit beta		0
0.238084	0.0148088	lm6179_rs10180(gcvPA|-22.0829|0.0271047|1392|1465|263|319|N/A)	lse_rs06290(gcvPA|-10.8562|0.9001921|1103|1155|356|411|GeneID:32489200)	lmrg_rs06710(gcvPA|-22.0024|0.0253908|1392|1465|262|318|N/A)	jl52_rs06855(gcvPA|-13.9404|0.3947907|189|202|320|333|GeneID:57076281)	lmo1349(N/A|-22.0834|0.027098|1392|1465|263|319|GeneID:987737)	gh761_rs01730(gcvPA|-14.0345|0.4929495|1291|1354|263|316|N/A)	ckv90_rs06955(gcvPA|-12.3525|0.6737642|1324|1354|262|286|GeneID:61189240)	aminomethyl-transferring glycine dehydrogenase subunit GcvPA		0
0.238084	0.0149652	lm6179_rs03350(iolC|-17.6536|0.1377167|181|233|358|405|N/A)	lse_rs01715(iolC|-13.3367|0.4801821|885|936|182|236|GeneID:32490561)	lmrg_rs01990(iolC|-18.2833|0.0975513|181|233|357|404|N/A)	jl52_rs01890(iolC|-19.5323|0.0342744|509|564|87|159|GeneID:57075318)	lmo0385(N/A|-17.7177|0.1331025|181|233|358|405|GeneID:987641)	gh761_rs06580(iolC|-16.3925|0.1853703|57|191|140|281|N/A)		5-dehydro-2-deoxygluconokinase		0
0.238084	0.0149661	lm6179_rs10020(N/A|-12.4392|0.789788|468|485|431|451|N/A)	lse_rs06130(N/A|-14.1404|0.3823667|2|58|17|97|GeneID:32488169)	lmrg_rs06550(N/A|-13.9803|0.5162389|45|59|17|31|N/A)	jl52_rs06695(N/A|-19.1112|0.044656|43|61|13|31|GeneID:57076249)	lmo1317(N/A|-13.9803|0.539261|45|59|17|31|GeneID:987697)	gh761_rs02005(N/A|-19.3852|0.0567266|41|59|16|34|N/A)	ckv90_rs06795(N/A|-16.0114|0.1843562|713|792|271|347|GeneID:61189209)	1-deoxy-D-xylulose-5-phosphate reductoisomerase		0
0.238084	0.0149713	lm6179_rs00080(rplQ|-15.6184|0.2220513|1|18|277|304|N/A)	lse_rs12780(rplQ|-16.3479|0.1074545|1|32|272|305|GeneID:32490732)	lmrg_rs13280(rplQ|-15.5943|0.2067674|1|18|276|303|N/A)	jl52_rs13285(rplQ|-15.28|0.1518664|249|301|4|63|GeneID:57077545)	lmo2605(rplQ|-15.6184|0.2198719|1|18|277|304|GeneID:987205)	gh761_rs09545(rplQ|-15.6255|0.1816728|1|18|278|305|N/A)	ckv90_rs13235(rplQ|-18.8907|0.0339716|1|22|273|304|GeneID:61190479)	50S ribosomal protein L17		0
0.238084	0.0150088	lm6179_rs12550(rimM|-14.8899|0.3188311|227|269|19|61|N/A)	lse_rs08945(rimM|-18.6298|0.0432244|659|715|199|247|GeneID:32488701)	lmrg_rs09070(rimM|-16.8361|0.134904|463|485|86|107|N/A)	jl52_rs09355(rimM|-16.484|0.0976138|606|666|72|116|GeneID:57076777)	lmo1793(rimM|-14.8899|0.3155684|227|269|19|61|GeneID:985937)	gh761_rs13815(rimM|-15.8676|0.1790016|463|485|87|108|N/A)	ckv90_rs09355(rimM|-13.3951|0.3873455|244|269|18|42|GeneID:61189713)	ribosome maturation factor RimM		0
0.238084	0.0151253	lm6179_rs04650(N/A|-16.3894|0.1429775|82|115|190|221|N/A)	lse_rs02835(N/A|-15.4759|0.1392747|90|190|110|212|GeneID:32488299)	lmrg_rs03250(N/A|-16.385|0.1311191|82|115|190|221|N/A)	jl52_rs03250(N/A|-16.1694|0.0893518|131|179|396|442|GeneID:57075583)	lmo0647(N/A|-16.3894|0.1417448|82|115|190|221|GeneID:985414)	gh761_rs05250(N/A|-12.5073|0.5497559|86|114|192|218|N/A)	ckv90_rs03180(N/A|-17.2045|0.0629047|82|175|125|222|GeneID:61188503)	Derived by automated computational analysis using gene prediction method: Protein Homology.		0
0.238084	0.0151654	lm6179_rs00945(N/A|-14.5722|0.4213731|1048|1085|262|301|N/A)	lse_rs13645(N/A|-21.0056|0.0201986|995|1068|190|246|GeneID:32488864)	lmrg_rs14110(N/A|-14.5692|0.3957535|1048|1085|261|300|N/A)	jl52_rs14335(N/A|-14.3796|0.2921865|515|552|456|489|GeneID:57077745)	lmo2769(N/A|-14.5759|0.4166213|1048|1085|262|301|GeneID:986801)	gh761_rs08740(N/A|-17.0855|0.1335276|905|1053|151|296|N/A)	ckv90_rs14060(N/A|-15.7848|0.1825603|416|457|241|282|GeneID:61190639)	ATP-binding cassette domain-containing protein		0
0.238084	0.015392	lm6179_rs06895(nadE|-12.1138|0.8009801|309|320|206|217|N/A)	lse_rs04940(nadE|-15.8699|0.174206|332|407|395|470|GeneID:32488334)	lmrg_rs05505(nadE|-11.7249|0.8360746|525|559|377|412|N/A)	jl52_rs05495(nadE|-24.496|0.0036098|332|415|382|467|GeneID:57076019)	lmo1093(nadE|-13.976|0.4955882|309|320|206|217|GeneID:986246)	gh761_rs03090(nadE|-11.84|0.7860529|818|858|59|110|N/A)	ckv90_rs05460(nadE|-13.9695|0.3599373|619|638|386|405|GeneID:61188955)	ammonia-dependent NAD(+) synthetase		0
0.238084	0.0154229	lm6179_rs11010(N/A|-14.5908|0.3351378|6|38|132|154|N/A)	lse_rs07110(N/A|-17.7375|0.0587212|21|42|128|148|GeneID:32489831)	lmrg_rs07540(N/A|-14.5896|0.3122342|6|38|132|154|N/A)	jl52_rs07715(N/A|-12.5914|0.4595926|36|65|261|301|GeneID:57076452)	lmo1515(N/A|-14.5908|0.3317066|6|38|132|154|GeneID:987766)	gh761_rs00895(N/A|-12.7997|0.542789|458|471|339|351|N/A)	ckv90_rs07785(N/A|-18.0566|0.0501799|431|468|134|166|GeneID:61189405)	cysteine metabolism transcriptional regulator CymR		0
0.238084	0.0154847	lm6179_rs12410(purF|-16.3621|0.2643262|3|25|265|287|N/A)	lse_rs08770(purF|-16.8615|0.146371|1034|1092|176|235|GeneID:32488685)	lmrg_rs08930(purF|-17.8985|0.1354843|1126|1228|378|486|N/A)	jl52_rs09220(purF|-15.1248|0.2598476|28|52|379|401|GeneID:57076750)	lmo1768(purF|-20.9451|0.0440468|1126|1226|382|487|GeneID:985974)	gh761_rs13970(purF|-20.6285|0.0376925|66|144|261|327|N/A)	ckv90_rs09205(purF|-13.565|0.4853371|813|862|345|395|GeneID:61189684)	amidophosphoribosyltransferase		0
0.238084	0.015535	lm6179_rs01875(N/A|-18.6872|0.1111021|1567|1601|364|399|N/A)	lse_rs02720(N/A|-15.5489|0.2500998|1666|1687|384|405|GeneID:32488291)	lmrg_rs00440(N/A|-15.4143|0.350514|1567|1602|361|398|N/A)	jl52_rs03125(N/A|-20.9766|0.0233257|995|1093|131|216|GeneID:57075558)	lmo0090(N/A|-16.7998|0.2269612|1567|1601|364|399|GeneID:986589)	gh761_rs07995(N/A|-14.9166|0.3806456|1567|1618|360|400|N/A)	ckv90_rs02220(N/A|-12.9847|0.5836968|1666|1687|388|409|GeneID:61188313)	F0F1 ATP synthase subunit alpha		0
0.238084	0.0156513	lm6179_rs03840(N/A|-14.2564|0.4169124|459|473|16|30|N/A)	lse_rs02065(N/A|-17.5449|0.0743155|453|506|153|204|GeneID:32488345)	lmrg_rs02470(N/A|-13.3766|0.5256402|459|473|16|30|N/A)	jl52_rs02330(N/A|-18.1191|0.049947|453|506|151|202|GeneID:57075401)	lmo0494(N/A|-16.2582|0.1944046|355|388|376|402|GeneID:985230)	gh761_rs06005(N/A|-14.8795|0.2817137|287|312|86|110|N/A)	ckv90_rs02425(N/A|-15.3658|0.1858783|328|371|227|283|GeneID:61188353)	SGNH/GDSL hydrolase family protein		0
0.238084	0.0157048	lm6179_rs07110(pduB|-18.1929|0.1014254|19|165|156|287|N/A)	lse_rs05155(pduB|-19.0693|0.04409|84|136|192|240|GeneID:32488473)	lmrg_rs05710(pduB|-18.6604|0.0761861|19|165|156|286|N/A)	jl52_rs05755(pduB|-15.1719|0.2004506|472|526|229|283|GeneID:57076067)	lmo1152(N/A|-17.7075|0.1156331|75|108|208|240|GeneID:986154)	gh761_rs02910(pduB|-16.251|0.1812104|177|210|209|241|N/A)	ckv90_rs05680(pduB|-16.4319|0.1341864|84|135|195|239|GeneID:61188993)	propanediol utilization microcompartment protein PduB		0
0.238084	0.0157683	lm6179_rs10935(N/A|-16.0512|0.2174529|773|789|133|149|N/A)	lse_rs07035(N/A|-16.5501|0.1168949|773|795|123|150|GeneID:32488173)	lmrg_rs07465(N/A|-16.0505|0.2004664|773|789|133|149|N/A)	jl52_rs07640(N/A|-15.2917|0.1772065|773|795|121|148|GeneID:57076437)	lmo1500(N/A|-16.0512|0.2153277|773|789|133|149|GeneID:986971)	gh761_rs00975(N/A|-22.2114|0.0117464|772|827|91|150|N/A)	ckv90_rs07705(N/A|-13.2789|0.4253069|121|164|139|179|GeneID:61189389)	DedA family protein		0
0.238084	0.0157727	lm6179_rs13940(N/A|-18.4117|0.0862749|827|868|1|46|N/A)	lse_rs10355(N/A|-16.1346|0.1448885|561|668|128|221|GeneID:32488420)	lmrg_rs10455(N/A|-18.4117|0.0785564|827|868|1|46|N/A)	jl52_rs10785(N/A|-11.7594|0.6624931|632|678|433|479|GeneID:57077059)	lmo2070(N/A|-18.4117|0.0857061|827|868|1|46|GeneID:986695)	gh761_rs12440(N/A|-13.1184|0.5491432|528|546|455|473|N/A)	ckv90_rs10750(N/A|-18.8207|0.0447876|832|882|7|53|GeneID:61189990)	CPBP family intramembrane glutamic endopeptidase		0
0.238084	0.0158719	lm6179_rs11775(metK|-16.6548|0.2214634|388|442|59|109|N/A)	lse_rs07885(metK|-11.8519|0.7530982|1376|1398|55|76|GeneID:32488400)	lmrg_rs08295(metK|-17.6318|0.1392317|404|442|59|95|N/A)	jl52_rs08575(metK|-18.0539|0.0720759|1046|1192|298|446|GeneID:57076621)	lmo1664(metK|-16.833|0.2049796|404|442|59|95|GeneID:985664)	gh761_rs00155(metK|-17.157|0.1482105|404|435|65|96|N/A)	ckv90_rs08570(metK|-18.3745|0.0712602|404|435|64|94|GeneID:61189559)	methionine adenosyltransferase		0
0.238084	0.0158953		lse_rs00690(N/A|-16.7583|0.1235404|644|674|425|457|GeneID:32490336)		jl52_rs00910(N/A|-23.7864|0.0050956|221|358|152|273|GeneID:57075126)		gh761_rs07675(N/A|-13.3814|0.5383062|886|900|17|30|N/A)	ckv90_rs00665(N/A|-12.22|0.6405875|483|503|12|32|GeneID:61188016)			0
0.238084	0.0160714	lm6179_rs11495(N/A|-18.688|0.0826043|788|842|443|487|N/A)	lse_rs07570(N/A|-15.3606|0.2120526|135|181|180|235|GeneID:32488580)	lmrg_rs08010(N/A|-20.8944|0.030014|788|816|456|486|N/A)	jl52_rs08195(N/A|-17.6255|0.0714147|407|434|454|478|GeneID:57076548)	lmo1608(N/A|-18.688|0.0820764|788|842|443|487|GeneID:986017)	gh761_rs00430(N/A|-13.454|0.5139879|12|27|226|241|N/A)	ckv90_rs08270(N/A|-16.1721|0.1493387|770|816|457|499|GeneID:61189500)	DUF1444 domain-containing protein		0
0.238084	0.0160912	lm6179_rs09635(N/A|-20.66|0.031434|768|794|16|44|N/A)	lse_rs05765(N/A|-12.5914|0.5413755|791|809|23|43|GeneID:32488849)	lmrg_rs06175(N/A|-18.3108|0.0770777|767|793|16|44|N/A)	jl52_rs06315(N/A|-16.7382|0.0934907|385|442|54|101|GeneID:57076174)	lmo1244(N/A|-18.3108|0.0841122|767|793|16|44|GeneID:986020)	gh761_rs02425(N/A|-15.7247|0.2007645|380|440|58|110|N/A)	ckv90_rs06445(N/A|-16.5056|0.115151|766|800|6|43|GeneID:61189139)	histidine phosphatase family protein		0
0.238084	0.0161352	lm6179_rs10035(N/A|-17.8878|0.2388444|1384|1526|179|320|N/A)	lse_rs06145(N/A|-15.3977|0.3852219|3819|3874|189|242|GeneID:32488672)	lmrg_rs06565(N/A|-22.6482|0.0382004|1384|1526|179|319|N/A)	jl52_rs06710(N/A|-16.0996|0.275348|1351|1434|263|345|GeneID:57076252)	lmo1320(polC|-17.8878|0.2364688|1384|1526|179|320|GeneID:987700)	gh761_rs01990(N/A|-21.3858|0.0514918|76|223|280|417|N/A)	ckv90_rs06810(N/A|-19.1349|0.098367|1419|1453|73|117|GeneID:61189212)	DNA polymerase III subunit alpha		0
0.238084	0.0163146	lm6179_rs05685(N/A|-14.7229|0.4292324|1259|1297|359|394|N/A)	lse_rs03785(N/A|-18.9857|0.0538547|537|659|28|166|GeneID:32489964)	lmrg_rs04280(N/A|-12.7042|0.7215318|1284|1297|358|372|N/A)	jl52_rs04260(N/A|-18.7645|0.0511492|524|659|27|174|GeneID:57075776)	lmo0855(ddl|-15.3419|0.3444047|1259|1297|359|394|GeneID:985238)	gh761_rs04265(N/A|-12.6999|0.6842966|1284|1297|360|374|N/A)	ckv90_rs04370(N/A|-11.532|0.7821557|1259|1297|359|394|GeneID:61188737)	D-alanine--D-alanine ligase		0
0.238084	0.0164317	lm6179_rs06945(N/A|-17.7072|0.0891871|11|31|261|283|N/A)	lse_rs05000(N/A|-18.1564|0.0460639|203|335|224|353|GeneID:32489726)	lmrg_rs05555(N/A|-17.6646|0.0827412|11|31|260|282|N/A)		lmo1121(N/A|-17.7072|0.0885856|11|31|261|283|GeneID:986205)			Derived by automated computational analysis using gene prediction method: Protein Homology.		0
0.238084	0.0166874	lm6179_rs01135(mnmG|-15.1313|0.4431389|1226|1242|268|285|N/A)	lse_rs13740(mnmG|-18.7653|0.0770512|1457|1508|181|236|GeneID:32490338)	lmrg_rs14300(mnmG|-20.0229|0.0671069|152|193|435|487|N/A)	jl52_rs00090(mnmG|-11.7688|0.7850442|978|1024|51|108|GeneID:57074967)	lmo2810(gidA|-13.9618|0.613583|1226|1242|268|285|GeneID:986685)	gh761_rs08595(mnmG|-19.3927|0.0735858|150|220|407|491|N/A)	ckv90_rs14205(mnmG|-11.8721|0.7908391|469|510|148|189|GeneID:61190667)	tRNA uridine-5-carboxymethylaminomethyl(34) synthesis enzyme MnmG		0
0.238084	0.0167451	lm6179_rs10540(N/A|-14.331|0.4701585|1133|1178|12|53|N/A)	lse_rs06660(N/A|-11.8319|0.7326925|1159|1176|14|30|GeneID:32490088)	lmrg_rs07070(N/A|-14.9196|0.3621375|180|201|347|368|N/A)	jl52_rs07260(N/A|-13.4065|0.4329671|1159|1176|12|29|GeneID:57076362)	lmo1421(N/A|-14.554|0.4331593|185|201|348|364|GeneID:984736)	gh761_rs01350(N/A|-18.6584|0.0717444|1138|1177|9|46|N/A)	ckv90_rs07325(N/A|-19.9506|0.033042|1132|1177|9|50|GeneID:61189314)	ABC transporter ATP-binding protein		0
0.238084	0.0167734	lm6179_rs08065(thrC|-16.1382|0.2558609|184|212|8|46|N/A)	lse_rs12435(thrC|-18.2625|0.0712428|1049|1093|192|235|GeneID:32489388)	lmrg_rs12920(thrC|-16.1382|0.2366173|184|212|8|46|N/A)	jl52_rs12945(thrC|-11.6456|0.735189|89|111|209|234|GeneID:57077478)	lmo2546(thrC|-16.1382|0.2532893|184|212|8|46|GeneID:986503)	gh761_rs09890(thrC|-19.8988|0.0436109|1049|1100|188|235|N/A)	ckv90_rs12905(thrC|-11.8205|0.7304724|590|637|83|148|GeneID:61190414)	threonine synthase		0
0.238084	0.0168563	lm6179_rs01810(N/A|-17.4989|0.1451002|61|128|198|247|N/A)	lse_rs00390(N/A|-20.0632|0.031216|71|105|201|240|GeneID:32489308)	lmrg_rs00380(N/A|-17.8412|0.1156415|185|232|198|238|N/A)	jl52_rs00595(N/A|-13.8317|0.3670727|850|881|404|435|GeneID:57075065)	lmo0078(N/A|-17.4989|0.1438421|61|128|198|247|GeneID:986565)	gh761_rs08035(N/A|-15.9375|0.2206776|677|716|201|240|N/A)	ckv90_rs00370(N/A|-13.1142|0.5028666|64|106|199|244|GeneID:61187958)	2-hydroxyacid dehydrogenase family protein		0
0.238084	0.0168809	lm6179_rs09725(proB|-18.5153|0.0902212|464|601|164|310|N/A)	lse_rs05855(proB|-11.0463|0.83533|878|905|234|268|GeneID:32490596)	lmrg_rs06265(proB|-17.4128|0.1293412|464|601|164|309|N/A)	jl52_rs06420(proB|-18.0741|0.0597019|877|905|231|266|GeneID:57076194)	lmo1260(proB|-18.5153|0.0896081|464|601|164|310|GeneID:985996)	gh761_rs02320(proB|-17.15|0.1261755|477|505|144|170|N/A)	ckv90_rs06530(proB|-11.5576|0.7449754|902|913|373|384|GeneID:61189156)	glutamate 5-kinase		0
0.238084	0.0168823	lm6179_rs06075(N/A|-18.7498|0.0771898|725|808|20|101|N/A)	lse_rs04155(N/A|-14.4447|0.2952597|275|326|70|108|GeneID:32488707)	lmrg_rs04680(N/A|-18.7498|0.0702276|725|808|20|101|N/A)	jl52_rs04675(N/A|-18.1434|0.0544594|255|297|124|161|GeneID:57075857)	lmo0930(N/A|-12.7517|0.6802411|610|642|17|55|GeneID:986560)	gh761_rs03845(N/A|-14.7315|0.3200938|782|808|19|45|N/A)	ckv90_rs04685(N/A|-16.0235|0.1531755|884|932|63|102|GeneID:61188800)	MBL fold metallo-hydrolase		0
0.238084	0.0168836	lm6179_rs00470(kdpA|-15.7492|0.3487338|1741|1885|156|297|N/A)	lse_rs13170(kdpA|-16.8788|0.1562927|1541|1590|133|187|GeneID:32488973)	lmrg_rs13665(kdpA|-15.6861|0.3324181|1741|1885|156|296|N/A)	jl52_rs13715(kdpA|-15.2936|0.2593014|314|356|266|305|GeneID:57077631)	lmo2682(kdpA|-16.7287|0.2442524|1269|1301|461|500|GeneID:987148)	gh761_rs09170(kdpA|-23.9298|0.0103306|787|916|270|404|N/A)	ckv90_rs13625(kdpA|-17.0453|0.1438373|787|811|380|403|GeneID:61190555)	potassium-transporting ATPase subunit KdpA		0
0.238084	0.0170008	lm6179_rs10515(N/A|-20.7236|0.0306011|95|135|242|281|N/A)	lse_rs06635(N/A|-11.7619|0.6842931|572|589|467|485|GeneID:32489512)	lmrg_rs07045(N/A|-20.7247|0.0277413|95|135|241|280|N/A)	jl52_rs07235(N/A|-11.3112|0.725074|399|436|231|267|GeneID:57076357)	lmo1416(N/A|-20.7236|0.0305758|95|135|242|281|GeneID:986348)	gh761_rs01375(N/A|-11.583|0.7913983|96|135|243|281|N/A)	ckv90_rs07300(N/A|-10.782|0.8312895|136|195|145|195|GeneID:61189309)	VanZ family protein		0
0.238084	0.0170539	lm6179_rs11615(N/A|-17.1549|0.137468|47|195|263|409|N/A)	lse_rs07715(N/A|-17.428|0.0787307|217|243|187|212|GeneID:32490439)	lmrg_rs08135(N/A|-17.1549|0.1257659|47|195|262|408|N/A)	jl52_rs08365(N/A|-14.3377|0.2605727|615|671|377|428|GeneID:57076580)	lmo1632(trpG|-17.1549|0.1363015|47|195|263|409|GeneID:985715)	gh761_rs00310(N/A|-18.7071|0.0552857|511|547|268|296|N/A)	ckv90_rs08390(N/A|-13.6898|0.3632622|163|219|200|251|GeneID:61189524)	aminodeoxychorismate/anthranilate synthase component II		0
0.238084	0.0171339	lm6179_rs07305(N/A|-11.4742|0.9218289|211|236|266|285|N/A)	lse_rs05355(N/A|-16.7702|0.1486254|1108|1168|361|431|GeneID:32488716)	lmrg_rs05905(N/A|-15.5966|0.3177242|441|467|268|304|N/A)	jl52_rs05945(N/A|-21.3217|0.0190554|1108|1167|360|429|GeneID:57076105)	lmo1191(cbiA|-15.594|0.3378033|441|467|269|305|GeneID:986099)	gh761_rs02720(N/A|-12.4458|0.7511049|380|389|459|468|N/A)	ckv90_rs05875(N/A|-13.3734|0.5083159|1110|1155|277|328|GeneID:61189031)	cobyrinate a c-diamide synthase		0
0.238084	0.0171419	lm6179_rs08275(N/A|-18.0779|0.1327163|1025|1078|292|340|N/A)	lse_rs12220(N/A|-10.3658|0.9438425|1047|1095|279|332|GeneID:32489144)	lmrg_rs12710(N/A|-18.1052|0.1200633|1025|1078|291|339|N/A)	jl52_rs12735(N/A|-14.7036|0.2968358|1483|1512|260|280|GeneID:57077436)	lmo2504(N/A|-18.0779|0.1316066|1025|1078|292|340|GeneID:987901)	gh761_rs10105(N/A|-20.3418|0.0406459|1474|1502|263|294|N/A)	ckv90_rs12690(N/A|-18.0047|0.0872213|1494|1516|262|283|GeneID:61190371)	murein hydrolase activator EnvC		0
0.238084	0.0173554	lm6179_rs11635(N/A|-15.1096|0.3543648|726|762|301|333|N/A)	lse_rs07735(N/A|-14.379|0.3268805|78|125|177|230|GeneID:32490463)	lmrg_rs08155(N/A|-17.4945|0.1308587|704|849|124|271|N/A)	jl52_rs08385(N/A|-14.4765|0.2849463|373|417|376|427|GeneID:57076584)	lmo1636(N/A|-15.3836|0.3180728|704|849|124|272|GeneID:985701)	gh761_rs00290(N/A|-26.52|0.0022692|708|783|278|353|N/A)	ckv90_rs08410(N/A|-8.90757|0.9926075|179|205|380|408|GeneID:61189528)	ABC transporter ATP-binding protein		0
0.238084	0.0175652	lm6179_rs10080(N/A|-17.6753|0.1344806|91|113|263|285|N/A)	lse_rs06190(N/A|-15.6223|0.2033345|236|307|323|369|GeneID:32489846)	lmrg_rs06610(N/A|-17.644|0.1245729|91|113|262|284|N/A)	jl52_rs06755(N/A|-14.4538|0.2900708|90|113|261|283|GeneID:57076261)	lmo1329(ribC|-17.4505|0.1458376|91|113|263|285|GeneID:987710)	gh761_rs01945(N/A|-18.6917|0.0693057|56|113|264|321|N/A)	ckv90_rs06855(N/A|-18.4695|0.0609038|610|632|387|410|GeneID:61189221)	bifunctional riboflavin kinase/FAD synthetase		0
0.238084	0.0176718	lm6179_rs01270(N/A|-19.1412|0.070571|674|748|270|362|N/A)		lmrg_rs14435(N/A|-19.1677|0.0634671|674|748|269|361|N/A)	jl52_rs00185(N/A|-12.3689|0.5830183|1007|1029|153|175|GeneID:57074985)	lmo2837(N/A|-19.1412|0.0701738|674|748|270|362|GeneID:986555)	gh761_rs08460(N/A|-19.4848|0.0465765|674|759|255|363|N/A)	ckv90_rs14310(N/A|-11.1181|0.8158528|46|69|7|30|GeneID:61190688)	carbohydrate ABC transporter permease		0
0.238084	0.0177184	lm6179_rs14625(trpS|-21.6722|0.0270221|453|580|199|312|N/A)	lse_rs10980(trpS|-13.2668|0.4935891|383|427|194|246|GeneID:32489973)	lmrg_rs11150(trpS|-20.2883|0.0432305|453|580|199|311|N/A)	jl52_rs11475(trpS|-13.2823|0.4530074|482|525|235|278|GeneID:57077193)	lmo2198(trpS|-21.6722|0.0270218|453|580|199|312|GeneID:984829)	gh761_rs11760(trpS|-13.4421|0.5453844|1041|1113|355|410|N/A)	ckv90_rs11395(trpS|-13.6114|0.431923|417|456|74|109|GeneID:61190118)	tryptophan--tRNA ligase		0
0.238084	0.0177849	lm6179_rs10580(thiT|-13.6707|0.498718|130|161|275|309|N/A)	lse_rs06700(thiT|-17.1467|0.0860849|444|474|204|236|GeneID:32490351)	lmrg_rs07110(thiT|-13.6486|0.4745595|130|161|274|308|N/A)	jl52_rs07300(thiT|-19.9334|0.0214407|579|640|89|143|GeneID:57076370)	lmo1429(N/A|-13.6707|0.4939168|130|161|275|309|GeneID:986347)	gh761_rs01310(thiT|-13.9864|0.3885207|254|291|263|310|N/A)	ckv90_rs07365(thiT|-11.9925|0.6239528|624|640|89|106|GeneID:61189322)	energy-coupled thiamine transporter ThiT		0
0.238084	0.0179123	lm6179_rs00710(N/A|-18.4758|0.0699898|454|495|263|307|N/A)	lse_rs13475(N/A|-13.7583|0.3152513|4|58|302|353|GeneID:32490744)	lmrg_rs13905(N/A|-18.449|0.0643697|454|495|262|306|N/A)	jl52_rs14135(N/A|-13.8763|0.2714419|325|343|85|108|GeneID:57077708)	lmo2728(N/A|-18.4758|0.0695987|454|495|263|307|GeneID:987087)	gh761_rs08925(N/A|-18.6996|0.0474367|454|495|264|308|N/A)	ckv90_rs13880(N/A|-14.1631|0.262962|178|187|128|137|GeneID:61190604)	MerR family transcriptional regulator		0
0.238084	0.018052	lm6179_rs13740(N/A|-17.1258|0.1244375|138|178|198|240|N/A)	lse_rs10115(N/A|-16.4852|0.1059036|140|177|198|240|GeneID:32489250)	lmrg_rs10255(N/A|-15.2697|0.2453508|138|178|198|239|N/A)	jl52_rs10560(N/A|-15.2039|0.1638463|146|179|194|234|GeneID:57077016)	lmo2030(N/A|-17.3331|0.1131577|138|177|199|240|GeneID:984817)	gh761_rs12635(N/A|-14.4581|0.3057893|146|177|200|237|N/A)	ckv90_rs10515(N/A|-17.467|0.0675936|146|178|199|236|GeneID:61189944)	cell division protein SepF		0
0.238084	0.0180945	lm6179_rs02095(N/A|-16.5023|0.1352775|444|475|21|54|N/A)	lse_rs00635(N/A|-14.7213|0.1927182|142|171|201|231|GeneID:32490400)	lmrg_rs00660(N/A|-14.8704|0.24704|214|230|265|282|N/A)	jl52_rs00840(N/A|-16.476|0.0769502|34|168|164|312|GeneID:57075113)	lmo0134(N/A|-17.0428|0.1063517|115|187|177|240|GeneID:986737)	gh761_rs07770(N/A|-15.0593|0.2044105|116|160|197|240|N/A)	ckv90_rs00565(N/A|-16.4012|0.0898912|132|171|203|243|GeneID:61187997)	GNAT family N-acetyltransferase		0
0.238084	0.0181423	lm6179_rs05290(N/A|-21.2245|0.0301091|721|868|227|365|N/A)	lse_rs03390(N/A|-10.8462|0.8658004|117|200|131|221|GeneID:32488889)	lmrg_rs03895(N/A|-20.6119|0.0351822|721|868|226|364|N/A)	jl52_rs03830(N/A|-14.6219|0.2630483|628|652|292|316|GeneID:57075696)	lmo0776(N/A|-21.2245|0.0300874|721|868|227|365|GeneID:985467)	gh761_rs04650(N/A|-13.5481|0.509345|688|819|272|404|N/A)	ckv90_rs03800(N/A|-15.1077|0.237331|549|615|165|241|GeneID:61188626)	ROK family protein		0
0.238084	0.0181666	lm6179_rs02775(N/A|-19.3806|0.0738257|310|401|152|248|N/A)	lse_rs01300(N/A|-13.7716|0.4343291|377|424|63|110|GeneID:32489712)	lmrg_rs01355(N/A|-19.3143|0.0689828|310|401|152|247|N/A)	jl52_rs01550(N/A|-12.3994|0.6169284|64|98|375|403|GeneID:57075252)	lmo0265(N/A|-19.3806|0.0733936|310|401|152|248|GeneID:987360)	gh761_rs07145(N/A|-19.9195|0.0449851|253|401|153|300|N/A)	ckv90_rs01250(N/A|-13.1381|0.5220664|161|190|352|383|GeneID:61188128)	ArgE/DapE family deacylase		0
0.238084	0.0181859	lm6179_rs01095(N/A|-14.5555|0.3968409|624|660|292|333|N/A)	lse_rs13700(N/A|-14.2108|0.3181558|682|723|154|220|GeneID:32489692)	lmrg_rs14260(N/A|-14.6588|0.3579953|624|660|291|332|N/A)	jl52_rs00060(N/A|-10.0891|0.9142711|300|316|359|375|GeneID:57074961)	lmo2801(N/A|-14.0237|0.4695263|777|825|65|106|GeneID:986720)	gh761_rs08625(N/A|-14.0514|0.4044076|832|869|150|180|N/A)	ckv90_rs14170(N/A|-25.2886|0.002799|271|407|266|414|GeneID:61190660)	N-acetylmannosamine-6-phosphate 2-epimerase		0
0.238084	0.0182569			lmrg_rs01600(N/A|-19.2419|0.0500946|136|284|154|297|N/A)		lmo0303(N/A|-18.8204|0.0655981|136|284|154|298|GeneID:987514)	gh761_rs06935(N/A|-18.5557|0.0565636|145|290|155|297|N/A)				0
0.238084	0.0183585	lm6179_rs10355(N/A|-15.2999|0.3358852|327|344|145|162|N/A)	lse_rs06465(N/A|-13.1275|0.5093841|82|109|206|233|GeneID:32488228)	lmrg_rs06885(N/A|-15.2075|0.3235557|327|344|145|162|N/A)	jl52_rs07030(N/A|-17.499|0.0816898|327|344|144|161|GeneID:57076316)	lmo1384(N/A|-15.2999|0.3324463|327|344|145|162|GeneID:987831)	gh761_rs01550(N/A|-19.2432|0.0550538|327|352|137|163|N/A)	ckv90_rs07135(N/A|-16.4807|0.1416978|84|109|208|237|GeneID:61189276)	rhodanese-related sulfurtransferase		0
0.238084	0.0184101	lm6179_rs14245(N/A|-17.9986|0.0989719|563|590|180|211|N/A)	lse_rs10645(N/A|-14.9897|0.2268169|160|186|80|108|GeneID:32490758)	lmrg_rs10760(N/A|-17.7384|0.1006187|563|590|180|211|N/A)	jl52_rs11120(N/A|-18.0898|0.0522591|686|726|240|294|GeneID:57077124)	lmo2127(N/A|-17.9986|0.098259|563|590|180|211|GeneID:984729)	gh761_rs12130(N/A|-13.4084|0.4914219|774|804|118|150|N/A)	ckv90_rs11040(N/A|-12.9814|0.4726999|773|793|128|149|GeneID:61190047)	CPBP family intramembrane glutamic endopeptidase		0
0.238084	0.0185245	lm6179_rs10075(truB|-18.3933|0.0991643|1075|1097|263|285|N/A)	lse_rs06185(truB|-11.4015|0.7926992|841|861|382|403|GeneID:32488407)	lmrg_rs06605(truB|-18.3628|0.0915422|1075|1097|262|284|N/A)	jl52_rs06750(truB|-15.353|0.1999163|738|761|261|284|GeneID:57076260)	lmo1328(truB|-18.0014|0.1153432|1075|1097|263|285|GeneID:987709)	gh761_rs01950(truB|-20.188|0.0355828|394|458|79|149|N/A)	ckv90_rs06850(truB|-16.4977|0.1378715|1075|1098|263|285|GeneID:61189220)	tRNA pseudouridine(55) synthase TruB		0
0.238084	0.0187408	lm6179_rs10525(N/A|-18.6229|0.1053919|1181|1309|19|157|N/A)	lse_rs06645(N/A|-15.0712|0.2818333|31|50|473|492|GeneID:32488977)	lmrg_rs07055(N/A|-17.1898|0.1698135|1393|1440|355|406|N/A)	jl52_rs07245(N/A|-18.9597|0.0503213|306|340|86|107|GeneID:57076359)	lmo1418(N/A|-18.6229|0.1046048|1181|1309|19|157|GeneID:986995)	gh761_rs01365(N/A|-14.4433|0.4241703|766|788|262|283|N/A)	ckv90_rs07310(N/A|-12.3556|0.6654385|691|714|87|109|GeneID:61189311)	alkaline phosphatase family protein		0
0.238084	0.0187611	lm6179_rs04000(N/A|-13.0871|0.7174738|622|637|133|147|N/A)	lse_rs02170(N/A|-20.1077|0.0381303|942|1007|152|220|GeneID:32490806)	lmrg_rs02595(N/A|-13.4622|0.6302606|750|807|194|251|N/A)	jl52_rs02500(N/A|-15.1998|0.251609|824|920|227|325|GeneID:57075434)	lmo0519(N/A|-13.0668|0.7153791|622|637|133|147|GeneID:985272)	gh761_rs05885(N/A|-12.5538|0.739346|623|637|134|147|N/A)	ckv90_rs02485(N/A|-18.6898|0.0678041|325|369|456|498|GeneID:61188365)	DHA2 family efflux MFS transporter permease subunit		0
0.238084	0.0188998	lm6179_rs01960(N/A|-19.788|0.0785131|247|291|265|311|N/A)	lse_rs00555(N/A|-15.0652|0.3189804|1582|1613|79|107|GeneID:32490464)	lmrg_rs00525(N/A|-18.3581|0.125286|247|291|264|310|N/A)	jl52_rs00760(N/A|-17.6682|0.1026|204|291|263|351|GeneID:57075097)	lmo0107(N/A|-18.3469|0.1363665|247|291|265|311|GeneID:986644)	gh761_rs07900(N/A|-19.0088|0.0836161|478|511|461|493|N/A)	ckv90_rs00475(N/A|-17.466|0.1246623|417|463|13|57|GeneID:61187979)	ABC transporter ATP-binding protein		0
0.238084	0.0189469	lm6179_rs07245(N/A|-14.0317|0.5709102|245|282|271|307|N/A)	lse_rs05290(N/A|-22.0101|0.0175965|758|803|331|389|GeneID:32489111)	lmrg_rs05845(N/A|-13.913|0.5616316|245|282|270|306|N/A)	jl52_rs05890(N/A|-16.0197|0.1841561|777|812|319|369|GeneID:57076094)	lmo1179(N/A|-14.0317|0.5657417|245|282|271|307|GeneID:986119)	gh761_rs02775(N/A|-13.8584|0.5318451|1054|1109|98|166|N/A)	ckv90_rs05820(N/A|-16.1502|0.192822|1052|1109|96|166|GeneID:61189020)	acetaldehyde dehydrogenase (acetylating)		0
0.238084	0.0189507	lm6179_rs00950(gshAB|-13.7421|0.6830384|767|800|188|220|N/A)	lse_rs13650(gshAB|-13.97|0.5000893|182|210|201|235|GeneID:32489333)	lmrg_rs14115(gshAB|-13.735|0.6572787|767|800|188|220|N/A)	jl52_rs14340(gshAB|-19.1401|0.0639228|379|435|78|146|GeneID:57077746)	lmo2770(N/A|-13.7421|0.6776919|767|800|188|220|GeneID:986798)	gh761_rs08735(gshAB|-17.6171|0.1661599|2253|2313|120|169|N/A)	ckv90_rs14065(gshAB|-18.7694|0.0840261|1662|1695|17|51|GeneID:61190640)	bifunctional glutamate--cysteine ligase GshA/glutathione synthetase GshB		0
0.238084	0.0190267	lm6179_rs06670(N/A|-12.7001|0.6439899|14|39|273|312|N/A)	lse_rs04740(N/A|-20.551|0.0179157|635|658|17|43|GeneID:32490860)	lmrg_rs05280(N/A|-12.7261|0.6117908|14|39|272|311|N/A)	jl52_rs05290(N/A|-10.7226|0.8020116|146|158|264|276|GeneID:57075978)	lmo1048(N/A|-12.7001|0.6386434|14|39|273|312|GeneID:986817)	gh761_rs03280(N/A|-16.4712|0.1349686|342|369|255|282|N/A)	ckv90_rs05260(N/A|-10.9018|0.7942643|145|165|34|55|GeneID:61188915)	molybdenum cofactor biosynthesis protein B		0
0.238084	0.0193034	lm6179_rs09110(N/A|-19.3463|0.0476264|506|532|364|390|N/A)	lse_rs11715(N/A|-12.6728|0.4898844|479|516|209|235|GeneID:32489738)	lmrg_rs12185(N/A|-18.5123|0.0619228|506|517|378|389|N/A)	jl52_rs12205(N/A|-12.3007|0.513873|338|365|375|403|GeneID:57077336)	lmo2400(N/A|-19.3829|0.0467224|506|532|364|390|GeneID:987499)	gh761_rs10615(N/A|-17.7041|0.0750945|268|305|380|411|N/A)	ckv90_rs12160(N/A|-10.8787|0.7887805|262|307|382|437|GeneID:61190268)	N-acetyltransferase		0
0.238084	0.0195255	lm6179_rs00180(rplP|-16.8818|0.1350042|337|352|461|484|N/A)	lse_rs12880(rplP|-13.0564|0.4262549|337|352|457|480|GeneID:32490790)	lmrg_rs13380(rplP|-17.087|0.1131619|337|352|460|483|N/A)	jl52_rs13385(rplP|-16.3336|0.0971965|337|352|454|477|GeneID:57077565)	lmo2625(rplP|-16.8818|0.1338671|337|352|461|484|GeneID:985437)	gh761_rs09445(rplP|-18.4419|0.0533249|337|352|462|485|N/A)	ckv90_rs13340(rplP|-13.4546|0.3609221|337|352|461|484|GeneID:61190499)	50S ribosomal protein L16		0
0.238084	0.0196883	lm6179_rs03185(N/A|-20.156|0.0627329|747|803|132|198|N/A)	lse_rs01610(N/A|-11.688|0.8059086|735|763|281|306|GeneID:32490380)	lmrg_rs01830(N/A|-20.0871|0.0585975|747|803|132|198|N/A)	jl52_rs01775(N/A|-17.4128|0.1059446|770|801|131|164|GeneID:57075295)	lmo0354(N/A|-21.1371|0.042312|747|803|132|198|GeneID:987600)	gh761_rs06740(N/A|-15.4251|0.320189|1532|1581|182|220|N/A)	ckv90_rs01630(N/A|-15.2824|0.2734195|391|407|130|144|GeneID:61188204)	class I adenylate-forming enzyme family protein		0
0.238084	0.019731	lm6179_rs00720(N/A|-15.871|0.2313512|664|742|278|344|N/A)	lse_rs13480(N/A|-20.6127|0.0195751|285|347|158|226|GeneID:32489188)	lmrg_rs13915(N/A|-12.1925|0.7310468|373|397|143|165|N/A)	jl52_rs14140(N/A|-11.6123|0.6744663|138|179|428|465|GeneID:57077709)	lmo2730(N/A|-15.871|0.2290628|664|742|278|344|GeneID:987083)	gh761_rs08915(N/A|-12.7769|0.5922908|373|396|145|166|N/A)	ckv90_rs13890(N/A|-12.892|0.4823132|364|390|380|407|GeneID:61190606)	HAD family hydrolase		0
0.238084	0.0197427	lm6179_rs04620(N/A|-17.0162|0.2320912|944|994|151|206|N/A)	lse_rs02805(N/A|-18.5109|0.0852406|1285|1339|153|209|GeneID:32489918)	lmrg_rs03220(N/A|-16.9745|0.2175427|944|994|151|206|N/A)	jl52_rs03220(N/A|-13.8391|0.4523532|545|609|230|303|GeneID:57075577)	lmo0641(N/A|-16.913|0.2385745|944|994|151|206|GeneID:985323)	gh761_rs05280(N/A|-15.4305|0.344|90|129|380|414|N/A)	ckv90_rs03150(N/A|-19.5726|0.0544455|88|125|197|236|GeneID:61188497)	heavy metal translocating P-type ATPase		0
0.238084	0.0197571	lm6179_rs13645(N/A|-21.928|0.033323|1121|1156|202|236|N/A)	lse_rs10030(N/A|-13.7644|0.4906622|490|533|136|187|GeneID:32488925)	lmrg_rs10160(N/A|-21.4666|0.0362808|1121|1156|202|235|N/A)	jl52_rs10475(N/A|-15.5782|0.2349528|1237|1329|263|359|GeneID:57076999)	lmo2011(N/A|-21.9965|0.0323939|1121|1156|202|236|GeneID:987955)	gh761_rs12720(N/A|-14.5351|0.453327|1121|1156|203|237|N/A)	ckv90_rs10450(N/A|-12.7768|0.6381526|350|378|307|334|GeneID:61189931)	sensor histidine kinase		0
0.238084	0.0197683	lm6179_rs02655(N/A|-19.4328|0.0471399|418|511|315|420|N/A)	lse_rs01225(N/A|-13.3429|0.392064|534|587|177|221|GeneID:32488726)	lmrg_rs01280(N/A|-18.4155|0.0662278|421|464|377|416|N/A)	jl52_rs01465(N/A|-16.2073|0.1061802|179|231|380|432|GeneID:57075235)	lmo0247(N/A|-19.4358|0.0469181|418|511|315|420|GeneID:987292)	gh761_rs07195(N/A|-12.801|0.5554117|163|200|153|193|N/A)	ckv90_rs01120(N/A|-14.2983|0.2657831|135|200|152|205|GeneID:61188103)	immunity 63 family protein		0
0.238084	0.0198263	lm6179_rs07230(eutC|-19.9824|0.0507434|768|830|261|322|N/A)	lse_rs05275(eutC|-13.102|0.5044864|81|109|198|236|GeneID:32490008)	lmrg_rs05830(eutC|-20.4578|0.0378362|768|830|260|321|N/A)	jl52_rs05875(eutC|-8.82509|0.9923799|100|138|372|406|GeneID:57076091)	lmo1176(eutC|-19.9824|0.0505466|768|830|261|322|GeneID:986120)	gh761_rs02790(eutC|-16.0043|0.2080146|537|565|263|290|N/A)	ckv90_rs05805(eutC|-17.1715|0.102327|777|830|261|313|GeneID:61189017)	ethanolamine ammonia-lyase subunit EutC		0
0.238084	0.0198891	lm6179_rs10170(comGA|-19.487|0.0669964|686|730|259|306|N/A)	lse_rs06280(comGA|-13.4501|0.4699156|405|422|17|33|GeneID:32490714)	lmrg_rs06700(comGA|-19.5334|0.0597544|686|730|258|305|N/A)	jl52_rs06845(comGA|-10.9115|0.8437248|360|375|319|334|GeneID:57076279)	lmo1347(comGA|-19.569|0.0644564|686|730|259|306|GeneID:987735)	gh761_rs01740(comGA|-14.9502|0.3305761|632|718|88|152|N/A)	ckv90_rs06945(comGA|-18.0811|0.0746272|672|730|94|162|GeneID:61189238)	competence type IV pilus ATPase ComGA		0
0.238084	0.0199268	lm6179_rs14300(N/A|-12.6407|0.7298874|144|166|376|403|N/A)	lse_rs10700(N/A|-15.4625|0.2127646|519|578|167|230|GeneID:32489372)	lmrg_rs10815(N/A|-12.6297|0.706187|144|166|375|402|N/A)	jl52_rs11175(N/A|-15.3331|0.2002651|334|380|188|230|GeneID:57077135)	lmo2133(N/A|-12.6407|0.724644|144|166|376|403|GeneID:984718)	gh761_rs12075(N/A|-25.7048|0.0031758|279|380|254|339|N/A)	ckv90_rs11090(N/A|-11.4988|0.76352|517|590|163|235|GeneID:61190057)	ketose-bisphosphate aldolase		0
0.238084	0.0201624	lm6179_rs01940(N/A|-15.0378|0.3215466|493|529|427|463|N/A)	lse_rs00485(N/A|-13.6618|0.379039|101|145|191|239|GeneID:32490534)	lmrg_rs00505(N/A|-14.7604|0.3319067|353|387|382|418|N/A)	jl52_rs00745(N/A|-16.3364|0.1132004|212|234|138|159|GeneID:57075094)	lmo0103(N/A|-19.8225|0.045808|353|387|383|419|GeneID:986631)	gh761_rs07920(N/A|-13.6202|0.4572868|515|536|264|289|N/A)	ckv90_rs00445(N/A|-16.856|0.1012804|212|251|118|160|GeneID:61187973)	nitroreductase family protein		0
0.238084	0.0202022	lm6179_rs13865(N/A|-13.5006|0.4991689|123|160|74|110|N/A)	lse_rs10240(N/A|-15.9311|0.13391|123|160|74|111|GeneID:32490028)	lmrg_rs10380(N/A|-13.5006|0.4715221|123|160|74|110|N/A)	jl52_rs10685(N/A|-18.2597|0.0411251|123|160|72|109|GeneID:57077041)	lmo2055(N/A|-13.5006|0.494365|123|160|74|110|GeneID:984919)	gh761_rs12510(N/A|-15.844|0.1714135|255|292|381|414|N/A)	ckv90_rs10675(N/A|-13.9249|0.304022|123|160|73|109|GeneID:61189975)	YlbF family regulator		0
0.238084	0.0202253	lm6179_rs12405(purM|-13.3071|0.6415266|722|765|64|109|N/A)	lse_rs08765(purM|-17.5825|0.0946414|263|301|425|460|GeneID:32489428)	lmrg_rs08925(purM|-15.4943|0.3006513|129|161|280|307|N/A)	jl52_rs09215(purM|-14.9527|0.247711|1033|1094|359|417|GeneID:57076749)	lmo1767(purM|-13.882|0.543011|722|765|64|109|GeneID:985975)	gh761_rs13975(purM|-16.0077|0.2224021|227|371|236|365|N/A)	ckv90_rs09200(purM|-19.613|0.0394816|263|298|432|464|GeneID:61189683)	phosphoribosylformylglycinamidine cyclo-ligase		0
0.238084	0.0202504	lm6179_rs13310(N/A|-14.144|0.3359966|137|173|10|51|N/A)	lse_rs09720(N/A|-14.9756|0.1618242|144|182|423|460|GeneID:32488709)	lmrg_rs09825(N/A|-14.1444|0.3128439|137|173|10|51|N/A)	jl52_rs10135(N/A|-14.3947|0.1862303|232|282|249|299|GeneID:57076932)	lmo1944(N/A|-15.6839|0.1778009|249|283|250|283|GeneID:984673)	gh761_rs13060(N/A|-13.518|0.3647012|237|289|136|191|N/A)	ckv90_rs10145(N/A|-18.9991|0.025235|386|425|5|42|GeneID:61189870)	ferredoxin		0
0.238084	0.0204096	lm6179_rs05415(N/A|-14.8117|0.2916705|235|273|191|233|N/A)	lse_rs03500(N/A|-21.4102|0.0104514|67|164|131|240|GeneID:32489872)	lmrg_rs04015(N/A|-12.88|0.5458597|242|269|195|220|N/A)	jl52_rs03950(N/A|-11.3106|0.6677268|231|264|377|413|GeneID:57075720)	lmo0800(N/A|-14.0735|0.3813293|235|269|195|233|GeneID:985418)	gh761_rs04530(N/A|-8.24646|0.9989657|130|172|2|56|N/A)	ckv90_rs03910(N/A|-10.7335|0.7906713|443|471|317|347|GeneID:61188647)	iron-sulfur cluster biosynthesis family protein		0
0.238084	0.0204462	lm6179_rs13945(N/A|-18.7041|0.0462171|139|178|4|46|N/A)		lmrg_rs10460(N/A|-18.7041|0.0419385|139|178|4|46|N/A)	jl52_rs10790(N/A|-10.0671|0.834263|28|95|231|291|GeneID:57077060)	lmo2071(N/A|-18.7041|0.0460624|139|178|4|46|GeneID:985572)	gh761_rs12435(N/A|-11.3001|0.732919|178|202|262|286|N/A)	ckv90_rs10755(N/A|-15.7126|0.1101204|144|190|11|53|GeneID:61189991)	DUF4305 domain-containing protein		0
0.238084	0.0204658	lm6179_rs02350(ispE|-17.8912|0.1195748|891|1005|197|306|N/A)	lse_rs00830(ispE|-10.0763|0.9457293|682|729|193|230|GeneID:32490213)	lmrg_rs00915(ispE|-17.6283|0.1215947|891|1005|197|305|N/A)	jl52_rs01065(ispE|-13.6684|0.3833811|686|710|361|386|GeneID:57075157)	lmo0190(ipk|-17.8912|0.1186214|891|1005|197|306|GeneID:987016)	gh761_rs07520(ispE|-15.269|0.277451|901|966|264|325|N/A)	ckv90_rs00780(ispE|-19.4192|0.039042|377|420|153|199|GeneID:61188039)	4-(cytidine 5'-diphospho)-2-C-methyl-D-erythritol kinase		0
0.238084	0.0205333	lm6179_rs01195(N/A|-17.1894|0.1060863|493|516|263|286|N/A)	lse_rs13750(N/A|-11.3174|0.6977561|234|271|154|185|GeneID:32489166)	lmrg_rs14360(N/A|-17.1475|0.0985475|493|516|262|285|N/A)	jl52_rs00110(N/A|-11.5583|0.6137949|309|336|281|310|GeneID:57074970)	lmo2822(N/A|-17.1894|0.1052912|493|516|263|286|GeneID:986651)	gh761_rs08535(N/A|-11.4133|0.7569417|155|198|199|237|N/A)	ckv90_rs14235(N/A|-18.0871|0.0440834|468|507|112|149|GeneID:61190673)	arsenic metallochaperone ArsD family protein		0
0.238084	0.0206086	lm6179_rs13525(N/A|-18.6076|0.1161266|1048|1082|130|164|N/A)	lse_rs09910(N/A|-11.5301|0.8290925|677|706|130|164|GeneID:32489420)	lmrg_rs10040(N/A|-18.6046|0.1061643|1048|1082|130|164|N/A)	jl52_rs10355(N/A|-12.1219|0.7035451|989|1008|472|493|GeneID:57076975)	lmo1987(leuA|-18.6076|0.1152139|1048|1082|130|164|GeneID:984863)	gh761_rs12845(N/A|-12.545|0.7512321|772|798|384|411|N/A)	ckv90_rs10325(N/A|-20.032|0.0405621|1025|1089|124|209|GeneID:61189906)	2-isopropylmalate synthase		0
0.238084	0.0206106	lm6179_rs14910(N/A|-15.481|0.2054221|453|466|431|446|N/A)	lse_rs11265(N/A|-15.0755|0.162888|456|466|432|442|GeneID:32489068)	lmrg_rs11435(N/A|-17.0917|0.0942257|442|465|379|400|N/A)	jl52_rs11760(N/A|-13.2374|0.3202566|250|264|276|290|GeneID:57077248)	lmo2255(N/A|-15.3291|0.2166049|453|466|431|446|GeneID:985217)	gh761_rs11475(N/A|-12.8533|0.4835692|241|265|4|32|N/A)	ckv90_rs11680(N/A|-18.5294|0.0334674|182|249|80|152|GeneID:61190174)	Derived by automated computational analysis using gene prediction method: Protein Homology.		0
0.238084	0.0206412	lm6179_rs03155(dhaK2|-17.5214|0.1463276|652|695|127|166|N/A)	lse_rs01550(dhaK2|-14.2106|0.3568333|428|446|192|211|GeneID:32490113)	lmrg_rs01800(dhaK2|-17.2686|0.1482988|652|695|127|166|N/A)		lmo0348(N/A|-17.2695|0.1602109|652|695|127|166|GeneID:987591)	gh761_rs06775(dhaK2|-16.9188|0.1505516|652|695|128|167|N/A)	ckv90_rs01595(dhaK2|-19.8103|0.0353067|665|695|127|157|GeneID:61188197)	dihydroxyacetone kinase subunit DhaK2		0
0.238298	0.0207707	lm6179_rs04935(flgK|-11.9202|0.885834|1556|1568|266|284|N/A)	lse_rs03100(flgK|-17.6219|0.1107086|1498|1534|201|234|GeneID:32488429)	lmrg_rs03540(flgK|-11.8544|0.8775399|1556|1568|265|283|N/A)	jl52_rs03510(flgK|-16.2723|0.1692836|752|761|299|308|GeneID:57075634)	lmo0705(flgK|-11.9202|0.8820707|1556|1568|266|284|GeneID:985054)	gh761_rs04930(flgK|-21.3212|0.0291377|1571|1632|224|282|N/A)	ckv90_rs03485(flgK|-14.91|0.3130889|1582|1635|224|275|GeneID:61188563)	flagellar hook-associated protein FlgK		0
0.238298	0.0209481	lm6179_rs05530(N/A|-17.1061|0.1178134|350|446|38|113|N/A)	lse_rs03615(N/A|-11.8793|0.6132627|259|274|69|84|GeneID:32490549)	lmrg_rs04125(N/A|-20.7429|0.0222924|350|450|36|113|N/A)	jl52_rs04085(N/A|-9.5632|0.9342299|42|70|378|403|GeneID:57075746)	lmo0822(N/A|-21.2447|0.0198387|350|450|36|113|GeneID:985376)	gh761_rs04400(N/A|-12.828|0.5258442|217|251|287|324|N/A)	ckv90_rs04205(N/A|-13.8355|0.3020372|422|439|45|62|GeneID:61188705)	MerR family transcriptional regulator		0
0.238298	0.0209945	lm6179_rs13405(N/A|-20.0455|0.0475225|849|996|358|485|N/A)	lse_rs09815(timB|-17.0133|0.1073765|468|482|375|390|GeneID:32489745)	lmrg_rs09920(N/A|-19.4991|0.0541414|849|996|357|484|N/A)	jl52_rs10240(timB|-12.9166|0.4852752|769|803|129|149|GeneID:57076953)	lmo1963(N/A|-20.0455|0.0473558|849|996|358|485|GeneID:987995)	gh761_rs12965(timB|-12.9699|0.5970732|687|708|130|148|N/A)	ckv90_rs10240(timB|-14.3273|0.3141474|917|996|358|424|GeneID:61189889)	macrodiolide ABC transporter permease TimB		0
0.238298	0.0210331	lm6179_rs05465(N/A|-14.6596|0.4335089|949|1010|39|112|N/A)	lse_rs03540(N/A|-21.4803|0.0183733|275|301|84|110|GeneID:32490252)	lmrg_rs04065(N/A|-13.3737|0.6059172|610|642|266|295|N/A)	jl52_rs03990(N/A|-15.4646|0.2034393|961|1010|37|92|GeneID:57075728)	lmo0810(N/A|-14.5794|0.440525|679|727|264|319|GeneID:985395)	gh761_rs04495(N/A|-16.1612|0.211415|610|642|268|297|N/A)	ckv90_rs03950(N/A|-14.2528|0.3531833|610|641|226|258|GeneID:61188655)	ABC transporter substrate-binding protein		0
0.238298	0.0211564	lm6179_rs13505(ilvD|-14.7074|0.4886233|363|502|4|152|N/A)	lse_rs09890(ilvD|-13.0025|0.6092008|1801|1847|206|237|GeneID:32489879)	lmrg_rs10020(ilvD|-14.9392|0.4283027|363|502|4|152|N/A)	jl52_rs10335(ilvD|-11.4174|0.8243172|780|907|204|348|GeneID:57076971)	lmo1983(ilvD|-14.9392|0.450636|363|502|4|152|GeneID:984864)	gh761_rs12865(ilvD|-19.929|0.0556145|367|422|91|155|N/A)	ckv90_rs10305(ilvD|-19.7125|0.0487231|984|1123|86|229|GeneID:61189902)	dihydroxy-acid dehydratase		0
0.238298	0.0212901	lm6179_rs12845(N/A|-18.0496|0.1422437|1587|1621|379|412|N/A)	lse_rs09235(N/A|-14.244|0.401345|1288|1335|126|201|GeneID:32488775)	lmrg_rs09360(N/A|-18.9715|0.0903835|1587|1621|378|411|N/A)	jl52_rs09645(N/A|-15.7228|0.2092522|1414|1441|260|286|GeneID:57076835)	lmo1851(N/A|-18.9726|0.0983858|1587|1621|379|412|GeneID:985844)	gh761_rs13525(N/A|-13.7451|0.5527788|1392|1420|381|411|N/A)	ckv90_rs09645(N/A|-19.5087|0.04956|1386|1437|263|308|GeneID:61189771)	S41 family peptidase		0
0.238298	0.02141	lm6179_rs12820(N/A|-15.8969|0.3078051|521|647|10|148|N/A)	lse_rs09210(N/A|-18.4744|0.0734305|899|1003|96|237|GeneID:32490857)	lmrg_rs09335(N/A|-15.8969|0.2859651|521|647|10|148|N/A)	jl52_rs09620(N/A|-16.1404|0.1693492|225|261|57|99|GeneID:57076830)	lmo1846(N/A|-15.8969|0.3046591|521|647|10|148|GeneID:985857)	gh761_rs13550(N/A|-17.9059|0.1158236|155|188|11|44|N/A)	ckv90_rs09620(N/A|-17.0615|0.1304211|175|254|67|148|GeneID:61189766)	MATE family efflux transporter		0
0.238298	0.0214208	lm6179_rs11135(rpmA|-19.0408|0.0454337|275|317|241|284|N/A)	lse_rs07235(rpmA|-11.1097|0.7217021|291|307|254|270|GeneID:32489252)	lmrg_rs07665(rpmA|-19.0419|0.0412099|275|317|240|283|N/A)	jl52_rs07845(rpmA|-12.5515|0.4275152|247|296|67|109|GeneID:57076478)	lmo1540(rpmA|-19.0408|0.0452862|275|317|241|284|GeneID:987815)	gh761_rs00770(rpmA|-16.594|0.1049137|277|307|254|284|N/A)	ckv90_rs07910(rpmA|-15.1689|0.157919|282|307|253|284|GeneID:61189430)	50S ribosomal protein L27		0
0.238298	0.0214402	lm6179_rs12840(N/A|-19.5518|0.0423819|60|94|379|412|N/A)	lse_rs09230(N/A|-12.1973|0.5641885|585|600|480|495|GeneID:32488263)	lmrg_rs09355(N/A|-19.9882|0.0318456|60|94|378|411|N/A)	jl52_rs09640(N/A|-11.723|0.6093813|465|531|16|66|GeneID:57076834)	lmo1850(N/A|-19.9893|0.0350358|60|94|379|412|GeneID:985846)	gh761_rs13530(N/A|-13.3601|0.450185|198|226|336|364|N/A)	ckv90_rs09640(N/A|-14.8182|0.206343|322|379|89|149|GeneID:61189770)	MarR family winged helix-turn-helix transcriptional regulator		0
0.238298	0.021554	lm6179_rs02990(tenA|-19.3403|0.0580625|539|658|358|490|N/A)		lmrg_rs01645(tenA|-12.5127|0.6890496|209|270|56|107|N/A)		lmo0315(N/A|-18.4179|0.0848048|539|649|358|490|GeneID:987530)	gh761_rs06910(tenA|-18.8786|0.0540112|216|329|154|298|N/A)	ckv90_rs01505(tenA|-11.0714|0.7995294|62|117|260|310|GeneID:61188179)	thiaminase II		0
0.238298	0.0215798	lm6179_rs02325(N/A|-18.2091|0.1004132|320|341|86|109|N/A)	lse_rs00805(N/A|-16.0662|0.1565068|134|192|201|237|GeneID:32490242)	lmrg_rs00890(N/A|-18.2763|0.0877926|296|317|86|109|N/A)	jl52_rs01040(N/A|-10.8296|0.8296421|235|253|86|108|GeneID:57075152)	lmo0185(N/A|-18.2091|0.0983171|296|317|86|109|GeneID:987009)	gh761_rs07545(N/A|-19.7069|0.0401762|296|317|87|110|N/A)	ckv90_rs00755(N/A|-15.1299|0.225662|465|499|379|414|GeneID:61188034)	TatD family hydrolase		0
0.240488	0.0218755	lm6179_rs01115(N/A|-14.2073|0.5251174|841|867|463|488|N/A)	lse_rs13720(N/A|-20.8671|0.025787|1105|1165|375|430|GeneID:32490229)	lmrg_rs14280(N/A|-12.7705|0.7294662|841|867|462|487|N/A)	jl52_rs00080(N/A|-16.2181|0.1607364|1184|1207|373|397|GeneID:57074965)	lmo2804(N/A|-16.2265|0.264006|16|161|262|403|GeneID:986717)		ckv90_rs14190(N/A|-12.1491|0.699862|25|75|183|233|GeneID:61190664)	Mbeg1-like protein		0
0.240488	0.0219955	lm6179_rs05800(N/A|-19.6416|0.0607376|720|844|379|468|N/A)	lse_rs03900(N/A|-12.2059|0.6654571|133|183|227|284|GeneID:32489075)	lmrg_rs04395(N/A|-18.0235|0.1072224|720|844|378|467|N/A)	jl52_rs04395(N/A|-13.4404|0.423661|245|393|137|283|GeneID:57075801)	lmo0878(N/A|-20.9034|0.0361091|720|844|379|468|GeneID:986549)	gh761_rs04120(N/A|-17.9405|0.0960847|497|548|379|442|N/A)		aldo/keto reductase		0
0.240488	0.0220836	lm6179_rs02585(radA|-21.2222|0.0387186|1179|1199|461|485|N/A)	lse_rs01160(radA|-11.3319|0.8446534|881|916|200|240|GeneID:32489521)	lmrg_rs01210(radA|-21.426|0.0323634|1179|1199|460|484|N/A)	jl52_rs01360(radA|-15.3478|0.2347521|242|260|473|489|GeneID:57075214)	lmo0233(N/A|-21.2222|0.0386296|1179|1199|461|485|GeneID:987204)	gh761_rs07265(radA|-15.4497|0.3054221|194|216|378|396|N/A)	ckv90_rs01055(radA|-13.7844|0.4474675|330|363|380|415|GeneID:61188090)	DNA repair protein RadA		0
0.240488	0.0221158	lm6179_rs05845(N/A|-13.7925|0.4030785|40|60|263|282|N/A)	lse_rs03945(N/A|-11.6288|0.6232144|77|115|55|95|GeneID:32490230)	lmrg_rs04440(N/A|-13.7528|0.3832256|40|60|262|281|N/A)	jl52_rs04440(N/A|-18.9579|0.024186|17|98|199|303|GeneID:57075810)	lmo0887(N/A|-13.7925|0.3990011|40|60|263|282|GeneID:986567)	gh761_rs04075(N/A|-15.4059|0.1758293|4|60|264|322|N/A)	ckv90_rs04470(N/A|-10.7791|0.7632045|40|60|263|282|GeneID:61188757)	CopG family ribbon-helix-helix protein		0
0.241817	0.0223938	lm6179_rs07960(N/A|-15.1867|0.3886844|448|563|330|440|N/A)	lse_rs12555(N/A|-19.7562|0.0425906|498|519|156|178|GeneID:32490507)	lmrg_rs13015(N/A|-18.0107|0.1251781|448|563|329|439|N/A)	jl52_rs13055(N/A|-13.9344|0.393399|892|926|9|40|GeneID:57077499)	lmo2565(N/A|-15.1867|0.3847357|448|563|330|440|GeneID:984565)	gh761_rs09790(N/A|-15.9129|0.2530328|822|863|209|242|N/A)	ckv90_rs13005(N/A|-16.6101|0.1540984|448|582|321|440|GeneID:61190434)	HD domain-containing protein		0
0.241817	0.0224798	lm6179_rs02885(N/A|-18.8536|0.0929105|419|460|261|308|N/A)	lse_rs01405(N/A|-18.6112|0.0650017|1181|1323|286|430|GeneID:32488906)	lmrg_rs01485(N/A|-18.8125|0.086073|419|460|260|307|N/A)	jl52_rs01660(N/A|-15.8024|0.1842674|565|590|77|106|GeneID:57075273)	lmo0286(N/A|-19.0202|0.086323|419|460|261|308|GeneID:987447)	gh761_rs07020(N/A|-14.6229|0.3900539|630|685|102|165|N/A)	ckv90_rs01375(N/A|-13.7091|0.439172|1171|1192|381|398|GeneID:61188153)	pyridoxal phosphate-dependent aminotransferase		0
0.241817	0.0226514	lm6179_rs07865(N/A|-16.8803|0.1609388|69|98|383|412|N/A)	lse_rs03560(N/A|-13.6725|0.3852766|616|646|382|419|GeneID:32488762)	lmrg_rs13110(N/A|-16.8789|0.1476512|69|98|382|411|N/A)	jl52_rs04030(N/A|-18.4198|0.0464146|236|266|261|291|GeneID:57075735)	lmo2583(N/A|-15.2546|0.3004441|820|843|77|100|GeneID:987235)	gh761_rs09700(N/A|-16.5054|0.1519106|243|262|265|284|N/A)	ckv90_rs13090(N/A|-14.6764|0.2578725|709|751|377|414|GeneID:61190451)	response regulator transcription factor		0
0.241817	0.0228437	lm6179_rs08025(N/A|-13.0464|0.6811155|166|199|263|302|N/A)	lse_rs12500(N/A|-16.9283|0.1231292|63|103|151|188|GeneID:32489479)	lmrg_rs12960(N/A|-13.0331|0.6564021|166|199|262|301|N/A)	jl52_rs13005(N/A|-14.5863|0.2845042|696|711|461|476|GeneID:57077489)	lmo2554(N/A|-13.0464|0.6757673|166|199|263|302|GeneID:987257)	gh761_rs09845(N/A|-17.6984|0.1101725|470|534|12|78|N/A)	ckv90_rs12950(N/A|-18.2797|0.0687106|1109|1182|172|249|GeneID:61190423)	glycosyltransferase family 4 protein		0
0.241817	0.0228844	lm6179_rs11240(hemC|-20.6876|0.0390009|655|703|65|106|N/A)	lse_rs07315(hemC|-12.9867|0.5298159|117|152|41|84|GeneID:32490349)	lmrg_rs07745(hemC|-20.6876|0.035381|655|703|65|106|N/A)	jl52_rs07925(hemC|-11.7027|0.7099595|819|845|282|311|GeneID:57076494)	lmo1556(hemC|-20.6876|0.0389095|655|703|65|106|GeneID:986927)	gh761_rs00690(hemC|-16.7187|0.1587628|482|521|131|168|N/A)	ckv90_rs07990(hemC|-14.7802|0.2764736|532|566|136|168|GeneID:61189446)	hydroxymethylbilane synthase		0
0.241817	0.0229687	lm6179_rs14070(N/A|-11.8297|0.8527422|843|860|423|439|N/A)	lse_rs10490(N/A|-16.7187|0.1289047|194|213|475|495|GeneID:32489769)	lmrg_rs10585(N/A|-11.2529|0.9044682|226|243|18|35|N/A)	jl52_rs10925(N/A|-15.6483|0.1783235|1079|1120|384|427|GeneID:57077086)	lmo2095(N/A|-11.8297|0.8484734|843|860|423|439|GeneID:984758)	gh761_rs12295(N/A|-16.2029|0.1963616|575|599|463|491|N/A)	ckv90_rs10880(N/A|-19.1847|0.0445871|1069|1123|223|289|GeneID:61190016)	1-phosphofructokinase family hexose kinase		0
0.241817	0.0229833	lm6179_rs14725(N/A|-19.0107|0.0600822|346|374|133|157|N/A)	lse_rs11080(N/A|-12.803|0.4912507|421|438|133|148|GeneID:32490898)	lmrg_rs11250(N/A|-19.0008|0.0548128|346|374|133|157|N/A)	jl52_rs11575(N/A|-12.247|0.5463607|346|375|127|156|GeneID:57077213)	lmo2218(N/A|-19.0107|0.0597938|346|374|133|157|GeneID:985873)	gh761_rs11660(N/A|-17.7643|0.0796752|337|377|129|168|N/A)	ckv90_rs11495(N/A|-15.4084|0.1762938|346|377|128|157|GeneID:61190138)	DUF3267 domain-containing protein		0
0.241817	0.0230437	lm6179_rs10295(N/A|-19.2024|0.0742563|769|805|379|410|N/A)	lse_rs06405(N/A|-11.3771|0.8055029|769|804|377|406|GeneID:32490034)	lmrg_rs06825(N/A|-19.7505|0.0539223|769|803|380|409|N/A)	jl52_rs06970(N/A|-11.4049|0.7676483|601|631|16|46|GeneID:57076304)	lmo1372(N/A|-19.7512|0.0590621|769|803|381|410|GeneID:987855)	gh761_rs01615(N/A|-18.5841|0.0745172|769|805|380|411|N/A)	ckv90_rs07070(N/A|-10.9865|0.8490929|440|467|127|153|GeneID:61189263)	thiamine pyrophosphate-dependent dehydrogenase E1 component subunit alpha		0
0.241817	0.0230515	lm6179_rs04420(N/A|-16.3592|0.1608795|209|245|110|154|N/A)	lse_rs02580(N/A|-12.6741|0.4743397|440|452|153|166|GeneID:32488234)	lmrg_rs03020(N/A|-16.5803|0.1342973|209|245|110|154|N/A)	jl52_rs02945(N/A|-12.5987|0.4487744|290|325|312|349|GeneID:57075522)	lmo0603(N/A|-16.5803|0.1453996|209|245|110|154|GeneID:986186)	gh761_rs05445(N/A|-16.3904|0.1276847|91|129|243|283|N/A)	ckv90_rs02970(N/A|-18.0401|0.0486623|99|233|127|273|GeneID:61188461)	Derived by automated computational analysis using gene prediction method: Protein Homology.		0
0.241817	0.0231484	lm6179_rs01480(N/A|-15.5292|0.2445576|337|367|17|45|N/A)		lmrg_rs00110(N/A|-15.5203|0.2267296|337|367|17|45|N/A)		lmo0022(N/A|-15.5292|0.2421158|337|367|17|45|GeneID:985051)	gh761_rs08230(N/A|-15.6739|0.1900148|77|117|198|246|N/A)	ckv90_rs00120(N/A|-19.779|0.0249385|77|118|197|245|GeneID:61187908)	PTS sugar transporter subunit IIB		0
0.241817	0.0231716	lm6179_rs09285(N/A|-18.0303|0.1056475|723|749|16|45|N/A)	lse_rs11550(N/A|-16.8511|0.1114589|380|420|73|110|GeneID:32490395)	lmrg_rs12015(N/A|-18.0133|0.0970489|723|749|16|45|N/A)	jl52_rs12040(N/A|-14.4223|0.2721086|380|443|47|108|GeneID:57077304)	lmo2366(N/A|-18.0133|0.1055851|723|749|16|45|GeneID:984418)	gh761_rs10780(N/A|-18.4424|0.0693057|723|747|15|44|N/A)	ckv90_rs12000(N/A|-13.5684|0.4053161|314|349|17|51|GeneID:61190238)	DeoR/GlpR family DNA-binding transcription regulator		0
0.243165	0.023452	lm6179_rs14620(N/A|-11.4696|0.8106909|367|418|2|56|N/A)	lse_rs10975(N/A|-10.6248|0.8175017|175|219|126|171|GeneID:32490374)	lmrg_rs11145(N/A|-14.0329|0.3641703|367|418|2|56|N/A)	jl52_rs11470(N/A|-8.66669|0.984521|213|222|16|25|GeneID:57077192)	lmo2197(N/A|-14.0329|0.3852791|367|418|2|56|GeneID:984643)	gh761_rs11765(N/A|-24.9203|0.0024269|146|214|134|207|N/A)	ckv90_rs11390(N/A|-11.9693|0.5716645|213|239|2|33|GeneID:61190117)	DUF3899 domain-containing protein		0
0.243165	0.0235355	lm6179_rs01290(N/A|-16.6042|0.2120673|1150|1189|152|189|N/A)		lmrg_rs14455(N/A|-16.5253|0.2014712|1150|1189|152|189|N/A)	jl52_rs00205(N/A|-19.8244|0.0309715|1151|1190|151|186|GeneID:57074989)	lmo2842(N/A|-16.6042|0.2100058|1150|1189|152|189|GeneID:986397)	gh761_rs08440(N/A|-15.5144|0.2675522|959|990|328|359|N/A)	ckv90_rs14335(N/A|-12.2554|0.6545151|963|992|325|353|GeneID:61190692)	LacI family DNA-binding transcriptional regulator		0
0.243165	0.0235569	lm6179_rs07800(N/A|-19.8195|0.0318624|318|385|219|269|N/A)	lse_rs07910(N/A|-11.3|0.6864688|312|380|377|438|GeneID:32488713)	lmrg_rs11535(N/A|-18.0114|0.0641096|318|385|219|268|N/A)		lmo2279(N/A|-19.8195|0.0318278|318|385|219|269|GeneID:984545)			holin		0
0.245169	0.023837	lm6179_rs14370(N/A|-16.7517|0.1989217|1034|1065|181|211|N/A)	lse_rs10760(N/A|-11.7423|0.7498644|115|173|424|491|GeneID:32488393)	lmrg_rs10895(N/A|-16.6298|0.1920154|1028|1061|132|163|N/A)	jl52_rs11235(N/A|-16.3692|0.1361708|910|961|138|193|GeneID:57077147)	lmo2147(N/A|-15.7814|0.284106|1034|1059|186|211|GeneID:984698)	gh761_rs12015(N/A|-17.5063|0.1184716|1034|1125|134|212|N/A)	ckv90_rs11150(N/A|-18.3271|0.0667732|147|199|93|142|GeneID:61190069)	YeiH family protein		0
0.245703	0.024082	lm6179_rs02835(N/A|-18.8378|0.078607|380|516|91|220|N/A)	lse_rs01355(N/A|-12.5509|0.5862631|52|64|478|491|GeneID:32488523)	lmrg_rs01410(N/A|-18.8626|0.0707944|380|516|91|220|N/A)		lmo0276(N/A|-18.8378|0.0781231|380|516|91|220|GeneID:987415)	gh761_rs07080(N/A|-18.7854|0.0620638|390|495|269|364|N/A)	ckv90_rs01330(N/A|-13.2475|0.4626409|748|792|378|414|GeneID:61188144)	Cof-type HAD-IIB family hydrolase		0
0.245703	0.024163	lm6179_rs03790(rlmN|-17.233|0.1713369|535|567|382|416|N/A)	lse_rs01985(rlmN|-12.0719|0.7068516|868|880|14|26|GeneID:32488949)	lmrg_rs02410(rlmN|-16.2637|0.2294936|535|567|381|415|N/A)	jl52_rs02230(rlmN|-16.6583|0.1254494|518|544|379|405|GeneID:57075382)	lmo0482(N/A|-15.745|0.2975156|535|567|382|416|GeneID:986229)	gh761_rs06095(rlmN|-20.3002|0.0375749|535|567|383|417|N/A)	ckv90_rs02355(rlmN|-14.9381|0.2766425|922|1012|219|307|GeneID:61188340)	23S rRNA (adenine(2503)-C(2))-methyltransferase RlmN		0
0.245703	0.0242199	lm6179_rs01860(N/A|-16.7529|0.2764304|1018|1114|208|294|N/A)	lse_rs02705(N/A|-15.9115|0.2607408|140|212|133|197|GeneID:32489584)	lmrg_rs00425(N/A|-17.4193|0.2008113|1018|1114|208|293|N/A)	jl52_rs03110(N/A|-19.0406|0.0669346|1327|1352|85|108|GeneID:57075555)	lmo0087(N/A|-16.7529|0.2736267|1018|1114|208|294|GeneID:986585)	gh761_rs08010(N/A|-15.2822|0.3868279|1488|1545|264|307|N/A)	ckv90_rs02205(N/A|-18.3784|0.1006878|2616|2651|153|185|GeneID:61188310)	Derived by automated computational analysis using gene prediction method: Protein Homology.		0
0.245703	0.0242339	lm6179_rs12035(N/A|-12.954|0.5189674|356|380|210|236|N/A)	lse_rs08365(N/A|-14.7057|0.1843475|352|395|191|242|GeneID:32488506)	lmrg_rs08555(N/A|-12.9389|0.4935993|356|380|210|235|N/A)	jl52_rs08835(N/A|-19.5947|0.0167095|356|396|188|234|GeneID:57076673)	lmo1692(N/A|-12.8794|0.5266862|356|380|210|236|GeneID:985622)	gh761_rs14365(N/A|-10.7117|0.8414374|356|427|153|237|N/A)	ckv90_rs08830(N/A|-9.93428|0.8786596|30|40|472|482|GeneID:61189610)	YfhJ family protein		0
0.246159	0.0243653	lm6179_rs12140(mreBH|-17.2679|0.1615665|208|244|274|319|N/A)	lse_rs08470(mreBH|-15.2815|0.2373535|2|51|261|298|GeneID:32489220)	lmrg_rs08660(mreBH|-17.2146|0.151343|208|244|273|318|N/A)	jl52_rs08940(mreBH|-13.0803|0.4843113|436|458|251|280|GeneID:57076694)	lmo1713(N/A|-17.268|0.1601017|208|244|274|319|GeneID:985588)	gh761_rs14245(mreBH|-21.381|0.0221499|180|229|262|314|N/A)	ckv90_rs08940(mreBH|-12.1737|0.6640827|223|244|274|307|GeneID:61189632)	rod-share determining protein MreBH		0
0.248524	0.0248217	lm6179_rs11535(N/A|-20.3107|0.0416794|210|242|116|148|N/A)	lse_rs07635(N/A|-14.9336|0.2495406|374|409|72|107|GeneID:32490600)	lmrg_rs08050(N/A|-20.3107|0.0378155|210|242|116|148|N/A)	jl52_rs08260(N/A|-15.2354|0.1975764|829|890|362|407|GeneID:57076561)	lmo1616(N/A|-20.3107|0.0415651|210|242|116|148|GeneID:985729)	gh761_rs00390(N/A|-15.8024|0.2153784|858|881|379|406|N/A)	ckv90_rs08310(N/A|-15.978|0.1603806|858|881|378|405|GeneID:61189508)	phosphotransferase family protein		0
0.248524	0.0248916	lm6179_rs02005(lmaC|-14.8644|0.3008763|566|612|88|130|N/A)	lse_rs07845(N/A|-15.4499|0.142326|325|383|267|319|GeneID:32488725)	lmrg_rs00570(lmaC|-14.5991|0.3097595|566|612|88|130|N/A)	jl52_rs00805(N/A|-10.5984|0.8076831|284|313|373|403|GeneID:57075106)	lmo0116(lmaC|-14.4824|0.3439357|566|612|88|130|GeneID:986666)	gh761_rs07860(N/A|-17.6044|0.0764626|468|538|260|309|N/A)	ckv90_rs00530(N/A|-16.8282|0.0862806|584|614|138|167|GeneID:61187990)	protein LmaC		0
0.248524	0.0249469	lm6179_rs04580(N/A|-20.1741|0.0418322|701|736|379|415|N/A)	lse_rs02750(N/A|-13.9234|0.3555052|420|433|475|489|GeneID:32490918)	lmrg_rs03180(N/A|-20.1701|0.0380189|701|736|378|414|N/A)	jl52_rs03180(N/A|-13.9197|0.3233905|298|307|16|25|GeneID:57075569)	lmo0635(N/A|-20.1741|0.0417166|701|736|379|415|GeneID:984974)	gh761_rs05310(N/A|-13.174|0.5432249|299|315|378|396|N/A)	ckv90_rs03115(N/A|-12.2159|0.6132439|704|736|379|412|GeneID:61188490)	HAD family hydrolase		0
0.248524	0.0249672	lm6179_rs00465(kdpB|-20.6733|0.0596123|44|191|153|297|N/A)	lse_rs13165(kdpB|-15.4714|0.2894078|200|257|328|382|GeneID:32489251)	lmrg_rs13660(kdpB|-20.5902|0.0559535|44|191|153|296|N/A)	jl52_rs13710(kdpB|-16.1861|0.1982347|982|1004|214|235|GeneID:57077630)	lmo2681(kdpB|-20.6733|0.0593286|44|191|153|297|GeneID:987149)	gh761_rs09175(kdpB|-17.99|0.1351864|1083|1120|142|190|N/A)	ckv90_rs13620(kdpB|-17.6782|0.1219988|560|598|274|312|GeneID:61190554)	potassium-transporting ATPase subunit KdpB		0
0.248524	0.0250356	lm6179_rs03160(N/A|-18.3238|0.0662923|161|194|211|246|N/A)	lse_rs01555(N/A|-14.9325|0.1874372|163|194|210|240|GeneID:32489216)	lmrg_rs01805(N/A|-18.5756|0.0539726|161|194|211|245|N/A)		lmo0349(N/A|-18.3238|0.0659401|161|194|211|246|GeneID:987592)	gh761_rs06770(N/A|-17.2655|0.0821898|81|194|212|327|N/A)	ckv90_rs01600(N/A|-13.9664|0.2759955|161|194|212|246|GeneID:61188198)	Lin0368 family putative glycerol transporter subunit		0
0.248807	0.0253745	lm6179_rs08195(menC|-14.5052|0.4619245|929|990|263|318|N/A)	lse_rs12300(menC|-15.5635|0.2227668|955|975|427|446|GeneID:32488252)	lmrg_rs12790(menC|-14.4823|0.4382324|71|120|366|408|N/A)	jl52_rs12815(menC|-18.5069|0.0574678|72|220|260|403|GeneID:57077452)	lmo2520(N/A|-14.4973|0.4585273|929|990|263|318|GeneID:987296)	gh761_rs10025(menC|-18.7577|0.0735479|70|140|344|410|N/A)	ckv90_rs12770(menC|-11.9552|0.7162255|77|117|362|401|GeneID:61190387)	o-succinylbenzoate synthase		0
0.248807	0.0254193	lm6179_rs01120(N/A|-17.1564|0.1156604|160|232|198|239|N/A)	lse_rs13730(N/A|-17.7983|0.0552162|176|232|197|240|GeneID:32488995)	lmrg_rs14285(N/A|-16.4019|0.1456775|314|348|377|412|N/A)	jl52_rs00085(N/A|-12.436|0.4772013|532|567|373|407|GeneID:57074966)	lmo2805(N/A|-16.9678|0.1242638|175|232|198|234|GeneID:986900)	gh761_rs08600(N/A|-14.0656|0.3387417|175|232|199|235|N/A)	ckv90_rs14200(N/A|-13.6889|0.3185979|404|431|381|409|GeneID:61190666)	DUF1310 domain-containing protein		0
0.248807	0.0255841	lm6179_rs07085(cobU|-20.0727|0.0388797|82|118|261|293|N/A)	lse_rs05125(cobU|-11.6207|0.70039|386|426|281|327|GeneID:32490787)	lmrg_rs05685(cobU|-20.0428|0.0357194|82|118|260|292|N/A)	jl52_rs05725(cobU|-10.0792|0.9012444|475|489|51|65|GeneID:57076062)	lmo1147(N/A|-19.6098|0.0471506|89|118|261|290|GeneID:986161)	gh761_rs02935(cobU|-15.54|0.2109424|108|130|281|313|N/A)	ckv90_rs05655(cobU|-12.0588|0.6117056|725|740|453|468|GeneID:61188988)	bifunctional adenosylcobinamide kinase/adenosylcobinamide-phosphate guanylyltransferase		0
0.248807	0.0256088	lm6179_rs13070(asnS|-20.8936|0.0427563|819|935|17|148|N/A)	lse_rs09480(asnS|-12.395|0.6734062|968|995|205|235|GeneID:32488359)	lmrg_rs09585(asnS|-20.8936|0.0387968|819|935|17|148|N/A)	jl52_rs09895(asnS|-15.0197|0.2607646|824|850|259|282|GeneID:57076884)	lmo1896(asnC|-20.8936|0.0426326|819|935|17|148|GeneID:985792)	gh761_rs13300(asnS|-9.85222|0.9882461|896|916|380|400|N/A)	ckv90_rs09875(asnS|-10.7777|0.8959018|120|161|378|409|GeneID:61189817)	asparagine--tRNA ligase		0
0.248807	0.0256185	lm6179_rs11685(N/A|-17.3159|0.1672214|1186|1226|382|423|N/A)	lse_rs07785(N/A|-11.2142|0.8411591|1082|1126|191|236|GeneID:32488419)	lmrg_rs08205(N/A|-18.7615|0.0858013|1186|1226|381|422|N/A)	jl52_rs08435(N/A|-12.898|0.5305196|608|733|291|431|GeneID:57076594)	lmo1646(N/A|-18.7827|0.09271|1186|1226|382|423|GeneID:985682)	gh761_rs00240(N/A|-19.4668|0.0543232|713|740|17|45|N/A)	ckv90_rs08460(N/A|-15.3554|0.2373186|1185|1226|382|424|GeneID:61189538)	exonuclease SbcCD subunit D		0
0.248807	0.0256647	lm6179_rs03900(N/A|-17.2301|0.167722|306|337|207|241|N/A)		lmrg_rs02530(N/A|-19.2259|0.0685615|306|337|207|240|N/A)	jl52_rs02385(N/A|-16.4972|0.1311677|514|555|76|116|GeneID:57075411)	lmo0506(N/A|-21.4401|0.0305146|220|337|207|332|GeneID:986275)	gh761_rs05950(N/A|-14.9592|0.3324649|392|417|461|500|N/A)		galactitol-1-phosphate 5-dehydrogenase		0
0.248807	0.0256754	lm6179_rs00300(N/A|-17.4086|0.1715613|907|979|98|172|N/A)	lse_rs12995(N/A|-20.1943|0.0351009|687|835|158|304|GeneID:32488262)	lmrg_rs13500(N/A|-16.1022|0.2597867|912|955|125|167|N/A)	jl52_rs13505(N/A|-12.1095|0.6834958|1346|1389|62|108|GeneID:57077589)	lmo2649(ulaA|-16.08|0.2796968|912|955|125|167|GeneID:987170)	gh761_rs09330(N/A|-14.6726|0.3952675|896|949|96|153|N/A)	ckv90_rs13460(N/A|-12.469|0.6496736|404|432|17|44|GeneID:61190522)	PTS ascorbate transporter subunit IIC		0
0.24896	0.0258767	lm6179_rs00895(N/A|-18.0832|0.0883078|689|715|388|418|N/A)	lse_rs13595(N/A|-13.8688|0.3327927|338|353|417|433|GeneID:32489529)	lmrg_rs14060(N/A|-16.797|0.1383765|689|715|387|417|N/A)	jl52_rs14265(N/A|-10.8777|0.7850797|688|704|392|411|GeneID:57077732)	lmo2759(N/A|-18.0741|0.0880478|689|715|388|418|GeneID:986677)	gh761_rs08795(N/A|-18.5388|0.0559613|155|205|263|311|N/A)	ckv90_rs14010(N/A|-15.2821|0.1847531|174|204|263|298|GeneID:61190629)	ADP-ribose-binding protein		0
0.24896	0.0259756	lm6179_rs02170(N/A|-20.4056|0.044094|389|446|266|309|N/A)	lse_rs00660(N/A|-13.8499|0.4001466|381|525|39|171|GeneID:32490381)	lmrg_rs00735(N/A|-20.3978|0.0400749|389|446|265|308|N/A)	jl52_rs00875(N/A|-13.5837|0.4019697|437|581|276|416|GeneID:57075119)	lmo0153(N/A|-20.5097|0.0421263|389|446|266|309|GeneID:986823)	gh761_rs07710(N/A|-12.645|0.6717702|185|196|229|240|N/A)	ckv90_rs00630(N/A|-14.3497|0.3293383|457|497|17|53|GeneID:61188009)	metal ABC transporter substrate-binding protein		0
0.24896	0.0261991	lm6179_rs03670(N/A|-15.6509|0.3154049|911|928|13|29|N/A)	lse_rs01935(N/A|-16.341|0.1642357|1040|1081|186|233|GeneID:32488918)	lmrg_rs02320(N/A|-15.6769|0.2904204|911|928|13|29|N/A)	jl52_rs02155(N/A|-19.8513|0.0325461|132|267|318|460|GeneID:57075369)	lmo0453(N/A|-15.303|0.3528778|911|928|13|29|GeneID:985179)	gh761_rs06170(N/A|-12.737|0.6823928|416|426|301|311|N/A)	ckv90_rs02305(N/A|-14.5922|0.3192129|1255|1327|76|142|GeneID:61188330)	DUF58 domain-containing protein		0
0.24896	0.0262702	lm6179_rs05025(N/A|-17.6535|0.180129|1655|1675|194|212|N/A)	lse_rs03210(N/A|-18.0908|0.098948|1610|1674|193|248|GeneID:32489157)	lmrg_rs03630(N/A|-14.1568|0.5535095|176|216|125|166|N/A)	jl52_rs03615(N/A|-18.1922|0.0829328|58|199|133|236|GeneID:57075655)	lmo0723(N/A|-17.6535|0.1784491|1655|1675|194|212|GeneID:986712)	gh761_rs04840(N/A|-14.1779|0.5115151|902|928|85|110|N/A)	ckv90_rs03575(N/A|-12.29|0.7212499|1633|1675|189|237|GeneID:61188581)	methyl-accepting chemotaxis protein		0
0.24896	0.0263434	lm6179_rs00415(N/A|-15.4908|0.2262049|383|434|86|136|N/A)	lse_rs13105(N/A|-13.1797|0.3914922|463|500|205|246|GeneID:32490241)	lmrg_rs13610(N/A|-16.4518|0.1394033|383|434|86|136|N/A)	jl52_rs13660(N/A|-17.8674|0.0451135|348|434|85|167|GeneID:57077620)	lmo2671(N/A|-14.6633|0.3101729|383|434|86|136|GeneID:987155)		ckv90_rs13570(N/A|-14.1197|0.2651027|271|343|308|395|GeneID:61190544)	VOC family protein		0
0.24896	0.0263916	lm6179_rs12515(inlC|-20.3504|0.0438203|923|951|380|409|N/A)	lse_rs00445(N/A|-15.1613|0.2790973|833|922|342|434|GeneID:32490593)	lmrg_rs09035(inlC|-20.35|0.0397711|923|951|379|408|N/A)	jl52_rs00620(N/A|-15.6782|0.1737979|933|996|320|390|GeneID:57075070)	lmo1786(inlC|-20.3504|0.0436872|923|951|380|409|GeneID:985945)			class 3 internalin InlC		0
0.24896	0.0264594	lm6179_rs05385(N/A|-13.1328|0.6045765|555|587|76|108|N/A)	lse_rs03470(N/A|-11.8797|0.6718607|88|100|468|479|GeneID:32488237)	lmrg_rs03985(N/A|-10.6997|0.93367|555|587|76|108|N/A)	jl52_rs03920(N/A|-14.1724|0.2839744|162|209|55|102|GeneID:57075714)	lmo0794(N/A|-10.6602|0.9440191|555|586|77|108|GeneID:985430)	gh761_rs04560(N/A|-19.5828|0.0385193|794|829|122|151|N/A)	ckv90_rs03875(N/A|-18.1325|0.0585528|794|830|121|151|GeneID:61188641)	NAD(P)-dependent oxidoreductase		0
0.24896	0.0265943	lm6179_rs12225(N/A|-18.9985|0.0765925|125|171|3|45|N/A)	lse_rs08580(N/A|-11.5009|0.7746246|146|180|132|165|GeneID:32488176)	lmrg_rs08745(N/A|-20.8832|0.0319607|125|171|3|45|N/A)	jl52_rs09030(N/A|-14.6815|0.2600663|231|379|293|432|GeneID:57076712)	lmo1731(N/A|-20.8832|0.0351768|125|171|3|45|GeneID:985577)	gh761_rs14155(N/A|-13.5421|0.5144361|159|223|70|150|N/A)	ckv90_rs09020(N/A|-13.7811|0.3946046|129|195|76|136|GeneID:61189647)	carbohydrate ABC transporter permease		0
0.24896	0.0266242	lm6179_rs13400(N/A|-20.0455|0.0414478|34|181|358|485|N/A)	lse_rs09810(timR|-13.053|0.4641404|99|154|197|246|GeneID:32490945)	lmrg_rs09915(N/A|-19.4991|0.0473745|34|181|357|484|N/A)	jl52_rs10235(timR|-10.6156|0.8380795|373|391|280|300|GeneID:57076952)	lmo1962(N/A|-20.0455|0.0413356|34|181|358|485|GeneID:987974)	gh761_rs12970(timR|-11.7806|0.7638239|413|432|89|108|N/A)	ckv90_rs10235(timR|-13.5968|0.3785835|102|181|358|424|GeneID:61189888)	macrodiolide transporter TimAB transcriptional regulator TimA		0
0.24896	0.0266997	lm6179_rs12245(N/A|-14.0872|0.4929954|111|171|59|109|N/A)	lse_rs08600(N/A|-16.4615|0.1405017|111|171|59|110|GeneID:32490058)	lmrg_rs08765(N/A|-14.0872|0.4654592|111|171|59|109|N/A)	jl52_rs09050(N/A|-14.8758|0.2400303|111|171|57|108|GeneID:57076716)	lmo1735(gltC|-14.0832|0.4888382|111|171|59|109|GeneID:985367)	gh761_rs14135(N/A|-18.6315|0.0689612|111|171|59|110|N/A)	ckv90_rs09040(N/A|-17.1402|0.1040034|111|187|38|108|GeneID:61189651)	LysR family transcriptional regulator		0
0.24896	0.0267325	lm6179_rs00540(N/A|-16.4879|0.2490968|859|904|152|204|N/A)	lse_rs13235(N/A|-13.8159|0.4522644|384|404|476|497|GeneID:32490523)	lmrg_rs13735(N/A|-16.4697|0.2318115|859|904|152|204|N/A)	jl52_rs13795(N/A|-19.2191|0.0470614|817|900|266|357|GeneID:57077645)	lmo2694(N/A|-16.4879|0.2466028|859|904|152|204|GeneID:987130)	gh761_rs09105(N/A|-17.2574|0.1514592|1254|1278|301|325|N/A)	ckv90_rs13695(N/A|-15.6074|0.2327388|760|778|75|94|GeneID:61190568)	aminotransferase class I/II-fold pyridoxal phosphate-dependent enzyme		0
0.24896	0.0267408	lm6179_rs10545(N/A|-18.3099|0.1294876|1049|1089|261|304|N/A)	lse_rs06665(N/A|-14.3234|0.3923039|1171|1204|280|318|GeneID:32489863)	lmrg_rs07075(N/A|-18.3159|0.1181032|1049|1089|260|303|N/A)	jl52_rs07265(N/A|-12.8319|0.5822308|1411|1473|87|147|GeneID:57076363)	lmo1422(N/A|-18.601|0.1146674|1049|1089|261|304|GeneID:986774)	gh761_rs01345(N/A|-18.0797|0.1130853|176|193|12|30|N/A)	ckv90_rs07330(N/A|-18.5455|0.0744254|152|197|9|50|GeneID:61189315)	ABC transporter permease/substrate-binding protein		0
0.24896	0.0268581	lm6179_rs05960(gorA|-18.9751|0.0943632|974|1011|202|247|N/A)	lse_rs04060(gorA|-11.7171|0.7878437|14|66|150|203|GeneID:32489120)	lmrg_rs04565(gorA|-17.091|0.1811831|1165|1226|17|93|N/A)	jl52_rs04555(gorA|-9.97612|0.9577397|120|147|377|401|GeneID:57075833)	lmo0906(N/A|-17.6379|0.158215|974|1011|202|247|GeneID:986897)	gh761_rs03960(gorA|-20.8046|0.0338796|913|1013|201|318|N/A)	ckv90_rs04590(gorA|-14.0303|0.4101477|483|535|187|240|GeneID:61188781)	glutathione-disulfide reductase		0
0.24896	0.0269146	lm6179_rs08115(N/A|-16.6093|0.1465214|208|270|263|321|N/A)	lse_rs12380(N/A|-11.724|0.6437855|130|172|450|488|GeneID:32489161)	lmrg_rs12870(N/A|-13.6159|0.4398232|123|169|4|35|N/A)	jl52_rs12895(N/A|-14.8712|0.1802885|184|268|264|347|GeneID:57077468)	lmo2536(atpI|-13.3498|0.5047471|408|422|458|470|GeneID:986740)	gh761_rs09945(N/A|-14.7263|0.262814|201|270|264|331|N/A)	ckv90_rs12850(N/A|-18.6066|0.0382164|83|224|173|316|GeneID:61190403)	ATP synthase subunit I		0
0.249627	0.0270955	lm6179_rs03275(N/A|-12.3955|0.7409566|886|906|76|96|N/A)	lse_rs01660(N/A|-16.1532|0.1460252|703|738|382|418|GeneID:32490814)	lmrg_rs01920(N/A|-18.5114|0.0766913|703|743|381|421|N/A)	jl52_rs01835(N/A|-13.824|0.3368671|703|738|380|416|GeneID:57075307)	lmo0371(N/A|-15.5512|0.2736537|703|743|382|422|GeneID:987623)	gh761_rs06655(N/A|-18.0983|0.0782246|703|743|383|423|N/A)	ckv90_rs01715(N/A|-16.3504|0.1321745|188|293|75|163|GeneID:61188219)	GntR family transcriptional regulator		0
0.249627	0.0271619	lm6179_rs13775(mraY|-16.7301|0.1979177|552|589|2|36|N/A)	lse_rs10150(mraY|-18.21|0.0700838|704|739|168|208|GeneID:32489030)	lmrg_rs10290(mraY|-16.7301|0.1820808|552|589|2|36|N/A)	jl52_rs10595(mraY|-16.8167|0.1109658|981|1022|134|180|GeneID:57077023)	lmo2037(mraY|-16.7301|0.1960246|552|589|2|36|GeneID:984374)	gh761_rs12600(mraY|-12.5485|0.6920282|704|726|188|210|N/A)	ckv90_rs10550(mraY|-15.3569|0.2247035|460|504|235|285|GeneID:61189951)	phospho-N-acetylmuramoyl-pentapeptide- transferase		0
0.251894	0.0275925	lm6179_rs10370(proG|-15.45|0.3038683|247|264|172|189|N/A)	lse_rs06480(proG|-14.0018|0.3647194|567|635|178|244|GeneID:32490704)	lmrg_rs06900(proG|-15.436|0.2837021|247|264|172|189|N/A)	jl52_rs07045(proG|-13.8678|0.3488939|351|376|84|107|GeneID:57076319)	lmo1387(N/A|-15.45|0.3007644|247|264|172|189|GeneID:987829)	gh761_rs01535(proG|-25.2164|0.0037464|586|676|141|231|N/A)	ckv90_rs07150(proG|-14.5961|0.2863967|691|708|92|109|GeneID:61189279)	pyrroline-5-carboxylate reductase ProG		0
0.251894	0.0276313	lm6179_rs06890(N/A|-17.1398|0.2015141|1268|1406|86|229|N/A)	lse_rs04935(N/A|-13.0135|0.5896038|622|632|475|484|GeneID:32488335)	lmrg_rs05500(N/A|-12.1999|0.832132|1098|1132|258|288|N/A)	jl52_rs05490(N/A|-14.8353|0.2948144|1199|1229|223|254|GeneID:57076018)	lmo1092(N/A|-13.5868|0.639534|607|670|254|319|GeneID:986245)	gh761_rs03095(N/A|-19.5894|0.0598607|1063|1132|260|324|N/A)	ckv90_rs05455(N/A|-17.9604|0.0939264|837|897|281|326|GeneID:61188954)	nicotinate phosphoribosyltransferase		0
0.251894	0.0277195	lm6179_rs14185(N/A|-14.6987|0.5090765|1872|1885|18|31|N/A)	lse_rs10585(N/A|-12.7383|0.6712033|401|444|229|286|GeneID:32488641)	lmrg_rs10700(N/A|-14.6987|0.4813193|1872|1885|18|31|N/A)	jl52_rs11055(N/A|-18.0967|0.0895876|254|334|281|357|GeneID:57077111)	lmo2115(N/A|-14.6987|0.5042122|1872|1885|18|31|GeneID:987993)	gh761_rs12190(N/A|-18.9428|0.089706|719|861|12|151|N/A)	ckv90_rs10975(N/A|-16.9678|0.1577126|603|649|86|145|GeneID:61190034)	ABC transporter permease		0
0.251894	0.0277623	lm6179_rs10255(N/A|-16.6703|0.1133806|2|19|265|284|N/A)	lse_rs06365(N/A|-11.8784|0.5467338|95|125|381|407|GeneID:32489447)	lmrg_rs06785(N/A|-16.6487|0.1044856|2|19|264|283|N/A)	jl52_rs06930(N/A|-15.3023|0.1192564|354|381|5|33|GeneID:57076296)	lmo1364(cspL|-16.6703|0.1125002|2|19|265|284|GeneID:987871)	gh761_rs01655(N/A|-16.6867|0.0887025|2|19|266|285|N/A)	ckv90_rs07030(N/A|-12.8774|0.3738109|2|19|265|284|GeneID:61189255)	cold-shock protein		0
0.252436	0.0279106	lm6179_rs10135(N/A|-20.5026|0.0457875|630|647|10|27|N/A)	lse_rs06245(N/A|-11.0046|0.8659255|949|972|330|353|GeneID:32488170)	lmrg_rs06665(N/A|-20.5026|0.0415544|630|647|10|27|N/A)	jl52_rs06810(N/A|-13.7322|0.398057|477|507|315|339|GeneID:57076272)	lmo1340(N/A|-20.4924|0.0458254|630|647|10|27|GeneID:987724)	gh761_rs01775(N/A|-12.0701|0.7826987|771|806|316|349|N/A)	ckv90_rs06910(N/A|-12.7982|0.5717|1001|1026|163|185|GeneID:61189232)	Derived by automated computational analysis using gene prediction method: Protein Homology.		0
0.253641	0.0281329	lm6179_rs10985(N/A|-19.4547|0.0539013|495|537|265|310|N/A)	lse_rs07085(N/A|-12.7428|0.5218402|358|378|379|399|GeneID:32490401)	lmrg_rs07515(N/A|-19.4498|0.0490463|495|537|264|309|N/A)	jl52_rs07690(N/A|-15.7083|0.1493261|655|802|16|158|GeneID:57076447)	lmo1510(N/A|-19.4547|0.0536742|495|537|265|310|GeneID:987762)	gh761_rs00925(N/A|-12.6264|0.6238288|348|378|384|406|N/A)	ckv90_rs07755(N/A|-14.2644|0.2970529|352|378|383|408|GeneID:61189399)	tetratricopeptide repeat protein		0
0.25434	0.0282996	lm6179_rs04760(N/A|-16.2324|0.2308238|863|1011|154|302|N/A)	lse_rs02025(N/A|-13.1591|0.4953098|488|530|62|110|GeneID:32489221)	lmrg_rs03365(N/A|-15.4635|0.2860645|865|1011|154|296|N/A)	jl52_rs02280(N/A|-12.836|0.5084731|251|288|454|489|GeneID:57075392)	lmo0669(N/A|-16.2324|0.2285416|863|1011|154|302|GeneID:987147)	gh761_rs05130(N/A|-14.8968|0.3207921|866|1011|155|293|N/A)	ckv90_rs03305(N/A|-20.388|0.0258871|317|422|85|167|GeneID:61188528)	SDR family oxidoreductase		0
0.256473	0.0287096	lm6179_rs01140(mnmE|-16.35|0.2615916|916|994|358|443|N/A)	lse_rs13745(mnmE|-12.7646|0.619691|617|663|193|230|GeneID:32489407)	lmrg_rs14305(mnmE|-20.9354|0.039422|917|1055|302|441|N/A)	jl52_rs00095(mnmE|-12.09|0.6941112|1308|1326|152|169|GeneID:57074968)	lmo2811(trmE|-24.2448|0.0116414|914|1055|303|446|GeneID:986680)	gh761_rs08590(mnmE|-11.4935|0.8830406|371|388|20|37|N/A)	ckv90_rs14210(mnmE|-13.3115|0.519518|219|242|164|186|GeneID:61190668)	tRNA uridine-5-carboxymethylaminomethyl(34) synthesis GTPase MnmE		0
0.256473	0.028717	lm6179_rs09095(N/A|-16.8962|0.2147012|285|336|260|323|N/A)	lse_rs11730(N/A|-16.1014|0.1959759|1462|1498|199|245|GeneID:32490715)	lmrg_rs12200(N/A|-16.7962|0.2055359|285|336|259|322|N/A)	jl52_rs12220(N/A|-19.9806|0.0341435|1215|1269|428|484|GeneID:57077339)	lmo2403(N/A|-14.7542|0.4501127|1146|1182|212|245|GeneID:987496)	gh761_rs10600(N/A|-16.4278|0.211584|1552|1586|195|237|N/A)	ckv90_rs12175(N/A|-14.9891|0.2948076|265|336|260|344|GeneID:61190271)	bifunctional UDP-sugar hydrolase/5'-nucleotidase		0
0.256752	0.0288384	lm6179_rs13970(rimI|-19.4031|0.0470448|133|171|266|307|N/A)	lse_rs10385(rimI|-12.8955|0.456657|536|606|190|242|GeneID:32488438)	lmrg_rs10485(rimI|-19.3893|0.0429496|133|171|265|306|N/A)	jl52_rs10815(rimI|-11.4374|0.6714578|354|369|230|245|GeneID:57077065)	lmo2076(N/A|-19.4031|0.0468825|133|171|266|307|GeneID:984782)	gh761_rs12410(rimI|-14.7368|0.2731288|517|557|275|320|N/A)	ckv90_rs10780(rimI|-12.0185|0.5949521|360|399|359|389|GeneID:61189996)	ribosomal protein S18-alanine N-acetyltransferase		0
0.256808	0.0289348	lm6179_rs01955(N/A|-18.9103|0.079798|678|823|280|392|N/A)	lse_rs00530(N/A|-13.688|0.4165633|847|903|154|213|GeneID:32490495)	lmrg_rs00520(N/A|-18.9102|0.0726172|678|823|279|391|N/A)		lmo0106(N/A|-18.9103|0.079301|678|823|280|392|GeneID:986639)		ckv90_rs00465(N/A|-17.3594|0.0948041|850|948|261|340|GeneID:61187977)	ROK family protein		0
0.256883	0.0290959	lm6179_rs04675(N/A|-19.5596|0.0474628|695|731|120|147|N/A)	lse_rs02860(N/A|-13.6211|0.3673757|541|567|79|111|GeneID:32488184)	lmrg_rs03275(N/A|-19.5596|0.0430792|695|731|120|147|N/A)	jl52_rs03275(N/A|-11.9517|0.5979133|360|396|196|231|GeneID:57075588)	lmo0652(N/A|-19.5596|0.0472967|695|731|120|147|GeneID:984987)	gh761_rs05225(N/A|-14.0556|0.3739446|699|731|461|493|N/A)	ckv90_rs03210(N/A|-11.3405|0.7313857|274|297|380|403|GeneID:61188509)	GNAT family N-acetyltransferase		0
0.256883	0.0292564	lm6179_rs13015(N/A|-20.6625|0.0509516|179|208|76|107|N/A)	lse_rs09420(N/A|-11.6197|0.8144484|1288|1320|324|351|GeneID:32490551)	lmrg_rs09530(N/A|-20.6625|0.0462589|179|208|76|107|N/A)	jl52_rs09825(N/A|-11.8792|0.7408034|776|797|261|280|GeneID:57076871)	lmo1886(N/A|-20.6625|0.0507528|179|208|76|107|GeneID:985806)	gh761_rs13355(N/A|-17.5627|0.1393791|179|208|76|108|N/A)	ckv90_rs09820(N/A|-12.1534|0.7207699|572|603|193|221|GeneID:61189806)	carboxypeptidase M32		0
0.256883	0.0292995	lm6179_rs04510(N/A|-14.0923|0.4684696|620|651|18|45|N/A)	lse_rs02665(N/A|-16.5781|0.1238977|535|587|177|236|GeneID:32490462)	lmrg_rs03110(N/A|-14.0923|0.4413397|620|651|18|45|N/A)	jl52_rs03035(N/A|-9.58914|0.9590574|622|666|6|53|GeneID:57075540)	lmo0621(N/A|-14.2554|0.4396838|620|651|18|45|GeneID:985249)	gh761_rs05355(N/A|-21.9199|0.0147398|631|777|224|354|N/A)	ckv90_rs03060(N/A|-11.7634|0.6971779|910|928|226|241|GeneID:61188479)	sulfite exporter TauE/SafE family protein		0
0.256883	0.0294228	lm6179_rs03215(N/A|-17.2772|0.1445783|609|738|330|469|N/A)	lse_rs01640(N/A|-14.959|0.245668|85|116|207|238|GeneID:32490805)	lmrg_rs01860(N/A|-12.7895|0.6591143|162|193|455|488|N/A)	jl52_rs01805(N/A|-12.0084|0.6330604|221|248|207|242|GeneID:57075301)	lmo0360(N/A|-17.2772|0.1433264|609|738|330|469|GeneID:987608)	gh761_rs06710(N/A|-20.077|0.0340566|218|341|199|335|N/A)	ckv90_rs01660(N/A|-14.4647|0.2925613|556|584|378|403|GeneID:61188210)	DeoR/GlpR family DNA-binding transcription regulator		0
0.256883	0.0294502	lm6179_rs07370(N/A|-19.2195|0.0600298|323|379|130|188|N/A)	lse_rs05420(N/A|-16.6965|0.1115087|235|290|128|168|GeneID:32490309)	lmrg_rs05970(N/A|-14.2766|0.3988648|322|379|130|189|N/A)	jl52_rs06010(N/A|-15.0444|0.1995355|235|264|136|166|GeneID:57076118)	lmo1204(N/A|-19.2195|0.0597419|323|379|130|188|GeneID:984567)	gh761_rs02655(N/A|-13.1587|0.5353973|359|401|131|167|N/A)	ckv90_rs05940(N/A|-11.8747|0.6624295|834|851|386|405|GeneID:61189044)	energy-coupling factor ABC transporter permease		0
0.256883	0.0294843	lm6179_rs11310(pyk|-14.5746|0.5135337|981|999|199|217|N/A)	lse_rs07385(pyk|-15.5876|0.262011|1334|1375|126|165|GeneID:32488587)	lmrg_rs07815(pyk|-14.5476|0.4897565|981|999|199|217|N/A)	jl52_rs07995(pyk|-15.6856|0.2265904|1324|1375|124|172|GeneID:57076508)	lmo1570(pykA|-14.5746|0.5086433|981|999|199|217|GeneID:986914)	gh761_rs00620(pyk|-17.7228|0.1401854|1333|1368|133|166|N/A)	ckv90_rs08065(pyk|-20.5055|0.0358508|1329|1375|125|168|GeneID:61189460)	pyruvate kinase		0
0.258432	0.0299519	lm6179_rs09055(sufD|-19.8138|0.0662779|877|901|262|283|N/A)	lse_rs11765(sufD|-15.7969|0.2152331|1453|1493|279|316|GeneID:32490663)	lmrg_rs12255(sufD|-19.5995|0.0656865|877|901|261|282|N/A)	jl52_rs12260(sufD|-14.0052|0.3817225|51|76|37|63|GeneID:57077347)	lmo2414(N/A|-18.1439|0.1278512|1439|1493|278|328|GeneID:987475)	gh761_rs10560(sufD|-18.5222|0.0874061|1439|1493|279|329|N/A)	ckv90_rs12230(sufD|-16.7914|0.1422435|1453|1493|278|315|GeneID:61190282)	Fe-S cluster assembly protein SufD		0
0.258432	0.0300352	lm6179_rs12125(N/A|-19.8016|0.0392874|233|281|264|323|N/A)	lse_rs08455(N/A|-13.9811|0.302422|66|98|375|406|GeneID:32489379)	lmrg_rs08645(N/A|-16.9079|0.1234172|233|281|263|322|N/A)	jl52_rs08925(N/A|-11.2343|0.7057524|66|98|373|404|GeneID:57076691)	lmo1710(N/A|-17.0126|0.1280757|233|281|264|323|GeneID:985600)	gh761_rs14260(N/A|-12.8494|0.5408288|66|98|380|411|N/A)	ckv90_rs08925(N/A|-16.8677|0.0871821|66|98|379|410|GeneID:61189629)	flavodoxin		0
0.258432	0.0300652	lm6179_rs00885(recQ|-16.9048|0.2360371|502|546|275|322|N/A)	lse_rs13585(recQ|-16.3665|0.1954191|1859|1920|159|237|GeneID:32489282)	lmrg_rs14050(recQ|-16.5531|0.2482221|251|307|95|148|N/A)	jl52_rs14255(recQ|-15.1654|0.277578|261|327|412|469|GeneID:57077730)	lmo2757(N/A|-16.9063|0.2335762|502|546|275|322|GeneID:986884)	gh761_rs08805(recQ|-15.0058|0.3904927|502|546|276|323|N/A)	ckv90_rs13995(recQ|-21.148|0.0276606|234|306|90|167|GeneID:61190627)	DNA helicase RecQ		0
0.258432	0.0301029	lm6179_rs04585(N/A|-18.1732|0.0767091|425|481|362|419|N/A)	lse_rs02755(N/A|-12.3035|0.5455706|275|295|374|396|GeneID:32490340)	lmrg_rs03185(N/A|-16.6183|0.1358772|425|481|361|418|N/A)	jl52_rs03185(N/A|-10.9805|0.7431964|13|40|216|242|GeneID:57075570)	lmo0636(N/A|-18.2557|0.0736083|425|481|362|419|GeneID:984970)	gh761_rs05305(N/A|-15.701|0.1772693|429|490|351|415|N/A)	ckv90_rs03120(N/A|-16.6514|0.0933125|265|299|273|309|GeneID:61188491)	Rrf2 family transcriptional regulator		0
0.258432	0.0301156	lm6179_rs14880(N/A|-18.2754|0.1083244|530|563|263|303|N/A)	lse_rs11235(N/A|-11.1369|0.8403108|124|150|122|146|GeneID:32489616)	lmrg_rs11405(N/A|-18.2812|0.0986064|530|563|262|302|N/A)	jl52_rs11715(N/A|-16.674|0.1192092|499|518|86|106|GeneID:57077241)	lmo2249(N/A|-18.2754|0.1075031|530|563|263|303|GeneID:984840)	gh761_rs11505(N/A|-17.6161|0.1126539|530|563|264|304|N/A)	ckv90_rs11650(N/A|-12.2443|0.6529406|1040|1093|93|139|GeneID:61190168)	inorganic phosphate transporter		0
0.259593	0.0303421	lm6179_rs11560(N/A|-13.0615|0.5620582|228|257|459|488|N/A)	lse_rs07660(N/A|-15.733|0.1415203|228|236|476|484|GeneID:32489268)	lmrg_rs08080(N/A|-14.1613|0.3648383|228|257|458|487|N/A)	jl52_rs08310(N/A|-18.043|0.0437421|228|257|452|481|GeneID:57076569)	lmo1621(N/A|-12.8854|0.5868984|228|257|459|488|GeneID:985720)	gh761_rs00365(N/A|-10.6957|0.8833633|385|418|245|282|N/A)	ckv90_rs08335(N/A|-10.0747|0.8954799|269|325|86|128|GeneID:61189513)	NUDIX domain-containing protein		0
0.260177	0.0305365	lm6179_rs08430(N/A|-14.31|0.470835|1051|1138|263|323|N/A)	lse_rs12065(N/A|-11.9764|0.7063734|1070|1091|19|46|GeneID:32489982)	lmrg_rs12555(N/A|-14.2123|0.4581457|1051|1138|262|322|N/A)	jl52_rs12560(N/A|-13.8607|0.366089|1078|1091|18|31|GeneID:57077403)	lmo2473(N/A|-14.31|0.4662194|1051|1138|263|323|GeneID:987352)	gh761_rs10260(N/A|-20.5508|0.0313543|211|350|79|168|N/A)	ckv90_rs12535(N/A|-18.9092|0.0511257|263|321|72|139|GeneID:61190340)	YvcK family protein		0
0.260177	0.0306421	lm6179_rs07955(N/A|-23.1406|0.0134126|386|426|132|166|N/A)	lse_rs12560(N/A|-11.1142|0.8263385|213|297|391|486|GeneID:32489023)	lmrg_rs13020(N/A|-23.1159|0.0123085|386|426|132|166|N/A)	jl52_rs13060(N/A|-10.7332|0.8505484|828|868|74|108|GeneID:57077500)	lmo2566(N/A|-17.0755|0.1607999|386|426|132|166|GeneID:984810)	gh761_rs09785(N/A|-11.2726|0.8671113|911|932|261|282|N/A)	ckv90_rs13010(N/A|-14.9351|0.2507823|956|1006|322|368|GeneID:61190435)	lipoyl-[GcvH]:protein N-lipoyltransferase		0
0.260177	0.0306843	lm6179_rs14780(N/A|-15.6772|0.3877303|1548|1586|261|305|N/A)	lse_rs11135(N/A|-17.4621|0.1377608|1904|1941|396|433|GeneID:32490902)	lmrg_rs11305(N/A|-15.6753|0.3629735|1548|1586|260|304|N/A)	jl52_rs11630(N/A|-14.0477|0.4389845|885|911|381|409|GeneID:57077224)	lmo2229(N/A|-15.6772|0.3837903|1548|1586|261|305|GeneID:984619)	gh761_rs11605(N/A|-13.3794|0.6634167|2090|2128|151|191|N/A)	ckv90_rs11550(N/A|-20.4344|0.0411028|767|832|104|166|GeneID:61190149)	penicillin-binding protein 1A		0
0.261999	0.0309911	lm6179_rs04425(N/A|-16.3987|0.1519675|495|538|232|273|N/A)	lse_rs02585(N/A|-11.2557|0.7123542|4|31|16|32|GeneID:32488715)	lmrg_rs03025(N/A|-16.3072|0.1447541|495|538|231|272|N/A)	jl52_rs02950(N/A|-16.6429|0.0771141|127|175|136|179|GeneID:57075523)	lmo0604(N/A|-16.3987|0.1506268|495|538|232|273|GeneID:985855)	gh761_rs05440(N/A|-16.1022|0.1390239|496|538|234|274|N/A)	ckv90_rs02975(N/A|-13.5512|0.3265513|497|540|232|273|GeneID:61188462)	DUF4870 domain-containing protein		0
0.263683	0.0312829	lm6179_rs13290(N/A|-17.7588|0.1311485|1105|1126|421|443|N/A)	lse_rs09700(N/A|-14.9272|0.2695053|802|831|357|388|GeneID:32488528)	lmrg_rs09805(N/A|-13.8532|0.5126508|1105|1115|432|442|N/A)	jl52_rs10115(N/A|-15.695|0.1771577|781|821|207|238|GeneID:57076928)	lmo1940(N/A|-17.7588|0.1300575|1105|1126|421|443|GeneID:987982)	gh761_rs13080(N/A|-19.765|0.0439779|679|723|238|284|N/A)	ckv90_rs10125(N/A|-13.836|0.3958202|680|723|237|282|GeneID:61189866)	asparaginase		0
0.264014	0.0314187	lm6179_rs04625(N/A|-15.1403|0.3243729|342|395|6|48|N/A)	lse_rs02810(N/A|-12.8081|0.5276181|761|809|385|434|GeneID:32488744)	lmrg_rs03225(N/A|-17.3183|0.1270656|761|809|388|437|N/A)	jl52_rs03225(N/A|-12.5245|0.5360039|900|919|216|235|GeneID:57075578)	lmo0642(N/A|-16.6062|0.1831898|761|809|389|438|GeneID:984976)	gh761_rs05275(N/A|-18.6502|0.0620424|881|916|264|306|N/A)	ckv90_rs03155(N/A|-16.5233|0.1239261|761|809|389|438|GeneID:61188498)	Derived by automated computational analysis using gene prediction method: Protein Homology.		0
0.264014	0.0315075	lm6179_rs13435(N/A|-19.5837|0.0498864|605|643|456|485|N/A)		lmrg_rs09950(N/A|-19.4485|0.0479516|605|643|455|484|N/A)		lmo1969(N/A|-19.5837|0.0496976|605|643|456|485|GeneID:984879)	gh761_rs12935(N/A|-16.0594|0.1755808|602|643|457|491|N/A)		bifunctional 4-hydroxy-2-oxoglutarate aldolase/2-dehydro-3-deoxy-phosphogluconate aldolase		0
0.264795	0.0316936	lm6179_rs11555(pepV|-20.5842|0.0507684|1387|1427|263|307|N/A)	lse_rs07655(pepV|-15.6488|0.2354181|1409|1427|264|283|GeneID:32489247)	lmrg_rs08075(pepV|-20.5594|0.0465512|1387|1427|262|306|N/A)	jl52_rs08305(pepV|-15.8016|0.1982671|1409|1427|261|280|GeneID:57076568)	lmo1620(N/A|-20.5842|0.0505713|1387|1427|263|307|GeneID:985721)	gh761_rs00370(pepV|-13.1903|0.6357036|1387|1427|264|308|N/A)	ckv90_rs08330(pepV|-15.8353|0.2151072|1409|1427|263|282|GeneID:61189512)	dipeptidase PepV		0
0.265526	0.0319524	lm6179_rs02080(N/A|-16.8678|0.1685153|424|558|271|416|N/A)	lse_rs00620(N/A|-11.2791|0.7898724|709|752|360|391|GeneID:32490406)	lmrg_rs00645(N/A|-16.4297|0.1845268|424|559|269|415|N/A)	jl52_rs00825(N/A|-18.1125|0.0558564|727|775|192|233|GeneID:57075110)	lmo0131(N/A|-13.2796|0.5951817|60|105|199|245|GeneID:986722)	gh761_rs07785(N/A|-15.8054|0.2115615|71|105|200|236|N/A)	ckv90_rs00550(N/A|-11.8248|0.6881944|265|298|387|423|GeneID:61187994)	EAL domain-containing protein		0
0.265526	0.0319675	lm6179_rs09700(treP|-15.3644|0.3803993|898|1032|18|148|N/A)	lse_rs05830(treP|-15.4393|0.2599193|1445|1487|6|47|GeneID:32490379)	lmrg_rs06240(treP|-17.0829|0.1892213|892|1032|18|153|N/A)	jl52_rs06395(treP|-15.9665|0.1894122|819|948|138|281|GeneID:57076189)	lmo1255(N/A|-18.8874|0.1015364|892|1032|18|153|GeneID:986002)	gh761_rs02345(treP|-18.3076|0.1019648|898|929|120|149|N/A)	ckv90_rs06505(treP|-17.6609|0.10596|898|934|118|148|GeneID:61189151)	PTS system trehalose-specific EIIBC component		0
0.26732	0.0323494	lm6179_rs01475(N/A|-13.9666|0.4146196|468|519|196|245|N/A)		lmrg_rs00105(N/A|-13.6091|0.4416901|464|491|380|405|N/A)		lmo0021(N/A|-13.9666|0.4104424|468|519|196|245|GeneID:985040)	gh761_rs08235(N/A|-16.1482|0.1440825|478|518|198|246|N/A)	ckv90_rs00115(N/A|-19.495|0.025717|478|519|197|245|GeneID:61187907)	PTS sugar transporter subunit IIA		0
0.26732	0.0323712	lm6179_rs13215(hisC|-13.4947|0.6150362|1083|1096|152|166|N/A)	lse_rs09625(hisC|-18.1204|0.0766779|57|98|268|319|GeneID:32488560)	lmrg_rs09730(hisC|-16.1681|0.2362427|481|535|266|316|N/A)	jl52_rs10040(hisC|-13.1415|0.4863103|1194|1227|346|378|GeneID:57076913)	lmo1925(hisC|-18.0319|0.1229279|1191|1232|345|384|GeneID:985756)	gh761_rs13155(hisC|-16.7917|0.1645135|1184|1231|381|430|N/A)	ckv90_rs10050(hisC|-14.4225|0.3330062|616|682|262|332|GeneID:61189851)	histidinol-phosphate transaminase		0
0.267471	0.0324833	lm6179_rs14980(N/A|-19.1639|0.0468371|210|283|225|289|N/A)	lse_rs11335(N/A|-10.2965|0.8633567|250|312|176|236|GeneID:32490871)	lmrg_rs11505(N/A|-18.3019|0.0618923|210|282|225|288|N/A)	jl52_rs11830(N/A|-14.4423|0.2087763|12|29|90|109|GeneID:57077262)	lmo2269(N/A|-19.1639|0.0466767|210|283|225|289|GeneID:988009)	gh761_rs11405(N/A|-11.1861|0.8028669|210|238|261|290|N/A)	ckv90_rs11750(N/A|-11.7696|0.6118225|49|89|11|55|GeneID:61190188)	IDEAL domain-containing protein		0
0.268473	0.0326992	lm6179_rs07385(N/A|-15.9142|0.2517588|964|977|427|439|N/A)	lse_rs05435(N/A|-15.3987|0.2094041|113|142|381|405|GeneID:32488699)	lmrg_rs05985(N/A|-15.5239|0.2705001|352|391|4|42|N/A)	jl52_rs06025(N/A|-14.8922|0.2301527|113|141|380|403|GeneID:57076121)	lmo1207(N/A|-14.7921|0.3756989|678|821|158|280|GeneID:986074)	gh761_rs02640(N/A|-16.0245|0.1991447|713|771|381|434|N/A)	ckv90_rs05955(N/A|-19.8676|0.03084|422|460|199|244|GeneID:61189047)	ATP-binding cassette domain-containing protein		0
0.269556	0.0329815	lm6179_rs00935(N/A|-19.508|0.0536548|70|92|206|236|N/A)	lse_rs13635(N/A|-14.8042|0.2492418|96|157|173|240|GeneID:32489034)	lmrg_rs14100(N/A|-19.6863|0.0451918|70|92|206|235|N/A)	jl52_rs14325(N/A|-13.4943|0.3750104|80|106|375|399|GeneID:57077743)	lmo2767(N/A|-19.508|0.05343|70|92|206|236|GeneID:986810)	gh761_rs08750(N/A|-14.4312|0.3439164|374|393|141|164|N/A)	ckv90_rs14050(N/A|-13.1743|0.4465921|62|90|379|405|GeneID:61190637)	DUF1129 domain-containing protein		0
0.269556	0.0330203	lm6179_rs01085(N/A|-20.8605|0.0453445|74|195|321|453|N/A)		lmrg_rs14250(N/A|-19.582|0.0687982|1556|1605|196|240|N/A)		lmo2799(N/A|-20.8256|0.0458304|74|195|321|453|GeneID:986729)	gh761_rs08635(N/A|-15.5914|0.2923866|1556|1592|200|242|N/A)		PTS mannitol transporter subunit IICB		0
0.269961	0.0331936	lm6179_rs11850(metC|-16.2738|0.2532002|85|106|295|316|N/A)	lse_rs08180(metC|-17.4821|0.1038846|890|931|73|109|GeneID:32490837)	lmrg_rs08370(metC|-18.8192|0.0855258|898|1033|152|291|N/A)	jl52_rs08645(metC|-14.7227|0.2822434|166|183|143|160|GeneID:57076635)	lmo1679(N/A|-16.2738|0.250659|85|106|295|316|GeneID:985644)	gh761_rs00085(metC|-15.5598|0.2764606|772|837|125|192|N/A)	ckv90_rs08640(metC|-17.108|0.1193694|85|106|295|316|GeneID:61189573)	cystathionine beta-lyase		0
0.269961	0.0332997	lm6179_rs15085(N/A|-20.5425|0.061223|813|854|268|308|N/A)	lse_rs11395(N/A|-15.6705|0.2640622|54|145|162|243|GeneID:32490247)	lmrg_rs11860(N/A|-20.5777|0.0548639|813|854|267|307|N/A)	jl52_rs11885(N/A|-12.1179|0.7343431|1265|1282|471|486|GeneID:57077273)	lmo2353(N/A|-20.5425|0.060923|813|854|268|308|GeneID:984445)	gh761_rs10965(N/A|-17.9646|0.1336242|833|876|232|285|N/A)	ckv90_rs11810(N/A|-14.1706|0.4376967|67|94|378|405|GeneID:61190200)	sodium:proton antiporter		0
0.269961	0.0334645	lm6179_rs10920(udk|-13.9016|0.4770268|513|531|15|34|N/A)	lse_rs07020(udk|-10.6454|0.8653944|83|129|356|389|GeneID:32488645)	lmrg_rs07450(udk|-13.5472|0.5053202|513|531|15|34|N/A)	jl52_rs07625(udk|-14.4465|0.2526083|82|127|356|388|GeneID:57076434)	lmo1497(udk|-13.9019|0.4723282|513|531|15|34|GeneID:986986)	gh761_rs00990(udk|-25.561|0.0026579|425|571|192|341|N/A)	ckv90_rs07690(udk|-11.2557|0.7633097|305|318|333|346|GeneID:61189386)	uridine kinase		0
0.269961	0.0334785	lm6179_rs04570(N/A|-13.8598|0.4031147|18|50|431|464|N/A)		lmrg_rs03170(N/A|-11.7197|0.7367131|331|347|266|284|N/A)	jl52_rs03170(N/A|-17.0146|0.0622692|1|136|278|407|GeneID:57075567)	lmo0633(N/A|-11.7224|0.7554441|331|347|267|285|GeneID:984968)		ckv90_rs03105(N/A|-15.885|0.1173985|89|120|203|235|GeneID:61188488)	PTS fructose-like transporter subunit IIB		0
0.269961	0.0335438	lm6179_rs03765(N/A|-17.116|0.1704332|619|661|187|226|N/A)	lse_rs01965(N/A|-12.41|0.6342087|1106|1129|136|157|GeneID:32488501)	lmrg_rs02380(N/A|-17.2945|0.1456153|609|661|187|236|N/A)	jl52_rs02210(N/A|-12.1402|0.6421056|875|885|227|237|GeneID:57075378)	lmo0476(N/A|-13.9317|0.525387|881|901|379|399|GeneID:985213)	gh761_rs06135(N/A|-19.781|0.0440363|1125|1164|131|167|N/A)	ckv90_rs02315(N/A|-14.0342|0.3700655|277|293|384|399|GeneID:61188332)	HD domain-containing protein		0
0.27027	0.0336846	lm6179_rs07005(N/A|-18.9791|0.1057727|977|1024|247|284|N/A)	lse_rs05040(N/A|-16.6215|0.1743479|1823|1877|267|318|GeneID:32489303)	lmrg_rs05605(N/A|-19.4449|0.0802818|977|1024|246|283|N/A)	jl52_rs05600(N/A|-13.8014|0.4461895|1488|1505|429|446|GeneID:57076037)	lmo1131(N/A|-18.9791|0.1049812|977|1024|247|284|GeneID:986529)	gh761_rs03005(N/A|-19.1415|0.0776462|977|1024|248|285|N/A)	ckv90_rs05575(N/A|-12.4051|0.6967265|1870|1887|220|236|GeneID:61188973)	ABC transporter ATP-binding protein/permease		0
0.27027	0.0337719	lm6179_rs06305(rpiA|-15.5013|0.2762531|341|394|232|288|N/A)	lse_rs04415(rpiA|-14.5212|0.2788548|311|371|186|240|GeneID:32490511)	lmrg_rs04915(rpiA|-15.4465|0.2614285|444|468|456|481|N/A)	jl52_rs04935(rpiA|-15.1394|0.1943564|72|107|377|415|GeneID:57075907)	lmo0975(N/A|-15.5013|0.2734514|341|394|232|288|GeneID:986443)	gh761_rs03610(rpiA|-16.2826|0.1665693|213|264|331|395|N/A)	ckv90_rs04930(rpiA|-18.4889|0.0492124|67|120|182|235|GeneID:61188849)	ribose-5-phosphate isomerase RpiA		0
0.272156	0.0341031	lm6179_rs00920(bglK|-18.7956|0.0828376|438|525|357|438|N/A)	lse_rs13620(N/A|-11.4901|0.7751981|593|624|206|236|GeneID:32488861)	lmrg_rs14085(bglK|-16.7971|0.170353|429|525|356|443|N/A)	jl52_rs14290(N/A|-14.3121|0.2996046|701|740|263|319|GeneID:57077737)	lmo2764(N/A|-17.5227|0.1377456|438|525|357|438|GeneID:986173)	gh761_rs08765(bglK|-18.9991|0.0586985|417|446|275|307|N/A)	ckv90_rs14035(bglK|-12.89|0.5288812|653|672|301|318|GeneID:61190634)	beta-glucoside kinase		0
0.272433	0.0343467	lm6179_rs01255(N/A|-15.9107|0.2760487|68|134|431|485|N/A)		lmrg_rs14420(N/A|-13.0137|0.6604232|68|115|459|484|N/A)	jl52_rs00170(N/A|-16.0822|0.1551631|644|655|151|162|GeneID:57074982)	lmo2834(N/A|-13.5542|0.5933752|303|322|17|36|GeneID:986600)	gh761_rs08475(N/A|-15.8263|0.2375282|644|675|136|164|N/A)	ckv90_rs14295(N/A|-19.1175|0.0483017|638|674|135|172|GeneID:61190685)	Gfo/Idh/MocA family protein		0
0.272433	0.0344915	lm6179_rs10720(N/A|-18.9112|0.0763972|258|271|273|286|N/A)	lse_rs06830(N/A|-9.6542|0.9698863|286|315|379|403|GeneID:32489526)	lmrg_rs07250(N/A|-18.7661|0.0738137|258|271|272|285|N/A)	jl52_rs07430(N/A|-16.1926|0.1347233|508|524|319|335|GeneID:57076396)	lmo1457(N/A|-18.9112|0.0759373|258|271|273|286|GeneID:987875)	gh761_rs01180(N/A|-14.1346|0.4132274|305|324|289|308|N/A)	ckv90_rs07495(N/A|-13.0948|0.4869194|191|224|9|44|GeneID:61189348)	pyruvate water dikinase regulatory protein		0
0.272433	0.0345091	lm6179_rs10190(N/A|-15.9585|0.188898|538|580|164|205|N/A)	lse_rs06300(N/A|-11.0115|0.7645098|321|351|243|272|GeneID:32490098)	lmrg_rs06720(N/A|-15.7671|0.1880844|537|579|164|205|N/A)	jl52_rs06865(N/A|-17.373|0.0573915|297|354|237|290|GeneID:57076283)	lmo1351(N/A|-15.8117|0.1987073|537|579|164|205|GeneID:987739)	gh761_rs01720(N/A|-11.2238|0.8028532|433|464|265|294|N/A)	ckv90_rs06965(N/A|-11.1971|0.7204762|16|63|259|293|GeneID:61189242)	rhodanese-like domain-containing protein		0
0.272433	0.0345673	lm6179_rs09125(N/A|-11.9247|0.7012108|103|166|4|62|N/A)	lse_rs11700(N/A|-17.5924|0.0499497|125|176|153|222|GeneID:32490683)	lmrg_rs12170(N/A|-11.8595|0.6864973|103|166|4|62|N/A)	jl52_rs12190(N/A|-15.0953|0.1377566|147|176|151|193|GeneID:57077333)	lmo2397(N/A|-12.0422|0.6751473|103|166|4|62|GeneID:987502)	gh761_rs10630(N/A|-14.0578|0.29767|161|189|458|495|N/A)	ckv90_rs12145(N/A|-9.36832|0.9400678|227|257|130|163|GeneID:61190265)	NifU family protein		0
0.272433	0.0346159	lm6179_rs04455(N/A|-14.1182|0.5848119|608|639|80|109|N/A)	lse_rs02615(N/A|-14.4226|0.399324|549|608|177|221|GeneID:32489328)	lmrg_rs03055(N/A|-14.1219|0.5560748|608|639|80|109|N/A)	jl52_rs02980(N/A|-17.3886|0.1148377|1444|1515|272|337|GeneID:57075529)	lmo0610(N/A|-14.1182|0.5795932|608|639|80|109|GeneID:985509)	gh761_rs05410(N/A|-17.4898|0.1541017|616|654|92|138|N/A)	ckv90_rs03005(N/A|-17.8149|0.1107167|1613|1636|86|108|GeneID:61188468)	lmo0610 family class 1 internalin		0
0.273698	0.0348728	lm6179_rs01100(rsmG|-16.1591|0.219159|87|113|210|239|N/A)	lse_rs13705(rsmG|-16.7122|0.1154|2|23|210|237|GeneID:32489442)	lmrg_rs14265(rsmG|-17.0577|0.1404297|87|113|210|238|N/A)	jl52_rs00065(rsmG|-12.1007|0.6075015|2|21|210|234|GeneID:57074962)	lmo2802(gidB|-16.1591|0.2170137|87|113|210|239|GeneID:986719)	gh761_rs08620(rsmG|-15.8608|0.2032432|366|428|142|197|N/A)	ckv90_rs14175(rsmG|-17.0335|0.0990185|280|423|144|282|GeneID:61190661)	16S rRNA (guanine(527)-N(7))-methyltransferase RsmG		0
0.274159	0.0350277	lm6179_rs12270(N/A|-18.8508|0.0696175|410|440|461|486|N/A)	lse_rs08625(N/A|-15.0802|0.2189657|738|779|197|240|GeneID:32490567)	lmrg_rs08790(N/A|-18.9512|0.0606677|410|440|460|485|N/A)	jl52_rs09075(N/A|-15.6728|0.1519173|152|187|5|41|GeneID:57076721)	lmo1740(N/A|-18.8492|0.0692754|410|440|461|486|GeneID:985563)	gh761_rs14110(N/A|-14.452|0.3407482|134|145|153|164|N/A)	ckv90_rs09065(N/A|-13.2369|0.4343639|255|398|259|405|GeneID:61189656)	amino acid ABC transporter permease		0
0.274214	0.0351309	lm6179_rs08100(N/A|-16.637|0.2260439|592|738|97|230|N/A)	lse_rs12400(glyA|-15.9971|0.1951464|1391|1429|130|166|GeneID:32488553)	lmrg_rs12885(glyA|-15.9518|0.2700803|592|738|97|229|N/A)	jl52_rs12910(glyA|-12.4082|0.6266326|244|276|381|407|GeneID:57077471)	lmo2539(glyA|-16.637|0.2238176|592|738|97|230|GeneID:986768)	gh761_rs09925(glyA|-21.6924|0.0220807|644|719|131|201|N/A)	ckv90_rs12870(glyA|-14.3839|0.3532684|644|719|130|201|GeneID:61190407)	serine hydroxymethyltransferase		0
0.276442	0.0355135	lm6179_rs15010(pepC|-20.2438|0.056288|947|989|272|314|N/A)	lse_rs11365(pepC|-13.9465|0.4282647|973|1030|168|226|GeneID:32488292)	lmrg_rs11785(pepC|-20.3119|0.0497363|947|989|271|313|N/A)	jl52_rs11860(pepC|-13.9769|0.3880889|1075|1092|266|284|GeneID:57077268)	lmo2338(pepC|-20.2438|0.0560375|947|989|272|314|GeneID:984466)	gh761_rs11040(pepC|-15.7966|0.2647173|933|989|273|323|N/A)	ckv90_rs11780(pepC|-13.5368|0.4798157|1088|1150|60|108|GeneID:61190194)	aminopeptidase C		0
0.276496	0.0356175	lm6179_rs12265(N/A|-14.21|0.4340976|621|670|3|53|N/A)	lse_rs08620(N/A|-15.954|0.1527532|86|127|197|240|GeneID:32488509)	lmrg_rs08785(N/A|-13.4461|0.5254059|621|670|3|53|N/A)	jl52_rs09070(N/A|-12.3385|0.5530098|89|107|216|235|GeneID:57076720)	lmo1739(N/A|-12.3117|0.7377988|633|670|3|41|GeneID:985571)	gh761_rs14115(N/A|-15.8948|0.192687|600|652|281|326|N/A)	ckv90_rs09060(N/A|-18.0359|0.0613364|544|692|9|145|GeneID:61189655)	amino acid ABC transporter ATP-binding protein		0
0.277326	0.0358217	lm6179_rs05280(N/A|-13.1271|0.6546827|109|138|88|109|N/A)	lse_rs03380(N/A|-11.9896|0.698986|647|703|190|240|GeneID:32490001)	lmrg_rs03885(N/A|-14.2032|0.454078|947|982|135|169|N/A)	jl52_rs03820(N/A|-15.5191|0.1878924|471|510|356|390|GeneID:57075694)	lmo0774(N/A|-13.1457|0.646261|109|138|88|109|GeneID:985472)	gh761_rs04660(N/A|-16.9243|0.145774|946|982|135|171|N/A)	ckv90_rs03790(N/A|-18.2938|0.0651322|785|830|122|163|GeneID:61188624)	diacylglycerol kinase family protein		0
0.278706	0.0360978	lm6179_rs01820(N/A|-17.7338|0.1602712|1421|1470|88|136|N/A)	lse_rs05740(N/A|-19.3233|0.0532861|1219|1260|71|111|GeneID:32489327)	lmrg_rs01740(N/A|-14.3323|0.4949664|1104|1135|457|486|N/A)	jl52_rs14875(N/A|-14.4281|0.2188177|281|300|12|30|GeneID:57077808)	lmo0140(N/A|-17.0036|0.2040146|1372|1506|266|404|GeneID:986783)	gh761_rs06825(N/A|-16.4751|0.2128046|1197|1222|383|410|N/A)	ckv90_rs00595(N/A|-15.4374|0.2431865|17|42|17|44|GeneID:61188003)	T7SS effector LXG polymorphic toxin		0
0.280162	0.0364172	lm6179_rs13180(N/A|-16.8774|0.2080042|368|475|74|163|N/A)	lse_rs09590(N/A|-12.7728|0.6068038|1281|1295|473|486|GeneID:32489275)	lmrg_rs09695(N/A|-16.8774|0.1915438|368|475|74|163|N/A)	jl52_rs10005(N/A|-12.2956|0.6481188|315|387|222|285|GeneID:57076906)	lmo1918(N/A|-16.8774|0.205991|368|475|74|163|GeneID:985765)	gh761_rs13190(N/A|-13.3101|0.6005311|579|617|461|493|N/A)	ckv90_rs10015(N/A|-19.6879|0.0422034|1171|1194|380|401|GeneID:61189844)	NAD(P)/FAD-dependent oxidoreductase		0
0.280162	0.036483	lm6179_rs10950(N/A|-14.5193|0.3048119|257|272|139|154|N/A)	lse_rs07050(N/A|-13.3549|0.3385696|356|386|356|389|GeneID:32488698)	lmrg_rs07480(N/A|-14.1764|0.3242296|257|272|139|154|N/A)	jl52_rs07655(N/A|-17.535|0.0466112|257|272|138|153|GeneID:57076440)	lmo1503(N/A|-14.5193|0.3016978|257|272|139|154|GeneID:987746)	gh761_rs00960(N/A|-13.7848|0.3441339|55|91|381|423|N/A)	ckv90_rs07720(N/A|-14.9033|0.1738913|257|272|139|154|GeneID:61189392)	IreB family regulatory phosphoprotein		0
0.282119	0.0368369	lm6179_rs03385(floA|-13.7436|0.5556874|712|763|18|71|N/A)	lse_rs01750(floA|-16.0669|0.1697297|479|502|16|44|GeneID:32490789)	lmrg_rs02025(floA|-16.2028|0.2210497|479|502|17|45|N/A)	jl52_rs01930(floA|-18.2883|0.0579012|369|502|15|161|GeneID:57075326)	lmo0392(N/A|-16.2028|0.2369937|479|502|17|45|GeneID:987651)	gh761_rs06545(floA|-14.8176|0.3378161|1099|1119|270|291|N/A)	ckv90_rs01780(floA|-12.3819|0.6224301|1091|1111|279|300|GeneID:61188232)	flotillin-like protein FloA		0
0.282981	0.0371424	lm6179_rs06605(N/A|-15.8098|0.3533225|516|562|142|188|N/A)		lmrg_rs05215(N/A|-20.5347|0.0543375|516|562|142|188|N/A)	jl52_rs05225(N/A|-16.7438|0.152546|534|549|152|167|GeneID:57075965)	lmo1035(N/A|-20.6147|0.057691|516|562|142|188|GeneID:985245)			PTS beta-glucoside transporter subunit IIBCA		0
0.282981	0.0371481	lm6179_rs04090(N/A|-15.1365|0.3902604|959|1002|172|220|N/A)	lse_rs02260(N/A|-22.0016|0.0160766|1169|1214|230|283|GeneID:32488804)	lmrg_rs02685(N/A|-12.3353|0.7953334|1164|1172|430|438|N/A)	jl52_rs02590(N/A|-12.8603|0.5505059|1147|1183|262|300|GeneID:57075452)	lmo0537(N/A|-14.8279|0.4277647|1164|1172|431|439|GeneID:985309)	gh761_rs05800(N/A|-14.5879|0.4014203|1159|1210|236|287|N/A)	ckv90_rs02600(N/A|-12.5859|0.6245701|592|636|394|438|GeneID:61188388)	Zn-dependent hydrolase		0
0.284737	0.0378504	lm6179_rs01975(N/A|-17.8915|0.1328365|247|268|264|283|N/A)	lse_rs00570(N/A|-18.0138|0.0813587|948|988|16|63|GeneID:32490892)	lmrg_rs00540(N/A|-17.9609|0.1181415|247|268|263|282|N/A)	jl52_rs00775(N/A|-12.857|0.5362219|938|989|15|76|GeneID:57075100)	lmo0110(N/A|-17.8915|0.1317254|247|268|264|283|GeneID:986652)		ckv90_rs00490(N/A|-13.9634|0.3962998|676|765|359|443|GeneID:61187982)	alpha/beta hydrolase		0
0.284737	0.037954	lm6179_rs11830(menD|-20.4846|0.0590042|592|661|90|164|N/A)	lse_rs08160(menD|-14.6551|0.3660546|1088|1142|180|234|GeneID:32490308)	lmrg_rs08350(menD|-20.4846|0.0536013|592|661|90|164|N/A)	jl52_rs08625(menD|-13.1992|0.5412704|580|607|127|157|GeneID:57076631)	lmo1675(menD|-20.4846|0.0587267|592|661|90|164|GeneID:985654)	gh761_rs00105(menD|-16.9698|0.1881976|1534|1677|62|190|N/A)	ckv90_rs08620(menD|-16.0243|0.2173573|616|661|89|137|GeneID:61189569)	2-succinyl-5-enolpyruvyl-6-hydroxy-3- cyclohexene-1-carboxylic-acid synthase		0
0.284737	0.0379936	lm6179_rs14525(N/A|-20.4429|0.1007224|277|312|200|237|N/A)	lse_rs10885(N/A|-13.3937|0.6842841|2655|2676|191|214|GeneID:32488607)	lmrg_rs11050(N/A|-17.3327|0.27897|277|312|200|236|N/A)	jl52_rs11365(N/A|-20.1002|0.0668845|158|227|37|112|GeneID:57077171)	lmo2178(N/A|-15.2864|0.5491328|2229|2253|67|94|GeneID:984662)	gh761_rs11860(N/A|-16.2427|0.3781881|1960|2007|86|134|N/A)	ckv90_rs11295(N/A|-15.6016|0.3613027|4671|4693|232|255|GeneID:61190098)	collagen binding domain-containing protein		0
0.284737	0.0380845	lm6179_rs14905(N/A|-11.9572|0.8672871|807|836|131|159|N/A)	lse_rs11260(N/A|-16.6707|0.1514348|559|687|206|351|GeneID:32489591)	lmrg_rs11430(N/A|-11.9536|0.8500911|807|836|131|159|N/A)	jl52_rs11755(N/A|-19.6004|0.0386329|38|83|222|282|GeneID:57077247)	lmo2254(N/A|-12.3856|0.8067039|807|836|131|159|GeneID:984903)	gh761_rs11480(N/A|-15.1626|0.3318778|1039|1186|52|196|N/A)	ckv90_rs11675(N/A|-14.7639|0.3120953|494|523|133|157|GeneID:61190173)	NCS2 family permease		0
0.284737	0.0380877	lm6179_rs09020(cesK|-17.7047|0.1445476|357|407|435|475|N/A)	lse_rs11800(N/A|-13.1509|0.5305887|972|983|375|385|GeneID:32488971)	lmrg_rs12290(cesK|-15.3845|0.3224452|357|407|434|474|N/A)	jl52_rs12295(N/A|-10.2953|0.9245866|973|984|377|389|GeneID:57077353)	lmo2421(N/A|-17.5602|0.1516532|357|407|435|475|GeneID:987464)	gh761_rs10525(cesK|-15.2795|0.3042768|359|448|80|166|N/A)	ckv90_rs12265(N/A|-18.5366|0.0649997|622|650|320|344|GeneID:61190289)	histidine kinase CesK		0
0.284737	0.0381226	lm6179_rs07920(N/A|-14.7815|0.4072059|79|129|191|235|N/A)	lse_rs12595(N/A|-15.1327|0.251614|433|511|140|219|GeneID:32489091)	lmrg_rs13055(N/A|-14.6932|0.3934354|1079|1109|212|240|N/A)	jl52_rs13095(N/A|-17.0981|0.0991984|31|110|358|417|GeneID:57077507)	lmo2573(N/A|-14.7815|0.4030924|79|129|191|235|GeneID:987242)	gh761_rs09750(N/A|-19.1176|0.0593331|46|117|358|412|N/A)	ckv90_rs13045(N/A|-14.9607|0.2646001|47|118|356|410|GeneID:61190442)	zinc-binding alcohol dehydrogenase family protein		0
0.284737	0.0382034	lm6179_rs03845(N/A|-19.7627|0.0579771|497|604|376|485|N/A)		lmrg_rs02475(N/A|-17.4749|0.1343262|497|604|375|484|N/A)		lmo0495(N/A|-19.7627|0.0577098|497|604|376|485|GeneID:985247)	gh761_rs06000(N/A|-15.267|0.2870323|221|367|5|149|N/A)	ckv90_rs02430(N/A|-16.5423|0.1381372|497|544|432|485|GeneID:61188354)	DMT family transporter		0
0.284737	0.0383267	lm6179_rs05720(N/A|-20.3805|0.057489|1590|1686|231|312|N/A)	lse_rs03820(N/A|-14.8473|0.3273823|1567|1618|189|240|GeneID:32489782)	lmrg_rs04315(N/A|-18.1198|0.1282813|1590|1680|235|311|N/A)	jl52_rs04295(N/A|-16.8438|0.1345415|1487|1527|294|344|GeneID:57075783)	lmo0862(N/A|-18.1528|0.1372142|1590|1680|236|312|GeneID:984847)	gh761_rs04230(N/A|-14.0802|0.5039163|818|838|360|385|N/A)	ckv90_rs04405(N/A|-16.699|0.1584016|33|180|217|351|GeneID:61188744)	alpha-amylase family glycosyl hydrolase		0
0.284737	0.0384088	lm6179_rs09665(N/A|-19.9811|0.0595798|469|505|377|408|N/A)	lse_rs05795(N/A|-11.6719|0.781894|1069|1103|424|459|GeneID:32490369)	lmrg_rs06205(N/A|-19.9804|0.0541384|469|505|376|407|N/A)	jl52_rs06360(N/A|-12.6862|0.5753438|387|414|250|278|GeneID:57076183)	lmo1250(N/A|-19.9811|0.0592964|469|505|377|408|GeneID:986007)	gh761_rs02375(N/A|-13.6482|0.5384583|528|538|343|353|N/A)	ckv90_rs06475(N/A|-12.8822|0.5711609|1118|1208|75|166|GeneID:61189145)	MFS transporter		0
0.284737	0.0385698	lm6179_rs14225(N/A|-13.9676|0.5060184|255|310|387|444|N/A)	lse_rs10625(N/A|-16.0414|0.1644239|68|118|197|248|GeneID:32489896)	lmrg_rs10740(N/A|-13.5151|0.5505145|270|296|87|113|N/A)	jl52_rs11100(N/A|-13.6128|0.3851188|1033|1052|426|447|GeneID:57077120)	lmo2123(N/A|-13.9036|0.5111656|255|310|387|444|GeneID:984732)	gh761_rs12150(N/A|-21.0979|0.0229571|274|296|88|110|N/A)	ckv90_rs11020(N/A|-14.9932|0.24671|274|296|86|108|GeneID:61190043)	sugar ABC transporter permease		0
0.284737	0.0385943	lm6179_rs09195(mnhG|-12.2386|0.7447445|9|58|433|474|N/A)	lse_rs11635(mnhG|-17.045|0.0922269|504|544|198|239|GeneID:32489437)	lmrg_rs12105(mnhG|-11.6472|0.8143778|2|19|463|490|N/A)	jl52_rs12125(mnhG|-16.9814|0.0828471|504|548|195|236|GeneID:57077321)	lmo2384(N/A|-12.2386|0.7395603|9|58|433|474|GeneID:987553)	gh761_rs10685(mnhG|-13.5845|0.4550131|36|48|137|149|N/A)	ckv90_rs12085(mnhG|-14.3138|0.2845765|15|56|321|364|GeneID:61190255)	monovalent cation/H(+) antiporter subunit G		0
0.284737	0.0386193	lm6179_rs00605(N/A|-16.132|0.1476037|141|220|332|415|N/A)	lse_rs13345(N/A|-13.1433|0.3507404|161|177|201|219|GeneID:32488608)	lmrg_rs13800(N/A|-12.4991|0.5648429|141|217|334|414|N/A)	jl52_rs14015(N/A|-10.7092|0.732696|188|325|223|365|GeneID:57077686)	lmo2707(N/A|-16.132|0.1463154|141|220|332|415|GeneID:984953)	gh761_rs09035(N/A|-16.1061|0.1195721|141|173|385|416|N/A)	ckv90_rs13770(N/A|-16.0642|0.09712|141|173|384|415|GeneID:61190583)	Derived by automated computational analysis using gene prediction method: Protein Homology.		0
0.284737	0.0386923	lm6179_rs12170(N/A|-13.7117|0.4250007|109|127|5|24|N/A)	lse_rs08525(N/A|-20.2928|0.0166373|499|519|475|495|GeneID:32490719)	lmrg_rs08690(N/A|-13.7117|0.3988648|109|127|5|24|N/A)	jl52_rs08975(N/A|-10.7509|0.7611071|510|520|472|481|GeneID:57076701)	lmo1720(N/A|-13.7115|0.4207737|109|127|5|24|GeneID:986877)	gh761_rs14210(N/A|-13.417|0.4082184|433|486|197|237|N/A)	ckv90_rs08965(N/A|-9.08591|0.9678028|239|249|220|230|GeneID:61189636)	PTS sugar transporter subunit IIB		0
0.284737	0.0391012	lm6179_rs02715(N/A|-14.5267|0.4705166|390|450|147|202|N/A)			jl52_rs01505(N/A|-20.0258|0.0312925|847|912|193|246|GeneID:57075243)			ckv90_rs01180(N/A|-15.6308|0.2203933|1089|1143|153|191|GeneID:61188115)	extracellular solute-binding protein		0
0.284737	0.0392011	lm6179_rs12720(rpoZ|-16.7889|0.108109|186|213|378|407|N/A)	lse_rs09110(rpoZ|-10.1725|0.8485104|186|213|374|403|GeneID:32490698)	lmrg_rs09235(rpoZ|-16.7587|0.0999598|186|213|377|406|N/A)	jl52_rs09520(rpoZ|-8.91103|0.9629161|186|213|372|401|GeneID:57076810)	lmo1826(rpoZ|-16.759|0.1087073|186|213|378|407|GeneID:985894)	gh761_rs13650(rpoZ|-11.2975|0.7358045|186|213|379|408|N/A)	ckv90_rs09520(rpoZ|-16.0138|0.0968323|186|213|378|407|GeneID:61189746)	DNA-directed RNA polymerase subunit omega		0
0.284737	0.0393881	lm6179_rs14230(N/A|-13.2037|0.6883336|199|335|230|365|N/A)	lse_rs10630(N/A|-14.7957|0.315692|893|926|2|31|GeneID:32488691)	lmrg_rs10745(N/A|-13.5292|0.6080357|200|232|6|40|N/A)	jl52_rs11105(N/A|-16.2926|0.1572865|204|232|6|32|GeneID:57077121)	lmo2124(N/A|-12.4457|0.7994681|1381|1426|198|248|GeneID:987890)	gh761_rs12145(N/A|-16.1202|0.2325666|544|579|316|352|N/A)	ckv90_rs11025(N/A|-18.8438|0.061118|473|511|72|108|GeneID:61190044)	carbohydrate ABC transporter permease		0
0.284737	0.0393925	lm6179_rs14820(N/A|-16.8616|0.2053587|1004|1042|262|297|N/A)	lse_rs11175(N/A|-14.9964|0.2848812|242|265|140|164|GeneID:32490206)	lmrg_rs11345(N/A|-16.5834|0.2105123|1004|1042|261|296|N/A)	jl52_rs11670(N/A|-16.5925|0.134239|72|171|230|337|GeneID:57077232)	lmo2237(N/A|-16.8616|0.2033769|1004|1042|262|297|GeneID:987939)	gh761_rs11565(N/A|-18.3903|0.0890611|412|487|85|153|N/A)	ckv90_rs11590(N/A|-16.2403|0.1721229|468|501|91|135|GeneID:61190157)	MFS transporter		0
0.284737	0.0395266	lm6179_rs13055(N/A|-15.7621|0.2234701|243|284|456|485|N/A)	lse_rs09465(N/A|-12.3404|0.5577691|269|316|280|319|GeneID:32489517)	lmrg_rs09570(N/A|-16.2251|0.170425|243|284|455|484|N/A)	jl52_rs09875(N/A|-11.4964|0.6687761|146|160|83|97|GeneID:57076880)	lmo1893(N/A|-16.0188|0.1996807|243|284|456|485|GeneID:985795)	gh761_rs13315(N/A|-14.8883|0.2629224|145|178|70|100|N/A)	ckv90_rs09860(N/A|-18.1756|0.0507297|270|284|456|469|GeneID:61189814)	YpoC family protein		0
0.284737	0.0395436	lm6179_rs11295(citZ|-18.6641|0.0977984|620|672|260|318|N/A)	lse_rs07370(citZ|-12.6881|0.6049475|373|421|268|312|GeneID:32490225)	lmrg_rs07800(citZ|-18.6025|0.0914028|620|672|259|317|N/A)	jl52_rs07980(citZ|-16.6869|0.1248343|68|142|405|481|GeneID:57076505)	lmo1567(citZ|-18.6623|0.0971668|620|672|260|318|GeneID:986909)	gh761_rs00635(citZ|-16.0232|0.2272137|583|606|461|489|N/A)	ckv90_rs08050(citZ|-12.7455|0.5840626|597|610|455|469|GeneID:61189457)	citrate synthase		0
0.284737	0.0395958	lm6179_rs02065(N/A|-19.1985|0.0496662|356|497|381|487|N/A)	lse_rs00610(N/A|-14.1293|0.2803122|90|107|460|479|GeneID:32489131)	lmrg_rs00630(N/A|-12.8761|0.5681691|488|498|225|235|N/A)	jl52_rs00810(N/A|-12.5806|0.4613565|117|156|144|176|GeneID:57075107)	lmo0128(N/A|-18.2783|0.0733381|3|65|139|190|GeneID:986706)	gh761_rs07800(N/A|-13.0941|0.493138|354|396|461|490|N/A)	ckv90_rs00535(N/A|-15.7518|0.139182|130|156|145|167|GeneID:61187991)	holin family protein		0
0.284737	0.0399023	lm6179_rs12375(N/A|-17.8523|0.1471745|865|906|277|322|N/A)	lse_rs08735(N/A|-16.1172|0.192853|992|1031|6|44|GeneID:32489026)	lmrg_rs08895(N/A|-17.7132|0.1423745|865|906|276|321|N/A)	jl52_rs09185(N/A|-15.7582|0.1983969|1366|1396|392|422|GeneID:57076743)	lmo1761(N/A|-17.8578|0.1455839|865|906|277|322|GeneID:985984)	gh761_rs14005(N/A|-15.2524|0.3266938|1403|1424|133|155|N/A)	ckv90_rs09170(N/A|-17.9523|0.0900882|361|407|140|193|GeneID:61189677)	sodium-dependent transporter		0
0.284737	0.0399534	lm6179_rs12320(N/A|-17.6443|0.1081963|502|521|91|109|N/A)	lse_rs08680(N/A|-13.8554|0.3390017|351|422|154|214|GeneID:32489777)	lmrg_rs08840(N/A|-17.6309|0.0992782|502|521|91|109|N/A)	jl52_rs09130(N/A|-16.1817|0.1147465|377|415|373|403|GeneID:57076732)	lmo1750(N/A|-17.6443|0.1073765|502|521|91|109|GeneID:985557)	gh761_rs14060(N/A|-10.8037|0.8911979|233|279|236|282|N/A)	ckv90_rs09115(N/A|-14.0554|0.3079919|397|420|382|404|GeneID:61189666)	Derived by automated computational analysis using gene prediction method: Protein Homology.		0
0.284737	0.0400053	lm6179_rs13815(N/A|-13.0042|0.5639071|402|441|280|307|N/A)	lse_rs10190(N/A|-18.5334|0.0395289|403|442|126|158|GeneID:32490586)	lmrg_rs10330(N/A|-13.3736|0.474519|472|499|454|480|N/A)	jl52_rs10635(N/A|-10.2729|0.8500863|420|441|125|145|GeneID:57077031)	lmo2045(N/A|-10.3187|0.9474727|491|512|16|39|GeneID:985261)	gh761_rs12560(N/A|-15.3084|0.2041919|52|74|88|109|N/A)	ckv90_rs10590(N/A|-11.7153|0.6302782|160|182|130|151|GeneID:61189959)	DUF3397 domain-containing protein		0
0.284737	0.0400807	lm6179_rs00570(N/A|-13.654|0.554553|584|625|13|56|N/A)	lse_rs13275(N/A|-11.713|0.7333657|538|556|4|30|GeneID:32490141)	lmrg_rs13765(N/A|-18.2434|0.0925642|584|625|13|56|N/A)	jl52_rs13945(N/A|-11.4469|0.7413641|727|766|73|107|GeneID:57077672)	lmo2700(N/A|-18.2434|0.1007762|584|625|13|56|GeneID:987120)	gh761_rs09070(N/A|-14.8524|0.3207762|871|932|192|240|N/A)	ckv90_rs13735(N/A|-17.1874|0.0996128|118|264|89|234|GeneID:61190576)	aldo/keto reductase		0
0.284737	0.0401485	lm6179_rs13210(N/A|-14.3702|0.4793748|959|1001|5|44|N/A)	lse_rs09620(N/A|-11.2635|0.8325047|1136|1165|191|219|GeneID:32488408)	lmrg_rs09725(N/A|-13.93|0.5193293|959|1001|5|44|N/A)	jl52_rs10035(N/A|-13.741|0.3981706|88|121|346|378|GeneID:57076912)	lmo1924(tyrA|-14.6596|0.4327618|88|129|345|384|GeneID:985915)	gh761_rs13160(N/A|-19.6023|0.0507432|966|1030|145|207|N/A)	ckv90_rs10045(N/A|-19.2318|0.0476317|955|1096|23|167|GeneID:61189850)	prephenate dehydrogenase		0
0.284737	0.0402128	lm6179_rs06630(N/A|-18.1862|0.0938089|536|597|433|483|N/A)	lse_rs04700(N/A|-15.5315|0.1849258|547|586|454|494|GeneID:32490388)	lmrg_rs05240(N/A|-14.7976|0.3337314|551|597|432|493|N/A)	jl52_rs05250(N/A|-15.282|0.1827146|245|273|424|454|GeneID:57075970)	lmo1040(N/A|-20.6089|0.0339742|551|597|433|494|GeneID:986321)	gh761_rs03320(N/A|-15.2628|0.2526652|557|599|432|485|N/A)	ckv90_rs05220(N/A|-12.5063|0.5575457|493|522|75|106|GeneID:61188907)	molybdenum ABC transporter permease		0
0.284737	0.0404143	lm6179_rs04020(N/A|-13.3142|0.5280145|488|501|18|32|N/A)	lse_rs02190(N/A|-11.4132|0.711002|492|512|3|26|GeneID:32490912)	lmrg_rs02615(N/A|-13.3142|0.5000367|488|501|18|32|N/A)	jl52_rs02520(N/A|-20.9924|0.0117893|489|512|3|29|GeneID:57075438)	lmo0523(N/A|-13.3142|0.5230435|488|501|18|32|GeneID:985275)	gh761_rs05865(N/A|-12.9553|0.5219944|59|91|331|362|N/A)	ckv90_rs02530(N/A|-13.4133|0.3686239|453|497|6|45|GeneID:61188374)	Derived by automated computational analysis using gene prediction method: Protein Homology.		0
0.284737	0.040437	lm6179_rs10790(prmA|-16.7492|0.193977|1069|1092|263|283|N/A)	lse_rs06900(prmA|-12.3112|0.6462023|87|166|146|229|GeneID:32490903)	lmrg_rs07320(prmA|-20.5021|0.0385154|1040|1092|262|315|N/A)	jl52_rs07500(prmA|-14.7323|0.2600389|168|214|349|389|GeneID:57076410)	lmo1471(prmA|-20.5276|0.0418891|1040|1092|263|316|GeneID:985409)	gh761_rs01110(prmA|-12.8467|0.6377389|1040|1092|264|317|N/A)	ckv90_rs07565(prmA|-15.8312|0.183634|1040|1101|258|316|GeneID:61189362)	50S ribosomal protein L11 methyltransferase		0
0.284737	0.0405227	lm6179_rs04175(N/A|-16.294|0.252049|1065|1098|207|241|N/A)	lse_rs02290(N/A|-18.5313|0.0672212|956|1009|1|55|GeneID:32489922)	lmrg_rs02770(N/A|-15.8993|0.2703105|1065|1098|207|240|N/A)	jl52_rs02675(N/A|-14.2238|0.3416673|887|902|319|334|GeneID:57075468)	lmo0554(N/A|-16.294|0.2495211|1065|1098|207|241|GeneID:984446)	gh761_rs05690(N/A|-11.2653|0.8961823|552|562|281|291|N/A)	ckv90_rs02700(N/A|-16.4623|0.1559171|1214|1236|383|403|GeneID:61188408)	iron-containing alcohol dehydrogenase		0
0.284737	0.0406978	lm6179_rs05335(N/A|-17.2542|0.2506132|2190|2223|263|293|N/A)	lse_rs03435(N/A|-13.5119|0.5979588|514|548|375|403|GeneID:32490109)	lmrg_rs03940(N/A|-17.2166|0.2348216|2190|2223|262|292|N/A)	jl52_rs03880(N/A|-17.8069|0.1202669|2470|2493|377|397|GeneID:57075706)	lmo0785(N/A|-17.2542|0.2481017|2190|2223|263|293|GeneID:985452)	gh761_rs04615(N/A|-15.7738|0.3524077|514|548|380|408|N/A)	ckv90_rs03835(N/A|-18.6343|0.0971689|2470|2495|381|403|GeneID:61188633)	sigma 54-interacting transcriptional regulator		0
0.284737	0.0409646	lm6179_rs12545(trmD|-14.6061|0.3938714|425|461|264|296|N/A)	lse_rs08940(trmD|-17.124|0.0979761|141|197|199|247|GeneID:32490572)	lmrg_rs09065(trmD|-15.1473|0.3022656|438|472|253|283|N/A)	jl52_rs09350(trmD|-16.4737|0.1138061|88|148|72|116|GeneID:57076776)	lmo1792(trmD|-14.6061|0.3898757|425|461|264|296|GeneID:985936)	gh761_rs13820(trmD|-15.399|0.2476308|438|472|255|285|N/A)	ckv90_rs09350(trmD|-11.6122|0.7221917|712|753|179|221|GeneID:61189712)	tRNA (guanosine(37)-N1)-methyltransferase TrmD		0
0.284737	0.0410414	lm6179_rs00925(N/A|-16.7436|0.1263065|460|499|127|166|N/A)	lse_rs13625(N/A|-14.6615|0.2039551|472|509|128|166|GeneID:32490794)	lmrg_rs14090(N/A|-17.0817|0.0996671|460|499|127|166|N/A)	jl52_rs14295(N/A|-10.2971|0.8291313|335|353|475|490|GeneID:57077738)	lmo2765(N/A|-17.0883|0.1080978|461|500|127|166|GeneID:984518)	gh761_rs08760(N/A|-15.7484|0.1563992|460|499|128|167|N/A)	ckv90_rs14040(N/A|-15.7265|0.1259588|460|499|127|166|GeneID:61190635)	PTS lactose/cellobiose transporter subunit IIA		0
0.284737	0.0410454	lm6179_rs03485(N/A|-16.4613|0.204105|742|772|15|46|N/A)	lse_rs01895(N/A|-11.4266|0.7754094|292|322|159|188|GeneID:32488647)	lmrg_rs02130(N/A|-16.4613|0.1878775|742|772|15|46|N/A)	jl52_rs02060(N/A|-15.4132|0.1858933|532|548|474|490|GeneID:57075352)	lmo0414(N/A|-16.4613|0.2021381|742|772|15|46|GeneID:987822)	gh761_rs06415(N/A|-14.6799|0.337552|636|669|460|489|N/A)	ckv90_rs01950(N/A|-18.2974|0.0608452|163|193|16|54|GeneID:61188265)	ZIP family metal transporter		0
0.284737	0.0410643	lm6179_rs05070(N/A|-13.6672|0.6674095|1775|1807|76|106|N/A)	lse_rs03260(N/A|-13.3582|0.5628663|1258|1288|285|316|GeneID:32488374)	lmrg_rs03675(N/A|-14.0549|0.5782031|868|900|264|302|N/A)	jl52_rs03680(N/A|-26.0094|0.0032969|1215|1278|294|352|GeneID:57075667)	lmo0732(N/A|-13.8678|0.6304236|1775|1807|76|106|GeneID:985958)	gh761_rs04790(N/A|-16.0447|0.276503|116|139|335|357|N/A)	ckv90_rs03625(N/A|-11.8276|0.7981545|985|1074|242|336|GeneID:61188591)	MucBP domain-containing protein		0
0.284737	0.0412662	lm6179_rs02185(N/A|-16.7729|0.1683564|124|204|181|280|N/A)		lmrg_rs00750(N/A|-17.0222|0.139463|124|204|181|279|N/A)	jl52_rs00890(N/A|-17.1744|0.0803357|624|675|96|147|GeneID:57075122)	lmo0156(N/A|-16.7967|0.1652382|124|204|181|280|GeneID:986833)	gh761_rs07695(N/A|-15.297|0.2504433|833|868|381|413|N/A)	ckv90_rs00645(N/A|-11.9035|0.6629379|672|684|16|28|GeneID:61188012)	Crp/Fnr family transcriptional regulator		0
0.284737	0.0413382	lm6179_rs04040(N/A|-16.6548|0.2404892|359|377|140|157|N/A)	lse_rs02205(N/A|-15.5471|0.2489175|421|450|253|285|GeneID:32489751)	lmrg_rs02635(N/A|-16.6306|0.2241447|359|377|140|157|N/A)	jl52_rs02535(N/A|-19.0388|0.0526262|1357|1462|373|482|GeneID:57075441)	lmo0527(N/A|-16.6548|0.2380945|359|377|140|157|GeneID:985287)	gh761_rs05850(N/A|-14.2341|0.4751825|1306|1343|273|311|N/A)	ckv90_rs02545(N/A|-15.4364|0.2548454|434|498|113|166|GeneID:61188377)	membrane protein		0
0.284737	0.0413569	lm6179_rs12030(N/A|-14.5713|0.3464315|111|135|210|236|N/A)	lse_rs08360(N/A|-14.5933|0.2385888|107|150|191|242|GeneID:32489013)	lmrg_rs08550(N/A|-13.5709|0.4634745|111|135|210|235|N/A)	jl52_rs08830(N/A|-18.9964|0.0297615|111|151|188|234|GeneID:57076672)	lmo1691(N/A|-14.5697|0.34308|111|135|210|236|GeneID:985623)	gh761_rs14370(N/A|-10.0417|0.9522119|193|204|276|286|N/A)	ckv90_rs08825(N/A|-10.7722|0.8091163|449|480|378|403|GeneID:61189609)	dUTPase		0
0.284737	0.041386	lm6179_rs16145(N/A|-15.1136|0.2041575|171|260|234|350|N/A)				lmo2395(N/A|-15.0272|0.2144836|229|275|234|290|GeneID:987504)		ckv90_rs14615(N/A|-17.301|0.0483813|79|114|148|185|GeneID:69055752)	Derived by automated computational analysis using gene prediction method: Protein Homology.		0
0.284737	0.0414515	lm6179_rs10695(N/A|-19.7356|0.0634273|1271|1320|90|148|N/A)	lse_rs06805(N/A|-14.2081|0.3710928|234|267|65|95|GeneID:32490366)	lmrg_rs07225(N/A|-19.7356|0.0576395|1271|1320|90|148|N/A)	jl52_rs07405(N/A|-15.5989|0.1960086|381|423|230|272|GeneID:57076391)	lmo1452(N/A|-19.7356|0.0631048|1271|1320|90|148|GeneID:986883)	gh761_rs01205(N/A|-14.7351|0.3686429|428|489|233|283|N/A)	ckv90_rs07470(N/A|-13.4223|0.4754189|967|983|224|240|GeneID:61189343)	Nif3-like dinuclear metal center hexameric protein		0
0.284737	0.0420592	lm6179_rs07870(N/A|-18.8126|0.1017211|123|169|77|118|N/A)	lse_rs03565(N/A|-11.6268|0.8037412|987|1006|88|111|GeneID:32489921)	lmrg_rs13105(N/A|-18.8126|0.0927609|123|169|77|118|N/A)	jl52_rs04035(N/A|-12.8577|0.5650511|337|372|276|310|GeneID:57075736)	lmo2582(N/A|-19.0207|0.0930098|123|169|77|118|GeneID:985564)	gh761_rs09705(N/A|-17.9819|0.112597|953|1006|88|149|N/A)	ckv90_rs13085(N/A|-16.3135|0.1765987|267|289|182|203|GeneID:61190450)	cell wall metabolism sensor histidine kinase WalK		0
0.284737	0.0420672	lm6179_rs04565(N/A|-13.114|0.6747038|1206|1218|379|391|N/A)		lmrg_rs03165(N/A|-13.0222|0.6629243|1206|1218|378|390|N/A)	jl52_rs03165(N/A|-22.2859|0.0109061|1071|1213|278|417|GeneID:57075566)	lmo0632(N/A|-13.1132|0.6694736|1206|1218|379|391|GeneID:984378)		ckv90_rs03100(N/A|-14.3228|0.3431096|1165|1196|203|235|GeneID:61188487)	PTS fructose transporter subunit EIIC		0
0.284737	0.042118	lm6179_rs02055(N/A|-17.6475|0.1017102|375|444|16|97|N/A)	lse_rs07935(N/A|-16.5125|0.0973079|328|400|364|434|GeneID:32488240)	lmrg_rs00620(N/A|-17.0034|0.1219032|375|444|16|97|N/A)		lmo0126(N/A|-17.0034|0.1321806|375|444|16|97|GeneID:986697)	gh761_rs07810(N/A|-14.4987|0.3051928|87|145|195|240|N/A)		Derived by automated computational analysis using gene prediction method: Protein Homology.		0
0.284737	0.0421663	lm6179_rs01950(chiB|-18.5441|0.1425685|2149|2228|89|174|N/A)	lse_rs00525(chiB|-17.1612|0.1597334|2145|2190|143|187|GeneID:32490500)	lmrg_rs00515(chiB|-16.7302|0.25662|2149|2228|89|174|N/A)	jl52_rs00755(chiB|-17.6758|0.1150008|2145|2190|141|185|GeneID:57075096)	lmo0105(N/A|-18.5441|0.1413408|2149|2228|89|174|GeneID:986634)	gh761_rs07910(chiB|-15.2931|0.3849045|462|499|456|498|N/A)	ckv90_rs00460(chiB|-11.711|0.8328045|855|889|279|320|GeneID:61187976)	chitinase ChiB		0
0.284737	0.042196	lm6179_rs02195(yidA|-16.7777|0.1804766|391|404|482|495|N/A)	lse_rs00680(yidA|-12.4866|0.5963285|529|573|257|308|GeneID:32488584)	lmrg_rs00760(yidA|-16.6945|0.1714094|677|767|386|482|N/A)	jl52_rs00900(yidA|-10.48|0.8809777|562|595|83|115|GeneID:57075124)	lmo0158(N/A|-16.7777|0.1787926|391|404|482|495|GeneID:986836)	gh761_rs07685(yidA|-17.7332|0.097394|227|267|263|309|N/A)	ckv90_rs00655(yidA|-16.8224|0.1144046|733|773|266|308|GeneID:61188014)	sugar-phosphatase		0
0.284737	0.0423495	lm6179_rs13465(dinB|-11.8606|0.8617315|10|50|230|279|N/A)	lse_rs09840(dinB|-14.1339|0.375445|701|730|358|389|GeneID:32490327)	lmrg_rs09980(dinB|-11.8553|0.8443105|10|50|229|278|N/A)	jl52_rs10265(dinB|-18.3024|0.0612387|695|744|342|388|GeneID:57076958)	lmo1975(N/A|-11.8606|0.8575869|10|50|230|279|GeneID:985427)	gh761_rs12905(dinB|-15.057|0.3229099|581|603|113|137|N/A)	ckv90_rs10265(dinB|-16.689|0.1362721|285|326|96|144|GeneID:61189894)	DNA polymerase IV		0
0.284737	0.042365	lm6179_rs03065(N/A|-15.6397|0.450308|331|365|86|112|N/A)	lse_rs02000(N/A|-21.6598|0.0420998|3150|3185|382|411|GeneID:32488595)	lmrg_rs01720(inlI|-13.9214|0.7425671|131|173|257|306|N/A)	jl52_rs14415(N/A|-16.3144|0.2257648|1242|1271|134|163|GeneID:57077760)	lmo0333(N/A|-13.95|0.7575169|131|173|258|307|GeneID:987568)	gh761_rs05175(N/A|-16.6041|0.250782|32|69|380|406|N/A)		LapB repeat-containing protein		0
0.284737	0.0424068	lm6179_rs03585(inlB|-19.4481|0.0924145|1192|1222|267|289|N/A)		lmrg_rs02230(inlB|-19.5784|0.0799975|1192|1222|266|288|N/A)	jl52_rs02100(N/A|-16.7767|0.1677904|2177|2237|184|243|GeneID:57075360)	lmo0434(inlB|-20.4108|0.0631014|1192|1222|267|289|GeneID:986892)			GW domain-containing class 2 internalin InlB		0
0.284737	0.0424117	lm6179_rs09945(lexA|-12.0677|0.7758129|665|695|380|408|N/A)	lse_rs06060(lexA|-13.8939|0.344674|182|199|375|391|GeneID:32489839)	lmrg_rs06475(lexA|-12.904|0.609964|443|498|194|246|N/A)	jl52_rs06620(lexA|-10.3706|0.8728885|325|376|72|108|GeneID:57076234)	lmo1302(N/A|-12.0687|0.7706441|665|695|380|408|GeneID:985139)	gh761_rs02075(lexA|-8.75621|0.9977287|641|651|98|109|N/A)	ckv90_rs06720(lexA|-22.9011|0.007129|208|355|17|149|GeneID:61189194)	transcriptional repressor LexA		0
0.284737	0.0425451	lm6179_rs08810(rpoN|-13.6202|0.6249015|1146|1192|199|243|N/A)	lse_rs11995(rpoN|-19.4395|0.0490308|965|1077|322|433|GeneID:32489978)	lmrg_rs12490(rpoN|-12.4436|0.7857487|1410|1426|132|150|N/A)	jl52_rs12490(rpoN|-14.2676|0.3509346|364|391|99|128|GeneID:57077390)	lmo2461(sigL|-13.6202|0.6195804|1146|1192|199|243|GeneID:987375)	gh761_rs10325(rpoN|-18.3751|0.0944224|1000|1036|380|404|N/A)	ckv90_rs12475(rpoN|-12.9594|0.5731607|621|672|91|167|GeneID:61190328)	RNA polymerase factor sigma-54		0
0.284737	0.0426858	lm6179_rs04725(pdxK|-13.1758|0.6290266|854|909|57|108|N/A)	lse_rs02900(pdxK|-12.874|0.5312439|866|913|55|97|GeneID:32490175)	lmrg_rs03325(pdxK|-13.4237|0.5597338|854|903|65|108|N/A)	jl52_rs03310(pdxK|-15.3095|0.1946646|475|510|275|305|GeneID:57075594)	lmo0662(thiD|-14.1954|0.4608019|854|906|62|108|GeneID:985000)	gh761_rs05165(pdxK|-12.4231|0.6900772|564|602|51|98|N/A)	ckv90_rs03260(pdxK|-20.2184|0.0266619|854|906|61|107|GeneID:61188519)	pyridoxine/pyridoxal/pyridoxamine kinase		0
0.284737	0.0427642	lm6179_rs12235(N/A|-12.1615|0.8544713|586|594|430|438|N/A)	lse_rs08590(N/A|-15.9404|0.2135581|803|861|145|206|GeneID:32490093)	lmrg_rs08755(N/A|-11.9215|0.8664617|1470|1494|1|26|N/A)	jl52_rs09040(N/A|-16.7253|0.1385327|802|861|143|205|GeneID:57076714)	lmo1733(gltD|-12.1615|0.8502256|586|594|430|438|GeneID:984552)	gh761_rs14145(N/A|-15.4623|0.3115718|130|154|86|111|N/A)	ckv90_rs09030(N/A|-18.2419|0.0831049|858|1002|147|291|GeneID:61189649)	glutamate synthase subunit beta		0
0.284737	0.0428471	lm6179_rs03870(N/A|-17.283|0.1343447|635|693|237|285|N/A)		lmrg_rs02500(N/A|-17.2835|0.1228532|635|693|236|284|N/A)	jl52_rs02355(N/A|-8.55148|0.9942318|634|662|189|214|GeneID:57075405)	lmo0500(N/A|-17.2817|0.1332862|635|693|237|285|GeneID:985240)	gh761_rs05980(N/A|-18.2373|0.0704502|613|693|238|305|N/A)		transaldolase family protein		0
0.284737	0.0429173	lm6179_rs00715(N/A|-15.3926|0.2424855|1|40|263|305|N/A)	lse_rs12460(N/A|-13.1492|0.4069377|199|216|291|308|GeneID:32488209)	lmrg_rs13910(N/A|-15.3945|0.2237989|1|40|262|304|N/A)	jl52_rs12970(N/A|-14.2802|0.2390099|465|524|207|283|GeneID:57077482)	lmo2729(N/A|-15.3926|0.2400677|1|40|263|305|GeneID:987085)	gh761_rs08920(N/A|-14.8102|0.255168|1|39|264|305|N/A)	ckv90_rs13885(N/A|-18.5378|0.0396774|243|294|140|196|GeneID:61190605)	cupin domain-containing protein		0
0.284737	0.0431095	lm6179_rs10845(N/A|-16.1861|0.3314987|104|252|8|133|N/A)	lse_rs06945(N/A|-15.7753|0.2671298|714|788|318|391|GeneID:32488525)	lmrg_rs07375(N/A|-16.1861|0.3086261|104|252|8|133|N/A)	jl52_rs07550(N/A|-15.2761|0.2894132|122|166|5|44|GeneID:57076419)	lmo1482(comEC|-12.6692|0.8279081|805|870|132|191|GeneID:987002)		ckv90_rs07610(N/A|-22.8495|0.0158622|562|626|80|151|GeneID:61189371)	DNA internalization-related competence protein ComEC/Rec2		0
0.284737	0.0431213	lm6179_rs03665(N/A|-16.4775|0.2968223|1289|1309|87|108|N/A)	lse_rs01930(N/A|-20.2149|0.0458004|236|273|424|458|GeneID:32488792)	lmrg_rs02315(N/A|-16.4921|0.2740702|1289|1309|87|108|N/A)	jl52_rs02150(N/A|-15.9956|0.2187115|223|256|19|42|GeneID:57075368)	lmo0452(N/A|-16.4712|0.2944239|1289|1309|87|108|GeneID:985178)	gh761_rs06175(N/A|-11.6674|0.9010108|675|766|302|376|N/A)	ckv90_rs02300(N/A|-15.1465|0.3251726|1792|1852|143|206|GeneID:61188329)	DUF3488 and DUF4129 domain-containing transglutaminase family protein		0
0.284737	0.0431238	lm6179_rs14955(N/A|-19.8556|0.0541076|799|871|262|311|N/A)	lse_rs11310(N/A|-12.3568|0.6324088|391|414|336|359|GeneID:32490659)	lmrg_rs11480(N/A|-19.7369|0.0516044|799|871|261|310|N/A)	jl52_rs11805(N/A|-11.5521|0.7318728|476|525|226|282|GeneID:57077257)	lmo2264(N/A|-18.9286|0.0787078|823|871|262|301|GeneID:984563)	gh761_rs11430(N/A|-14.2079|0.4140058|682|701|88|111|N/A)	ckv90_rs11725(N/A|-11.256|0.8013851|824|844|264|284|GeneID:61190183)	YitT family protein		0
0.284737	0.043172	lm6179_rs01330(rhaB|-17.6607|0.1633686|1491|1629|178|284|N/A)		lmrg_rs14495(rhaB|-17.2921|0.1729188|747|788|234|284|N/A)	jl52_rs00665(N/A|-14.6008|0.3178692|1141|1157|374|389|GeneID:57075078)	lmo2849(N/A|-18.527|0.1157072|297|350|424|484|GeneID:986385)	gh761_rs08400(rhaB|-19.2327|0.0685711|747|788|236|286|N/A)		rhamnulokinase		0
0.284737	0.0431753	lm6179_rs01965(N/A|-18.8526|0.1119468|459|521|387|444|N/A)	lse_rs00560(N/A|-14.6871|0.3619896|966|1000|289|320|GeneID:32490458)	lmrg_rs00530(N/A|-15.6809|0.3369671|459|521|386|443|N/A)	jl52_rs00765(N/A|-13.9673|0.4237004|1447|1490|67|109|GeneID:57075098)	lmo0108(N/A|-18.552|0.1247543|1045|1068|87|110|GeneID:986645)	gh761_rs07895(N/A|-19.1567|0.0777838|1447|1490|69|111|N/A)	ckv90_rs00480(N/A|-13.4046|0.5371832|1002|1035|327|352|GeneID:61187980)	ABC transporter ATP-binding protein		0
0.285164	0.0434109	lm6179_rs14365(N/A|-13.7794|0.5362572|100|132|358|390|N/A)	lse_rs10755(N/A|-16.0494|0.1641103|884|977|345|411|GeneID:32489208)	lmrg_rs10890(N/A|-13.2817|0.5897412|766|785|459|480|N/A)	jl52_rs11230(N/A|-15.843|0.1590825|725|753|278|306|GeneID:57077146)	lmo2146(N/A|-13.7794|0.5312434|100|132|358|390|GeneID:984701)	gh761_rs12020(N/A|-12.2234|0.7291794|766|785|461|482|N/A)	ckv90_rs11145(N/A|-17.1309|0.1026648|227|357|39|160|GeneID:61190068)	LysR substrate-binding domain-containing protein		0
0.285164	0.0434927	lm6179_rs00775(lde|-12.7787|0.7452301|1174|1214|424|465|N/A)	lse_rs13510(lde|-18.702|0.063276|379|421|178|236|GeneID:32489475)	lmrg_rs13970(lde|-13.7352|0.5632693|1151|1214|423|481|N/A)	jl52_rs14170(lde|-15.121|0.2443829|1006|1044|123|164|GeneID:57077715)	lmo2741(N/A|-15.6174|0.3216356|1161|1214|424|470|GeneID:987061)	gh761_rs08885(lde|-13.6258|0.5424185|468|504|462|493|N/A)	ckv90_rs13920(lde|-16.4334|0.1592581|1315|1348|381|414|GeneID:61190612)	multidrug efflux MFS transporter Lde		0
0.285164	0.0435403	lm6179_rs12860(csoR|-15.8634|0.1804108|195|224|262|295|N/A)	lse_rs09250(csoR|-10.7295|0.7880509|341|364|189|212|GeneID:32488339)	lmrg_rs09375(csoR|-15.8234|0.1685431|195|224|261|294|N/A)	jl52_rs09660(csoR|-14.4499|0.1964156|331|356|194|214|GeneID:57076838)	lmo1854(N/A|-15.8634|0.1787276|195|224|262|295|GeneID:985840)	gh761_rs13510(csoR|-16.1475|0.128772|204|224|263|284|N/A)	ckv90_rs09660(csoR|-16.2012|0.1001825|323|468|149|297|GeneID:61189774)	copper-sensing transcriptional repressor CsoR		0
0.28526	0.0436836	lm6179_rs08380(hprK|-14.8058|0.3961598|160|219|432|471|N/A)	lse_rs12115(hprK|-13.4008|0.4649397|741|758|475|487|GeneID:32489644)	lmrg_rs12605(hprK|-12.3097|0.7633197|160|219|431|470|N/A)	jl52_rs12625(hprK|-18.2989|0.0574545|315|355|190|232|GeneID:57077415)	lmo2483(N/A|-14.8058|0.3921436|160|219|432|471|GeneID:987330)	gh761_rs10210(hprK|-16.9455|0.1451064|580|619|276|317|N/A)	ckv90_rs12585(hprK|-12.9512|0.5266236|580|660|229|312|GeneID:61190350)	HPr(Ser) kinase/phosphatase		0
0.28526	0.0437689	lm6179_rs00115(secY|-15.0932|0.3983493|1134|1160|130|157|N/A)	lse_rs12815(secY|-14.2902|0.3775266|1134|1160|131|158|GeneID:32489708)	lmrg_rs13315(secY|-15.0953|0.3727318|1134|1160|130|157|N/A)	jl52_rs13320(secY|-18.647|0.0581427|245|291|371|435|GeneID:57077552)	lmo2612(secY|-15.0932|0.3943136|1134|1160|130|157|GeneID:984663)	gh761_rs09510(secY|-14.1979|0.4628258|1134|1160|131|158|N/A)	ckv90_rs13275(secY|-16.2643|0.1754581|1134|1160|130|157|GeneID:61190486)	preprotein translocase subunit SecY		0
0.28526	0.0439595	lm6179_rs04410(N/A|-14.1644|0.5103186|739|774|205|240|N/A)	lse_rs02570(N/A|-18.8613|0.0564548|386|476|384|449|GeneID:32489748)	lmrg_rs03010(N/A|-16.2993|0.2261361|739|774|205|239|N/A)	jl52_rs02935(N/A|-9.79326|0.9611099|211|236|304|330|GeneID:57075520)	lmo0601(N/A|-14.2803|0.4878054|739|774|205|240|GeneID:984830)	gh761_rs05455(N/A|-15.856|0.2407849|647|687|306|348|N/A)	ckv90_rs02960(N/A|-11.7884|0.7403409|838|850|379|391|GeneID:61188459)	DUF4097 family beta strand repeat-containing protein		0
0.28526	0.0440401	lm6179_rs08835(gpmI|-15.7363|0.3388552|693|730|380|415|N/A)	lse_rs11970(gpmI|-15.0539|0.3036417|297|354|65|109|GeneID:32490077)	lmrg_rs12465(gpmI|-15.7327|0.3160754|693|730|379|414|N/A)	jl52_rs12465(gpmI|-16.7878|0.1375555|647|730|374|450|GeneID:57077385)	lmo2456(pgm|-15.7154|0.3378033|693|730|380|415|GeneID:987381)	gh761_rs10350(gpmI|-14.7349|0.4081242|693|730|381|416|N/A)	ckv90_rs12450(gpmI|-19.5905|0.0486071|529|585|87|153|GeneID:61190325)	2 3-bisphosphoglycerate-independent phosphoglycerate mutase		0
0.28526	0.0441091	lm6179_rs12930(N/A|-13.0352|0.555923|415|423|434|442|N/A)	lse_rs09335(N/A|-13.4776|0.3510475|60|104|199|235|GeneID:32489956)	lmrg_rs09445(N/A|-12.5617|0.6099284|482|509|38|63|N/A)	jl52_rs09735(N/A|-9.40444|0.9464382|141|171|456|483|GeneID:57076853)	lmo1868(N/A|-13.9635|0.4043959|57|94|200|239|GeneID:986136)	gh761_rs13440(N/A|-11.2055|0.8049728|539|569|435|464|N/A)	ckv90_rs09730(N/A|-21.9261|0.0083963|366|402|376|409|GeneID:61189788)	VOC family protein		0
0.28526	0.0442547	lm6179_rs08790(N/A|-18.0062|0.0809276|276|304|462|490|N/A)	lse_rs12015(N/A|-13.8674|0.3052486|499|511|376|388|GeneID:32490389)	lmrg_rs12510(N/A|-18.1275|0.069879|276|304|461|489|N/A)	jl52_rs12510(N/A|-12.8245|0.4154923|221|254|71|107|GeneID:57077394)	lmo2465(N/A|-17.5382|0.0981693|276|304|462|490|GeneID:987367)	gh761_rs10305(N/A|-13.3304|0.4483495|469|512|380|410|N/A)	ckv90_rs12495(N/A|-15.6494|0.1424624|469|511|380|409|GeneID:61190332)	Derived by automated computational analysis using gene prediction method: Protein Homology.		0
0.28526	0.0443407	lm6179_rs10530(N/A|-16.6403|0.2101187|279|343|7|55|N/A)	lse_rs06650(N/A|-18.5556|0.0623083|1130|1149|473|492|GeneID:32490455)	lmrg_rs07060(N/A|-16.691|0.1897275|279|343|7|55|N/A)	jl52_rs07250(N/A|-15.0452|0.2377269|1133|1155|465|489|GeneID:57076360)	lmo1419(N/A|-16.6403|0.2080804|279|343|7|55|GeneID:986497)	gh761_rs01360(N/A|-15.8296|0.2377525|1141|1166|461|489|N/A)	ckv90_rs07315(N/A|-12.0639|0.6881743|346|369|119|152|GeneID:61189312)	AI-2E family transporter		0
0.28526	0.0443978	lm6179_rs04195(N/A|-17.8957|0.1285378|608|702|132|206|N/A)	lse_rs02340(N/A|-15.3245|0.2375653|648|702|133|183|GeneID:32489387)	lmrg_rs02790(N/A|-17.8955|0.117518|608|702|132|206|N/A)	jl52_rs02705(N/A|-16.3601|0.1386105|648|771|63|181|GeneID:57075474)	lmo0558(N/A|-17.8957|0.1274779|608|702|132|206|GeneID:984498)	gh761_rs05670(N/A|-16.2009|0.2054739|649|701|133|184|N/A)	ckv90_rs02725(N/A|-16.2068|0.1639876|675|768|67|157|GeneID:61188412)	lactonase family protein		0
0.28526	0.0444561	lm6179_rs14945(yjfP|-14.8085|0.3692776|879|910|378|412|N/A)	lse_rs11300(yjfP|-15.7464|0.1767956|289|299|476|486|GeneID:32488836)	lmrg_rs11470(yjfP|-14.9626|0.3259744|879|910|377|411|N/A)	jl52_rs11795(yjfP|-16.0403|0.1384005|753|831|357|433|GeneID:57077255)	lmo2262(N/A|-14.8085|0.3655097|879|910|378|412|GeneID:984566)	gh761_rs11440(yjfP|-16.5897|0.1531628|332|365|313|348|N/A)	ckv90_rs11715(yjfP|-15.7422|0.1740982|902|950|436|485|GeneID:61190181)	esterase		0
0.285784	0.044638	lm6179_rs09330(N/A|-19.0446|0.0624702|128|160|253|289|N/A)				lmo2330(N/A|-17.7593|0.1132061|160|203|5|46|GeneID:985317)	gh761_rs11335(N/A|-15.5868|0.4458824|4831|4940|199|285|N/A)	ckv90_rs06405(N/A|-16.5349|0.1207342|840|887|147|186|GeneID:61189132)	Derived by automated computational analysis using gene prediction method: Protein Homology.		0
0.286455	0.0448927	lm6179_rs05430(N/A|-19.4857|0.0947003|361|408|258|307|N/A)	lse_rs03510(N/A|-14.3095|0.4335411|1351|1387|197|231|GeneID:32490875)	lmrg_rs04030(N/A|-18.185|0.1428245|361|410|255|306|N/A)	jl52_rs03960(N/A|-13.4763|0.5200756|1426|1482|55|105|GeneID:57075722)	lmo0803(N/A|-15.7565|0.3682039|361|410|256|307|GeneID:985412)	gh761_rs04520(N/A|-19.1042|0.0863242|2084|2127|262|305|N/A)	ckv90_rs03925(N/A|-11.3032|0.8738351|429|520|78|165|GeneID:61188650)	Na+/H+ antiporter		0
0.286455	0.045088	lm6179_rs01905(N/A|-16.0798|0.2528708|353|405|260|315|N/A)	lse_rs00450(N/A|-14.1614|0.359726|799|876|282|346|GeneID:32490609)	lmrg_rs00470(N/A|-16.0265|0.2386319|353|405|259|314|N/A)	jl52_rs00695(N/A|-18.1948|0.0609634|817|833|319|335|GeneID:57075084)	lmo0096(N/A|-15.6171|0.2971548|353|405|260|315|GeneID:986611)	gh761_rs07960(N/A|-15.1195|0.3042158|353|405|261|316|N/A)	ckv90_rs00405(N/A|-11.2083|0.8153343|801|830|325|351|GeneID:61187965)	mannose/fructose/sorbose PTS transporter subunit IIA		0
0.286455	0.0452642	lm6179_rs09085(N/A|-17.4452|0.0994912|189|217|444|475|N/A)	lse_rs11740(N/A|-15.7489|0.1344294|1|19|384|402|GeneID:32488783)	lmrg_rs12210(N/A|-15.2041|0.233994|189|217|443|474|N/A)	jl52_rs12230(N/A|-14.9287|0.1707228|89|183|263|359|GeneID:57077341)	lmo2405(N/A|-15.9027|0.1888732|189|217|444|475|GeneID:987492)	gh761_rs10590(N/A|-12.4362|0.5895456|23|40|14|31|N/A)	ckv90_rs12185(N/A|-14.8657|0.1937631|7|40|14|44|GeneID:61190273)	DUF1634 domain-containing protein		0
0.286455	0.0453155	lm6179_rs01535(N/A|-20.812|0.0614771|1366|1404|268|308|N/A)		lmrg_rs00165(N/A|-19.8357|0.0815625|1366|1404|267|307|N/A)	jl52_rs00405(N/A|-16.0933|0.2194199|1380|1411|260|296|GeneID:57075029)	lmo0033(N/A|-20.812|0.0611746|1366|1404|268|308|GeneID:985131)	gh761_rs08175(N/A|-16.6897|0.2395279|2045|2061|208|224|N/A)		glycoside hydrolase family 9 protein		0
0.286455	0.045465	lm6179_rs05710(N/A|-16.489|0.208507|695|744|237|283|N/A)	lse_rs03810(N/A|-16.9505|0.1139425|508|560|229|284|GeneID:32490138)	lmrg_rs04305(N/A|-15.5176|0.2796241|410|548|39|157|N/A)	jl52_rs04285(N/A|-16.421|0.1255558|925|956|208|235|GeneID:57075781)	lmo0860(N/A|-15.5176|0.2980792|410|548|39|157|GeneID:984935)	gh761_rs04240(N/A|-14.5875|0.3587324|441|551|241|353|N/A)	ckv90_rs04395(N/A|-13.7364|0.3988331|427|551|240|358|GeneID:61188742)	carbohydrate ABC transporter permease		0
0.286455	0.0456993	lm6179_rs08950(N/A|-17.4394|0.0932527|266|300|445|490|N/A)	lse_rs11870(N/A|-14.5772|0.211444|241|325|80|166|GeneID:32488185)	lmrg_rs12360(N/A|-12.7854|0.5470924|271|332|132|202|N/A)	jl52_rs12365(N/A|-10.167|0.8485908|294|325|277|303|GeneID:57077366)	lmo2435(N/A|-17.4553|0.0919694|266|300|445|490|GeneID:987418)	gh761_rs10455(N/A|-13.519|0.3930039|323|360|241|282|N/A)	ckv90_rs12335(N/A|-15.7799|0.12301|256|368|78|165|GeneID:61190303)	SdpI family protein		0
0.286455	0.0457577	lm6179_rs07540(rph|-16.2209|0.2172862|65|93|380|409|N/A)	lse_rs05605(rph|-15.0763|0.2317345|60|93|376|411|GeneID:32488695)	lmrg_rs06140(rph|-16.0056|0.2180824|65|93|379|408|N/A)	jl52_rs06215(rph|-15.2737|0.1909535|65|93|374|403|GeneID:57076159)	lmo1238(rph|-15.9109|0.2425662|65|93|380|409|GeneID:986029)	gh761_rs02485(rph|-17.6805|0.0958076|64|93|381|411|N/A)	ckv90_rs06105(rph|-16.3747|0.1333018|65|95|378|409|GeneID:61189076)	ribonuclease PH		0
0.286455	0.0457688	lm6179_rs02110(N/A|-17.6398|0.133127|879|1009|16|159|N/A)	lse_rs00650(N/A|-14.3011|0.3332356|86|118|142|173|GeneID:32490393)	lmrg_rs00675(N/A|-15.3811|0.2960689|216|272|132|190|N/A)	jl52_rs00855(N/A|-13.3167|0.4341266|249|278|14|51|GeneID:57075116)	lmo0137(N/A|-19.3569|0.0657582|879|1009|16|159|GeneID:986757)	gh761_rs07755(N/A|-14.6487|0.3527825|80|190|157|290|N/A)	ckv90_rs00580(N/A|-16.6285|0.1292882|465|510|188|241|GeneID:61188000)	ABC transporter permease		0
0.286455	0.0459619	lm6179_rs12925(ppdK|-14.5941|0.5691841|2577|2608|277|312|N/A)	lse_rs09315(ppdK|-13.9048|0.527337|186|215|131|162|GeneID:32490219)	lmrg_rs09440(ppdK|-16.5333|0.2915719|2514|2607|359|440|N/A)	jl52_rs09725(ppdK|-18.5517|0.086485|2572|2714|85|230|GeneID:57076851)	lmo1867(N/A|-14.7925|0.5342551|2577|2608|277|312|GeneID:985826)	gh761_rs13445(ppdK|-18.2036|0.1399601|1631|1752|17|109|N/A)	ckv90_rs09725(ppdK|-14.3221|0.4559738|678|754|140|204|GeneID:61189787)	pyruvate phosphate dikinase		0
0.286455	0.0460419	lm6179_rs07190(N/A|-13.6409|0.6049044|1346|1385|384|414|N/A)	lse_rs05235(N/A|-14.4268|0.3501098|723|765|191|242|GeneID:32488887)	lmrg_rs05790(N/A|-13.6356|0.577697|1346|1385|383|413|N/A)	jl52_rs05835(N/A|-12.0639|0.6802069|1318|1334|473|490|GeneID:57076083)	lmo1168(AckA2|-13.6409|0.5996263|1346|1385|384|414|GeneID:986132)	gh761_rs02830(N/A|-24.2291|0.0072557|1049|1073|259|282|N/A)	ckv90_rs05760(N/A|-15.8592|0.1993264|1174|1208|199|237|GeneID:61189009)	acetate/propionate family kinase		0
0.286455	0.0460956	lm6179_rs03695(N/A|-16.6056|0.24971|955|1022|259|322|N/A)	lse_rs01960(N/A|-14.3731|0.3885501|1250|1388|136|234|GeneID:32490207)	lmrg_rs02345(N/A|-18.2928|0.120498|611|663|118|169|N/A)	jl52_rs02180(N/A|-16.8989|0.1321096|351|415|262|336|GeneID:57075374)	lmo0458(N/A|-19.4214|0.0840714|955|1022|259|322|GeneID:985192)	gh761_rs06145(N/A|-16.2965|0.2326767|1541|1581|272|308|N/A)		hydantoinase/oxoprolinase N-terminal domain-containing protein		0
0.286455	0.0461659	lm6179_rs03240(N/A|-19.0535|0.0769177|93|241|153|285|N/A)		lmrg_rs01885(N/A|-20.0333|0.0467275|93|241|153|284|N/A)	jl52_rs01815(N/A|-9.82067|0.9533931|1101|1137|377|402|GeneID:57075303)	lmo0364(N/A|-19.0535|0.0764522|93|241|153|285|GeneID:987613)	gh761_rs06690(N/A|-16.2372|0.1949095|894|959|228|285|N/A)		YafY family protein		0
0.286455	0.046265	lm6179_rs02335(rnmV|-18.7403|0.069383|635|762|332|437|N/A)	lse_rs00815(rnmV|-14.2311|0.2965613|661|698|385|419|GeneID:32490235)	lmrg_rs00900(rnmV|-18.7365|0.0631794|40|156|262|357|N/A)	jl52_rs01050(rnmV|-13.1378|0.4086947|344|381|60|105|GeneID:57075154)	lmo0187(N/A|-18.7403|0.0689984|635|762|332|437|GeneID:987012)	gh761_rs07535(rnmV|-11.4705|0.804499|611|677|216|282|N/A)	ckv90_rs00765(rnmV|-15.0386|0.2104339|238|264|380|410|GeneID:61188036)	ribonuclease M5		0
0.286455	0.0462914	lm6179_rs13555(N/A|-12.236|0.8326357|388|439|153|196|N/A)	lse_rs09940(N/A|-19.1941|0.0534467|247|306|266|320|GeneID:32489788)	lmrg_rs10070(N/A|-15.2993|0.3477428|182|306|264|405|N/A)	jl52_rs10385(N/A|-15.7587|0.1951117|56|107|57|107|GeneID:57076981)	lmo1993(pdp|-15.2993|0.3684248|182|306|265|406|GeneID:984377)	gh761_rs12810(N/A|-12.9567|0.6629485|427|439|154|167|N/A)	ckv90_rs10360(N/A|-12.599|0.628376|459|482|92|113|GeneID:61189913)	pyrimidine-nucleoside phosphorylase		0
0.286455	0.0464038	lm6179_rs08450(N/A|-19.7943|0.0691041|580|619|261|297|N/A)	lse_rs12035(N/A|-14.0904|0.4137082|1146|1191|235|270|GeneID:32489953)	lmrg_rs12535(N/A|-19.7382|0.0642641|580|619|260|296|N/A)	jl52_rs12545(N/A|-11.4168|0.803372|1226|1259|250|279|GeneID:57077400)	lmo2469(N/A|-19.7898|0.0688491|580|619|261|297|GeneID:987361)	gh761_rs10275(N/A|-15.9781|0.2517614|380|494|267|408|N/A)	ckv90_rs12520(N/A|-9.88315|0.9694577|427|453|163|188|GeneID:61190337)	amino acid permease		0
0.286455	0.046431	lm6179_rs14045(N/A|-14.4727|0.4771471|1036|1109|76|156|N/A)	lse_rs10465(N/A|-17.2916|0.1142479|178|220|272|318|GeneID:32490033)	lmrg_rs10560(N/A|-14.4727|0.4498738|1036|1109|76|156|N/A)	jl52_rs10900(N/A|-18.1093|0.0708206|593|738|146|291|GeneID:57077081)	lmo2090(argG|-14.4727|0.4724875|1036|1109|76|156|GeneID:984368)	gh761_rs12320(N/A|-13.5048|0.5627599|699|747|148|189|N/A)	ckv90_rs10855(N/A|-14.5493|0.3304387|162|220|232|285|GeneID:61190011)	argininosuccinate synthase		0
0.286455	0.0464647	lm6179_rs05020(N/A|-19.3636|0.0913955|589|676|76|153|N/A)	lse_rs03205(N/A|-17.0393|0.1483235|1007|1054|143|193|GeneID:32490776)	lmrg_rs03625(N/A|-19.3638|0.0832573|589|676|76|153|N/A)	jl52_rs03610(N/A|-15.6364|0.2295495|1007|1083|128|191|GeneID:57075654)	lmo0722(N/A|-19.3638|0.0907642|589|676|76|153|GeneID:986726)	gh761_rs04845(N/A|-15.7364|0.2994277|1122|1160|255|295|N/A)	ckv90_rs03570(N/A|-12.4423|0.6918595|642|689|62|110|GeneID:61188580)	pyruvate oxidase		0
0.286455	0.0466385	lm6179_rs10745(era|-18.4392|0.0968839|1|46|50|94|N/A)	lse_rs06855(era|-15.307|0.2269965|1|42|55|95|GeneID:32488220)	lmrg_rs07275(era|-17.4572|0.1319034|1|17|76|94|N/A)	jl52_rs07455(era|-15.6525|0.1759115|61|78|85|102|GeneID:57076401)	lmo1462(era|-18.4392|0.096195|1|46|50|94|GeneID:987664)	gh761_rs01155(era|-11.4877|0.8464561|66|78|87|99|N/A)	ckv90_rs07520(era|-16.032|0.1663733|1|46|49|93|GeneID:61189353)	GTPase Era		0
0.286455	0.0467426	lm6179_rs11710(N/A|-15.001|0.4523491|450|498|231|283|N/A)	lse_rs07810(N/A|-17.2479|0.1378445|1842|1883|200|237|GeneID:32488382)	lmrg_rs08230(N/A|-14.9998|0.4257471|450|498|230|282|N/A)	jl52_rs08460(N/A|-17.3451|0.1168151|309|368|393|440|GeneID:57076599)	lmo1652(N/A|-17.4054|0.1941341|1388|1536|274|408|GeneID:985675)	gh761_rs00215(N/A|-15.5907|0.3181953|1841|1870|272|309|N/A)	ckv90_rs08485(N/A|-14.2698|0.4112621|1274|1323|321|364|GeneID:61189543)	ABC transporter ATP-binding protein		0
0.286455	0.0467539	lm6179_rs13995(crcB|-17.2819|0.1056987|77|153|262|323|N/A)	lse_rs10410(crcB|-13.1989|0.3846388|484|501|5|22|GeneID:32488498)	lmrg_rs10510(crcB|-19.3967|0.0384059|314|448|260|408|N/A)	jl52_rs10840(crcB|-13.8248|0.2720092|89|172|127|210|GeneID:57077070)	lmo2081(N/A|-18.1882|0.0711183|417|448|261|293|GeneID:987918)	gh761_rs12385(crcB|-11.9565|0.6722664|17|29|460|473|N/A)	ckv90_rs10805(crcB|-13.8025|0.2984275|435|453|378|396|GeneID:61190001)	fluoride efflux transporter CrcB		0
0.291089	0.0476399	lm6179_rs00820(pabB|-20.8291|0.0509266|834|870|70|110|N/A)	lse_rs13555(pabB|-16.7238|0.1670893|1363|1388|183|209|GeneID:32488320)	lmrg_rs14015(pabB|-17.2988|0.1848662|834|870|70|110|N/A)	jl52_rs14220(pabB|-16.1806|0.1842471|850|927|63|136|GeneID:57077724)	lmo2750(N/A|-17.2988|0.1989528|834|870|70|110|GeneID:986907)	gh761_rs08840(pabB|-15.5923|0.3138458|1386|1465|76|150|N/A)	ckv90_rs13965(pabB|-16.5393|0.1765796|1649|1670|130|152|GeneID:61190621)	aminodeoxychorismate synthase component I		0
0.291089	0.0479341	lm6179_rs14925(N/A|-15.4346|0.1909962|199|240|261|312|N/A)	lse_rs11280(N/A|-14.7386|0.1721368|73|111|200|237|GeneID:32490943)	lmrg_rs11450(N/A|-15.3768|0.180024|199|240|260|311|N/A)	jl52_rs11775(N/A|-14.0153|0.2114853|30|51|406|427|GeneID:57077251)	lmo2258(N/A|-15.4346|0.1891859|199|240|261|312|GeneID:984575)	gh761_rs11460(N/A|-8.50444|0.9953859|252|277|457|493|N/A)	ckv90_rs11695(N/A|-15.8998|0.1001993|200|273|228|308|GeneID:61190177)	ribulose-phosphate 3-epimerase		0
0.291089	0.0480828	lm6179_rs07795(N/A|-18.2078|0.0716386|328|360|379|412|N/A)		lmrg_rs11540(N/A|-18.2068|0.0651673|328|360|378|411|N/A)		lmo2280(N/A|-18.2079|0.0712262|328|360|379|412|GeneID:988004)			Gp23 family protein		0
0.291089	0.0481141	lm6179_rs12870(deoD|-18.765|0.0752232|87|138|194|240|N/A)	lse_rs09260(deoD|-14.0239|0.3419546|83|106|457|484|GeneID:32488499)	lmrg_rs09385(deoD|-19.2019|0.0569647|87|138|194|239|N/A)	jl52_rs09670(deoD|-13.2142|0.4201815|743|771|263|306|GeneID:57076840)	lmo1856(deoD|-18.765|0.074776|87|138|194|240|GeneID:985839)	gh761_rs13500(deoD|-13.9355|0.4223021|86|119|199|241|N/A)	ckv90_rs09670(deoD|-12.6076|0.5459553|743|771|265|308|GeneID:61189776)	purine-nucleoside phosphorylase		0
0.291089	0.0481492	lm6179_rs04495(N/A|-14.6636|0.4411222|607|743|263|410|N/A)	lse_rs02650(N/A|-15.2414|0.2518758|382|420|147|188|GeneID:32489742)	lmrg_rs03095(N/A|-14.6626|0.4147411|607|743|262|409|N/A)	jl52_rs03020(N/A|-11.971|0.6872635|856|903|9|66|GeneID:57075537)	lmo0618(N/A|-14.6626|0.4368803|607|743|263|410|GeneID:984940)	gh761_rs05370(N/A|-22.5581|0.0145412|363|428|261|326|N/A)	ckv90_rs03045(N/A|-13.0799|0.5317622|1096|1163|130|198|GeneID:61188476)	serine/threonine-protein kinase		0
0.291089	0.04834	lm6179_rs14685(N/A|-13.8996|0.4083563|52|63|87|98|N/A)	lse_rs11040(N/A|-13.0762|0.399324|44|73|68|102|GeneID:32490322)	lmrg_rs11210(N/A|-13.8952|0.3833143|52|63|87|98|N/A)	jl52_rs11535(N/A|-9.73856|0.9105323|405|465|287|348|GeneID:57077205)	lmo2210(N/A|-13.8996|0.4042328|52|63|87|98|GeneID:984633)	gh761_rs11700(N/A|-17.4799|0.0748117|26|73|68|109|N/A)	ckv90_rs11455(N/A|-16.0413|0.1138526|345|367|321|346|GeneID:61190130)	Derived by automated computational analysis using gene prediction method: Protein Homology.		0
0.291089	0.0483838	lm6179_rs07520(uvrC|-16.0796|0.3194126|828|898|24|99|N/A)	lse_rs05585(uvrC|-20.6663|0.0346236|1610|1661|164|212|GeneID:32488655)	lmrg_rs06120(uvrC|-14.6504|0.4787683|828|898|24|99|N/A)	jl52_rs06195(uvrC|-15.1824|0.2778668|679|739|382|436|GeneID:57076155)	lmo1234(uvrC|-16.0796|0.3161438|828|898|24|99|GeneID:986033)	gh761_rs02505(uvrC|-16.0967|0.2668514|139|204|389|438|N/A)	ckv90_rs06085(uvrC|-14.928|0.3305035|943|1034|85|164|GeneID:61189072)	excinuclease ABC subunit UvrC		0
0.291089	0.048409	lm6179_rs09180(N/A|-21.017|0.0395458|883|1011|11|158|N/A)	lse_rs11655(N/A|-13.3896|0.5022579|546|594|108|163|GeneID:32488178)	lmrg_rs12120(N/A|-16.426|0.224907|910|952|77|118|N/A)	jl52_rs12145(N/A|-10.6608|0.8919135|1239|1254|90|106|GeneID:57077325)	lmo2387(N/A|-20.9008|0.0413378|883|1011|11|158|GeneID:987550)			chloride channel protein		0
0.291089	0.0484297	lm6179_rs07940(N/A|-19.7555|0.0767758|1555|1589|135|167|N/A)	lse_rs12575(N/A|-12.5049|0.688539|1252|1281|195|236|GeneID:32489561)	lmrg_rs13035(N/A|-19.6408|0.073103|1555|1589|135|167|N/A)	jl52_rs13075(N/A|-14.7981|0.3107585|579|590|451|462|GeneID:57077503)	lmo2569(N/A|-20.178|0.0646348|1555|1589|135|167|GeneID:987245)	gh761_rs09770(N/A|-12.302|0.7968704|113|156|243|282|N/A)	ckv90_rs13025(N/A|-13.3079|0.5459662|400|447|67|108|GeneID:61190438)	peptide ABC transporter substrate-binding protein		0
0.291615	0.0486195	lm6179_rs11485(N/A|-17.114|0.2451118|1131|1246|34|145|N/A)	lse_rs07560(N/A|-19.0734|0.0757825|928|989|191|246|GeneID:32490185)	lmrg_rs08000(N/A|-13.7682|0.6534726|1325|1347|87|109|N/A)	jl52_rs08185(N/A|-14.2343|0.4232669|1364|1377|16|29|GeneID:57076546)	lmo1606(N/A|-14.0795|0.6264819|889|922|209|245|GeneID:985737)	gh761_rs00440(N/A|-15.8377|0.323405|2234|2277|279|323|N/A)	ckv90_rs08260(N/A|-16.8606|0.1782837|624|728|38|135|GeneID:61189498)	DNA translocase FtsK		0
0.292253	0.0490978	lm6179_rs06325(lieA|-17.646|0.1240655|667|691|379|408|N/A)	lse_rs03185(N/A|-12.5991|0.5917835|89|103|423|438|GeneID:32488410)	lmrg_rs04935(lieA|-17.6457|0.1133824|667|691|378|407|N/A)	jl52_rs03595(N/A|-10.9697|0.8248746|18|53|64|106|GeneID:57075651)	lmo0979(N/A|-16.0626|0.2308426|58|116|200|241|GeneID:986435)	gh761_rs03590(N/A|-17.7274|0.094916|19|94|209|288|N/A)	ckv90_rs04950(N/A|-13.1232|0.4729872|574|672|339|443|GeneID:61188853)	multidrug efflux ABC transporter ATP-binding protein LieA		0
0.292253	0.0491589	lm6179_rs01790(N/A|-13.8464|0.4624171|209|246|454|493|N/A)	lse_rs00315(N/A|-20.2037|0.0255366|732|760|465|493|GeneID:32490706)	lmrg_rs14935(N/A|-13.2118|0.5788415|371|427|317|358|N/A)		lmo0070(N/A|-9.70098|0.9907835|356|379|1|24|GeneID:986434)		ckv90_rs00275(N/A|-10.3965|0.8957525|291|320|258|286|GeneID:61187939)	Derived by automated computational analysis using gene prediction method: GeneMarkS-2+.		0
0.292253	0.0492665	lm6179_rs05535(N/A|-12.3915|0.7587641|554|570|144|160|N/A)	lse_rs03620(N/A|-15.0419|0.2436109|160|204|191|238|GeneID:32489099)	lmrg_rs04130(N/A|-12.2966|0.7497895|554|570|144|160|N/A)	jl52_rs04090(N/A|-10.8037|0.8394013|149|211|380|440|GeneID:57075747)	lmo0823(N/A|-12.3862|0.7544918|554|570|144|160|GeneID:985374)	gh761_rs04395(N/A|-18.1229|0.0829|745|808|86|150|N/A)	ckv90_rs04215(N/A|-16.9764|0.1078856|659|698|130|168|GeneID:61188706)	aldo/keto reductase		0
0.292253	0.0494533	lm6179_rs05690(N/A|-19.5304|0.0762852|1375|1413|262|307|N/A)	lse_rs03790(murF|-18.5282|0.0725107|1430|1487|192|242|GeneID:32490931)	lmrg_rs04285(murF|-15.5399|0.3254707|1067|1098|267|317|N/A)	jl52_rs04265(murF|-14.8545|0.2841509|1435|1455|212|233|GeneID:57075777)	lmo0856(murF|-15.6039|0.3379308|1067|1098|268|318|GeneID:985224)	gh761_rs04260(murF|-14.7291|0.3947699|1421|1441|459|482|N/A)	ckv90_rs04375(murF|-15.3411|0.257209|1420|1441|458|482|GeneID:61188738)	UDP-N-acetylmuramoyl-tripeptide--D-alanyl-D- alanine ligase		0
0.292253	0.0494838	lm6179_rs12130(N/A|-22.4941|0.02184|201|232|132|162|N/A)	lse_rs08460(N/A|-13.8457|0.4332262|1052|1092|75|109|GeneID:32488581)	lmrg_rs08650(N/A|-17.8958|0.1268879|1050|1092|75|110|N/A)	jl52_rs08930(N/A|-12.2644|0.6502258|590|616|381|407|GeneID:57076692)	lmo1711(N/A|-16.3599|0.2474814|193|232|132|167|GeneID:985599)	gh761_rs14255(N/A|-16.9249|0.1648651|163|232|133|195|N/A)	ckv90_rs08930(N/A|-15.4131|0.240256|183|255|104|175|GeneID:61189630)	aminopeptidase		0
0.292253	0.0496696	lm6179_rs13545(ilvA|-11.9495|0.8664954|89|101|229|241|N/A)	lse_rs09930(ilvA|-13.4645|0.4946894|89|154|180|242|GeneID:32490371)	lmrg_rs10060(ilvA|-12.4486|0.7781437|1043|1073|262|284|N/A)	jl52_rs10375(ilvA|-14.9034|0.2708755|1238|1264|141|166|GeneID:57076979)	lmo1991(ilvA|-12.4818|0.7907718|1043|1073|263|285|GeneID:987960)	gh761_rs12825(ilvA|-18.4442|0.0891725|89|154|182|242|N/A)	ckv90_rs10345(ilvA|-17.7808|0.0937266|89|103|227|241|GeneID:61189910)	threonine ammonia-lyase		0
0.292253	0.0497929	lm6179_rs04390(N/A|-18.8131|0.0737294|439|476|71|104|N/A)	lse_rs02550(N/A|-13.6388|0.3940233|446|476|71|106|GeneID:32489617)	lmrg_rs02990(N/A|-18.8131|0.0670592|439|476|71|104|N/A)	jl52_rs02915(N/A|-14.7882|0.2282003|446|476|69|104|GeneID:57075516)	lmo0597(N/A|-18.8131|0.0732984|439|476|71|104|GeneID:985531)	gh761_rs05475(N/A|-15.6211|0.222308|434|476|71|112|N/A)	ckv90_rs02940(N/A|-12.2585|0.605373|443|483|94|135|GeneID:61188455)	Crp/Fnr family transcriptional regulator		0
0.292253	0.0498507	lm6179_rs09885(N/A|-18.0236|0.1021222|389|408|262|285|N/A)	lse_rs06010(N/A|-11.7082|0.7112895|521|558|233|270|GeneID:32490686)	lmrg_rs06425(N/A|-17.9899|0.0944411|389|408|261|284|N/A)	jl52_rs06570(N/A|-13.7852|0.3409881|154|174|63|83|GeneID:57076224)	lmo1292(N/A|-18.001|0.1023186|389|408|262|285|GeneID:985112)	gh761_rs02125(N/A|-17.1194|0.119104|133|182|58|111|N/A)	ckv90_rs06670(N/A|-13.3397|0.4304819|70|99|379|414|GeneID:61189184)	glycerophosphodiester phosphodiesterase		0
0.292253	0.0499252	lm6179_rs01885(atpD|-17.4411|0.1734021|647|677|43|72|N/A)	lse_rs02730(atpD|-16.5697|0.1617447|353|390|65|104|GeneID:32488540)	lmrg_rs00450(atpD|-16.9469|0.1927903|647|677|43|72|N/A)	jl52_rs03135(atpD|-17.196|0.1104059|362|446|341|432|GeneID:57075560)	lmo0092(N/A|-16.9469|0.2073039|647|677|43|72|GeneID:986598)	gh761_rs07985(atpD|-13.2393|0.6234045|1012|1029|95|111|N/A)	ckv90_rs02230(atpD|-13.5878|0.4764755|1256|1269|226|239|GeneID:61188315)	F0F1 ATP synthase subunit beta		0
0.292253	0.0499821	lm6179_rs03065(N/A|-15.6397|0.450308|331|365|86|112|N/A)	lse_rs02000(N/A|-21.6598|0.0420998|3150|3185|382|411|GeneID:32488595)	lmrg_rs01720(inlI|-13.9214|0.7425671|131|173|257|306|N/A)	jl52_rs14415(N/A|-16.3144|0.2257648|1242|1271|134|163|GeneID:57077760)	lmo0333(N/A|-13.95|0.7575169|131|173|258|307|GeneID:987568)			LapB repeat-containing protein		0
0.292253	0.0500177	lm6179_rs12885(msrB|-14.9465|0.2959706|76|140|178|248|N/A)	lse_rs09275(msrB|-13.2053|0.4045212|204|235|213|244|GeneID:32489693)	lmrg_rs09400(msrB|-15.5737|0.2136202|76|140|178|247|N/A)	jl52_rs09685(msrB|-16.323|0.0979321|35|70|389|435|GeneID:57076843)	lmo1859(N/A|-14.7067|0.3208838|76|140|178|248|GeneID:985834)	gh761_rs13485(msrB|-16.0005|0.1586496|103|128|208|235|N/A)	ckv90_rs09685(msrB|-12.3634|0.5304757|103|128|208|234|GeneID:61189779)	peptide-methionine (R)-S-oxide reductase MsrB		0
0.292253	0.050112	lm6179_rs04900(N/A|-14.1912|0.3340429|335|366|207|237|N/A)	lse_rs03065(N/A|-17.7529|0.0463869|334|367|206|239|GeneID:32490253)	lmrg_rs03505(N/A|-14.0512|0.3286607|324|362|61|103|N/A)	jl52_rs03475(N/A|-13.0183|0.3401575|324|362|59|102|GeneID:57075627)	lmo0698(N/A|-14.1912|0.3306229|335|366|207|237|GeneID:985039)	gh761_rs04965(N/A|-14.1687|0.2844353|318|362|61|110|N/A)	ckv90_rs03450(N/A|-12.7177|0.4109975|324|362|60|102|GeneID:61188556)	flagellar motor switch protein FliN		0
0.292253	0.0501367	lm6179_rs03465(N/A|-17.248|0.1144629|318|361|266|308|N/A)	lse_rs01865(N/A|-15.9598|0.1292051|399|410|428|439|GeneID:32490454)	lmrg_rs02105(N/A|-15.7668|0.1949996|206|248|327|372|N/A)	jl52_rs02040(N/A|-10.507|0.8225802|97|123|379|407|GeneID:57075348)	lmo0408(N/A|-17.6174|0.0971512|199|248|328|385|GeneID:987782)	gh761_rs06435(N/A|-13.9311|0.3656969|297|351|279|324|N/A)	ckv90_rs01920(N/A|-13.1604|0.3996675|452|499|158|194|GeneID:61188260)	NusG domain II-containing protein		0
0.292253	0.050392	lm6179_rs02570(N/A|-14.8251|0.3266259|457|531|172|240|N/A)	lse_rs01145(N/A|-15.5004|0.1699884|547|623|157|231|GeneID:32490279)	lmrg_rs01195(N/A|-14.6589|0.3237593|452|531|172|244|N/A)	jl52_rs01345(N/A|-16.3206|0.1049836|658|719|222|286|GeneID:57075211)	lmo0230(N/A|-15.647|0.2359211|605|637|207|239|GeneID:987194)	gh761_rs07280(N/A|-15.5384|0.2055618|424|541|353|444|N/A)	ckv90_rs01040(N/A|-12.1786|0.5821382|492|504|229|241|GeneID:61188087)	UvrB/UvrC motif-containing protein		0
0.292253	0.0504752	lm6179_rs10495(N/A|-17.6526|0.1060863|453|493|67|110|N/A)	lse_rs03265(N/A|-15.9971|0.1419813|501|543|302|359|GeneID:32488663)	lmrg_rs07025(N/A|-17.6842|0.0954843|453|493|67|110|N/A)	jl52_rs03715(N/A|-12.658|0.4804827|152|196|131|173|GeneID:57075674)	lmo1412(N/A|-17.6526|0.1052912|453|493|67|110|GeneID:986461)	gh761_rs01410(N/A|-12.6001|0.6050217|28|95|229|305|N/A)		ATP-binding cassette domain-containing protein		0
0.292253	0.0505069	lm6179_rs00405(N/A|-16.4971|0.2015556|139|159|458|476|N/A)	lse_rs13095(N/A|-12.2388|0.6390836|803|812|303|312|GeneID:32489905)	lmrg_rs13600(N/A|-17.0779|0.1468336|139|159|457|475|N/A)	jl52_rs13650(N/A|-16.8234|0.1020167|391|437|238|288|GeneID:57077618)	lmo2669(N/A|-16.4973|0.1995986|139|159|458|476|GeneID:987156)	gh761_rs09230(N/A|-15.3937|0.2571718|139|159|459|477|N/A)	ckv90_rs13560(N/A|-15.6845|0.1836933|139|159|458|476|GeneID:61190542)	membrane protein		0
0.292253	0.0505572	lm6179_rs12535(N/A|-15.2963|0.3045758|145|219|96|146|N/A)	lse_rs08930(N/A|-18.4308|0.0542997|522|584|426|486|GeneID:32489813)	lmrg_rs09055(N/A|-15.2963|0.2828854|145|219|96|146|N/A)	jl52_rs09340(N/A|-14.8002|0.2267241|290|302|473|484|GeneID:57076774)	lmo1790(N/A|-15.2901|0.3021508|145|219|96|146|GeneID:985953)	gh761_rs13830(N/A|-12.9357|0.5856784|519|603|361|437|N/A)		MBL fold metallo-hydrolase		0
0.292253	0.0505778	lm6179_rs06580(N/A|-15.3087|0.3428135|1016|1070|87|148|N/A)		lmrg_rs05190(N/A|-15.3115|0.3191317|1016|1070|87|148|N/A)	jl52_rs05200(N/A|-19.0162|0.0440548|497|563|16|65|GeneID:57075960)	lmo1030(N/A|-15.4338|0.3245793|1017|1070|87|142|GeneID:986852)			LacI family DNA-binding transcriptional regulator		0
0.292253	0.050675	lm6179_rs13475(rnz|-16.5997|0.2034754|794|817|379|403|N/A)	lse_rs09860(rnz|-16.6396|0.1324877|1084|1110|79|109|GeneID:32489639)	lmrg_rs09990(rnz|-16.5969|0.1875036|794|817|378|402|N/A)	jl52_rs10305(rnz|-13.1031|0.4709443|794|818|373|397|GeneID:57076966)	lmo1977(N/A|-16.5974|0.2016921|794|817|379|403|GeneID:984866)	gh761_rs12895(rnz|-17.4852|0.1146783|380|529|148|294|N/A)	ckv90_rs10275(rnz|-12.189|0.6518412|93|174|135|205|GeneID:61189896)	ribonuclease Z		0
0.292488	0.0508521	lm6179_rs11210(N/A|-15.2796|0.305595|750|790|130|168|N/A)	lse_rs07285(N/A|-14.5405|0.2816751|479|504|4|30|GeneID:32489972)	lmrg_rs07715(N/A|-15.2786|0.283956|750|790|130|168|N/A)	jl52_rs07895(N/A|-17.4958|0.0715176|496|523|329|357|GeneID:57076488)	lmo1550(comC|-15.2796|0.3024726|750|790|130|168|GeneID:986994)	gh761_rs00720(N/A|-16.7955|0.1370318|351|432|132|197|N/A)	ckv90_rs07960(N/A|-14.0952|0.3279023|305|394|133|199|GeneID:61189440)	A24 family peptidase		0
0.292488	0.0510176	lm6179_rs07360(N/A|-18.8828|0.0755427|166|208|263|309|N/A)	lse_rs05410(N/A|-15.9942|0.1622755|846|872|379|407|GeneID:32490488)	lmrg_rs05960(N/A|-15.1124|0.3128744|161|208|262|317|N/A)	jl52_rs06000(N/A|-13.9903|0.3259901|791|807|15|31|GeneID:57076116)	lmo1202(cbiK|-18.8828|0.0750921|166|208|263|309|GeneID:986086)	gh761_rs02665(N/A|-12.5982|0.6555035|170|197|274|298|N/A)	ckv90_rs05930(N/A|-14.8419|0.2543723|211|232|132|151|GeneID:61189042)	sirohydrochlorin cobaltochelatase		0
0.292488	0.0510259	lm6179_rs04870(N/A|-13.4224|0.7013903|974|1038|135|201|N/A)	lse_rs03035(N/A|-18.1587|0.0975538|1487|1543|176|235|GeneID:32489494)	lmrg_rs03475(N/A|-13.4918|0.6638559|974|1038|135|201|N/A)	jl52_rs03445(N/A|-14.9062|0.3102846|1080|1101|261|281|GeneID:57075621)	lmo0692(cheA|-13.6948|0.6532228|892|1038|135|282|GeneID:985032)	gh761_rs04995(N/A|-15.3084|0.3575608|951|1038|136|205|N/A)	ckv90_rs03420(N/A|-18.2058|0.0943801|951|1061|119|205|GeneID:61188550)	chemotaxis protein CheA		0
0.292488	0.0511264	lm6179_rs05545(N/A|-13.5188|0.6345603|1008|1027|263|285|N/A)	lse_rs03640(N/A|-18.7326|0.0642295|537|559|375|400|GeneID:32488174)	lmrg_rs04140(N/A|-13.3599|0.6329277|1008|1027|262|284|N/A)	jl52_rs04115(N/A|-15.2423|0.2379678|242|306|197|276|GeneID:57075751)	lmo0825(N/A|-16.2552|0.2610225|426|481|388|443|GeneID:985372)	gh761_rs04385(N/A|-16.3673|0.2093735|873|915|264|309|N/A)	ckv90_rs04225(N/A|-13.077|0.5472138|453|517|17|82|GeneID:61188708)	hydroxymethylglutaryl-CoA reductase degradative		0
0.293682	0.0515065	lm6179_rs04170(cbpA|-17.772|0.1087329|395|543|178|324|N/A)	lse_rs02285(cbpA|-11.5805|0.7225006|564|580|17|31|GeneID:32489551)	lmrg_rs02765(cbpA|-17.4714|0.1124967|395|543|178|323|N/A)	jl52_rs02670(cbpA|-14.5369|0.2446555|359|443|252|336|GeneID:57075467)	lmo0553(N/A|-17.772|0.1079069|395|543|178|324|GeneID:984712)	gh761_rs05695(cbpA|-17.1585|0.1117393|297|335|267|310|N/A)	ckv90_rs02695(cbpA|-15.1886|0.2050641|668|692|182|205|GeneID:61188407)	cyclic di-AMP binding protein CbpA		0
0.293682	0.0515412	lm6179_rs13030(gpsB|-15.5419|0.2162114|466|487|392|413|N/A)	lse_rs09430(gpsB|-14.229|0.2524002|19|51|213|245|GeneID:32488785)	lmrg_rs09545(gpsB|-15.526|0.2005708|466|487|391|412|N/A)	jl52_rs09840(gpsB|-11.6065|0.6087323|466|487|386|407|GeneID:57076873)	lmo1888(N/A|-15.5419|0.2141009|466|487|392|413|GeneID:985801)	gh761_rs13340(gpsB|-15.809|0.1576852|466|487|393|414|N/A)	ckv90_rs09835(gpsB|-16.4766|0.0934957|466|487|392|413|GeneID:61189809)	cell division regulator GpsB		0
0.293989	0.0517813	lm6179_rs08130(atpF|-13.6507|0.4908781|251|271|152|167|N/A)	lse_rs12365(atpF|-10.7219|0.8375285|119|172|137|205|GeneID:32490384)	lmrg_rs12855(atpF|-11.6852|0.7937005|261|270|153|162|N/A)	jl52_rs12880(atpF|-20.3839|0.0167181|126|270|152|291|GeneID:57077465)	lmo2533(atpF|-13.0833|0.5791604|214|268|267|322|GeneID:987284)	gh761_rs09960(atpF|-10.4414|0.9242321|250|269|267|284|N/A)	ckv90_rs12835(atpF|-8.60515|0.9925824|510|535|97|120|GeneID:61190400)	F0F1 ATP synthase subunit B		0
0.293989	0.0518016	lm6179_rs01780(N/A|-14.7234|0.3228261|578|600|266|294|N/A)	lse_rs00340(N/A|-17.987|0.053474|15|52|201|237|GeneID:32490691)	lmrg_rs00350(N/A|-14.7141|0.3013761|578|600|265|293|N/A)					Derived by automated computational analysis using gene prediction method: Protein Homology.		0
0.294637	0.0521132	lm6179_rs08230(N/A|-19.1362|0.0875412|297|417|153|293|N/A)	lse_rs12265(N/A|-15.0365|0.2896283|1111|1197|152|241|GeneID:32490089)	lmrg_rs12755(N/A|-19.6084|0.0659097|297|417|153|292|N/A)	jl52_rs12780(N/A|-12.6897|0.5870965|1040|1095|352|416|GeneID:57077445)	lmo2513(comFA|-19.5962|0.0724037|297|417|153|293|GeneID:987745)	gh761_rs10060(N/A|-15.0406|0.3492671|1481|1518|201|241|N/A)	ckv90_rs12735(N/A|-14.1303|0.393667|898|937|159|202|GeneID:61190380)	DEAD/DEAH box helicase		0
0.294637	0.0521225	lm6179_rs10265(N/A|-17.0683|0.1617535|378|398|427|444|N/A)	lse_rs06375(N/A|-16.8208|0.1170643|758|809|222|274|GeneID:32488313)	lmrg_rs06795(N/A|-17.9454|0.103639|741|775|265|297|N/A)	jl52_rs06940(N/A|-10.7645|0.8449103|11|25|475|489|GeneID:57076298)	lmo1366(N/A|-17.066|0.1604378|378|398|427|444|GeneID:986969)	gh761_rs01645(N/A|-16.1317|0.1923032|611|638|272|307|N/A)	ckv90_rs07040(N/A|-13.6218|0.4075111|14|40|386|414|GeneID:61189257)	TlyA family RNA methyltransferase		0
0.294936	0.052292	lm6179_rs09705(N/A|-14.2706|0.3843158|5|33|18|50|N/A)	lse_rs05835(N/A|-16.6984|0.0959037|68|116|199|245|GeneID:32490383)	lmrg_rs06245(N/A|-14.2706|0.3594174|5|33|18|50|N/A)	jl52_rs06400(N/A|-13.3717|0.3517152|490|553|362|426|GeneID:57076190)	lmo1256(N/A|-14.2706|0.3804071|5|33|18|50|GeneID:985998)	gh761_rs02340(N/A|-13.6395|0.4149564|18|33|17|31|N/A)	ckv90_rs06510(N/A|-17.0799|0.0800248|399|428|381|409|GeneID:61189152)	NUDIX hydrolase		0
0.294936	0.0523828	lm6179_rs09720(N/A|-16.8137|0.21185|730|865|8|137|N/A)	lse_rs05850(N/A|-17.1031|0.1249757|847|908|75|147|GeneID:32488931)	lmrg_rs06260(N/A|-16.8137|0.1951627|730|865|8|137|N/A)	jl52_rs06415(N/A|-16.4605|0.1438067|52|91|231|280|GeneID:57076193)	lmo1259(proA|-16.8137|0.2097911|730|865|8|137|GeneID:985995)	gh761_rs02325(N/A|-15.9292|0.2457919|845|900|86|147|N/A)	ckv90_rs06525(N/A|-13.5171|0.4748428|402|461|16|70|GeneID:61189155)	glutamate-5-semialdehyde dehydrogenase		0
0.294936	0.0524859	lm6179_rs14120(pta|-14.5418|0.4380787|517|561|70|107|N/A)	lse_rs10530(pta|-12.6452|0.5937006|615|642|59|95|GeneID:32488435)	lmrg_rs10635(pta|-14.4795|0.4204193|517|561|70|107|N/A)	jl52_rs10985(pta|-13.2162|0.4609131|506|537|84|107|GeneID:57077097)	lmo2103(eutD|-23.2149|0.0143164|451|561|70|174|GeneID:987908)	gh761_rs12255(pta|-17.4322|0.1205405|451|561|70|175|N/A)	ckv90_rs10925(pta|-14.4767|0.3154899|506|561|69|107|GeneID:61190024)	phosphate acetyltransferase		0
0.29525	0.0526455	lm6179_rs02820(N/A|-17.1635|0.1271185|395|534|271|406|N/A)	lse_rs01340(N/A|-16.4461|0.1118266|55|106|197|244|GeneID:32490550)	lmrg_rs01395(N/A|-17.1635|0.1161864|395|534|270|405|N/A)	jl52_rs01595(N/A|-12.6893|0.4627339|445|525|354|436|GeneID:57075260)	lmo0273(N/A|-10.8656|0.9126141|410|448|70|103|GeneID:987401)	gh761_rs07095(N/A|-13.5223|0.444989|364|389|87|111|N/A)	ckv90_rs01310(N/A|-10.3946|0.8697906|434|457|379|413|GeneID:61188140)	GNAT family N-acetyltransferase		0
0.296373	0.0530555	lm6179_rs06520(N/A|-19.1119|0.0648248|333|376|280|323|N/A)	lse_rs04620(N/A|-17.8977|0.068322|295|373|147|241|GeneID:32490533)	lmrg_rs05130(N/A|-14.8319|0.3333145|443|463|86|109|N/A)	jl52_rs05140(N/A|-14.1785|0.2910296|78|223|147|291|GeneID:57075948)	lmo1018(N/A|-13.3542|0.572915|450|537|11|98|GeneID:986357)	gh761_rs03395(N/A|-12.863|0.5941811|265|307|456|496|N/A)	ckv90_rs05145(N/A|-13.4937|0.4049416|227|292|128|202|GeneID:61188892)	copper homeostasis protein CutC		0
0.296373	0.0531187	lm6179_rs12605(ftsY|-16.7982|0.1937062|510|565|342|396|N/A)	lse_rs08995(ftsY|-15.5013|0.2170578|1144|1177|133|166|GeneID:32490642)	lmrg_rs09120(ftsY|-15.3641|0.3085205|1144|1176|133|165|N/A)	jl52_rs09405(ftsY|-16.4965|0.1278665|1144|1177|131|164|GeneID:57076787)	lmo1803(N/A|-16.7982|0.1918634|510|565|342|396|GeneID:985925)	gh761_rs13765(ftsY|-15.8358|0.2325666|799|869|133|203|N/A)	ckv90_rs09405(ftsY|-16.1056|0.1671786|1144|1177|132|165|GeneID:61189723)	signal recognition particle-docking protein FtsY		0
0.296373	0.0533799	lm6179_rs06145(N/A|-15.5663|0.206057|87|120|199|236|N/A)	lse_rs04230(N/A|-16.7258|0.0811433|87|118|200|237|GeneID:32488951)	lmrg_rs04755(N/A|-13.1996|0.4762041|87|120|199|235|N/A)	jl52_rs04750(N/A|-10.2206|0.837767|163|188|89|109|GeneID:57075871)	lmo0944(N/A|-15.5663|0.2040669|87|120|199|236|GeneID:986825)	gh761_rs03770(N/A|-15.0832|0.2075375|87|120|200|237|N/A)	ckv90_rs04755(N/A|-14.162|0.2460197|77|220|134|276|GeneID:61188814)	HesB/YadR/YfhF family protein		0
0.296373	0.0534652	lm6179_rs12575(N/A|-15.1346|0.4250757|1628|1646|18|39|N/A)	lse_rs08970(N/A|-13.8605|0.4701219|122|184|180|240|GeneID:32490926)	lmrg_rs09095(N/A|-15.1369|0.3986642|1628|1646|18|39|N/A)	jl52_rs09380(N/A|-17.7815|0.0946149|1510|1566|239|297|GeneID:57076782)	lmo1798(N/A|-15.1369|0.4205134|1628|1646|18|39|GeneID:985932)	gh761_rs13790(N/A|-16.087|0.2587735|211|240|203|236|N/A)	ckv90_rs09380(N/A|-16.8075|0.1569665|176|199|380|407|GeneID:61189718)	Derived by automated computational analysis using gene prediction method: Protein Homology.		0
0.296373	0.0534927	lm6179_rs14035(fepR|-13.7278|0.4961798|60|106|266|324|N/A)	lse_rs10455(fepR|-11.823|0.6705526|522|561|306|347|GeneID:32490519)	lmrg_rs10550(fepR|-19.8409|0.0400201|140|203|225|295|N/A)	jl52_rs10885(fepR|-11.0437|0.7677597|289|385|260|346|GeneID:57077079)	lmo2088(N/A|-20.8343|0.0289671|140|204|225|296|GeneID:984767)	gh761_rs12330(fepR|-14.6446|0.3072309|548|585|154|186|N/A)	ckv90_rs10845(fepR|-11.394|0.7323722|421|462|243|281|GeneID:61190009)	efflux pump transcriptional regulator FepR		0
0.296373	0.0535955	lm6179_rs10750(N/A|-16.8462|0.1322645|393|438|50|94|N/A)	lse_rs06860(N/A|-15.783|0.1362473|5|71|83|145|GeneID:32488583)	lmrg_rs07280(N/A|-16.8538|0.12055|393|438|50|94|N/A)	jl52_rs07460(N/A|-13.7083|0.2942086|453|470|85|102|GeneID:57076402)	lmo1463(N/A|-16.8462|0.1311602|393|438|50|94|GeneID:987666)	gh761_rs01150(N/A|-13.472|0.4255216|359|389|356|385|N/A)	ckv90_rs07525(N/A|-14.7938|0.2049551|4|134|182|322|GeneID:61189354)	cytidine deaminase		0
0.296373	0.0536443	lm6179_rs03445(N/A|-13.2162|0.5316975|429|489|383|443|N/A)	lse_rs01845(N/A|-11.2036|0.7378032|87|111|201|240|GeneID:32490674)	lmrg_rs02085(N/A|-12.4633|0.6335728|461|477|262|281|N/A)	jl52_rs02020(N/A|-17.2668|0.0623772|224|348|152|277|GeneID:57075344)	lmo0404(N/A|-13.2162|0.5267071|429|489|383|443|GeneID:987761)	gh761_rs06455(N/A|-10.7005|0.8802078|296|310|199|213|N/A)	ckv90_rs01900(N/A|-15.7793|0.1368133|401|439|264|303|GeneID:61188256)	Derived by automated computational analysis using gene prediction method: Protein Homology.		0
0.296373	0.0538818	lm6179_rs13780(N/A|-15.928|0.3126848|460|486|379|403|N/A)	lse_rs10155(N/A|-19.6039|0.0480822|1413|1443|233|275|GeneID:32489858)	lmrg_rs10295(N/A|-15.9273|0.2906936|460|486|378|402|N/A)	jl52_rs10600(N/A|-10.4479|0.9261428|1656|1672|477|492|GeneID:57077024)	lmo2038(murE|-15.9087|0.3115936|460|486|379|403|GeneID:987940)	gh761_rs12595(N/A|-12.7203|0.7182791|583|610|274|303|N/A)	ckv90_rs10555(N/A|-10.8325|0.8998316|82|124|199|241|GeneID:61189952)	UDP-N-acetylmuramoyl-L-alanyl-D-glutamate--2 6-diaminopimelate ligase		0
0.296373	0.05402	lm6179_rs04910(N/A|-15.4522|0.3745077|1445|1464|280|303|N/A)	lse_rs03075(N/A|-15.1352|0.2930115|66|87|457|487|GeneID:32490610)	lmrg_rs03515(N/A|-15.4339|0.3521813|1445|1464|279|302|N/A)	jl52_rs03485(N/A|-20.0471|0.0347342|1589|1625|145|182|GeneID:57075629)	lmo0700(N/A|-15.4466|0.3713736|1445|1464|280|303|GeneID:985046)	gh761_rs04955(N/A|-13.9008|0.5327757|1439|1467|264|304|N/A)	ckv90_rs03460(N/A|-12.4907|0.6685511|1596|1639|383|424|GeneID:61188558)	flagellar motor switch protein		0
0.296373	0.0543248	lm6179_rs04915(N/A|-15.509|0.3554093|229|365|355|496|N/A)	lse_rs03080(N/A|-14.9214|0.309458|607|640|376|404|GeneID:32490544)	lmrg_rs03520(N/A|-13.4745|0.6270519|252|274|452|468|N/A)	jl52_rs03490(N/A|-20.1405|0.0321619|75|111|145|182|GeneID:57075630)	lmo0701(N/A|-13.273|0.6815225|229|274|453|496|GeneID:985048)	gh761_rs04950(N/A|-13.4663|0.5876091|449|470|87|110|N/A)	ckv90_rs03465(N/A|-12.2147|0.7000751|34|77|383|424|GeneID:61188559)	Eukaryotic translation initiation factor 3 subunit E		0
0.296373	0.0545236	lm6179_rs11170(mreC|-18.8619|0.0807434|159|190|465|492|N/A)	lse_rs07270(mreC|-12.7104|0.5697884|645|677|383|417|GeneID:32488517)	lmrg_rs07700(mreC|-19.0098|0.0691301|159|190|464|491|N/A)	jl52_rs07880(mreC|-14.4961|0.2791696|676|760|222|303|GeneID:57076485)	lmo1547(mreC|-18.8623|0.080223|159|190|465|492|GeneID:986941)	gh761_rs00735(mreC|-14.7769|0.3358061|694|760|226|284|N/A)	ckv90_rs07945(mreC|-10.4925|0.8995736|946|984|379|413|GeneID:61189437)	rod shape-determining protein MreC		0
0.296373	0.0545478	lm6179_rs13590(N/A|-15.9149|0.2534157|3|133|198|307|N/A)	lse_rs09975(N/A|-16.1179|0.1569788|77|133|197|250|GeneID:32488451)	lmrg_rs10105(N/A|-15.4091|0.2843936|156|192|265|306|N/A)	jl52_rs10420(N/A|-16.7249|0.1069871|524|564|315|359|GeneID:57076988)	lmo2000(N/A|-15.9149|0.2508721|3|133|198|307|GeneID:984850)	gh761_rs12775(N/A|-13.8419|0.4562196|47|113|267|324|N/A)	ckv90_rs10395(N/A|-15.0187|0.2410956|845|930|360|439|GeneID:61189920)	PTS system mannose/fructose/sorbose family transporter subunit IID		0
0.296373	0.0546475	lm6179_rs12105(N/A|-12.3593|0.7700262|72|213|172|318|N/A)	lse_rs08435(N/A|-11.052|0.8388809|672|699|12|33|GeneID:32488505)	lmrg_rs08625(N/A|-12.6917|0.6914602|72|213|172|317|N/A)	jl52_rs08905(N/A|-19.1702|0.037761|572|712|229|373|GeneID:57076687)	lmo1706(N/A|-12.3593|0.7649751|72|213|172|318|GeneID:985609)	gh761_rs14280(N/A|-15.7676|0.2275136|246|328|88|166|N/A)	ckv90_rs08905(N/A|-11.2266|0.8019184|654|698|13|54|GeneID:61189625)	YihY/virulence factor BrkB family protein		0
0.296373	0.0547526	lm6179_rs08895(N/A|-18.5295|0.0952392|61|104|271|318|N/A)	lse_rs03675(N/A|-13.2566|0.4920042|859|880|477|495|GeneID:32489081)	lmrg_rs12410(N/A|-18.707|0.0806947|66|106|198|239|N/A)	jl52_rs12410(N/A|-15.2874|0.2079629|676|714|320|356|GeneID:57077375)	lmo2445(N/A|-19.2593|0.0687671|19|62|271|318|GeneID:987394)			lmo2445 family class 3 internalin		0
0.296373	0.0549021	lm6179_rs12745(pyrE|-18.5016|0.0798934|794|828|23|53|N/A)	lse_rs09135(pyrE|-11.5449|0.7274603|676|700|382|405|GeneID:32489576)	lmrg_rs09260(pyrE|-18.5016|0.0727006|794|828|23|53|N/A)	jl52_rs09545(pyrE|-13.6446|0.3470166|458|504|152|203|GeneID:57076815)	lmo1831(pyrE|-18.5016|0.0793953|794|828|23|53|GeneID:985882)	gh761_rs13625(pyrE|-11.3658|0.8287185|794|803|38|47|N/A)	ckv90_rs09545(pyrE|-12.633|0.5282133|5|33|2|32|GeneID:61189751)	orotate phosphoribosyltransferase		0
0.296373	0.0550704	lm6179_rs05635(N/A|-17.6399|0.1460488|334|360|263|292|N/A)	lse_rs03740(N/A|-13.9611|0.4027901|1049|1105|154|215|GeneID:32488210)	lmrg_rs04230(N/A|-17.5863|0.1366225|334|360|262|291|N/A)	jl52_rs04205(N/A|-10.9996|0.8396324|712|753|394|432|GeneID:57075768)	lmo0845(N/A|-17.6399|0.1447793|334|360|263|292|GeneID:985330)	gh761_rs04315(N/A|-18.2712|0.0895787|334|360|264|293|N/A)	ckv90_rs04320(N/A|-12.0294|0.7016663|914|940|388|413|GeneID:61188727)	5-methyltetrahydropteroyltriglutamate-- homocysteine S-methyltransferase		0
0.296373	0.0551742	lm6179_rs12600(N/A|-13.861|0.4103883|220|265|262|305|N/A)	lse_rs08990(N/A|-13.3011|0.3634401|11|37|1|32|GeneID:32488221)	lmrg_rs09115(N/A|-14.1012|0.3515804|500|530|203|232|N/A)	jl52_rs09400(N/A|-17.3993|0.0536652|9|39|6|33|GeneID:57076786)	lmo1802(N/A|-13.861|0.4062473|220|265|262|305|GeneID:985927)	gh761_rs13770(N/A|-13.7638|0.3651202|45|77|134|166|N/A)	ckv90_rs09400(N/A|-14.2412|0.2446568|3|54|103|161|GeneID:61189722)	putative DNA-binding protein		0
0.296373	0.0552614	lm6179_rs07835(brtA|-17.8046|0.1242049|69|195|268|407|N/A)	lse_rs12650(brtA|-16.4498|0.1411852|449|479|207|245|GeneID:32489313)	lmrg_rs13140(brtA|-19.3697|0.0595682|69|195|267|406|N/A)	jl52_rs13160(brtA|-10.7532|0.8531408|360|376|16|29|GeneID:57077520)	lmo2589(N/A|-17.2353|0.1546983|85|112|462|488|GeneID:987223)	gh761_rs09670(brtA|-15.6849|0.2369808|85|112|463|489|N/A)	ckv90_rs13120(brtA|-15.2006|0.2308098|711|852|299|440|GeneID:61190457)	bile-regulated transcriptional regulator BrtA		0
0.296373	0.0552759	lm6179_rs05560(N/A|-16.4354|0.2905324|757|796|461|497|N/A)	lse_rs03665(N/A|-16.0177|0.2325528|844|920|242|306|GeneID:32488384)	lmrg_rs04155(N/A|-16.4925|0.2640338|757|796|460|496|N/A)	jl52_rs04135(N/A|-17.0657|0.137185|1674|1696|275|296|GeneID:57075755)	lmo0830(fbp|-16.4354|0.287573|757|796|461|497|GeneID:985361)	gh761_rs04370(N/A|-13.8727|0.5716537|885|946|92|153|N/A)	ckv90_rs04235(N/A|-17.7018|0.1185576|599|677|117|172|GeneID:61188710)	fructose-1 6-bisphosphatase		0
0.296373	0.0556094	lm6179_rs04265(N/A|-17.8131|0.132335|553|674|190|283|N/A)	lse_rs02415(N/A|-11.4272|0.8017974|517|542|205|233|GeneID:32490910)	lmrg_rs02860(N/A|-16.4198|0.2104033|625|674|190|235|N/A)	jl52_rs02775(N/A|-12.2054|0.6366917|1207|1221|477|492|GeneID:57075488)	lmo0572(N/A|-17.8131|0.1312299|553|674|190|283|GeneID:986053)	gh761_rs05600(N/A|-12.2445|0.748856|419|468|227|286|N/A)	ckv90_rs02795(N/A|-17.0814|0.1139856|891|965|173|249|GeneID:61188426)	nucleoid-associated protein		0
0.296373	0.0557269	lm6179_rs14675(N/A|-17.9898|0.1081672|216|279|75|135|N/A)	lse_rs11030(N/A|-12.792|0.5375389|95|138|459|496|GeneID:32489258)	lmrg_rs11200(N/A|-20.8748|0.0296571|216|279|75|135|N/A)	jl52_rs11525(N/A|-12.3504|0.5731785|460|502|264|305|GeneID:57077203)	lmo2208(N/A|-17.9898|0.1073478|216|279|75|135|GeneID:984636)	gh761_rs11710(N/A|-14.232|0.3911515|216|279|75|136|N/A)	ckv90_rs11445(N/A|-13.6308|0.3982774|438|478|12|52|GeneID:61190128)	Cof-type HAD-IIB family hydrolase		0
0.296373	0.0557351	lm6179_rs01485(N/A|-18.0915|0.1057272|225|261|280|320|N/A)		lmrg_rs00115(N/A|-18.0038|0.0999978|225|261|279|319|N/A)	jl52_rs01405(N/A|-15.6113|0.1677532|563|584|81|104|GeneID:57075223)	lmo0023(N/A|-18.0915|0.1049362|225|261|280|320|GeneID:985053)	gh761_rs08225(N/A|-13.8093|0.4583554|225|252|293|321|N/A)	ckv90_rs00125(N/A|-12.7491|0.5396606|874|889|380|394|GeneID:61187909)	PTS mannose/fructose/sorbose/N-acetylgalactosamine transporter subunit IIC		0
0.296373	0.0557718	lm6179_rs05420(N/A|-15.9685|0.3400744|1464|1483|379|405|N/A)	lse_rs03255(N/A|-18.8677|0.0832283|2576|2591|471|486|GeneID:32488970)	lmrg_rs04020(N/A|-14.9686|0.4398038|1012|1032|90|109|N/A)	jl52_rs14445(N/A|-16.4744|0.1986783|2030|2067|207|246|GeneID:57077764)	lmo0801(N/A|-16.8438|0.2476797|1464|1483|379|405|GeneID:985415)		ckv90_rs03915(N/A|-10.8924|0.9131103|296|362|331|412|GeneID:61188648)	lmo0801 family class 1 internalin		0
0.296373	0.0557721	lm6179_rs03230(tatA|-16.6159|0.1124409|271|296|274|306|N/A)		lmrg_rs01875(tatA|-17.6593|0.0643204|265|296|273|311|N/A)		lmo0362(N/A|-17.6461|0.0707612|265|296|274|312|GeneID:987610)	gh761_rs06700(tatA|-14.7998|0.2025152|272|296|275|306|N/A)		Sec-independent protein translocase subunit TatA		0
0.296373	0.0558287	lm6179_rs12165(N/A|-12.9745|0.5417016|413|466|171|235|N/A)	lse_rs08520(N/A|-19.124|0.0272321|124|144|475|495|GeneID:32490747)	lmrg_rs08685(N/A|-13.1965|0.4767123|413|466|171|234|N/A)	jl52_rs08970(N/A|-10.7436|0.753697|191|215|454|476|GeneID:57076700)	lmo1719(N/A|-12.9745|0.5366608|413|466|171|235|GeneID:986671)	gh761_rs14215(N/A|-13.5093|0.3925448|55|108|197|237|N/A)	ckv90_rs08960(N/A|-10.5153|0.8129754|132|143|480|492|GeneID:61189635)	PTS lactose/cellobiose transporter subunit IIA		0
0.296373	0.055884		lse_rs12700(N/A|-12.9736|0.5994903|915|995|126|207|GeneID:32489242)	lmrg_rs13185(N/A|-20.4062|0.0515762|833|882|227|281|N/A)	jl52_rs13220(N/A|-12.1332|0.7006488|1709|1725|318|336|GeneID:57077532)	lmo2591(N/A|-20.4059|0.0565353|833|887|223|282|GeneID:984569)	gh761_rs09615(N/A|-12.0118|0.8282058|1219|1275|276|309|N/A)	ckv90_rs13165(N/A|-15.9916|0.2088001|206|259|79|157|GeneID:61190466)			0
0.296373	0.0559777	lm6179_rs10735(recO|-12.6747|0.7044213|655|788|323|437|N/A)	lse_rs06845(recO|-13.9053|0.3674462|181|202|375|394|GeneID:32489341)	lmrg_rs07265(recO|-14.6617|0.365988|165|202|378|412|N/A)	jl52_rs07445(recO|-12.184|0.6016832|181|201|374|392|GeneID:57076399)	lmo1460(recO|-14.6585|0.3875463|165|202|379|413|GeneID:987669)	gh761_rs01165(recO|-12.1608|0.7263643|94|104|483|493|N/A)	ckv90_rs07510(recO|-21.1036|0.0176023|615|659|77|122|GeneID:61189351)	DNA repair protein RecO		0
0.296373	0.0560188	lm6179_rs02680(N/A|-14.0816|0.3940855|424|434|86|96|N/A)	lse_rs01250(N/A|-15.8105|0.1331123|146|172|452|486|GeneID:32490132)			lmo0252(N/A|-14.0106|0.4001157|424|434|86|96|GeneID:987321)		ckv90_rs01145(N/A|-16.4748|0.0980209|430|470|383|423|GeneID:61188108)	BlaI/MecI/CopY family transcriptional regulator		0
0.296373	0.0560213	lm6179_rs11575(N/A|-17.0313|0.2168535|435|457|385|407|N/A)	lse_rs07675(N/A|-16.4091|0.1847062|437|456|382|401|GeneID:32488213)	lmrg_rs08095(N/A|-13.0212|0.7197831|435|457|384|406|N/A)	jl52_rs08325(N/A|-14.0481|0.4024844|1108|1181|258|344|GeneID:57076572)	lmo1624(N/A|-13.8274|0.6122925|704|745|321|364|GeneID:985718)	gh761_rs00350(N/A|-14.8346|0.401234|1449|1496|132|197|N/A)	ckv90_rs08350(N/A|-18.2735|0.085826|604|672|144|209|GeneID:61189516)	polysaccharide biosynthesis protein		0
0.296373	0.0561293	lm6179_rs13790(ftsL|-13.2086|0.5221432|444|474|148|179|N/A)	lse_rs10165(ftsL|-15.5935|0.1434991|441|476|199|231|GeneID:32489177)	lmrg_rs10305(ftsL|-13.5907|0.4334232|444|474|148|179|N/A)	jl52_rs10610(ftsL|-10.7372|0.7714764|430|456|209|238|GeneID:57077026)	lmo2040(ftsL|-13.2086|0.5172042|444|474|148|179|GeneID:987937)	gh761_rs12585(ftsL|-13.5482|0.4048008|444|474|149|180|N/A)	ckv90_rs10565(ftsL|-17.5952|0.0578963|444|474|148|179|GeneID:61189954)	cell division protein FtsL		0
0.296373	0.0561381	lm6179_rs04830(N/A|-13.2165|0.5122466|407|458|227|283|N/A)	lse_rs02995(N/A|-14.9167|0.1876495|432|463|200|234|GeneID:32490022)	lmrg_rs03435(N/A|-13.2141|0.4848205|407|458|226|282|N/A)	jl52_rs03405(N/A|-11.1534|0.6902033|27|48|390|409|GeneID:57075613)	lmo0684(N/A|-13.2169|0.5073018|407|458|227|283|GeneID:985027)	gh761_rs05035(N/A|-11.4354|0.7567036|245|256|226|237|N/A)	ckv90_rs03380(N/A|-17.6434|0.0549137|388|507|164|312|GeneID:61188542)	DUF3964 family protein		0
0.296373	0.0562734	lm6179_rs13305(N/A|-15.7072|0.2949484|556|594|140|183|N/A)	lse_rs09715(N/A|-12.1506|0.6819778|959|983|87|109|GeneID:32488895)	lmrg_rs09820(N/A|-15.9245|0.2521549|807|816|459|468|N/A)	jl52_rs10130(N/A|-12.7077|0.5474991|582|618|152|183|GeneID:57076931)	lmo1943(N/A|-15.7072|0.2919408|556|594|140|183|GeneID:984735)	gh761_rs13065(N/A|-11.8832|0.8016809|430|514|226|306|N/A)	ckv90_rs10140(N/A|-19.0466|0.0491872|956|983|85|108|GeneID:61189869)	helix-turn-helix domain-containing protein		0
0.296373	0.056334	lm6179_rs12190(N/A|-17.0634|0.1497034|805|871|94|159|N/A)	lse_rs08545(N/A|-10.7042|0.8641096|652|690|202|240|GeneID:32489436)	lmrg_rs08710(N/A|-17.0634|0.1371215|805|871|94|159|N/A)	jl52_rs08995(N/A|-12.9173|0.4625512|507|546|132|165|GeneID:57076705)	lmo1724(N/A|-17.0634|0.14839|805|871|94|159|GeneID:986662)	gh761_rs14190(N/A|-14.7314|0.3124581|703|737|384|413|N/A)	ckv90_rs08985(N/A|-16.8337|0.1054941|813|871|93|156|GeneID:61189640)	ABC transporter ATP-binding protein		0
0.296373	0.0563826	lm6179_rs11360(N/A|-18.1181|0.082211|272|331|259|318|N/A)	lse_rs07435(N/A|-10.3912|0.8748116|495|521|6|30|GeneID:32488885)	lmrg_rs07865(N/A|-18.0655|0.0765323|272|331|258|317|N/A)	jl52_rs08045(N/A|-13.9342|0.281717|209|256|120|166|GeneID:57076518)	lmo1580(N/A|-18.1181|0.0816874|272|331|259|318|GeneID:986961)	gh761_rs00570(N/A|-15.6178|0.1901379|497|525|458|495|N/A)	ckv90_rs08115(N/A|-13.4975|0.359782|495|528|1|30|GeneID:61189470)	universal stress protein		0
0.297537	0.0567085	lm6179_rs03265(N/A|-19.5044|0.0559298|560|613|258|318|N/A)	lse_rs01650(N/A|-13.6633|0.3934681|832|847|385|400|GeneID:32489296)	lmrg_rs01910(N/A|-16.1129|0.2060919|499|536|152|186|N/A)	jl52_rs01825(N/A|-11.4918|0.7150645|822|836|383|397|GeneID:57075305)	lmo0369(N/A|-15.5345|0.2761856|499|536|152|186|GeneID:987619)	gh761_rs06665(N/A|-17.1922|0.1162991|549|613|259|328|N/A)	ckv90_rs01685(N/A|-13.777|0.3703296|531|543|456|469|GeneID:61188215)	YebC/PmpR family DNA-binding transcriptional regulator		0
0.297689	0.0570281	lm6179_rs11780(N/A|-11.0547|0.8597156|300|328|16|47|N/A)	lse_rs08110(N/A|-19.9776|0.0183899|452|487|177|210|GeneID:32489507)	lmrg_rs08300(N/A|-12.4156|0.6112767|4|15|132|143|N/A)	jl52_rs08580(N/A|-11.3199|0.6480011|339|356|6|29|GeneID:57076622)	lmo1665(N/A|-13.2653|0.488352|453|468|202|217|GeneID:985662)	gh761_rs00150(N/A|-11.9731|0.6518641|137|180|2|39|N/A)	ckv90_rs08575(N/A|-10.1186|0.8695517|136|159|455|482|GeneID:61189560)	Derived by automated computational analysis using gene prediction method: Protein Homology.		0
0.297689	0.0571374	lm6179_rs04405(N/A|-13.7214|0.497182|654|680|383|411|N/A)	lse_rs02565(N/A|-12.2084|0.6039461|654|681|379|407|GeneID:32489544)	lmrg_rs03005(N/A|-13.7205|0.4697048|654|680|382|410|N/A)	jl52_rs02930(N/A|-16.9561|0.0836019|174|322|268|414|GeneID:57075519)	lmo0600(N/A|-13.946|0.4576858|654|680|383|411|GeneID:985344)	gh761_rs05460(N/A|-13.2261|0.5118559|179|212|382|417|N/A)	ckv90_rs02955(N/A|-16.1789|0.1316432|414|549|36|173|GeneID:61188458)	DUF1700 domain-containing protein		0
0.297689	0.0572325	lm6179_rs11705(N/A|-14.8731|0.4733664|88|117|271|308|N/A)	lse_rs07805(N/A|-17.2314|0.1400143|89|130|200|237|GeneID:32489405)	lmrg_rs08225(N/A|-14.8892|0.4438936|88|117|270|307|N/A)	jl52_rs08455(N/A|-15.5371|0.2425204|1557|1589|454|485|GeneID:57076598)	lmo1651(N/A|-14.8731|0.4687331|88|117|271|308|GeneID:985677)	gh761_rs00220(N/A|-15.8644|0.2903383|1935|1991|351|395|N/A)	ckv90_rs08480(N/A|-17.7416|0.1123055|1548|1615|87|174|GeneID:61189542)	ABC transporter ATP-binding protein		0
0.297689	0.0572887	lm6179_rs04695(N/A|-17.1615|0.133134|573|601|79|108|N/A)	lse_rs02880(N/A|-15.1783|0.2006433|531|559|423|453|GeneID:32489459)	lmrg_rs03295(N/A|-17.1623|0.1217128|573|601|79|108|N/A)	jl52_rs03295(N/A|-15.1805|0.1785496|531|555|425|450|GeneID:57075592)	lmo0656(N/A|-17.1615|0.1320194|573|601|79|108|GeneID:985077)	gh761_rs05205(N/A|-14.7847|0.287382|15|45|4|39|N/A)	ckv90_rs03230(N/A|-14.8989|0.221196|369|425|14|52|GeneID:61188513)	DUF420 domain-containing protein		0
0.297689	0.0574242	lm6179_rs08245(secA|-20.2446|0.0783003|103|162|389|438|N/A)	lse_rs12250(secA|-13.3374|0.6098291|103|162|385|434|GeneID:32489235)	lmrg_rs12740(secA|-18.0632|0.1639654|1558|1706|133|281|N/A)	jl52_rs12765(secA|-16.1731|0.2167504|101|162|383|434|GeneID:57077442)	lmo2510(secA|-20.4003|0.0733262|103|162|389|438|GeneID:985470)	gh761_rs10075(secA|-16.899|0.2256953|103|162|390|439|N/A)	ckv90_rs12720(secA|-16.723|0.19338|103|162|389|438|GeneID:61190377)	preprotein translocase subunit SecA		0
0.297689	0.0575755	lm6179_rs14050(argH|-14.1786|0.5387968|1512|1530|131|148|N/A)	lse_rs10470(argH|-16.3807|0.1744615|190|230|199|235|GeneID:32488198)	lmrg_rs10565(argH|-17.5841|0.1505143|1516|1541|120|147|N/A)	jl52_rs10905(argH|-16.5807|0.1425787|88|124|202|235|GeneID:57077082)	lmo2091(argH|-17.5134|0.1670975|1516|1541|120|147|GeneID:987914)	gh761_rs12315(argH|-15.5126|0.298165|1532|1557|7|34|N/A)	ckv90_rs10860(argH|-10.4664|0.929865|774|804|258|293|GeneID:61190012)	argininosuccinate lyase		0
0.297689	0.0575788	lm6179_rs12800(N/A|-18.6622|0.0846493|722|757|17|55|N/A)	lse_rs09190(N/A|-10.7751|0.8700309|239|269|76|106|GeneID:32490793)	lmrg_rs09315(N/A|-18.8097|0.0724942|722|757|17|55|N/A)	jl52_rs09600(N/A|-13.7328|0.3635933|846|863|89|107|GeneID:57076826)	lmo1842(N/A|-18.6752|0.0836506|722|757|17|55|GeneID:985864)	gh761_rs13570(N/A|-16.037|0.1998834|741|800|78|149|N/A)	ckv90_rs09600(N/A|-13.7216|0.3930244|656|678|123|148|GeneID:61189762)	STAS domain-containing protein		0
0.297689	0.0576371	lm6179_rs11860(metE|-20.4124|0.0700965|991|1074|395|485|N/A)	lse_rs08190(metE|-16.0826|0.2415054|2329|2373|191|238|GeneID:32489461)	lmrg_rs08380(metE|-17.7284|0.1786835|991|1074|394|484|N/A)	jl52_rs08655(metE|-16.3889|0.1922114|973|991|416|436|GeneID:57076637)	lmo1681(N/A|-20.4124|0.0697043|991|1074|395|485|GeneID:985640)	gh761_rs00075(metE|-14.5622|0.4880608|415|492|62|162|N/A)	ckv90_rs08650(metE|-15.1234|0.3349007|2413|2431|61|78|GeneID:61189575)	5-methyltetrahydropteroyltriglutamate-- homocysteine S-methyltransferase		0
0.297689	0.0577954	lm6179_rs06130(N/A|-15.3418|0.3319559|706|776|259|326|N/A)	lse_rs04215(N/A|-13.7369|0.417832|846|900|191|242|GeneID:32489083)	lmrg_rs04740(N/A|-19.136|0.0686854|874|892|155|173|N/A)	jl52_rs04735(N/A|-14.5053|0.286202|678|779|207|305|GeneID:57075868)	lmo0940(N/A|-19.3329|0.068864|704|773|264|322|GeneID:987854)	gh761_rs03785(N/A|-16.1943|0.1995941|700|773|265|327|N/A)	ckv90_rs04740(N/A|-14.0836|0.363575|133|152|300|318|GeneID:61188811)	Derived by automated computational analysis using gene prediction method: Protein Homology.		0
0.297689	0.0577998	lm6179_rs06910(guaA|-16.4927|0.2606031|787|810|142|164|N/A)	lse_rs04955(guaA|-15.1516|0.2945584|1048|1086|141|162|GeneID:32489444)	lmrg_rs05520(guaA|-15.1952|0.3828884|787|810|142|164|N/A)	jl52_rs05510(guaA|-15.5362|0.2289477|787|810|141|164|GeneID:57076022)	lmo1096(guaA|-15.2789|0.3934589|787|810|142|164|GeneID:986238)	gh761_rs03075(guaA|-16.7927|0.1921996|795|810|143|158|N/A)	ckv90_rs05475(guaA|-18.3548|0.0815806|1223|1266|156|205|GeneID:61188958)	glutamine-hydrolyzing GMP synthase		0
0.297689	0.0580798	lm6179_rs06355(N/A|-13.1306|0.5545744|538|570|211|247|N/A)	lse_rs04455(N/A|-15.7822|0.1403391|3|40|201|236|GeneID:32488492)	lmrg_rs04965(N/A|-12.7847|0.5856979|341|382|267|306|N/A)	jl52_rs04975(N/A|-13.5608|0.3196261|280|318|458|485|GeneID:57075915)	lmo0985(N/A|-13.1306|0.5494736|538|570|211|247|GeneID:986431)	gh761_rs03560(N/A|-14.5385|0.2900445|256|326|291|357|N/A)	ckv90_rs04980(N/A|-16.5621|0.0981471|298|320|463|485|GeneID:61188859)	DUF3021 family protein		0
0.297689	0.0580856	lm6179_rs12595(ffh|-16.6747|0.2306132|46|192|197|318|N/A)	lse_rs08985(ffh|-13.6546|0.4739046|173|239|118|170|GeneID:32488232)	lmrg_rs09110(ffh|-17.6995|0.1430003|46|192|197|317|N/A)	jl52_rs09395(ffh|-17.5378|0.095065|186|334|19|167|GeneID:57076785)	lmo1801(ffh|-16.6747|0.2283334|46|192|197|318|GeneID:985929)	gh761_rs13775(ffh|-16.1742|0.2308596|46|192|198|319|N/A)	ckv90_rs09395(ffh|-14.817|0.3109495|1086|1107|87|109|GeneID:61189721)	signal recognition particle protein		0
0.297689	0.0580959	lm6179_rs06380(N/A|-18.2615|0.1256604|1161|1300|15|135|N/A)	lse_rs04480(N/A|-12.2403|0.7058772|255|273|476|494|GeneID:32489564)	lmrg_rs04990(N/A|-18.2615|0.1148444|1161|1300|15|135|N/A)	jl52_rs05000(N/A|-11.2766|0.8215502|1108|1130|266|294|GeneID:57075920)	lmo0990(N/A|-18.2615|0.1246348|1161|1300|15|135|GeneID:986420)	gh761_rs03535(N/A|-17.8792|0.1167371|298|399|349|439|N/A)	ckv90_rs05005(N/A|-14.1968|0.388546|311|332|379|400|GeneID:61188864)	MATE family efflux transporter		0
0.298849	0.0586779	lm6179_rs09245(N/A|-15.7831|0.3196883|326|358|461|488|N/A)	lse_rs11590(N/A|-14.3748|0.3723911|891|907|476|494|GeneID:32490815)	lmrg_rs12055(N/A|-15.9886|0.2758424|326|358|460|487|N/A)	jl52_rs12080(N/A|-15.1357|0.2541873|1133|1178|231|276|GeneID:57077312)	lmo2374(N/A|-15.7831|0.3164167|326|358|461|488|GeneID:984416)	gh761_rs10740(N/A|-19.4427|0.0607026|1129|1181|231|284|N/A)	ckv90_rs12040(N/A|-16.4211|0.1682791|1136|1177|234|275|GeneID:61190246)	aspartate kinase		0
0.298849	0.0589925	lm6179_rs13040(N/A|-11.9986|0.7312466|48|103|264|306|N/A)	lse_rs09440(N/A|-16.4174|0.0999796|90|122|382|410|GeneID:32489899)	lmrg_rs09555(N/A|-11.969|0.7109236|48|103|263|305|N/A)	jl52_rs09850(N/A|-14.9906|0.1661342|458|483|85|110|GeneID:57076875)	lmo1890(N/A|-11.9986|0.7260081|48|103|264|306|GeneID:986335)	gh761_rs13330(N/A|-12.7112|0.5413513|524|538|456|470|N/A)	ckv90_rs09845(N/A|-14.2328|0.2525001|61|101|298|338|GeneID:61189811)	YppE family protein		0
0.298849	0.0590731	lm6179_rs10480(mdrL|-18.1575|0.1232457|372|424|231|284|N/A)	lse_rs06590(mdrL|-13.8925|0.4223305|843|853|475|485|GeneID:32490676)	lmrg_rs07010(mdrL|-18.1565|0.112655|372|424|230|283|N/A)	jl52_rs07155(mdrL|-16.2153|0.156178|1097|1167|230|305|GeneID:57076341)	lmo1409(N/A|-18.1575|0.1222487|372|424|231|284|GeneID:986419)	gh761_rs01425(mdrL|-14.2125|0.449606|756|793|318|354|N/A)	ckv90_rs07260(mdrL|-11.1933|0.8383621|330|352|7|33|GeneID:61189301)	multidrug efflux MFS transporter MdrL		0
0.298849	0.0590998	lm6179_rs11230(hemB|-14.4938|0.444602|618|659|69|102|N/A)	lse_rs07305(hemB|-15.9935|0.177141|649|721|268|338|GeneID:32488959)	lmrg_rs07735(hemB|-12.0465|0.8076988|427|457|104|137|N/A)	jl52_rs07915(hemB|-13.3294|0.4430845|851|899|315|350|GeneID:57076492)	lmo1554(hemB|-11.6137|0.8791022|44|60|90|106|GeneID:986926)	gh761_rs00700(hemB|-17.6533|0.1096529|780|815|462|499|N/A)	ckv90_rs07980(hemB|-15.9918|0.17423|657|726|77|150|GeneID:61189444)	porphobilinogen synthase		0
0.298849	0.05916	lm6179_rs04255(hisJ|-18.4076|0.094139|399|434|458|501|N/A)	lse_rs02405(hisJ|-12.6511|0.5706117|981|1020|164|200|GeneID:32490552)	lmrg_rs02850(hisJ|-18.6831|0.0765323|399|434|457|500|N/A)	jl52_rs02765(hisJ|-12.1664|0.6145321|408|423|467|482|GeneID:57075486)	lmo0570(hisJ|-18.4075|0.0934865|399|434|458|501|GeneID:984572)	gh761_rs05610(hisJ|-16.2945|0.180142|948|1019|77|143|N/A)	ckv90_rs02785(hisJ|-10.9247|0.8405348|270|301|270|302|GeneID:61188424)	histidinol-phosphatase HisJ		0
0.298849	0.0592183	lm6179_rs11285(polA|-18.3827|0.1617705|1720|1852|163|293|N/A)	lse_rs07360(polA|-15.6035|0.302422|284|300|480|495|GeneID:32488802)	lmrg_rs07790(polA|-20.8014|0.0588001|292|436|261|409|N/A)	jl52_rs07970(polA|-11.6781|0.8339095|2666|2721|261|306|GeneID:57076503)	lmo1565(polA|-20.8014|0.0643587|292|436|262|410|GeneID:986949)	gh761_rs00645(polA|-16.1933|0.297071|385|435|269|324|N/A)	ckv90_rs08040(polA|-15.5745|0.299747|1344|1413|37|108|GeneID:61189455)	DNA polymerase I		0
0.298849	0.0592369		lse_rs01815(N/A|-16.2642|0.1297936|384|429|201|246|GeneID:32490136)		jl52_rs01995(N/A|-15.6752|0.1503391|286|298|422|434|GeneID:57075339)		gh761_rs06510(N/A|-11.6999|0.7730073|435|465|384|412|N/A)	ckv90_rs01850(N/A|-14.9245|0.2237015|408|429|296|318|GeneID:61188246)			0
0.298849	0.0592449	lm6179_rs14770(N/A|-14.2616|0.4691647|987|1001|379|395|N/A)	lse_rs11125(N/A|-17.8277|0.0796333|252|269|87|103|GeneID:32490780)	lmrg_rs11295(N/A|-14.1421|0.4597985|987|1001|378|394|N/A)	jl52_rs11620(N/A|-13.9518|0.346381|160|222|298|359|GeneID:57077222)	lmo2227(N/A|-14.2616|0.4645609|987|1001|379|395|GeneID:984938)	gh761_rs11615(N/A|-11.3075|0.8693195|697|717|384|405|N/A)	ckv90_rs11540(N/A|-16.738|0.1244004|187|227|379|413|GeneID:61190147)	ABC transporter ATP-binding protein		0
0.298849	0.0593672	lm6179_rs11590(trpA|-10.9735|0.9310557|168|181|280|293|N/A)	lse_rs07690(trpA|-19.1393|0.0420472|430|575|154|302|GeneID:32490177)	lmrg_rs08110(trpA|-11.0765|0.9095079|904|920|148|171|N/A)	jl52_rs08340(trpA|-14.5314|0.2626343|47|55|151|159|GeneID:57076575)	lmo1627(trpA|-10.9735|0.928246|168|181|280|293|GeneID:985711)	gh761_rs00335(trpA|-14.6854|0.3318126|123|188|265|324|N/A)	ckv90_rs08365(trpA|-14.0512|0.3423935|244|279|163|203|GeneID:61189519)	tryptophan synthase subunit alpha		0
0.298849	0.0594374	lm6179_rs13705(nadB|-18.8029|0.10473|89|120|202|236|N/A)	lse_rs10090(nadB|-15.0026|0.303932|89|116|198|237|GeneID:32488819)	lmrg_rs10220(nadB|-20.2523|0.053484|89|120|207|235|N/A)	jl52_rs10535(nadB|-15.7319|0.2064677|616|635|382|401|GeneID:57077011)	lmo2023(nadB|-18.8011|0.1040231|89|120|202|236|GeneID:986699)	gh761_rs12660(nadB|-13.7225|0.5529323|607|744|263|410|N/A)		L-aspartate oxidase		0
0.298849	0.059476	lm6179_rs13585(N/A|-16.0096|0.2692527|487|516|459|488|N/A)	lse_rs09970(N/A|-12.8809|0.5654983|805|816|18|29|GeneID:32490501)	lmrg_rs10100(N/A|-16.6413|0.1954891|487|516|458|487|N/A)	jl52_rs10415(N/A|-17.0475|0.1046612|212|255|152|199|GeneID:57076987)	lmo1999(N/A|-16.0096|0.2665294|487|516|459|488|GeneID:984760)	gh761_rs12780(N/A|-11.9596|0.796453|83|97|360|374|N/A)	ckv90_rs10390(N/A|-15.8394|0.1919569|44|96|360|403|GeneID:61189919)	SIS domain-containing protein		0
0.299089	0.0597443	lm6179_rs11600(N/A|-14.9639|0.32633|185|230|273|321|N/A)	lse_rs07700(N/A|-16.0108|0.1454958|701|745|187|237|GeneID:32490214)	lmrg_rs08120(N/A|-14.8066|0.322211|185|230|272|320|N/A)	jl52_rs08350(N/A|-11.6683|0.6650957|64|98|58|93|GeneID:57076577)	lmo1629(trpF|-14.9639|0.3229893|185|230|273|321|GeneID:985716)	gh761_rs00325(N/A|-12.2816|0.6780389|146|167|382|404|N/A)	ckv90_rs08375(N/A|-16.6439|0.1091738|113|164|384|446|GeneID:61189521)	phosphoribosylanthranilate isomerase		0
0.299089	0.0597697	lm6179_rs05125(N/A|-18.4568|0.0856739|494|533|3|45|N/A)		lmrg_rs03730(N/A|-18.4568|0.078005|494|533|3|45|N/A)	jl52_rs03700(N/A|-11.0073|0.7932681|178|192|229|243|GeneID:57075671)	lmo0743(N/A|-18.4568|0.0851119|494|533|3|45|GeneID:985534)	gh761_rs04770(N/A|-12.197|0.7098633|518|565|225|282|N/A)	ckv90_rs03660(N/A|-11.9033|0.6671917|516|570|426|470|GeneID:61188598)	Derived by automated computational analysis using gene prediction method: Protein Homology.		0
0.299089	0.059881	lm6179_rs01925(N/A|-15.161|0.2541777|125|235|329|429|N/A)	lse_rs00470(N/A|-17.1748|0.0700521|131|175|55|97|GeneID:32490067)	lmrg_rs00490(N/A|-14.5395|0.3013169|388|433|381|425|N/A)	jl52_rs00715(N/A|-10.905|0.7392101|102|175|53|109|GeneID:57075088)	lmo0100(N/A|-15.161|0.2516254|125|235|329|429|GeneID:986623)	gh761_rs07940(N/A|-12.0793|0.6485127|126|135|23|32|N/A)	ckv90_rs00425(N/A|-12.7554|0.4420522|110|149|142|189|GeneID:61187969)	DUF2200 domain-containing protein		0
0.299089	0.0600481	lm6179_rs06485(dapD|-13.3978|0.5737183|34|162|18|137|N/A)	lse_rs04585(dapD|-14.0565|0.3391514|439|487|265|312|GeneID:32489685)	lmrg_rs05095(dapD|-13.3978|0.5455355|34|162|18|137|N/A)	jl52_rs05105(dapD|-16.0726|0.1332753|385|408|18|41|GeneID:57075941)	lmo1011(N/A|-13.3978|0.568539|34|162|18|137|GeneID:986298)	gh761_rs03430(dapD|-19.1073|0.0501006|237|279|449|488|N/A)	ckv90_rs05110(dapD|-13.1337|0.462357|557|586|135|166|GeneID:61188885)	2 3 4 5-tetrahydropyridine-2 6-dicarboxylate N-acetyltransferase		0
0.299089	0.0603656	lm6179_rs02810(N/A|-19.5685|0.0768425|1233|1276|359|395|N/A)	lse_rs01330(N/A|-12.4984|0.6702103|914|940|296|317|GeneID:32489994)	lmrg_rs01385(N/A|-18.1585|0.1226349|1233|1276|358|394|N/A)	jl52_rs01580(N/A|-12.8087|0.5788053|456|476|474|494|GeneID:57075258)	lmo0271(N/A|-19.8035|0.0695836|1233|1276|359|395|GeneID:987399)		ckv90_rs01300(N/A|-13.4599|0.5023462|210|226|456|472|GeneID:61188138)	glycoside hydrolase family 1 protein		0
0.299089	0.060376	lm6179_rs04635(ltaP|-13.8234|0.6354472|1240|1281|144|185|N/A)	lse_rs02820(N/A|-11.4949|0.8505281|1399|1416|387|405|GeneID:32489281)	lmrg_rs03235(ltaP|-14.0639|0.5693522|1240|1281|144|185|N/A)	jl52_rs03235(N/A|-12.9975|0.5803054|827|880|143|195|GeneID:57075580)	lmo0644(N/A|-14.1882|0.5727424|1240|1281|144|185|GeneID:984979)	gh761_rs05265(N/A|-14.6618|0.4413072|1351|1434|83|168|N/A)	ckv90_rs03165(ltaP|-22.6463|0.0152018|491|549|79|144|GeneID:61188500)	lipoteichoic acid primase LtaP		0
0.299089	0.0603913	lm6179_rs12895(N/A|-18.2639|0.087295|436|480|62|108|N/A)	lse_rs09285(N/A|-12.2276|0.6055254|10|24|223|236|GeneID:32488516)	lmrg_rs09410(N/A|-14.0576|0.4235236|453|487|213|245|N/A)	jl52_rs09695(N/A|-10.1702|0.89735|4|30|301|335|GeneID:57076845)	lmo1861(N/A|-18.2639|0.0867148|436|480|62|108|GeneID:985831)	gh761_rs13475(N/A|-16.1396|0.170416|14|31|303|320|N/A)	ckv90_rs09695(N/A|-11.8657|0.6571228|169|193|334|359|GeneID:61189781)	YpmS family protein		0
0.299089	0.0604041	lm6179_rs10605(N/A|-12.5679|0.8145354|1687|1718|9|30|N/A)	lse_rs06725(N/A|-15.6571|0.250178|1821|1852|379|408|GeneID:32490703)	lmrg_rs07135(N/A|-12.5679|0.7930946|1687|1718|9|30|N/A)	jl52_rs07325(N/A|-15.377|0.250123|822|834|155|167|GeneID:57076375)	lmo1434(N/A|-12.5679|0.8098314|1687|1718|9|30|GeneID:984605)	gh761_rs01285(N/A|-21.4636|0.0289575|293|339|266|317|N/A)	ckv90_rs07390(N/A|-10.628|0.9274524|1679|1695|391|409|GeneID:61189327)	ribonuclease J		0
0.299089	0.0606546	lm6179_rs11405(argB|-16.8449|0.1703351|524|582|263|310|N/A)	lse_rs07480(argB|-15.7945|0.1733191|817|869|180|236|GeneID:32490564)	lmrg_rs07910(argB|-16.8013|0.1591055|524|582|262|309|N/A)	jl52_rs08095(argB|-15.7514|0.1563259|212|248|261|291|GeneID:57076528)	lmo1589(argB|-16.8652|0.1674121|524|582|263|310|GeneID:987804)	gh761_rs00520(argB|-13.1313|0.5590822|43|117|263|327|N/A)	ckv90_rs08160(argB|-13.1865|0.4611817|251|367|13|148|GeneID:61189479)	acetylglutamate kinase		0
0.299089	0.0606583	lm6179_rs15130(gadC|-15.2041|0.4045663|249|312|260|305|N/A)	lse_rs11440(gadC|-16.19|0.1965764|1011|1036|148|174|GeneID:32489841)	lmrg_rs11905(gadC|-15.2065|0.3787182|249|312|259|304|N/A)	jl52_rs11930(gadC|-16.6461|0.1454023|1011|1041|143|172|GeneID:57077282)	lmo2362(N/A|-18.6215|0.1140624|1336|1381|11|56|GeneID:984369)	gh761_rs10890(gadC|-14.8545|0.3911515|1012|1064|131|179|N/A)		glutamate:gamma-aminobutyrate antiporter		0
0.299089	0.0606786	lm6179_rs12900(N/A|-17.4206|0.1375558|245|278|276|307|N/A)	lse_rs09290(N/A|-15.9459|0.1655666|2|33|173|201|GeneID:32488510)	lmrg_rs09415(N/A|-19.4617|0.0539844|245|285|267|306|N/A)	jl52_rs09700(N/A|-11.4657|0.7299414|761|788|85|108|GeneID:57076846)	lmo1862(N/A|-17.4206|0.1363882|245|278|276|307|GeneID:985832)	gh761_rs13470(N/A|-15.442|0.2491828|815|832|303|320|N/A)	ckv90_rs09700(N/A|-12.0323|0.6585005|616|641|321|348|GeneID:61189782)	SGNH/GDSL hydrolase family protein		0
0.300245	0.0610946	lm6179_rs09960(tkt|-14.0523|0.6124082|1642|1666|329|353|N/A)	lse_rs06075(tkt|-16.6176|0.1860772|1834|1865|390|419|GeneID:32490660)	lmrg_rs06490(tkt|-14.4175|0.5274523|1642|1666|328|352|N/A)	jl52_rs06635(tkt|-18.0753|0.0915898|2166|2190|261|285|GeneID:57076237)	lmo1305(tkt|-14.1099|0.5980787|1642|1666|329|353|GeneID:987681)	gh761_rs02060(tkt|-16.1312|0.2734787|1318|1366|380|428|N/A)	ckv90_rs06735(tkt|-13.6937|0.510798|1318|1365|380|427|GeneID:61189197)	transketolase		0
0.300245	0.0611529	lm6179_rs04050(N/A|-16.3161|0.255503|36|66|459|484|N/A)	lse_rs02215(N/A|-14.6259|0.3308456|875|884|477|486|GeneID:32490797)	lmrg_rs02645(N/A|-17.7235|0.1367691|36|66|458|483|N/A)	jl52_rs02545(N/A|-17.3798|0.0979377|1363|1423|124|185|GeneID:57075443)	lmo0529(N/A|-16.4192|0.2434691|36|66|459|484|GeneID:985294)	gh761_rs05840(N/A|-12.469|0.7370616|966|1114|262|408|N/A)	ckv90_rs02555(N/A|-13.3333|0.5035333|1041|1066|125|149|GeneID:61188379)	glycosyltransferase		0
0.300245	0.061435	lm6179_rs01800(N/A|-15.9532|0.2737813|551|575|273|306|N/A)	lse_rs00380(N/A|-13.6581|0.4406043|1095|1141|205|242|GeneID:32490658)	lmrg_rs00370(N/A|-15.9066|0.2581015|498|575|272|363|N/A)	jl52_rs00585(N/A|-13.6158|0.4102184|58|91|454|486|GeneID:57075063)	lmo0076(N/A|-16.4118|0.2282987|551|575|273|306|GeneID:986519)	gh761_rs08045(N/A|-19.6692|0.0480789|501|575|274|353|N/A)		bifunctional transcriptional activator/DNA repair enzyme AdaA		0
0.300245	0.0615841	lm6179_rs12750(pyrF|-16.7829|0.1697383|610|731|2|110|N/A)	lse_rs09140(pyrF|-15.1417|0.2206195|364|396|202|236|GeneID:32490064)	lmrg_rs09265(pyrF|-16.7829|0.155758|610|731|2|110|N/A)	jl52_rs09550(pyrF|-15.7637|0.1514093|321|458|175|320|GeneID:57076816)	lmo1832(pyrF|-16.7829|0.1681836|610|731|2|110|GeneID:985880)	gh761_rs13620(pyrF|-16.0589|0.1857618|348|383|382|415|N/A)	ckv90_rs09550(pyrF|-12.9303|0.4929172|672|731|2|56|GeneID:61189752)	orotidine-5'-phosphate decarboxylase		0
0.300245	0.0616982	lm6179_rs14855(N/A|-14.2359|0.467676|245|283|454|499|N/A)	lse_rs11210(N/A|-11.5448|0.7645607|258|273|5|20|GeneID:32490585)	lmrg_rs11380(N/A|-14.4633|0.407908|245|283|453|498|N/A)	jl52_rs11690(N/A|-15.3253|0.1982671|159|197|300|335|GeneID:57077236)	lmo2244(N/A|-14.2562|0.4600561|245|283|454|499|GeneID:984802)	gh761_rs11530(N/A|-12.3433|0.7115674|587|624|431|470|N/A)	ckv90_rs11625(N/A|-18.0775|0.069182|671|770|79|167|GeneID:61190164)	RluA family pseudouridine synthase		0
0.300245	0.0617393	lm6179_rs05835(acpS|-11.0354|0.87391|69|96|384|414|N/A)	lse_rs03935(acpS|-19.1524|0.0288536|242|288|65|103|GeneID:32488827)	lmrg_rs04430(acpS|-12.129|0.6801605|395|412|18|34|N/A)	jl52_rs04430(acpS|-12.6788|0.427535|242|269|74|101|GeneID:57075808)	lmo0885(acpS|-12.1347|0.7001602|395|412|18|34|GeneID:986540)	gh761_rs04085(acpS|-15.1516|0.2124423|322|371|201|249|N/A)	ckv90_rs04460(acpS|-11.1625|0.719985|362|411|18|76|GeneID:61188755)	holo-ACP synthase		0
0.300245	0.0619648	lm6179_rs09040(N/A|-11.3622|0.8982191|128|168|6|45|N/A)	lse_rs11780(N/A|-15.6849|0.1887552|596|655|285|337|GeneID:32490000)	lmrg_rs12270(N/A|-11.3622|0.8833371|128|168|6|45|N/A)	jl52_rs12275(N/A|-19.0936|0.0382122|880|964|235|332|GeneID:57077350)	lmo2417(N/A|-11.3622|0.8946825|128|168|6|45|GeneID:987469)	gh761_rs10545(N/A|-11.9379|0.7716749|130|171|143|183|N/A)	ckv90_rs12245(N/A|-13.4714|0.4302096|613|761|85|231|GeneID:61190285)	MetQ/NlpA family ABC transporter substrate-binding protein		0
0.300245	0.0620348	lm6179_rs10800(dnaK|-11.6713|0.9244802|1134|1197|132|187|N/A)	lse_rs06910(dnaK|-17.9362|0.1058325|1861|1910|197|246|GeneID:32489579)	lmrg_rs07330(dnaK|-11.6265|0.9166126|1134|1197|132|187|N/A)	jl52_rs07510(dnaK|-14.6912|0.3349712|1883|1936|382|427|GeneID:57076412)	lmo1473(dnaK|-11.6454|0.9237617|1134|1197|132|187|GeneID:986290)	gh761_rs01100(dnaK|-13.9325|0.5531077|1885|1925|207|246|N/A)	ckv90_rs07575(dnaK|-17.9002|0.1063449|591|656|72|146|GeneID:61189364)	molecular chaperone DnaK		0
0.300245	0.0621902	lm6179_rs03005(thiE|-14.9072|0.3393521|824|845|170|192|N/A)		lmrg_rs01660(thiE|-19.2493|0.053616|418|490|147|204|N/A)		lmo0318(thiE|-19.3515|0.0562904|418|490|147|204|GeneID:987536)	gh761_rs06895(thiE|-15.2066|0.2546262|440|466|380|400|N/A)	ckv90_rs01520(thiE|-9.8949|0.9366234|455|490|355|389|GeneID:61188182)	thiamine phosphate synthase		0
0.300245	0.0622295	lm6179_rs10645(N/A|-16.8457|0.1660847|855|888|4|46|N/A)	lse_rs06760(N/A|-12.935|0.5029469|862|900|118|154|GeneID:32489278)	lmrg_rs07175(N/A|-16.8457|0.1523545|855|888|4|46|N/A)	jl52_rs07360(N/A|-12.8638|0.475938|479|519|393|430|GeneID:57076382)	lmo1442(N/A|-16.8457|0.164574|855|888|4|46|GeneID:986764)	gh761_rs01250(N/A|-13.2663|0.5284529|862|885|3|25|N/A)	ckv90_rs07425(N/A|-16.8559|0.1062559|347|425|301|383|GeneID:61189334)	AzlC family ABC transporter permease		0
0.300245	0.062297	lm6179_rs12305(virB|-18.4694|0.0886432|918|967|3|37|N/A)	lse_rs08660(N/A|-11.5218|0.7540504|948|964|20|36|GeneID:32490281)	lmrg_rs08825(virB|-18.4694|0.0807344|918|967|3|37|N/A)	jl52_rs09110(N/A|-14.4233|0.2731042|918|938|4|26|GeneID:57076728)	lmo1747(N/A|-18.4694|0.0880478|918|967|3|37|GeneID:985559)	gh761_rs14075(N/A|-13.121|0.5634301|514|573|347|414|N/A)	ckv90_rs09100(N/A|-10.3992|0.8996439|901|938|4|42|GeneID:61189663)	ABC transporter ATP-binding protein VirB		0
0.300245	0.0623543	lm6179_rs04850(N/A|-17.0286|0.2326683|315|334|386|408|N/A)	lse_rs03015(N/A|-15.7526|0.254454|1488|1527|199|249|GeneID:32489832)	lmrg_rs03455(N/A|-16.9871|0.2180824|315|334|385|407|N/A)	jl52_rs03425(N/A|-15.0647|0.2960594|1879|1926|230|280|GeneID:57075617)	lmo0688(N/A|-16.9907|0.2335644|315|334|386|408|GeneID:986281)	gh761_rs05015(N/A|-17.8113|0.1407305|1631|1712|79|150|N/A)	ckv90_rs03400(N/A|-17.5316|0.1254442|313|334|386|410|GeneID:61188546)	glycosyltransferase family 2 protein		0
0.300245	0.0623762	lm6179_rs01460(N/A|-14.9081|0.4368382|1293|1327|379|407|N/A)	lse_rs00085(N/A|-18.8062|0.0659919|1319|1352|142|173|GeneID:32490932)	lmrg_rs00090(N/A|-12.231|0.8236992|760|784|273|296|N/A)	jl52_rs00335(N/A|-15.5693|0.2187587|945|990|377|413|GeneID:57075015)	lmo0018(N/A|-12.2697|0.8337625|760|784|274|297|GeneID:984990)	gh761_rs08275(N/A|-11.9415|0.831156|962|990|384|409|N/A)	ckv90_rs00085(N/A|-15.1341|0.282379|1293|1327|379|407|GeneID:61187901)	6-phospho-beta-glucosidase		0
0.300245	0.0623886	lm6179_rs11045(dtd|-15.2606|0.264905|64|126|174|239|N/A)	lse_rs07145(dtd|-17.0711|0.0813266|120|166|210|245|GeneID:32489237)	lmrg_rs07575(dtd|-15.3963|0.2321799|64|126|174|238|N/A)	jl52_rs07750(dtd|-12.4798|0.4857542|542|576|379|415|GeneID:57076459)	lmo1522(N/A|-14.9174|0.2993396|64|126|174|239|GeneID:987785)	gh761_rs00860(dtd|-12.0127|0.6889267|233|273|464|502|N/A)	ckv90_rs07820(dtd|-10.7308|0.8136727|218|272|328|392|GeneID:61189412)	D-aminoacyl-tRNA deacylase		0
0.301284	0.0628013	lm6179_rs04155(N/A|-22.8552|0.0086795|132|160|12|38|N/A)		lmrg_rs02750(N/A|-15.4935|0.194369|216|354|19|148|N/A)	jl52_rs02655(N/A|-10.0107|0.8652193|142|160|437|455|GeneID:57075464)	lmo0550(N/A|-16.3531|0.1459223|216|354|19|148|GeneID:985431)	gh761_rs05735(N/A|-13.704|0.3617948|140|162|8|30|N/A)		LPXTG cell wall anchor domain-containing protein		0
0.301284	0.062816	lm6179_rs05955(N/A|-15.7248|0.2277741|445|459|479|492|N/A)	lse_rs04055(N/A|-12.7088|0.4972012|445|460|473|488|GeneID:32490721)	lmrg_rs04560(N/A|-12.7889|0.6031314|393|420|300|323|N/A)	jl52_rs04550(N/A|-16.5988|0.0911608|59|195|258|403|GeneID:57075832)	lmo0905(N/A|-15.7746|0.2211166|445|459|479|492|GeneID:986916)	gh761_rs03965(N/A|-11.9813|0.7052383|15|62|267|321|N/A)	ckv90_rs04585(N/A|-10.5195|0.8522804|609|673|379|429|GeneID:61188780)	tyrosine phosphatase family protein		0
0.302315	0.063302	lm6179_rs12965(N/A|-15.3612|0.4122061|64|95|382|413|N/A)	lse_rs09370(N/A|-18.0694|0.1022286|1427|1480|425|466|GeneID:32490694)	lmrg_rs09480(N/A|-14.0599|0.5755857|424|444|147|166|N/A)	jl52_rs09775(N/A|-12.9361|0.5958534|1948|1995|380|428|GeneID:57076861)	lmo1875(N/A|-15.3612|0.4080495|64|95|382|413|GeneID:985821)	gh761_rs13405(N/A|-14.7209|0.4381936|549|588|279|326|N/A)	ckv90_rs09770(N/A|-17.4059|0.1312154|64|95|382|413|GeneID:61189796)	ABC-F family ATP-binding cassette domain-containing protein		0
0.302315	0.0633561	lm6179_rs14235(N/A|-15.3741|0.3588405|1346|1378|379|409|N/A)	lse_rs10635(N/A|-12.5403|0.6458678|377|397|187|208|GeneID:32489760)	lmrg_rs10750(N/A|-14.418|0.462814|96|212|198|314|N/A)	jl52_rs11110(N/A|-13.5386|0.4446658|487|517|260|283|GeneID:57077122)	lmo2125(N/A|-15.3741|0.355173|1346|1378|379|409|GeneID:987894)	gh761_rs12140(N/A|-13.7845|0.5227893|96|229|189|316|N/A)	ckv90_rs11030(N/A|-19.7939|0.0402658|96|229|189|315|GeneID:61190045)	extracellular solute-binding protein		0
0.302315	0.0634319	lm6179_rs05990(N/A|-18.1877|0.1021553|451|489|325|368|N/A)	lse_rs04090(N/A|-11.2194|0.8079005|183|212|455|488|GeneID:32490725)	lmrg_rs04595(N/A|-16.0105|0.2248029|451|499|317|367|N/A)	jl52_rs04585(N/A|-15.5621|0.1749242|204|227|471|495|GeneID:57075839)	lmo0912(N/A|-18.1877|0.1014057|451|489|325|368|GeneID:986984)	gh761_rs03930(N/A|-13.1215|0.5709786|454|519|92|157|N/A)	ckv90_rs04615(N/A|-13.3029|0.4527808|183|218|455|492|GeneID:61188786)	formate/nitrite transporter family protein		0
0.302315	0.0634553	lm6179_rs08955(N/A|-15.3602|0.3738877|298|319|379|408|N/A)	lse_rs11865(N/A|-18.5239|0.0734222|235|265|207|234|GeneID:32488192)	lmrg_rs12355(N/A|-15.353|0.3502478|298|319|378|407|N/A)	jl52_rs12360(N/A|-12.857|0.5675344|760|779|85|109|GeneID:57077365)	lmo2434(N/A|-15.3602|0.3700761|298|319|379|408|GeneID:987419)	gh761_rs10460(N/A|-16.7578|0.1864563|650|714|266|319|N/A)	ckv90_rs12330(N/A|-15.0313|0.291135|1306|1377|76|157|GeneID:61190302)	glutamate decarboxylase		0
0.30321	0.0638003	lm6179_rs02085(N/A|-12.2814|0.8419115|992|1051|144|197|N/A)	lse_rs00625(N/A|-17.4383|0.118758|820|897|124|207|GeneID:32490422)	lmrg_rs00650(N/A|-12.1927|0.8343689|992|1051|144|197|N/A)	jl52_rs00830(N/A|-13.0632|0.5434422|138|226|222|308|GeneID:57075111)	lmo0132(N/A|-15.7711|0.3295262|1162|1227|232|298|GeneID:986732)	gh761_rs07780(N/A|-14.7561|0.4031736|992|1051|145|198|N/A)	ckv90_rs00555(N/A|-17.0682|0.135718|772|787|132|148|GeneID:61187995)	IMP dehydrogenase		0
0.30321	0.063856	lm6179_rs15140(N/A|-16.309|0.275613|166|208|381|413|N/A)	lse_rs11450(N/A|-18.5642|0.0750455|1175|1217|199|245|GeneID:32488372)	lmrg_rs11915(N/A|-15.9985|0.2860645|197|230|379|408|N/A)	jl52_rs11940(N/A|-13.7157|0.4422546|768|779|454|465|GeneID:57077284)	lmo2364(N/A|-14.19|0.3317852|400|435|274|310|GeneID:984429)	gh761_rs10880(N/A|-15.5477|0.305361|1671|1710|275|317|N/A)		helix-turn-helix domain-containing protein		0
0.303231	0.0639669	lm6179_rs04200(N/A|-15.7719|0.277113|816|829|264|277|N/A)	lse_rs02345(N/A|-16.3893|0.1460171|686|731|207|240|GeneID:32489123)	lmrg_rs02795(N/A|-15.7523|0.2586883|816|829|263|276|N/A)	jl52_rs02710(N/A|-12.4867|0.5708177|866|908|389|430|GeneID:57075475)	lmo0559(N/A|-15.776|0.2738831|816|829|264|277|GeneID:985234)	gh761_rs05665(N/A|-17.3186|0.1221298|777|829|265|324|N/A)	ckv90_rs02730(N/A|-10.817|0.8627893|500|526|219|246|GeneID:61188413)	magnesium transporter CorA family protein		0
0.3034	0.0641091	lm6179_rs01985(N/A|-13.8293|0.5010364|570|582|20|32|N/A)	lse_rs00580(N/A|-13.8418|0.3649651|10|53|168|207|GeneID:32490459)	lmrg_rs00550(N/A|-16.3329|0.1862784|343|368|275|306|N/A)	jl52_rs00785(N/A|-18.6721|0.041211|418|454|319|356|GeneID:57075102)	lmo0112(N/A|-13.8293|0.4962208|570|582|20|32|GeneID:986655)	gh761_rs07880(N/A|-11.6514|0.7964669|793|815|381|404|N/A)	ckv90_rs00500(N/A|-10.5644|0.8730544|264|317|391|444|GeneID:61187984)	Crp/Fnr family transcriptional regulator		0
0.303777	0.0642953	lm6179_rs06060(ltaS|-17.7154|0.182414|2118|2152|18|46|N/A)	lse_rs04140(ltaS|-15.3958|0.2931154|529|599|73|149|GeneID:32488424)	lmrg_rs04665(ltaS|-14.6722|0.4867508|2137|2152|18|33|N/A)	jl52_rs04660(ltaS|-16.2935|0.1867623|529|597|73|147|GeneID:57075854)	lmo0927(N/A|-14.6722|0.5096763|2137|2152|18|33|GeneID:986782)	gh761_rs03860(ltaS|-18.7141|0.0989943|529|597|75|149|N/A)	ckv90_rs04660(ltaS|-12.3165|0.7283256|636|664|294|323|GeneID:61188795)	lipoteichoic acid synthase LtaS		0
0.303859	0.0644194	lm6179_rs09770(sipX|-14.1343|0.4290815|24|97|226|304|N/A)	lse_rs05905(sipX|-10.1773|0.9129673|322|358|355|390|GeneID:32490120)	lmrg_rs06310(sipX|-13.9245|0.4334809|24|97|225|303|N/A)	jl52_rs06465(sipX|-11.9389|0.6068275|153|188|3|32|GeneID:57076203)	lmo1269(N/A|-14.1343|0.4247837|24|97|226|304|GeneID:985087)	gh761_rs02275(sipX|-14.7999|0.2861742|1|36|455|493|N/A)	ckv90_rs06565(sipX|-19.2632|0.0335875|4|56|435|487|GeneID:61189163)	type I signal peptidase SipX		0
0.304528	0.0647472	lm6179_rs07875(N/A|-17.2485|0.169312|840|866|6|33|N/A)	lse_rs03570(N/A|-13.142|0.5255087|904|937|375|398|GeneID:32489087)	lmrg_rs13100(N/A|-19.8568|0.0540258|840|866|6|33|N/A)	jl52_rs04040(N/A|-14.3139|0.3213581|779|795|321|337|GeneID:57075737)	lmo2581(N/A|-17.1193|0.17641|840|866|6|33|GeneID:985386)	gh761_rs09710(N/A|-17.0235|0.1499549|842|866|6|30|N/A)	ckv90_rs13080(N/A|-14.6453|0.3073325|719|756|17|53|GeneID:61190449)	ABC transporter permease		0
0.304528	0.0648148	lm6179_rs05950(N/A|-16.313|0.2016076|64|109|66|108|N/A)	lse_rs04050(N/A|-12.5122|0.5678924|368|403|76|110|GeneID:32489295)	lmrg_rs04555(N/A|-16.3115|0.1856539|64|109|66|108|N/A)	jl52_rs04545(N/A|-13.0744|0.4368125|539|563|77|100|GeneID:57075831)	lmo0904(N/A|-16.3115|0.1997834|64|109|66|108|GeneID:986917)	gh761_rs03970(N/A|-16.2672|0.1676471|25|171|17|150|N/A)	ckv90_rs04580(N/A|-16.4997|0.1212103|330|402|76|149|GeneID:61188779)	YdeI/OmpD-associated family protein		0
0.304528	0.064957	lm6179_rs05525(N/A|-14.1885|0.440068|806|840|120|149|N/A)	lse_rs03610(N/A|-14.7032|0.2574812|620|690|163|219|GeneID:32488868)	lmrg_rs04120(N/A|-14.2527|0.4043997|806|840|120|149|N/A)	jl52_rs04080(N/A|-12.6573|0.5010798|479|498|184|203|GeneID:57075745)	lmo0821(N/A|-14.2534|0.4262632|806|840|120|149|GeneID:985377)	gh761_rs04405(N/A|-12.7786|0.6023228|440|502|188|237|N/A)	ckv90_rs04200(N/A|-18.6547|0.0471232|806|842|121|152|GeneID:61188704)	transmembrane domain-containing protein		0
0.304528	0.0649887	lm6179_rs06610(N/A|-16.3766|0.251003|1079|1105|70|105|N/A)		lmrg_rs05220(N/A|-16.3766|0.2320373|1079|1105|70|105|N/A)	jl52_rs05230(N/A|-17.6991|0.0860348|1370|1423|58|104|GeneID:57075966)	lmo1036(N/A|-16.3766|0.248487|1079|1105|70|105|GeneID:984797)			DUF4038 domain-containing protein		0
0.304729	0.0651387	lm6179_rs11605(trpC|-17.44|0.134452|764|790|261|284|N/A)	lse_rs07705(trpC|-14.4878|0.2939478|228|265|136|185|GeneID:32490506)	lmrg_rs08125(trpC|-17.3977|0.1251377|764|790|260|283|N/A)	jl52_rs08355(trpC|-14.0441|0.3156876|552|589|265|301|GeneID:57076578)	lmo1630(trpC|-17.44|0.1333216|764|790|261|284|GeneID:985709)	gh761_rs00320(trpC|-14.5572|0.345794|228|264|137|187|N/A)	ckv90_rs08380(trpC|-16.2066|0.1439873|868|919|384|446|GeneID:61189522)	indole-3-glycerol phosphate synthase TrpC		0
0.304812	0.0653319	lm6179_rs01385(N/A|-15.8582|0.3098335|1228|1350|153|298|N/A)	lse_rs00015(N/A|-13.7591|0.4572255|1179|1203|1|26|GeneID:32489676)	lmrg_rs00015(N/A|-17.9578|0.1287514|1228|1350|153|297|N/A)	jl52_rs00265(N/A|-14.6874|0.3003423|569|603|10|43|GeneID:57075001)	lmo0003(N/A|-15.8582|0.3066658|1228|1350|153|298|GeneID:984420)	gh761_rs08345(N/A|-14.4064|0.4370538|420|509|91|165|N/A)	ckv90_rs00015(N/A|-18.7066|0.0656055|898|994|76|166|GeneID:61187887)	MATE family efflux transporter		0
0.304812	0.0654901	lm6179_rs08280(cls|-16.0382|0.2986912|39|67|262|293|N/A)	lse_rs12215(cls|-12.5076|0.6697975|1565|1618|384|434|GeneID:32489409)	lmrg_rs12705(cls|-16.071|0.2739743|39|67|261|292|N/A)	jl52_rs12730(cls|-14.3538|0.3487731|195|248|273|322|GeneID:57077435)	lmo2503(N/A|-16.0382|0.2956431|39|67|262|293|GeneID:987903)	gh761_rs10110(cls|-20.8865|0.0340665|552|572|459|480|N/A)	ckv90_rs12685(cls|-15.2504|0.2714313|45|67|262|283|GeneID:61190370)	cardiolipin synthase		0
0.304812	0.065492	lm6179_rs05820(N/A|-17.0395|0.1316247|257|296|245|282|N/A)	lse_rs03920(N/A|-11.025|0.7854704|575|588|224|237|GeneID:32488253)	lmrg_rs04415(N/A|-19.7784|0.0373179|257|296|244|281|N/A)	jl52_rs04415(N/A|-14.6588|0.2109479|524|534|453|463|GeneID:57075805)	lmo0882(N/A|-17.0395|0.130528|257|296|245|282|GeneID:986548)	gh761_rs04100(N/A|-12.0773|0.6850622|176|199|5|37|N/A)	ckv90_rs04445(N/A|-11.4515|0.7013424|276|350|85|151|GeneID:61188752)	PH domain-containing protein		0
0.304812	0.0655925	lm6179_rs04805(N/A|-21.3374|0.0318485|662|810|20|144|N/A)	lse_rs02970(N/A|-15.3362|0.2369927|76|109|197|231|GeneID:32489046)	lmrg_rs03410(N/A|-16.2702|0.2241908|1094|1132|207|243|N/A)	jl52_rs03380(N/A|-10.5245|0.895117|581|644|130|188|GeneID:57075608)	lmo0679(flhB|-16.0089|0.2649105|1094|1132|207|244|GeneID:986322)	gh761_rs05060(N/A|-16.6695|0.1704253|1017|1132|208|321|N/A)	ckv90_rs03355(N/A|-15.8137|0.192626|992|1053|263|318|GeneID:61188537)	flagellar type III secretion system protein FlhB		0
0.304812	0.0656913	lm6179_rs05185(N/A|-18.422|0.0932678|280|318|263|307|N/A)	lse_rs03275(N/A|-12.7865|0.5472726|786|800|374|388|GeneID:32489375)	lmrg_rs03790(N/A|-16.6827|0.1730009|265|318|262|318|N/A)		lmo0755(N/A|-16.7771|0.1796307|265|318|263|319|GeneID:985516)	gh761_rs04755(N/A|-17.1654|0.1247457|299|334|379|408|N/A)	ckv90_rs03695(N/A|-13.8951|0.3693618|453|505|69|102|GeneID:61188605)	SGNH/GDSL hydrolase family protein		0
0.305186	0.065879	lm6179_rs12295(virR|-14.9029|0.3453415|755|771|265|282|N/A)	lse_rs08650(virR|-18.7078|0.0474259|50|198|211|333|GeneID:32489304)	lmrg_rs08815(virR|-13.6166|0.5036049|755|771|264|281|N/A)	jl52_rs09100(virR|-13.7426|0.3419222|486|522|175|205|GeneID:57076726)	lmo1745(N/A|-13.645|0.5220405|755|771|265|282|GeneID:985561)	gh761_rs14085(virR|-12.0159|0.7354082|466|526|263|320|N/A)	ckv90_rs09090(virR|-14.9812|0.2283191|104|136|379|411|GeneID:61189661)	two-component system response regulator VirR		0
0.30584	0.0661535	lm6179_rs04835(motA|-13.6055|0.5639071|45|96|227|283|N/A)	lse_rs03000(motA|-17.8527|0.0765481|853|916|154|219|GeneID:32488554)	lmrg_rs03440(motA|-13.6031|0.5361423|45|96|226|282|N/A)	jl52_rs03410(motA|-11.0451|0.8070482|293|318|299|325|GeneID:57075614)	lmo0685(N/A|-13.6461|0.5521813|45|96|227|283|GeneID:985036)	gh761_rs05030(motA|-14.1348|0.4172242|386|407|87|109|N/A)	ckv90_rs03385(motA|-16.2431|0.1478582|29|167|142|290|GeneID:61188543)	flagellar motor stator protein MotA		0
0.30584	0.066235	lm6179_rs13005(N/A|-18.0436|0.1343805|995|1055|130|191|N/A)	lse_rs09410(N/A|-15.2671|0.2645942|765|819|251|309|GeneID:32490877)	lmrg_rs09520(N/A|-18.1816|0.1163434|995|1055|130|191|N/A)	jl52_rs09815(N/A|-16.5204|0.1431875|652|730|229|292|GeneID:57076869)	lmo1884(N/A|-16.6639|0.2261918|1013|1055|130|172|GeneID:985809)	gh761_rs13365(N/A|-15.831|0.2599131|1150|1294|243|384|N/A)	ckv90_rs09810(N/A|-14.0574|0.4024946|780|819|250|285|GeneID:61189804)	nucleobase:cation symporter-2 family protein		0
0.306438	0.0665407	lm6179_rs02190(N/A|-14.201|0.6121673|331|347|264|283|N/A)	lse_rs00675(N/A|-14.7526|0.3899273|2063|2146|358|433|GeneID:32488375)	lmrg_rs00755(N/A|-14.1777|0.5878182|864|906|267|312|N/A)	jl52_rs00895(N/A|-20.893|0.0311442|284|325|262|306|GeneID:57075123)	lmo0157(N/A|-14.3727|0.5803509|2003|2016|206|220|GeneID:986835)	gh761_rs07690(N/A|-16.3268|0.2708563|959|996|262|309|N/A)	ckv90_rs00650(N/A|-12.7998|0.674316|1992|2027|374|409|GeneID:61188013)	ATP-dependent DNA helicase		0
0.306438	0.0665796	lm6179_rs14825(N/A|-16.3653|0.2461617|951|989|135|164|N/A)	lse_rs11180(N/A|-15.7479|0.21203|957|988|80|111|GeneID:32489757)	lmrg_rs11350(N/A|-16.3568|0.2282016|951|989|135|164|N/A)	jl52_rs11675(N/A|-15.7494|0.1890597|609|650|141|186|GeneID:57077233)	lmo2238(N/A|-16.3653|0.2437014|951|989|135|164|GeneID:984611)	gh761_rs11560(N/A|-14.0505|0.4739495|1023|1043|333|352|N/A)	ckv90_rs11595(N/A|-16.8123|0.1358152|914|1009|80|158|GeneID:61190158)	MFS transporter		0
0.307247	0.0671341	lm6179_rs10090(pnp|-13.1138|0.7685281|1050|1102|121|166|N/A)	lse_rs06200(pnp|-14.4673|0.4186214|1067|1102|171|205|GeneID:32490682)	lmrg_rs06620(pnp|-12.6228|0.8158805|1775|1794|88|108|N/A)	jl52_rs06765(pnp|-16.3723|0.1889561|505|539|277|305|GeneID:57076263)	lmo1331(pnpA|-13.1138|0.7634679|1050|1102|121|166|GeneID:987712)	gh761_rs01935(pnp|-16.6413|0.2340752|1723|1764|145|187|N/A)	ckv90_rs06865(pnp|-17.9457|0.1127813|1276|1295|130|149|GeneID:61189223)	polyribonucleotide nucleotidyltransferase		0
0.307247	0.0675329	lm6179_rs01320(rhaD|-15.2745|0.3215928|544|579|195|220|N/A)		lmrg_rs14485(rhaD|-16.2272|0.2073479|920|948|207|239|N/A)		lmo2847(N/A|-15.3848|0.3057497|173|223|225|282|GeneID:986387)	gh761_rs08410(rhaD|-19.3161|0.0492184|173|313|142|283|N/A)	ckv90_rs01815(rhaD|-14.8556|0.2587106|917|930|378|392|GeneID:61188239)	rhamnulose-1-phosphate aldolase		0
0.307247	0.0676728	lm6179_rs12935(N/A|-15.0979|0.3636439|35|125|383|481|N/A)	lse_rs09340(N/A|-14.8162|0.2843593|868|905|377|412|GeneID:32490209)	lmrg_rs09450(N/A|-13.2122|0.6206871|35|125|382|480|N/A)	jl52_rs09740(N/A|-16.4375|0.1314488|439|559|362|483|GeneID:57076854)	lmo1869(N/A|-15.0979|0.3599299|35|125|383|481|GeneID:985825)	gh761_rs13435(N/A|-17.7617|0.1051922|870|904|380|415|N/A)	ckv90_rs09735(N/A|-13.3118|0.4754725|755|799|15|52|GeneID:61189789)	aromatic acid exporter family protein		0
0.307247	0.0677768	lm6179_rs05705(N/A|-10.7046|0.9718297|318|339|88|110|N/A)	lse_rs03805(N/A|-16.0018|0.199839|465|614|87|224|GeneID:32490134)	lmrg_rs04300(N/A|-11.4377|0.9109341|1266|1294|378|405|N/A)	jl52_rs04280(N/A|-15.8788|0.1870904|326|350|176|198|GeneID:57075780)	lmo0859(N/A|-11.4379|0.9201439|1266|1294|379|406|GeneID:985026)	gh761_rs04245(N/A|-16.7868|0.1796831|1283|1298|267|282|N/A)	ckv90_rs04390(N/A|-15.9828|0.1978009|864|905|99|149|GeneID:61188741)	ABC transporter substrate-binding protein		0
0.307247	0.0678212	lm6179_rs12210(N/A|-15.6686|0.4447754|2111|2163|224|283|N/A)	lse_rs08565(N/A|-19.3812|0.0790691|597|648|264|313|GeneID:32489136)	lmrg_rs08730(N/A|-15.8044|0.4006736|1633|1668|453|488|N/A)	jl52_rs09015(N/A|-15.6745|0.2883693|2091|2118|251|279|GeneID:57076709)	lmo1728(N/A|-15.7551|0.4289495|154|195|262|308|GeneID:985695)	gh761_rs14170(N/A|-13.825|0.6519292|1651|1668|455|472|N/A)	ckv90_rs09005(N/A|-16.8857|0.2025273|1848|1887|17|54|GeneID:61189644)	1 2-beta-oligoglucan phosphorylase		0
0.307247	0.0680878	lm6179_rs06150(N/A|-14.4491|0.4709146|1297|1328|66|93|N/A)	lse_rs04235(N/A|-13.0393|0.5474118|560|707|205|350|GeneID:32490566)	lmrg_rs04760(N/A|-14.4805|0.439202|527|539|152|164|N/A)	jl52_rs04755(N/A|-16.0306|0.1647397|483|508|142|167|GeneID:57075872)	lmo0945(N/A|-14.422|0.4702805|1297|1328|66|93|GeneID:986792)	gh761_rs03765(N/A|-18.6745|0.0764015|667|730|260|320|N/A)	ckv90_rs04760(N/A|-11.4502|0.7962478|875|901|83|108|GeneID:61188815)	MBL fold metallo-hydrolase		0
0.307247	0.0681043	lm6179_rs10305(N/A|-13.1968|0.6834088|668|730|193|246|N/A)	lse_rs06415(N/A|-19.8344|0.0400102|40|105|154|220|GeneID:32489016)	lmrg_rs06835(N/A|-13.8176|0.5548134|306|325|350|368|N/A)	jl52_rs06980(N/A|-13.1519|0.5028476|524|570|380|435|GeneID:57076306)	lmo1374(N/A|-13.1968|0.6780627|668|730|193|246|GeneID:987858)	gh761_rs01605(N/A|-13.7317|0.5301804|742|797|224|289|N/A)	ckv90_rs07080(N/A|-16.7673|0.1410223|233|256|188|207|GeneID:61189265)	dihydrolipoamide acetyltransferase family protein		0
0.307247	0.0681712	lm6179_rs11510(N/A|-14.4321|0.4664473|17|50|199|233|N/A)	lse_rs07585(N/A|-14.2964|0.3544557|288|311|63|84|GeneID:32488636)	lmrg_rs08025(N/A|-16.0165|0.2494597|428|577|27|166|N/A)	jl52_rs08210(N/A|-9.73811|0.9634689|867|937|392|450|GeneID:57076551)	lmo1611(N/A|-16.0165|0.2666878|428|577|27|166|GeneID:985736)	gh761_rs00415(N/A|-19.6429|0.049139|422|567|37|168|N/A)	ckv90_rs08285(N/A|-13.2247|0.5004359|269|417|302|442|GeneID:61189503)	M42 family metallopeptidase		0
0.307247	0.0682299	lm6179_rs05425(N/A|-16.6225|0.1744113|495|518|182|203|N/A)	lse_rs03505(N/A|-11.1771|0.7895102|356|375|8|25|GeneID:32488182)	lmrg_rs04025(N/A|-16.4319|0.1730558|495|518|182|203|N/A)	jl52_rs03955(N/A|-13.457|0.3741387|419|501|230|328|GeneID:57075721)	lmo0802(N/A|-16.8204|0.159557|495|518|182|203|GeneID:985413)	gh761_rs04525(N/A|-17.4073|0.1005003|334|375|8|47|N/A)	ckv90_rs03920(N/A|-15.1498|0.2087115|330|375|4|51|GeneID:61188649)	GTP pyrophosphokinase family protein		0
0.307247	0.0683146	lm6179_rs04165(N/A|-15.6794|0.3004674|1216|1232|92|109|N/A)	lse_rs00550(N/A|-12.5459|0.6212433|917|944|384|411|GeneID:32490483)	lmrg_rs02760(N/A|-15.6612|0.2808801|1216|1232|92|109|N/A)	jl52_rs02665(N/A|-16.6132|0.1239415|754|795|384|433|GeneID:57075466)	lmo0552(N/A|-15.6794|0.2974001|1216|1232|92|109|GeneID:986885)	gh761_rs05725(N/A|-16.7724|0.1623918|959|1043|39|110|N/A)		DUF916 and DUF3324 domain-containing protein		0
0.307247	0.0684713	lm6179_rs06220(N/A|-14.4966|0.4547274|976|1005|16|46|N/A)	lse_rs04330(N/A|-12.0803|0.699798|15|23|357|365|GeneID:32489456)	lmrg_rs04830(N/A|-14.4966|0.4278824|976|1005|16|46|N/A)	jl52_rs04850(N/A|-15.6476|0.1875116|3|32|268|297|GeneID:57075890)	lmo0959(N/A|-12.814|0.7171825|976|1005|16|46|GeneID:986475)	gh761_rs03695(N/A|-18.0725|0.0953635|550|582|416|444|N/A)	ckv90_rs04845(N/A|-15.4157|0.2263148|987|1035|225|263|GeneID:61188832)	glycosyltransferase family 4 protein		0
0.307247	0.0684913	lm6179_rs15140(N/A|-16.309|0.275613|166|208|381|413|N/A)	lse_rs11450(N/A|-18.5642|0.0750455|1175|1217|199|245|GeneID:32488372)	lmrg_rs11915(N/A|-15.9985|0.2860645|197|230|379|408|N/A)	jl52_rs11940(N/A|-13.7157|0.4422546|768|779|454|465|GeneID:57077284)	lmo2365(N/A|-15.9863|0.2738156|197|230|380|409|GeneID:984424)	gh761_rs10880(N/A|-15.5477|0.305361|1671|1710|275|317|N/A)		helix-turn-helix domain-containing protein		0
0.307247	0.0685161	lm6179_rs11670(N/A|-11.245|0.8596405|174|184|274|285|N/A)	lse_rs07770(N/A|-11.2358|0.736737|170|187|225|240|GeneID:32488520)	lmrg_rs08190(N/A|-11.5325|0.7983553|170|186|225|238|N/A)	jl52_rs08420(N/A|-14.6097|0.2059192|84|113|208|236|GeneID:57076591)	lmo1643(N/A|-12.3431|0.6829841|170|187|225|239|GeneID:985686)	gh761_rs00255(N/A|-16.0683|0.1520614|59|179|303|411|N/A)	ckv90_rs08445(N/A|-15.5677|0.1507175|75|185|199|291|GeneID:61189535)	general stress protein		0
0.307247	0.0686021	lm6179_rs06405(N/A|-13.0619|0.6793572|996|1016|10|30|N/A)	lse_rs04505(N/A|-18.8299|0.0553794|574|620|125|169|GeneID:32488937)	lmrg_rs05015(N/A|-13.0619|0.6523724|996|1016|10|30|N/A)	jl52_rs05025(N/A|-11.9963|0.6728141|453|490|444|473|GeneID:57075925)	lmo0995(N/A|-15.7353|0.291415|797|820|9|32|GeneID:986413)	gh761_rs03510(N/A|-14.8583|0.3429136|589|602|133|146|N/A)	ckv90_rs05030(N/A|-13.3863|0.470118|978|1012|14|43|GeneID:61188869)	acyltransferase family protein		0
0.307247	0.0686561	lm6179_rs03835(aroD|-15.5087|0.2869988|585|659|86|168|N/A)	lse_rs02050(aroD|-10.8073|0.8597502|367|384|269|286|GeneID:32490016)	lmrg_rs02455(aroD|-14.1963|0.4290291|585|659|86|168|N/A)	jl52_rs02315(aroD|-13.7661|0.3510559|369|384|266|281|GeneID:57075398)	lmo0491(aroD|-13.9613|0.4869354|585|659|86|168|GeneID:985226)	gh761_rs06010(aroD|-13.3127|0.5299428|523|659|87|234|N/A)	ckv90_rs02420(aroD|-19.4172|0.0363123|528|659|85|229|GeneID:61188352)	type I 3-dehydroquinate dehydratase		0
0.307247	0.0687546	lm6179_rs08400(N/A|-18.1329|0.1370812|905|949|279|318|N/A)	lse_rs12095(N/A|-11.1272|0.8769511|878|917|423|463|GeneID:32488281)	lmrg_rs12585(N/A|-18.0089|0.131691|905|949|278|317|N/A)	jl52_rs12590(N/A|-16.3443|0.1621899|1336|1361|378|406|GeneID:57077409)	lmo2479(N/A|-18.0488|0.1404245|905|949|279|318|GeneID:987336)	gh761_rs10230(N/A|-15.9066|0.2646355|898|968|264|320|N/A)	ckv90_rs12565(N/A|-12.0746|0.7305921|73|98|381|413|GeneID:61190346)	Derived by automated computational analysis using gene prediction method: Protein Homology.		0
0.307247	0.0687573	lm6179_rs06625(N/A|-14.3806|0.4123349|229|281|192|240|N/A)	lse_rs04695(N/A|-11.9567|0.662369|56|90|234|270|GeneID:32489826)	lmrg_rs05235(N/A|-13.152|0.577455|229|281|192|239|N/A)	jl52_rs05245(N/A|-12.8134|0.4759844|431|465|377|409|GeneID:57075969)	lmo1039(N/A|-15.5097|0.2708868|229|281|192|240|GeneID:986741)	gh761_rs03325(N/A|-11.0044|0.8808359|183|255|361|444|N/A)	ckv90_rs05215(N/A|-18.3595|0.0538376|725|791|151|207|GeneID:61188906)	ATP-binding cassette domain-containing protein		0
0.307247	0.0687769	lm6179_rs08415(N/A|-19.1122|0.0794824|418|461|464|492|N/A)	lse_rs12080(N/A|-12.6613|0.6031827|672|724|294|349|GeneID:32488204)	lmrg_rs12570(N/A|-17.5512|0.1361983|151|189|262|297|N/A)	jl52_rs12575(N/A|-15.7399|0.1815728|274|381|377|475|GeneID:57077406)	lmo2476(N/A|-17.6077|0.1441539|151|189|263|298|GeneID:987343)	gh761_rs10245(N/A|-12.3918|0.7287591|321|349|379|406|N/A)	ckv90_rs12550(N/A|-12.1403|0.6783065|451|498|158|207|GeneID:61190343)	aldose epimerase family protein		0
0.307247	0.0690884	lm6179_rs06970(N/A|-15.0237|0.2903619|88|140|194|235|N/A)	lse_rs05015(N/A|-17.3138|0.0717928|269|304|359|390|GeneID:32488547)	lmrg_rs05580(N/A|-14.1014|0.3824806|388|420|270|311|N/A)		lmo1126(N/A|-14.3219|0.373446|60|109|261|302|GeneID:986193)	gh761_rs03030(N/A|-14.5343|0.295503|56|109|262|303|N/A)		GNAT family N-acetyltransferase		0
0.307247	0.0691425	lm6179_rs07300(N/A|-16.8173|0.1457552|471|517|5|46|N/A)	lse_rs05350(N/A|-14.0685|0.3013882|339|378|281|321|GeneID:32488676)	lmrg_rs05900(N/A|-16.736|0.1380876|471|517|5|46|N/A)	jl52_rs05940(N/A|-14.0996|0.2685775|464|501|240|278|GeneID:57076104)	lmo1190(N/A|-15.0077|0.2973857|471|517|5|46|GeneID:986103)	gh761_rs02725(N/A|-14.529|0.3045361|532|552|91|111|N/A)	ckv90_rs05870(N/A|-16.0195|0.131498|531|561|79|110|GeneID:61189030)	ECF transporter S component		0
0.307247	0.0694084	lm6179_rs05390(rarD|-19.6796|0.0587538|497|606|131|207|N/A)	lse_rs03475(rarD|-16.5392|0.1385311|839|892|143|189|GeneID:32488261)	lmrg_rs03990(rarD|-15.7969|0.255882|497|554|153|207|N/A)	jl52_rs03925(rarD|-11.773|0.697534|624|637|283|296|GeneID:57075715)	lmo0795(N/A|-13.8996|0.5222703|759|801|125|162|GeneID:985429)	gh761_rs04555(rarD|-12.6104|0.6750546|222|258|254|284|N/A)	ckv90_rs03880(rarD|-14.7419|0.2795981|658|707|13|50|GeneID:61188642)	EamA family transporter RarD		0
0.307247	0.0694664	lm6179_rs03490(pgdA|-18.9511|0.0969886|1255|1300|66|110|N/A)		lmrg_rs02135(pgdA|-18.9511|0.0884069|1255|1300|66|110|N/A)	jl52_rs02065(N/A|-11.6911|0.7611179|751|784|220|248|GeneID:57075353)	lmo0415(N/A|-18.9526|0.0962416|1255|1300|66|110|GeneID:987823)	gh761_rs06410(N/A|-11.8358|0.8428648|898|951|86|149|N/A)	ckv90_rs01955(N/A|-14.2351|0.3868733|515|556|68|107|GeneID:61188266)	peptidoglycan N-acetylglucosamine deacetylase PgdA		0
0.307247	0.0695618	lm6179_rs03255(efeB|-17.8571|0.1424702|495|527|376|403|N/A)		lmrg_rs01900(efeB|-17.0856|0.1766805|1070|1216|18|160|N/A)		lmo0367(N/A|-19.0982|0.0865047|1070|1216|18|160|GeneID:987617)	gh761_rs06675(efeB|-16.8844|0.1695162|627|665|460|497|N/A)		iron uptake transporter deferrochelatase/peroxidase subunit		0
0.307247	0.0697192	lm6179_rs02230(N/A|-12.8156|0.6785759|649|701|18|73|N/A)	lse_rs00735(N/A|-12.3561|0.6088605|229|287|191|251|GeneID:32490301)	lmrg_rs00795(N/A|-12.8156|0.6515689|649|701|18|73|N/A)	jl52_rs00965(N/A|-17.8891|0.0617643|199|277|196|271|GeneID:57075137)	lmo0165(N/A|-12.8156|0.6732257|649|701|18|73|GeneID:986872)	gh761_rs07625(N/A|-14.7323|0.3230376|200|216|141|161|N/A)	ckv90_rs00715(N/A|-14.7853|0.2562032|86|177|301|393|GeneID:61188026)	tRNA1(Val) (adenine(37)-N6)-methyltransferase		0
0.307247	0.0697903	lm6179_rs02240(rsmI|-18.4151|0.0966279|343|384|268|318|N/A)	lse_rs00745(rsmI|-14.2383|0.3395841|362|383|205|242|GeneID:32489586)	lmrg_rs00805(rsmI|-18.3487|0.0905115|343|384|267|317|N/A)	jl52_rs00975(rsmI|-12.2739|0.6040454|66|93|375|406|GeneID:57075139)	lmo0167(N/A|-18.4151|0.0959419|343|384|268|318|GeneID:986880)	gh761_rs07615(rsmI|-15.1509|0.2910443|452|465|17|31|N/A)	ckv90_rs00725(rsmI|-15.2591|0.2249398|368|438|100|173|GeneID:61188028)	16S rRNA (cytidine(1402)-2'-O)-methyltransferase		0
0.307247	0.0699442	lm6179_rs04270(N/A|-17.0363|0.1977134|1457|1477|131|151|N/A)	lse_rs02420(N/A|-15.8642|0.2092368|88|219|122|237|GeneID:32488945)	lmrg_rs02865(N/A|-18.7168|0.0935159|793|876|78|149|N/A)	jl52_rs02780(N/A|-14.6535|0.3003115|167|219|120|182|GeneID:57075489)	lmo0573(N/A|-18.7168|0.1017928|793|876|78|149|GeneID:985853)	gh761_rs05595(N/A|-15.153|0.3333142|587|686|260|351|N/A)	ckv90_rs02800(N/A|-15.8525|0.2064745|1085|1115|130|165|GeneID:61188427)	NCS2 family permease		0
0.307247	0.0700562	lm6179_rs01170(N/A|-17.8318|0.1400262|714|774|234|283|N/A)		lmrg_rs14335(N/A|-17.6443|0.1380802|411|441|244|283|N/A)	jl52_rs10280(N/A|-14.1082|0.3570741|953|986|392|423|GeneID:57076961)	lmo2817(N/A|-17.6435|0.1494493|411|441|245|284|GeneID:984784)	gh761_rs08555(N/A|-17.5391|0.1261966|411|441|246|285|N/A)		amidohydrolase		0
0.307247	0.0700601	lm6179_rs12735(fbpA|-19.0037|0.1046736|1192|1225|80|113|N/A)	lse_rs09125(fbpA|-13.5815|0.5172898|289|328|81|111|GeneID:32490103)	lmrg_rs09250(fbpA|-19.0037|0.0954791|1192|1225|80|113|N/A)	jl52_rs09535(fbpA|-13.3174|0.51988|1081|1131|428|482|GeneID:57076813)	lmo1829(N/A|-19.0037|0.1038948|1192|1225|80|113|GeneID:985887)	gh761_rs13635(fbpA|-16.887|0.1929467|255|327|237|306|N/A)	ckv90_rs09535(fbpA|-13.9814|0.4475671|188|262|134|196|GeneID:61189749)	Rqc2 family fibronectin-binding protein FbpA		0
0.307247	0.0700871	lm6179_rs01410(cls|-15.3479|0.3850357|496|527|381|413|N/A)	lse_rs00040(cls|-18.2612|0.0849482|717|762|133|171|GeneID:32489356)	lmrg_rs00040(cls|-15.3465|0.3602998|496|527|380|412|N/A)	jl52_rs00290(cls|-13.0003|0.5543014|1677|1706|264|296|GeneID:57075006)	lmo0008(N/A|-15.3479|0.3811204|496|527|381|413|GeneID:984834)	gh761_rs08320(cls|-15.4539|0.3159599|1050|1104|267|326|N/A)	ckv90_rs00040(cls|-16.1243|0.1976743|1059|1104|266|318|GeneID:61187892)	cardiolipin synthase		0
0.307247	0.0702298	lm6179_rs04120(N/A|-12.7376|0.7260071|271|330|141|200|N/A)		lmrg_rs02715(N/A|-12.6414|0.7162009|271|330|141|200|N/A)	jl52_rs02620(N/A|-14.3607|0.3049233|273|319|278|325|GeneID:57075458)	lmo0543(N/A|-12.7376|0.7207634|271|330|141|200|GeneID:984396)	gh761_rs05770(N/A|-18.0396|0.0936175|298|388|91|174|N/A)	ckv90_rs02670(N/A|-16.7385|0.1288818|274|320|152|197|GeneID:61188402)	PTS glucitol/sorbitol transporter subunit IIB		0
0.307247	0.0705142	lm6179_rs11355(ald|-19.0523|0.0833107|553|600|234|289|N/A)	lse_rs07430(ald|-15.8207|0.2003212|556|626|153|220|GeneID:32490745)	lmrg_rs07860(ald|-19.0461|0.0760323|553|600|233|288|N/A)	jl52_rs08040(ald|-12.0141|0.6795555|1090|1145|230|283|GeneID:57076517)	lmo1579(N/A|-13.7243|0.5763056|553|569|272|289|GeneID:986945)	gh761_rs00575(ald|-16.1902|0.2120241|90|160|194|277|N/A)	ckv90_rs08110(ald|-14.9137|0.2800245|1286|1311|30|54|GeneID:61189469)	alanine dehydrogenase		0
0.307247	0.0706084	lm6179_rs06205(nagA|-11.0528|0.9453524|980|1005|386|412|N/A)	lse_rs04315(nagA|-21.2161|0.0211837|1025|1078|265|326|GeneID:32490924)	lmrg_rs04815(nagA|-11.0406|0.9368257|980|1005|385|411|N/A)	jl52_rs04835(nagA|-14.147|0.3466901|1020|1078|262|327|GeneID:57075887)	lmo0956(N/A|-11.0853|0.9404891|980|1005|386|412|GeneID:986776)	gh761_rs03710(nagA|-14.158|0.4508244|1204|1222|390|409|N/A)	ckv90_rs04830(nagA|-11.7956|0.7430501|1274|1310|9|56|GeneID:61188829)	N-acetylglucosamine-6-phosphate deacetylase		0
0.307247	0.0706867	lm6179_rs12485(pepT|-15.0196|0.4017752|671|704|279|307|N/A)	lse_rs08845(pepT|-17.4242|0.1088812|510|537|62|98|GeneID:32488594)	lmrg_rs09005(pepT|-14.9967|0.379317|671|704|278|306|N/A)	jl52_rs09295(pepT|-12.6536|0.5838791|485|534|63|107|GeneID:57076765)	lmo1780(N/A|-15.056|0.3928898|671|704|279|307|GeneID:985952)	gh761_rs13895(pepT|-15.4495|0.2935707|485|534|65|109|N/A)	ckv90_rs09280(pepT|-16.2657|0.1717786|508|541|73|108|GeneID:61189699)	peptidase T		0
0.307247	0.0707202	lm6179_rs00650(cydD|-16.5603|0.2645891|860|965|233|367|N/A)	lse_rs13385(cydD|-15.3554|0.2836068|1303|1316|478|492|GeneID:32490522)	lmrg_rs13845(cydD|-16.394|0.260298|860|965|232|366|N/A)	jl52_rs14060(cydD|-16.1857|0.1846828|1261|1318|86|148|GeneID:57077694)	lmo2716(cydC|-16.3547|0.2818874|860|965|233|367|GeneID:986034)	gh761_rs08985(cydD|-14.3711|0.4762731|1457|1486|275|304|N/A)	ckv90_rs13815(cydD|-17.5719|0.1177183|919|971|120|175|GeneID:61190591)	thiol reductant ABC exporter subunit CydD		0
0.307247	0.0708683	lm6179_rs00445(N/A|-14.6707|0.3967692|30|50|461|484|N/A)	lse_rs13145(N/A|-13.9886|0.362758|145|201|122|174|GeneID:32488942)	lmrg_rs13640(N/A|-14.8815|0.3443962|30|50|460|483|N/A)	jl52_rs13690(N/A|-16.5603|0.1143176|809|853|59|98|GeneID:57077626)	lmo2677(N/A|-14.6707|0.3927476|30|50|461|484|GeneID:984427)	gh761_rs09195(N/A|-14.358|0.3801245|427|465|243|282|N/A)	ckv90_rs13600(N/A|-15.7687|0.1774681|296|340|96|137|GeneID:61190550)	alpha/beta fold hydrolase		0
0.307247	0.0712112	lm6179_rs05510(N/A|-13.5196|0.7333387|2627|2674|6|58|N/A)	lse_rs03595(N/A|-16.2054|0.243331|1487|1523|205|237|GeneID:32488892)	lmrg_rs04105(N/A|-13.1809|0.7593037|2535|2570|1|43|N/A)	jl52_rs04065(N/A|-18.2338|0.0981617|2057|2103|382|416|GeneID:57075742)	lmo0818(N/A|-16.3526|0.3295262|997|1026|267|297|GeneID:985383)	gh761_rs04420(N/A|-16.9402|0.2264833|2536|2571|263|303|N/A)	ckv90_rs04185(N/A|-15.2822|0.3318343|2460|2482|18|52|GeneID:61188701)	cation-translocating P-type ATPase		0
0.307247	0.0712444	lm6179_rs12955(N/A|-14.5698|0.3511953|403|427|231|257|N/A)	lse_rs09360(N/A|-14.4487|0.2573478|390|426|201|239|GeneID:32488862)	lmrg_rs09470(N/A|-10.6903|0.9183922|86|136|420|482|N/A)	jl52_rs09765(N/A|-14.8456|0.1948135|15|34|143|162|GeneID:57076859)	lmo1873(N/A|-10.7628|0.9202311|387|427|231|269|GeneID:985819)	gh761_rs13415(N/A|-16.0308|0.1624809|390|430|229|273|N/A)	ckv90_rs09760(N/A|-15.4851|0.1638362|392|422|238|269|GeneID:61189794)	dihydrofolate reductase		0
0.307247	0.071275	lm6179_rs04970(fliE|-11.9138|0.7245528|247|298|145|197|N/A)	lse_rs03135(fliE|-18.338|0.0386516|212|269|178|219|GeneID:32489404)	lmrg_rs03575(fliE|-11.8146|0.7163078|247|298|145|197|N/A)	jl52_rs03545(fliE|-9.93281|0.8783546|180|233|393|437|GeneID:57075641)	lmo0712(fliE|-11.9138|0.7192915|247|298|145|197|GeneID:985062)	gh761_rs04895(fliE|-14.1758|0.3011482|207|228|269|295|N/A)	ckv90_rs03520(fliE|-10.8429|0.7578066|430|461|454|492|GeneID:61188570)	flagellar hook-basal body complex protein FliE		0
0.307247	0.0712798	lm6179_rs05930(N/A|-14.2114|0.4459328|404|422|86|109|N/A)	lse_rs04030(N/A|-15.9089|0.1617977|345|373|206|239|GeneID:32488556)	lmrg_rs04535(N/A|-15.4424|0.2671164|404|422|86|109|N/A)	jl52_rs04525(N/A|-12.281|0.5753324|273|288|474|490|GeneID:57075827)	lmo0902(N/A|-14.5972|0.3871766|404|422|86|109|GeneID:986980)	gh761_rs03990(N/A|-12.9289|0.5862817|404|422|87|110|N/A)	ckv90_rs04560(N/A|-16.3234|0.1336918|484|507|276|306|GeneID:61188775)	GntR family transcriptional regulator		0
0.307247	0.0713564	lm6179_rs02625(rlmB|-12.6225|0.7110273|323|370|253|293|N/A)	lse_rs01195(rlmB|-15.8403|0.1703216|699|750|185|242|GeneID:32490487)	lmrg_rs01250(rlmB|-16.1084|0.2103706|610|639|460|486|N/A)	jl52_rs01435(rlmB|-14.0115|0.3192709|694|840|82|221|GeneID:57075229)	lmo0241(N/A|-17.2919|0.1413034|541|688|139|283|GeneID:987267)	gh761_rs07225(rlmB|-15.5645|0.2338908|541|688|140|287|N/A)	ckv90_rs01090(rlmB|-15.5186|0.191126|873|950|382|462|GeneID:61188097)	23S rRNA (guanosine(2251)-2'-O)-methyltransferase RlmB		0
0.307247	0.0714204	lm6179_rs00760(N/A|-16.3958|0.2543939|653|693|200|236|N/A)	lse_rs13495(N/A|-17.9096|0.0924293|643|693|199|240|GeneID:32488366)	lmrg_rs13955(N/A|-15.5171|0.3247947|653|693|200|235|N/A)	jl52_rs14155(N/A|-15.3291|0.2338634|846|956|214|337|GeneID:57077712)	lmo2738(N/A|-16.1184|0.2786683|653|693|200|236|GeneID:987070)	gh761_rs08900(N/A|-13.2654|0.615357|462|475|460|474|N/A)	ckv90_rs13905(N/A|-11.382|0.8234877|1317|1338|263|289|GeneID:61190609)	hemolysin family protein		0
0.307247	0.0715252	lm6179_rs12795(N/A|-12.921|0.5233363|321|346|88|113|N/A)	lse_rs09185(N/A|-13.3149|0.3264925|350|390|110|139|GeneID:32490782)	lmrg_rs09310(N/A|-12.8984|0.4992038|321|346|88|113|N/A)	jl52_rs09595(N/A|-19.4291|0.0177798|315|390|109|168|GeneID:57076825)	lmo1841(N/A|-12.921|0.5183906|321|346|88|113|GeneID:985862)	gh761_rs13575(N/A|-9.64757|0.9554134|23|44|182|203|N/A)	ckv90_rs09595(N/A|-12.4634|0.4442494|171|203|175|205|GeneID:61189761)	Derived by automated computational analysis using gene prediction method: Protein Homology.		0
0.307247	0.0715806	lm6179_rs05300(N/A|-12.7125|0.603025|152|176|385|407|N/A)	lse_rs05880(N/A|-15.9675|0.1224469|156|290|358|494|GeneID:32490073)	lmrg_rs03905(N/A|-11.0736|0.8495081|411|433|20|45|N/A)	jl52_rs02285(N/A|-9.89577|0.8958973|526|538|96|108|GeneID:57075393)	lmo0778(N/A|-11.3666|0.8221786|407|438|362|393|GeneID:985465)	gh761_rs08025(N/A|-16.8562|0.1005799|194|308|17|134|N/A)		Derived by automated computational analysis using gene prediction method: Protein Homology.		0
0.307247	0.0716854	lm6179_rs02355(chbG|-17.6607|0.1214133|23|100|225|293|N/A)	lse_rs00835(chbG|-13.0627|0.4874917|812|860|272|317|GeneID:32490210)	lmrg_rs00920(chbG|-16.5912|0.1718083|23|99|225|292|N/A)	jl52_rs01070(N/A|-12.1768|0.5978078|693|737|314|348|GeneID:57075158)	lmo0191(N/A|-17.6607|0.1204381|23|100|225|293|GeneID:987017)	gh761_rs07515(chbG|-16.5719|0.1530194|4|69|264|325|N/A)	ckv90_rs00785(chbG|-14.6639|0.2668202|240|282|69|109|GeneID:61188040)	chitin disaccharide deacetylase		0
0.307247	0.0717355	lm6179_rs01015(N/A|-14.4264|0.5102772|1035|1095|76|144|N/A)	lse_rs13665(N/A|-13.5396|0.5025693|610|650|234|274|GeneID:32489814)	lmrg_rs14180(N/A|-14.4264|0.4825054|1035|1095|76|144|N/A)	jl52_rs14355(N/A|-12.7605|0.5897181|1515|1534|97|117|GeneID:57077749)	lmo2785(kat|-14.4264|0.5054058|1035|1095|76|144|GeneID:984948)	gh761_rs08690(N/A|-15.9991|0.25493|68|117|228|276|N/A)	ckv90_rs14135(N/A|-19.1824|0.0562722|1055|1109|111|163|GeneID:61190653)	catalase		0
0.307247	0.0719439	lm6179_rs10030(N/A|-16.825|0.2393634|986|1043|238|285|N/A)	lse_rs06140(N/A|-13.2613|0.5678924|585|646|133|191|GeneID:32488164)	lmrg_rs06560(N/A|-16.8261|0.2209586|986|1043|237|284|N/A)	jl52_rs06705(N/A|-17.6365|0.1018539|973|989|151|166|GeneID:57076251)	lmo1319(proS|-16.8257|0.2369221|986|1043|238|285|GeneID:987699)	gh761_rs01995(N/A|-13.9843|0.5340751|984|1009|263|288|N/A)	ckv90_rs06805(N/A|-13.3073|0.5497206|552|615|229|284|GeneID:61189211)	proline--tRNA ligase		0
0.307247	0.0719453	lm6179_rs07325(N/A|-14.5699|0.3741287|671|746|209|287|N/A)	lse_rs05375(N/A|-12.0351|0.6356789|690|725|242|276|GeneID:32490728)	lmrg_rs05925(N/A|-15.9774|0.2026914|671|746|209|286|N/A)	jl52_rs05965(N/A|-10.3894|0.8680968|27|45|476|495|GeneID:57076109)	lmo1195(cbiE|-14.5699|0.3703149|671|746|209|287|GeneID:986100)	gh761_rs02700(N/A|-17.4885|0.0941071|620|758|219|363|N/A)	ckv90_rs05895(N/A|-15.2119|0.1984882|646|748|153|285|GeneID:61189035)	cobalt-precorrin-7 (C(5))-methyltransferase		0
0.307247	0.0720768	lm6179_rs03340(iolA|-17.9914|0.1444251|1154|1214|387|442|N/A)	lse_rs01705(iolA|-15.9224|0.2148903|76|117|197|242|GeneID:32488688)	lmrg_rs01980(iolA|-14.0096|0.5468328|1527|1579|295|344|N/A)	jl52_rs01880(iolA|-16.9359|0.1268887|41|155|359|460|GeneID:57075316)	lmo0383(N/A|-16.3408|0.2664238|1154|1214|387|442|GeneID:987639)	gh761_rs06590(iolA|-15.0309|0.3633417|923|959|379|404|N/A)		methylmalonate-semialdehyde dehydrogenase		0
0.307247	0.0720829	lm6179_rs13810(N/A|-17.0688|0.2243823|722|771|130|171|N/A)	lse_rs10185(N/A|-13.2143|0.5796193|249|269|131|151|GeneID:32488915)	lmrg_rs10325(N/A|-17.0678|0.2070144|722|771|130|171|N/A)	jl52_rs10630(N/A|-15.1044|0.2838273|488|632|16|164|GeneID:57077030)	lmo2044(N/A|-17.0688|0.2221755|722|771|130|171|GeneID:984734)	gh761_rs12565(N/A|-19.3061|0.0737712|929|953|462|486|N/A)	ckv90_rs10585(N/A|-15.1553|0.3023849|1488|1554|181|246|GeneID:61189958)	SgrR family transcriptional regulator		0
0.307247	0.0721476	lm6179_rs12480(N/A|-15.9056|0.1899297|426|463|271|316|N/A)	lse_rs08840(N/A|-14.7962|0.2025639|397|409|375|387|GeneID:32490925)	lmrg_rs09000(N/A|-15.8923|0.1755756|426|463|270|315|N/A)	jl52_rs09290(N/A|-14.82|0.1785791|397|409|373|385|GeneID:57076764)	lmo1779(N/A|-14.423|0.3381702|428|463|271|314|GeneID:985954)	gh761_rs13900(N/A|-11.3191|0.7816847|483|557|87|150|N/A)	ckv90_rs09275(N/A|-14.6709|0.2098658|507|543|118|150|GeneID:61189698)	Derived by automated computational analysis using gene prediction method: Protein Homology.		0
0.308514	0.0725794	lm6179_rs07860(fdhD|-17.1187|0.1553578|898|930|383|414|N/A)	lse_rs12625(fdhD|-12.0836|0.6620988|293|300|428|435|GeneID:32490520)	lmrg_rs13115(fdhD|-17.1152|0.1425727|898|930|382|413|N/A)	jl52_rs13135(fdhD|-11.449|0.732765|547|569|467|488|GeneID:57077515)	lmo2584(N/A|-13.1516|0.6227346|898|930|383|414|GeneID:987234)	gh761_rs09695(fdhD|-16.8271|0.1411524|259|301|432|487|N/A)	ckv90_rs13095(fdhD|-15.5553|0.1911158|146|193|295|340|GeneID:61190452)	formate dehydrogenase accessory sulfurtransferase FdhD		0
0.308514	0.0728818	lm6179_rs11530(trmB|-15.3788|0.2848535|69|92|378|405|N/A)	lse_rs07630(trmB|-14.2528|0.3050033|69|92|374|401|GeneID:32490012)	lmrg_rs08045(trmB|-15.3787|0.2641267|69|92|377|404|N/A)	jl52_rs08255(trmB|-14.7045|0.2291072|343|390|266|305|GeneID:57076560)	lmo1615(trmB|-15.3788|0.2819565|69|92|378|405|GeneID:985730)	gh761_rs00395(trmB|-15.7996|0.2000873|69|92|379|406|N/A)	ckv90_rs08305(trmB|-16.5614|0.1158505|69|92|378|405|GeneID:61189507)	tRNA (guanosine(46)-N7)-methyltransferase TrmB		0
0.308514	0.0730207	lm6179_rs01680(essC|-14.9225|0.5970657|2801|2886|153|282|N/A)	lse_rs00245(essC|-21.9875|0.0339111|7|37|383|411|GeneID:32490768)	lmrg_rs00310(essC|-15.8655|0.4357561|2810|2887|263|330|N/A)	jl52_rs00545(essC|-15.6461|0.326893|2876|2932|373|419|GeneID:57075056)	lmo0061(N/A|-15.0571|0.5719657|2810|2886|265|331|GeneID:986287)	gh761_rs08065(essC|-15.8864|0.3978545|1822|1853|66|94|N/A)	ckv90_rs00255(essC|-15.7755|0.3367212|2424|2438|458|472|GeneID:61187935)	type VII secretion protein EssC		0
0.308514	0.0730869	lm6179_rs07400(N/A|-11.5586|0.8249465|265|294|20|46|N/A)	lse_rs05450(N/A|-17.0442|0.0834209|287|310|189|212|GeneID:32489882)	lmrg_rs06000(N/A|-11.5586|0.8041424|265|294|20|46|N/A)	jl52_rs06040(N/A|-15.9953|0.1164118|527|588|126|164|GeneID:57076124)	lmo1210(N/A|-11.5586|0.8203473|265|294|20|46|GeneID:986061)	gh761_rs02625(N/A|-9.90904|0.9613869|259|267|340|348|N/A)	ckv90_rs05970(N/A|-12.8135|0.4636558|206|279|82|148|GeneID:61189050)	DMT family transporter		0
0.308514	0.073093	lm6179_rs10085(rpsO|-14.7281|0.2799263|161|238|19|109|N/A)	lse_rs06195(rpsO|-15.1795|0.1561131|420|447|382|406|GeneID:32490339)	lmrg_rs06615(rpsO|-12.7535|0.5394746|226|238|19|30|N/A)	jl52_rs06760(rpsO|-15.0114|0.148976|420|443|382|404|GeneID:57076262)	lmo1330(rpsO|-14.7281|0.2770838|161|238|19|109|GeneID:987711)	gh761_rs01940(rpsO|-12.2748|0.5855537|446|469|255|282|N/A)	ckv90_rs06860(rpsO|-11.7156|0.5928121|420|450|383|410|GeneID:61189222)	30S ribosomal protein S15		0
0.308514	0.0730947	lm6179_rs12890(msrA|-13.9482|0.4496094|616|680|178|248|N/A)	lse_rs09280(msrA|-11.3582|0.7406406|595|634|379|406|GeneID:32489890)	lmrg_rs09405(msrA|-16.4512|0.1601142|643|680|178|233|N/A)	jl52_rs09690(msrA|-15.7749|0.1351332|575|610|389|435|GeneID:57076844)	lmo1860(N/A|-13.9482|0.4451496|616|680|178|248|GeneID:985835)	gh761_rs13480(msrA|-15.5591|0.2059358|641|668|208|237|N/A)	ckv90_rs09690(msrA|-11.352|0.7294343|643|668|208|234|GeneID:61189780)	peptide-methionine (S)-S-oxide reductase MsrA		0
0.309464	0.0734285	lm6179_rs12995(rpsN|-15.1857|0.2327626|221|266|119|153|N/A)	lse_rs09400(rpsN|-11.2896|0.6821315|444|464|197|218|GeneID:32489865)	lmrg_rs09510(rpsN|-15.1201|0.2207536|221|266|119|153|N/A)	jl52_rs09805(rpsN|-8.43689|0.9884712|329|360|63|93|GeneID:57076867)	lmo1882(rpsN|-15.1857|0.2304577|221|266|119|153|GeneID:985810)	gh761_rs13375(rpsN|-14.0921|0.3036064|161|207|461|499|N/A)	ckv90_rs09800(rpsN|-16.3568|0.0906815|159|177|86|107|GeneID:61189802)	30S ribosomal protein S14		0
0.310031	0.0737068	lm6179_rs09890(N/A|-19.0423|0.1020562|400|525|194|323|N/A)	lse_rs06015(N/A|-14.9559|0.3245898|990|1005|65|80|GeneID:32489299)	lmrg_rs06430(N/A|-19.0647|0.0922474|1588|1676|277|361|N/A)	jl52_rs06575(N/A|-13.5335|0.4830808|1025|1042|91|107|GeneID:57076225)	lmo1293(glpD|-19.0423|0.1013078|400|525|194|323|GeneID:985350)	gh761_rs02120(N/A|-16.1839|0.2505735|757|812|270|324|N/A)	ckv90_rs06675(N/A|-11.0303|0.888251|1329|1352|227|251|GeneID:61189185)	glycerol-3-phosphate dehydrogenase/oxidase		0
0.310031	0.0738599	lm6179_rs11515(N/A|-15.9007|0.1810323|485|508|6|35|N/A)	lse_rs07590(N/A|-15.7253|0.1284838|77|117|355|390|GeneID:32488793)	lmrg_rs08030(N/A|-15.9007|0.1662836|485|508|6|35|N/A)	jl52_rs08215(N/A|-12.6495|0.4187321|120|174|16|82|GeneID:57076552)	lmo1612(N/A|-15.9007|0.1793416|485|508|6|35|GeneID:985731)	gh761_rs00410(N/A|-12.5101|0.5588622|469|493|457|479|N/A)	ckv90_rs08290(N/A|-10.1906|0.8624884|320|346|382|408|GeneID:61189504)	PepSY domain-containing protein		0
0.310031	0.0738893	lm6179_rs07985(rpoE|-11.9306|0.7825981|538|560|86|110|N/A)	lse_rs12530(rpoE|-18.5232|0.0459202|416|557|87|219|GeneID:32489600)	lmrg_rs12990(rpoE|-14.7351|0.3179404|283|331|231|278|N/A)	jl52_rs13030(rpoE|-13.5351|0.3437621|530|554|85|108|GeneID:57077494)	lmo2560(N/A|-11.9306|0.7776296|538|560|86|110|GeneID:987250)	gh761_rs09815(rpoE|-11.2122|0.8357978|538|560|87|111|N/A)	ckv90_rs12980(rpoE|-11.6064|0.6850358|529|541|228|239|GeneID:61190429)	DNA-directed RNA polymerase subunit delta		0
0.310786	0.0743395	lm6179_rs12175(N/A|-16.233|0.3486847|2314|2337|263|285|N/A)	lse_rs08530(N/A|-11.5534|0.8785979|822|857|68|108|GeneID:32489005)	lmrg_rs08695(N/A|-16.2036|0.3283755|2314|2337|262|284|N/A)	jl52_rs08980(N/A|-15.0141|0.3398866|2039|2059|218|237|GeneID:57076702)	lmo1721(N/A|-14.9781|0.5090771|822|857|68|107|GeneID:985585)	gh761_rs14205(N/A|-20.0971|0.0663364|822|857|68|108|N/A)	ckv90_rs08970(N/A|-16.5603|0.2110704|505|558|96|165|GeneID:61189637)	sigma 54-interacting transcriptional regulator		0
0.310786	0.0744219	lm6179_rs13195(N/A|-15.8182|0.2267231|464|609|172|306|N/A)	lse_rs09605(N/A|-12.7423|0.5026055|563|609|171|240|GeneID:32489733)	lmrg_rs09710(N/A|-17.2554|0.1154979|475|609|172|321|N/A)	jl52_rs10020(N/A|-12.6878|0.4723727|61|96|375|410|GeneID:57076909)	lmo1921(N/A|-15.8182|0.2244888|464|609|172|306|GeneID:985800)	gh761_rs13175(N/A|-12.8944|0.5576307|208|216|276|284|N/A)	ckv90_rs10030(N/A|-16.3518|0.1184129|347|386|381|413|GeneID:61189847)	ReoY family proteolytic degradation factor		0
0.310786	0.0745713	lm6179_rs00145(rpsH|-17.4478|0.1027682|416|482|268|347|N/A)	lse_rs12845(rpsH|-14.2667|0.2603769|315|427|133|244|GeneID:32488979)	lmrg_rs13345(rpsH|-17.4449|0.0938318|416|482|267|346|N/A)	jl52_rs13350(rpsH|-12.1671|0.5249207|417|460|293|349|GeneID:57077558)	lmo2618(rpsH|-17.4478|0.1020116|416|482|268|347|GeneID:987195)	gh761_rs09480(rpsH|-14.1607|0.3293592|416|482|269|348|N/A)	ckv90_rs13305(rpsH|-12.0794|0.5690809|421|458|298|341|GeneID:61190492)	30S ribosomal protein S8		0
0.310786	0.0745998	lm6179_rs08375(N/A|-11.5966|0.7934657|264|306|1|44|N/A)	lse_rs12120(N/A|-16.4746|0.0962435|327|351|470|497|GeneID:32490273)	lmrg_rs12610(N/A|-11.5966|0.7707774|264|306|1|44|N/A)	jl52_rs12630(N/A|-14.705|0.1862507|157|291|229|337|GeneID:57077416)	lmo2484(N/A|-13.8629|0.4121833|264|306|1|44|GeneID:987328)	gh761_rs10205(N/A|-13.9981|0.339139|521|540|380|400|N/A)	ckv90_rs12590(N/A|-13.6726|0.3134933|244|287|318|353|GeneID:61190351)	phage holin family protein		0
0.310786	0.0746887	lm6179_rs10955(alaS|-12.4449|0.8762374|57|103|223|271|N/A)	lse_rs07055(alaS|-15.7014|0.2925517|892|924|373|403|GeneID:32489311)	lmrg_rs07485(alaS|-11.8935|0.9174873|1281|1327|222|274|N/A)	jl52_rs07660(alaS|-14.8906|0.3530711|1067|1094|295|322|GeneID:57076441)	lmo1504(alaS|-12.4449|0.8723134|57|103|223|271|GeneID:987749)	gh761_rs00955(alaS|-15.1585|0.4225522|567|696|262|404|N/A)	ckv90_rs07725(alaS|-21.4798|0.0302686|977|1053|95|173|GeneID:61189393)	alanine--tRNA ligase		0
0.310786	0.0747238	lm6179_rs10365(N/A|-15.4921|0.4193248|1984|2048|97|169|N/A)	lse_rs06475(N/A|-13.4504|0.5776407|45|75|363|388|GeneID:32488422)	lmrg_rs06895(N/A|-15.4927|0.3933089|1984|2048|97|169|N/A)	jl52_rs07040(N/A|-19.7623|0.0489226|1867|1911|63|108|GeneID:57076318)	lmo1386(N/A|-15.4921|0.4151079|1984|2048|97|169|GeneID:987830)	gh761_rs01540(N/A|-13.4264|0.6650001|2187|2198|458|470|N/A)	ckv90_rs07145(N/A|-15.1171|0.334868|251|283|456|484|GeneID:61189278)	DNA translocase FtsK		0
0.312516	0.075403	lm6179_rs01560(aguA|-17.5856|0.1486698|344|371|261|287|N/A)		lmrg_rs00190(aguA|-17.5352|0.1389337|344|371|260|286|N/A)	jl52_rs00430(aguA|-15.9227|0.1699501|285|431|153|300|GeneID:57075034)	lmo0038(N/A|-17.5856|0.1471901|344|371|261|287|GeneID:985162)			agmatine deiminase		0
0.312516	0.0754474	lm6179_rs09240(N/A|-17.4193|0.1037195|402|437|4|45|N/A)		lmrg_rs12060(N/A|-17.4127|0.0948581|402|437|4|45|N/A)		lmo2375(N/A|-17.4193|0.1029518|402|437|4|45|GeneID:987941)	gh761_rs10735(N/A|-11.5806|0.7486029|157|188|270|299|N/A)		Derived by automated computational analysis using gene prediction method: Protein Homology.		0
0.312516	0.0754819	lm6179_rs08880(smpB|-15.1774|0.2759397|461|505|207|247|N/A)	lse_rs11930(smpB|-15.8265|0.1418718|461|505|206|248|GeneID:32489559)	lmrg_rs12425(smpB|-13.5564|0.4665236|461|505|207|246|N/A)	jl52_rs12425(smpB|-10.7917|0.7860299|171|208|97|134|GeneID:57077378)	lmo2448(smpB|-15.7141|0.2211841|459|505|207|249|GeneID:987391)	gh761_rs10390(smpB|-12.4468|0.6156396|461|498|214|248|N/A)	ckv90_rs12410(smpB|-15.1651|0.1850811|171|208|97|135|GeneID:61190317)	SsrA-binding protein SmpB		0
0.312516	0.0756928	lm6179_rs08680(N/A|-21.0514|0.0227526|102|163|233|283|N/A)		lmrg_rs11595(N/A|-15.819|0.193194|24|91|231|280|N/A)		lmo2291(N/A|-16.8022|0.1383888|84|136|191|239|GeneID:984534)			phage tail tube protein		0
0.312516	0.0757104	lm6179_rs02455(N/A|-17.0831|0.1432811|18|126|274|365|N/A)	lse_rs00970(N/A|-12.8507|0.5009941|668|721|59|107|GeneID:32490102)	lmrg_rs01020(N/A|-17.0946|0.1305286|18|126|273|364|N/A)	jl52_rs01170(N/A|-12.5082|0.5191681|782|810|368|398|GeneID:57075178)	lmo0211(ctc|-17.0831|0.1420448|18|126|274|365|GeneID:987044)	gh761_rs07450(N/A|-14.7714|0.2988109|27|126|275|357|N/A)	ckv90_rs00850(N/A|-15.724|0.1630545|152|190|181|207|GeneID:61188053)	50S ribosomal protein L25/general stress protein Ctc		0
0.312516	0.0757981	lm6179_rs07470(N/A|-17.4314|0.2541523|2518|2562|234|283|N/A)	lse_rs05535(N/A|-14.0681|0.5382632|1040|1070|363|383|GeneID:32488456)	lmrg_rs06070(N/A|-15.462|0.4519632|2518|2562|233|282|N/A)	jl52_rs06145(N/A|-12.8382|0.6925872|206|345|76|193|GeneID:57076145)	lmo1224(N/A|-15.6289|0.4518196|2430|2562|234|362|GeneID:986043)	gh761_rs02555(N/A|-16.5454|0.2895603|3288|3331|131|165|N/A)	ckv90_rs06035(N/A|-19.4891|0.0763383|1688|1727|264|306|GeneID:61189062)	ABC transporter permease		0
0.313836	0.0765117	lm6179_rs01080(N/A|-17.5049|0.1231205|87|136|196|241|N/A)		lmrg_rs14245(N/A|-17.9476|0.0935057|87|136|196|240|N/A)		lmo2798(N/A|-17.5196|0.1213919|87|136|196|241|GeneID:986730)	gh761_rs08640(N/A|-15.9416|0.1900046|760|808|380|440|N/A)		HAD family hydrolase		0
0.313836	0.0765124	lm6179_rs04720(N/A|-12.7242|0.5869845|131|189|263|318|N/A)	lse_rs09320(N/A|-13.7057|0.303825|134|176|264|313|GeneID:32490718)	lmrg_rs03320(N/A|-9.6834|0.9744403|368|402|270|306|N/A)	jl52_rs09730(N/A|-10.3081|0.8274278|385|393|155|163|GeneID:57076852)	lmo0661(N/A|-9.72332|0.9759435|368|402|271|307|GeneID:984999)	gh761_rs05170(N/A|-17.6869|0.0651262|304|406|64|161|N/A)	ckv90_rs03250(N/A|-14.9647|0.1759135|332|379|89|147|GeneID:61188517)	carboxymuconolactone decarboxylase family protein		0
0.313836	0.0770006	lm6179_rs05600(hpt|-19.017|0.0939967|929|979|262|309|N/A)	lse_rs03695(hpt|-14.8125|0.3201408|923|970|263|316|GeneID:32489944)	lmrg_rs04195(hpt|-18.9705|0.0872632|929|979|261|308|N/A)	jl52_rs04155(hpt|-12.9507|0.5490355|193|259|102|154|GeneID:57075759)	lmo0838(uhpT|-18.4145|0.1183306|929|979|262|309|GeneID:985347)			hexose phosphate transporter Hpt		0
0.313836	0.0770362	lm6179_rs00060(N/A|-18.4881|0.0916926|42|96|377|437|N/A)	lse_rs12760(N/A|-15.1074|0.2389267|86|106|153|173|GeneID:32488341)	lmrg_rs13260(N/A|-15.9847|0.229906|42|96|376|436|N/A)	jl52_rs13265(N/A|-12.2208|0.6069011|929|952|346|369|GeneID:57077541)	lmo2601(cbiO|-18.4909|0.0909599|42|96|377|437|GeneID:987213)	gh761_rs09565(N/A|-15.8469|0.2174131|48|96|378|425|N/A)	ckv90_rs13215(N/A|-14.5168|0.2952081|42|97|376|437|GeneID:61190475)	energy-coupling factor ABC transporter ATP-binding protein		0
0.313836	0.0772506	lm6179_rs14555(isdE|-18.4895|0.0932931|1024|1051|456|486|N/A)	lse_rs10910(isdE|-14.2838|0.3327763|334|384|263|312|GeneID:32489113)	lmrg_rs11080(isdE|-18.3802|0.0889189|1024|1051|455|485|N/A)	jl52_rs11405(isdE|-11.7727|0.6900548|1025|1051|188|212|GeneID:57077179)	lmo2184(N/A|-17.8871|0.1182738|1024|1051|456|486|GeneID:984651)	gh761_rs11830(isdE|-13.6574|0.4928239|122|153|2|30|N/A)	ckv90_rs11325(isdE|-12.02|0.673744|685|693|232|240|GeneID:61190104)	heme ABC transporter substrate-binding protein IsdE		0
0.313836	0.0773388	lm6179_rs04940(N/A|-12.7291|0.7122138|166|228|301|351|N/A)	lse_rs03105(N/A|-11.5178|0.7696579|450|531|80|150|GeneID:32488801)	lmrg_rs03545(N/A|-13.717|0.521493|741|758|90|108|N/A)	jl52_rs03515(N/A|-11.1345|0.7962196|55|106|264|316|GeneID:57075635)	lmo0706(flgL|-12.7291|0.7069174|166|228|301|351|GeneID:985052)	gh761_rs04925(N/A|-21.8541|0.0167396|39|95|233|282|N/A)	ckv90_rs03490(N/A|-14.3231|0.322063|692|719|252|285|GeneID:61188564)	flagellar hook-associated protein 3		0
0.313836	0.0775125	lm6179_rs13520(ilvC|-14.9928|0.3786077|451|515|76|137|N/A)	lse_rs09905(ilvC|-15.7472|0.1974008|325|374|66|108|GeneID:32489828)	lmrg_rs10035(ilvC|-13.7467|0.5342968|451|560|18|137|N/A)	jl52_rs10350(ilvC|-15.6694|0.1815028|1048|1075|77|109|GeneID:57076974)	lmo1986(ilvC|-17.6544|0.1375998|451|515|76|137|GeneID:986504)	gh761_rs12850(ilvC|-14.6414|0.3665194|509|562|244|306|N/A)	ckv90_rs10320(ilvC|-13.3946|0.4643059|737|755|117|135|GeneID:61189905)	ketol-acid reductoisomerase		0
0.313836	0.0775289	lm6179_rs13890(N/A|-16.4865|0.184543|263|274|431|442|N/A)	lse_rs10265(N/A|-14.9103|0.2346404|500|521|382|402|GeneID:32489378)	lmrg_rs10405(N/A|-14.5207|0.3640163|263|320|381|441|N/A)	jl52_rs10725(N/A|-12.1763|0.5801594|485|516|327|357|GeneID:57077048)	lmo2060(N/A|-16.4865|0.1828101|263|274|431|442|GeneID:984801)	gh761_rs12485(N/A|-13.405|0.493159|747|777|3|31|N/A)	ckv90_rs10700(N/A|-16.2952|0.1295384|262|377|344|443|GeneID:61189980)	MOSC domain-containing protein		0
0.313836	0.077576	lm6179_rs10175(gcvT|-14.9513|0.3951575|496|531|386|423|N/A)	lse_rs06285(gcvT|-15.5846|0.2181545|1047|1086|260|306|GeneID:32490359)	lmrg_rs06705(gcvT|-14.9054|0.3758741|496|531|385|422|N/A)	jl52_rs06850(gcvT|-16.1797|0.1524099|493|571|144|210|GeneID:57076280)	lmo1348(gcvT|-14.9518|0.3910617|496|531|386|423|GeneID:987736)	gh761_rs01735(gcvT|-13.0359|0.6252164|1232|1274|279|319|N/A)	ckv90_rs06950(gcvT|-15.8649|0.1917001|926|986|139|202|GeneID:61189239)	glycine cleavage system aminomethyltransferase GcvT		0
0.313836	0.0776679	lm6179_rs12775(N/A|-17.6621|0.1545485|971|1002|254|282|N/A)	lse_rs09165(N/A|-12.8982|0.5877797|71|99|201|233|GeneID:32490689)	lmrg_rs09290(N/A|-17.6888|0.1401443|971|1002|253|281|N/A)	jl52_rs09575(N/A|-13.1194|0.5119218|963|983|85|106|GeneID:57076821)	lmo1837(pyrC|-17.6621|0.1531768|971|1002|254|282|GeneID:985870)	gh761_rs13595(N/A|-15.3366|0.3104086|554|589|380|412|N/A)	ckv90_rs09575(N/A|-16.5615|0.1549926|1049|1075|380|409|GeneID:61189757)	dihydroorotase		0
0.313836	0.077745	lm6179_rs14005(N/A|-14.5827|0.3779655|64|88|266|289|N/A)	lse_rs10420(N/A|-11.8782|0.6692442|665|727|123|173|GeneID:32488202)	lmrg_rs10520(N/A|-14.5682|0.3551804|64|88|265|288|N/A)		lmo2083(N/A|-16.2044|0.202689|425|487|431|496|GeneID:984857)	gh761_rs12375(N/A|-18.4173|0.0639118|292|314|420|443|N/A)	ckv90_rs10815(N/A|-12.8213|0.496653|586|630|268|309|GeneID:61190003)	GyrI-like domain-containing protein		0
0.313836	0.0778736	lm6179_rs00130(rpsE|-16.5921|0.1610658|232|253|262|283|N/A)	lse_rs12830(rpsE|-14.038|0.3067236|290|335|239|282|GeneID:32489910)	lmrg_rs13330(rpsE|-16.5516|0.1501856|232|253|261|282|N/A)	jl52_rs13335(rpsE|-12.4917|0.4961057|232|253|260|281|GeneID:57077555)	lmo2615(rpsE|-16.5921|0.1596155|232|253|262|283|GeneID:987198)	gh761_rs09495(rpsE|-16.5951|0.1294416|232|253|263|284|N/A)	ckv90_rs13290(rpsE|-14.582|0.2422525|445|471|156|189|GeneID:61190489)	30S ribosomal protein S5		0
0.313836	0.077955	lm6179_rs10705(rpoD|-15.1829|0.3690218|816|828|88|100|N/A)	lse_rs06815(rpoD|-15.0523|0.2717029|64|86|363|383|GeneID:32488936)	lmrg_rs07235(rpoD|-15.423|0.3162292|69|97|378|402|N/A)	jl52_rs07415(rpoD|-15.1749|0.2327535|374|421|70|108|GeneID:57076393)	lmo1454(rpoD|-15.4235|0.3359098|69|97|379|403|GeneID:984456)	gh761_rs01195(rpoD|-19.3603|0.0568606|810|828|89|110|N/A)	ckv90_rs07480(rpoD|-14.7696|0.2967398|69|97|379|403|GeneID:61189345)	RNA polymerase sigma factor RpoD		0
0.313836	0.0781017	lm6179_rs06785(N/A|-13.62|0.6093439|719|733|17|31|N/A)	lse_rs04830(N/A|-16.2722|0.1725207|721|744|5|28|GeneID:32489871)	lmrg_rs05395(N/A|-13.62|0.5813084|719|733|17|31|N/A)	jl52_rs05405(ftsW|-18.3146|0.0645493|527|592|86|157|GeneID:57076001)	lmo1071(N/A|-13.62|0.6040548|719|733|17|31|GeneID:986183)	gh761_rs03185(N/A|-13.7256|0.525715|383|398|384|399|N/A)	ckv90_rs05370(N/A|-12.1795|0.6877256|719|732|17|30|GeneID:61188937)	FtsW/RodA/SpoVE family cell cycle protein		0
0.313836	0.078121	lm6179_rs02105(N/A|-20.8796|0.0364708|1028|1151|156|302|N/A)	lse_rs00645(N/A|-14.0866|0.3677638|1047|1079|142|173|GeneID:32489471)	lmrg_rs00670(N/A|-17.364|0.1398894|144|230|265|347|N/A)	jl52_rs00850(N/A|-11.6739|0.7176163|149|199|294|340|GeneID:57075115)	lmo0136(N/A|-17.4409|0.1467947|1028|1151|156|302|GeneID:986752)	gh761_rs07760(N/A|-15.5918|0.2523243|223|266|61|111|N/A)	ckv90_rs00575(N/A|-13.2179|0.485695|1038|1053|381|394|GeneID:61187999)	ABC transporter permease		0
0.313836	0.0789077	lm6179_rs12830(N/A|-15.1982|0.3334094|258|307|460|503|N/A)	lse_rs09220(N/A|-12.851|0.5393263|953|1002|144|189|GeneID:32490833)	lmrg_rs09345(N/A|-15.4869|0.2786503|258|307|459|502|N/A)	jl52_rs09630(N/A|-13.8634|0.3498613|459|525|263|327|GeneID:57076832)	lmo1848(N/A|-15.1982|0.3299958|258|307|460|503|GeneID:985850)	gh761_rs13540(N/A|-16.779|0.1484316|217|288|229|285|N/A)	ckv90_rs09630(N/A|-16.2663|0.145129|9|58|296|347|GeneID:61189768)	metal ABC transporter permease		0
0.313836	0.0790524	lm6179_rs02610(cysE|-16.4047|0.1875594|346|404|194|240|N/A)	lse_rs01180(epsC|-13.5947|0.3852037|357|368|476|488|GeneID:32488321)	lmrg_rs01235(epsC|-17.1407|0.1272914|346|404|194|239|N/A)	jl52_rs01420(epsC|-14.5962|0.2355808|148|197|135|186|GeneID:57075226)	lmo0238(cysE|-15.7796|0.2377949|274|421|176|308|GeneID:987230)	gh761_rs07240(epsC|-16.7335|0.1323365|373|402|263|295|N/A)	ckv90_rs01075(epsC|-8.8978|0.9882462|453|472|379|402|GeneID:61188094)	serine O-acetyltransferase EpsC		0
0.313836	0.079148	lm6179_rs12710(priA|-18.5119|0.1478226|1956|2002|87|135|N/A)	lse_rs09100(priA|-16.8676|0.1825041|2214|2264|176|220|GeneID:32488548)	lmrg_rs09225(priA|-18.5634|0.1327562|1956|2002|87|135|N/A)	jl52_rs09510(priA|-13.3532|0.5607604|2214|2326|130|218|GeneID:57076808)	lmo1824(priA|-18.5632|0.1437434|1956|2002|87|135|GeneID:985890)	gh761_rs13660(priA|-16.7038|0.2379145|456|499|275|319|N/A)	ckv90_rs09510(priA|-15.4028|0.3080379|1979|2002|86|108|GeneID:61189744)	primosomal protein N'		0
0.313836	0.0791544	lm6179_rs05870(N/A|-14.7139|0.417283|409|442|379|409|N/A)	lse_rs03970(N/A|-11.0825|0.8482703|81|100|224|242|GeneID:32488855)	lmrg_rs04465(N/A|-14.7429|0.387484|409|442|378|408|N/A)	jl52_rs04465(N/A|-11.1879|0.8026466|222|253|5|42|GeneID:57075815)	lmo0892(rsbU|-14.7139|0.4130832|409|442|379|409|GeneID:986534)	gh761_rs04050(N/A|-14.0109|0.4568436|708|793|244|336|N/A)	ckv90_rs04495(N/A|-19.3065|0.0439683|218|251|17|46|GeneID:61188762)	PP2C family protein-serine/threonine phosphatase		0
0.313836	0.0791707	lm6179_rs00245(N/A|-14.335|0.560254|1|45|381|423|N/A)	lse_rs12945(N/A|-12.493|0.7072179|1687|1728|130|165|GeneID:32490061)	lmrg_rs13445(N/A|-14.3097|0.5360349|1|45|380|422|N/A)	jl52_rs13450(N/A|-19.4264|0.05086|1912|1958|262|302|GeneID:57077578)	lmo2638(N/A|-14.461|0.5358585|1308|1357|140|192|GeneID:986300)	gh761_rs09380(N/A|-14.3109|0.4979034|1|45|382|424|N/A)	ckv90_rs13410(N/A|-16.0581|0.2214408|202|229|18|45|GeneID:61190512)	FAD-dependent oxidoreductase		0
0.313836	0.0792146	lm6179_rs13185(N/A|-16.5081|0.1875302|311|353|120|151|N/A)	lse_rs09595(N/A|-10.3315|0.9085841|457|487|284|308|GeneID:32490137)	lmrg_rs09700(N/A|-16.508|0.1723627|311|353|120|151|N/A)	jl52_rs10010(N/A|-11.2872|0.7440773|551|577|462|489|GeneID:57076907)	lmo1919(N/A|-16.5081|0.1857615|311|353|120|151|GeneID:985763)	gh761_rs13185(N/A|-13.6426|0.4634954|63|90|233|253|N/A)	ckv90_rs10020(N/A|-16.419|0.1261401|332|353|120|141|GeneID:61189845)	zinc metallopeptidase		0
0.313836	0.0792156	lm6179_rs00545(dhaK1|-14.8273|0.3998434|1034|1058|210|236|N/A)	lse_rs13240(dhaK1|-15.1623|0.2484381|608|696|126|233|GeneID:32490038)	lmrg_rs13740(dhaK1|-13.2555|0.614284|218|259|379|411|N/A)	jl52_rs13810(dhaK1|-14.593|0.2793146|1001|1013|422|434|GeneID:57077647)	lmo2695(N/A|-14.8665|0.3905658|1034|1058|210|236|GeneID:987129)	gh761_rs09100(dhaK1|-13.0708|0.6062666|55|98|351|395|N/A)	ckv90_rs13700(dhaK1|-18.0366|0.0748591|613|723|101|186|GeneID:61190569)	dihydroxyacetone kinase subunit DhaK1		0
0.313836	0.0793326	lm6179_rs11025(N/A|-11.9401|0.7451799|212|280|40|109|N/A)	lse_rs07125(N/A|-15.4167|0.1576503|240|280|39|81|GeneID:32488365)	lmrg_rs07555(N/A|-11.9401|0.720227|212|280|40|109|N/A)	jl52_rs07730(N/A|-10.9385|0.7414259|178|210|1|30|GeneID:57076455)	lmo1518(N/A|-11.9401|0.7399976|212|280|40|109|GeneID:987772)	gh761_rs00880(N/A|-11.7713|0.7118834|96|113|164|191|N/A)	ckv90_rs07800(N/A|-19.2447|0.0280868|71|168|89|187|GeneID:61189408)	Derived by automated computational analysis using gene prediction method: Protein Homology.		0
0.313836	0.0794503	lm6179_rs04535(N/A|-15.5708|0.3699606|1100|1127|135|159|N/A)	lse_rs02690(N/A|-16.7439|0.1646303|618|706|262|351|GeneID:32489743)	lmrg_rs03135(N/A|-15.5706|0.3455968|1100|1127|135|159|N/A)	jl52_rs03095(N/A|-14.9401|0.2959378|1023|1073|426|482|GeneID:57075552)	lmo0626(N/A|-15.5708|0.3661861|1100|1127|135|159|GeneID:985506)	gh761_rs05330(N/A|-13.0672|0.679812|474|494|6|26|N/A)	ckv90_rs03085(N/A|-17.4592|0.1216949|795|816|87|107|GeneID:61188484)	DUF6044 family protein		0
0.313836	0.0795485	lm6179_rs05795(N/A|-19.158|0.0650122|694|762|181|283|N/A)	lse_rs03895(N/A|-12.9153|0.5098843|861|911|227|284|GeneID:32490172)	lmrg_rs04390(N/A|-14.8229|0.3395111|694|763|180|282|N/A)	jl52_rs04390(N/A|-11.0249|0.7939914|618|654|308|348|GeneID:57075800)	lmo0877(N/A|-19.5148|0.0557796|431|493|259|318|GeneID:986454)	gh761_rs04125(N/A|-14.0744|0.4066951|447|483|200|235|N/A)		glucosamine-6-phosphate deaminase		0
0.313836	0.0795526	lm6179_rs11490(N/A|-13.6474|0.5146559|200|244|171|212|N/A)	lse_rs07565(N/A|-11.6626|0.7050477|460|481|219|241|GeneID:32490942)	lmrg_rs08005(N/A|-14.9265|0.3094872|458|481|220|246|N/A)	jl52_rs08190(N/A|-18.5914|0.0410965|370|424|54|106|GeneID:57076547)	lmo1607(pheT|-14.1398|0.4342584|616|646|155|189|GeneID:985742)	gh761_rs00435(N/A|-11.8361|0.7542786|522|537|275|290|N/A)	ckv90_rs08265(N/A|-13.3288|0.4162534|183|197|302|318|GeneID:61189499)	YtpR family tRNA-binding protein		0
0.313836	0.079699			lmrg_rs02985(N/A|-15.6479|0.3109418|326|363|94|136|N/A)	jl52_rs02910(N/A|-16.3258|0.1546967|498|628|38|158|GeneID:57075515)			ckv90_rs02935(N/A|-16.5882|0.1584362|69|98|377|408|GeneID:61188454)			0
0.313836	0.0800647	lm6179_rs13245(menG|-10.4746|0.962896|274|333|64|109|N/A)	lse_rs09655(menG|-15.8961|0.1626658|76|107|382|411|GeneID:32489820)	lmrg_rs09760(menG|-9.94928|0.9819514|447|478|458|494|N/A)	jl52_rs10070(menG|-15.8151|0.1491343|243|298|373|428|GeneID:57076919)	lmo1931(ubiE|-10.5263|0.9578859|452|478|459|496|GeneID:987989)	gh761_rs13125(menG|-14.935|0.2936152|431|470|64|99|N/A)	ckv90_rs10080(menG|-11.0871|0.8023482|75|107|386|415|GeneID:61189857)	demethylmenaquinone methyltransferase		0
0.313836	0.0800666	lm6179_rs05360(N/A|-18.9904|0.074966|227|292|91|155|N/A)	lse_rs09330(N/A|-14.2057|0.343329|288|402|371|485|GeneID:32490145)	lmrg_rs03960(N/A|-14.8013|0.3595531|14|59|263|306|N/A)		lmo0789(N/A|-19.0377|0.0730885|241|292|91|142|GeneID:985444)	gh761_rs04585(N/A|-15.3296|0.2679376|474|531|98|139|N/A)		PhzF family phenazine biosynthesis protein		0
0.313836	0.0801022	lm6179_rs01275(N/A|-16.2328|0.2304845|154|184|17|46|N/A)		lmrg_rs14440(N/A|-16.2328|0.2126715|154|184|17|46|N/A)	jl52_rs00190(N/A|-14.4664|0.2817754|154|188|6|44|GeneID:57074986)	lmo2838(N/A|-16.2328|0.2282063|154|184|17|46|GeneID:986547)	gh761_rs08455(N/A|-15.4475|0.2595104|414|456|17|58|N/A)	ckv90_rs14315(N/A|-17.1422|0.1036036|46|184|16|148|GeneID:61190689)	carbohydrate ABC transporter permease		0
0.313836	0.0801105	lm6179_rs07805(N/A|-18.4426|0.0937278|37|104|219|269|N/A)	lse_rs14555(N/A|-11.8383|0.7106075|28|96|377|438|GeneID:32488606)	lmrg_rs11530(N/A|-17.1351|0.1463483|37|94|228|268|N/A)		lmo2278(lysA|-18.4426|0.0930749|37|104|219|269|GeneID:984524)	gh761_rs11380(N/A|-11.0569|0.8955817|562|599|156|201|N/A)	ckv90_rs06355(N/A|-13.3996|0.4592602|252|270|386|405|GeneID:61189123)	DUF5776 domain-containing protein		0
0.313836	0.0801938	lm6179_rs10765(pgpH|-14.7822|0.5117487|2181|2196|16|31|N/A)	lse_rs06875(N/A|-11.7208|0.8377965|410|443|192|218|GeneID:32489870)	lmrg_rs07295(pgpH|-14.7822|0.4839594|2181|2196|16|31|N/A)	jl52_rs07475(N/A|-11.9712|0.7698843|1159|1188|143|187|GeneID:57076405)	lmo1466(N/A|-14.7822|0.5068687|2181|2196|16|31|GeneID:987828)	gh761_rs01135(N/A|-16.1463|0.2802822|184|209|136|162|N/A)	ckv90_rs07540(N/A|-19.5403|0.0592704|1158|1225|79|143|GeneID:61189357)	cyclic-di-AMP phosphodiesterase PgpH		0
0.313836	0.080346	lm6179_rs15415(N/A|-13.1076|0.6019765|717|764|198|244|N/A)		lmrg_rs11755(N/A|-15.1094|0.376838|81|109|378|405|N/A)		lmo2332(int|-18.4063|0.1176318|74|109|379|409|GeneID:986704)	gh761_rs11070(N/A|-18.1961|0.1022821|74|109|380|410|N/A)	ckv90_rs04035(N/A|-12.372|0.5594237|483|501|386|405|GeneID:61188671)	recombinase family protein		0
0.313836	0.0803778	lm6179_rs00965(N/A|-13.5208|0.5758159|155|188|458|487|N/A)	lse_rs01580(N/A|-19.9848|0.0302664|254|304|189|240|GeneID:32490478)	lmrg_rs14130(N/A|-13.9148|0.4845949|155|188|457|486|N/A)		lmo2773(N/A|-13.3425|0.5999533|155|188|458|487|GeneID:986771)		ckv90_rs14080(N/A|-13.5784|0.4154728|252|297|195|235|GeneID:61190643)	BglG family transcription antiterminator LicT		0
0.313836	0.0804388	lm6179_rs04665(N/A|-15.0487|0.5043277|392|404|227|239|N/A)	lse_rs02850(N/A|-18.9885|0.0839254|1555|1588|77|111|GeneID:32490080)	lmrg_rs03265(N/A|-15.4509|0.4210617|2650|2692|80|126|N/A)	jl52_rs03265(N/A|-16.1255|0.2268093|2102|2154|222|273|GeneID:57075586)	lmo0650(N/A|-15.0487|0.499492|392|404|227|239|GeneID:984986)	gh761_rs05235(N/A|-15.7408|0.3507245|1447|1470|384|408|N/A)	ckv90_rs03195(N/A|-13.076|0.6492275|353|405|64|107|GeneID:61188506)	YhgE/Pip domain-containing protein		0
0.313836	0.0804651	lm6179_rs13575(N/A|-14.5254|0.3419901|353|426|95|173|N/A)	lse_rs09960(N/A|-12.1078|0.5800035|107|130|477|495|GeneID:32489989)	lmrg_rs10090(N/A|-16.2149|0.1610434|469|503|283|322|N/A)	jl52_rs10405(N/A|-9.30589|0.9572959|123|129|475|481|GeneID:57076985)	lmo1997(N/A|-15.8782|0.1994242|469|503|284|323|GeneID:984854)	gh761_rs12790(N/A|-16.7951|0.1098567|469|503|285|324|N/A)	ckv90_rs10380(N/A|-9.33853|0.9612346|164|179|388|403|GeneID:61189917)	PTS sugar transporter subunit IIA		0
0.313836	0.0805824	lm6179_rs13805(N/A|-12.4539|0.7977499|1308|1321|97|110|N/A)	lse_rs10180(N/A|-18.2602|0.0773432|296|357|185|245|GeneID:32489343)	lmrg_rs10320(N/A|-12.4415|0.7772009|1308|1321|97|110|N/A)	jl52_rs10625(N/A|-12.5099|0.6099382|388|418|2|29|GeneID:57077029)	lmo2043(N/A|-12.4508|0.7933444|1308|1321|97|110|GeneID:987936)	gh761_rs12570(N/A|-15.2507|0.317391|1216|1295|221|312|N/A)	ckv90_rs10580(N/A|-15.2787|0.2541097|388|418|2|30|GeneID:61189957)	MFS transporter		0
0.313836	0.0806835	lm6179_rs13445(N/A|-18.3829|0.1159213|815|894|1|72|N/A)		lmrg_rs09960(N/A|-18.3829|0.1058483|815|894|1|72|N/A)		lmo1971(ulaA|-18.6886|0.1019131|823|894|1|66|GeneID:984874)	gh761_rs12925(N/A|-14.617|0.3998577|1161|1301|253|400|N/A)		PTS ascorbate transporter subunit IIC		0
0.313836	0.0807112	lm6179_rs12275(N/A|-13.8651|0.5495962|229|263|134|163|N/A)	lse_rs08630(N/A|-11.8316|0.7392174|1043|1089|196|236|GeneID:32488909)	lmrg_rs08795(N/A|-13.8309|0.5269191|229|263|134|163|N/A)	jl52_rs09080(N/A|-12.7788|0.5398957|77|93|230|245|GeneID:57076722)	lmo1741(N/A|-13.4107|0.6180038|841|873|263|289|GeneID:985955)	gh761_rs14105(N/A|-19.978|0.0418188|838|873|264|295|N/A)	ckv90_rs09070(N/A|-15.3313|0.2326536|831|850|380|401|GeneID:61189657)	sensor histidine kinase		0
0.313836	0.0807895	lm6179_rs12740(N/A|-11.4816|0.8577209|243|273|380|409|N/A)	lse_rs09130(N/A|-13.4054|0.4096676|170|210|201|248|GeneID:32490623)	lmrg_rs09255(N/A|-11.4812|0.8393327|243|273|379|408|N/A)	jl52_rs09540(N/A|-17.1099|0.0785913|750|792|5|44|GeneID:57076814)	lmo1830(N/A|-11.4816|0.8535197|243|273|380|409|GeneID:984389)	gh761_rs13630(N/A|-16.6042|0.1384619|529|559|462|491|N/A)	ckv90_rs09540(N/A|-12.5894|0.5295171|87|96|226|235|GeneID:61189750)	short chain dehydrogenase		0
0.313836	0.0809264	lm6179_rs05775(N/A|-15.9192|0.350587|1877|1912|206|239|N/A)	lse_rs03875(N/A|-11.0818|0.9065865|836|869|209|246|GeneID:32490817)	lmrg_rs04370(N/A|-15.4588|0.382268|1877|1912|206|238|N/A)	jl52_rs04370(N/A|-17.9013|0.0989382|2171|2216|152|202|GeneID:57075796)	lmo0873(N/A|-15.7575|0.3662538|1877|1912|206|239|GeneID:984373)	gh761_rs04145(N/A|-16.432|0.2457791|1452|1538|215|295|N/A)		BglG family transcription antiterminator		0
0.313836	0.080942	lm6179_rs12475(N/A|-17.9164|0.1116646|68|98|377|405|N/A)	lse_rs08835(N/A|-14.1323|0.3386693|564|612|229|284|GeneID:32488824)	lmrg_rs08995(N/A|-17.0831|0.1435136|498|612|287|395|N/A)	jl52_rs09285(N/A|-12.9394|0.4749038|66|98|371|401|GeneID:57076763)	lmo1778(N/A|-18.5244|0.0863928|66|98|377|407|GeneID:985960)	gh761_rs13905(N/A|-13.8653|0.4449691|370|431|267|321|N/A)	ckv90_rs09270(N/A|-11.2467|0.7866193|129|269|232|365|GeneID:61189697)	ABC transporter ATP-binding protein		0
0.313836	0.0810027	lm6179_rs11400(N/A|-16.0246|0.2765258|517|535|456|482|N/A)	lse_rs07475(N/A|-17.5367|0.1010726|1232|1269|206|245|GeneID:32490151)	lmrg_rs07905(N/A|-16.4701|0.2163101|517|535|455|481|N/A)	jl52_rs08090(N/A|-14.4873|0.3076888|736|769|391|433|GeneID:57076527)	lmo1588(argD|-16.0246|0.2737211|517|535|456|482|GeneID:984620)	gh761_rs00525(N/A|-13.4658|0.5620326|21|37|380|394|N/A)	ckv90_rs08155(N/A|-10.9491|0.8674322|670|704|301|332|GeneID:61189478)	acetylornithine transaminase		0
0.313836	0.0810775	lm6179_rs01420(mvk|-18.0764|0.1157535|511|658|152|294|N/A)	lse_rs00050(mvk|-14.4519|0.3235613|1|42|195|235|GeneID:32489317)	lmrg_rs00050(mvk|-17.7314|0.1215947|511|658|152|293|N/A)	jl52_rs00300(mvk|-11.6689|0.7207699|143|170|380|403|GeneID:57075008)	lmo0010(N/A|-18.0764|0.1148452|511|658|152|294|GeneID:984924)	gh761_rs08310(mvk|-14.8884|0.331943|539|574|267|315|N/A)	ckv90_rs00050(mvk|-15.507|0.211227|868|918|227|289|GeneID:61187894)	mevalonate kinase		0
0.313836	0.0812054	lm6179_rs03225(tatC|-15.6769|0.26633|95|120|274|306|N/A)		lmrg_rs01870(tatC|-15.9563|0.2210041|89|120|273|311|N/A)		lmo0361(N/A|-15.9199|0.2402851|95|120|274|306|GeneID:987609)	gh761_rs06705(tatC|-18.1086|0.0794075|449|560|243|365|N/A)		twin-arginine translocase subunit TatC		0
0.313836	0.081308	lm6179_rs13715(nadA|-12.5736|0.7652266|692|715|387|409|N/A)	lse_rs10100(nadA|-17.5014|0.1000806|1248|1284|4|42|GeneID:32489775)	lmrg_rs10230(nadA|-12.1862|0.8007514|886|952|37|99|N/A)	jl52_rs10545(nadA|-17.025|0.1072859|118|146|251|280|GeneID:57077013)	lmo2025(nadA|-13.0241|0.6888122|692|715|387|409|GeneID:987946)	gh761_rs12650(nadA|-13.3053|0.5818053|692|715|388|410|N/A)		quinolinate synthase NadA		0
0.313836	0.0813867	lm6179_rs02250(N/A|-15.0236|0.3569054|198|216|377|405|N/A)	lse_rs00755(N/A|-16.0756|0.1625771|1027|1051|131|155|GeneID:32490277)	lmrg_rs00815(N/A|-15.023|0.3330582|198|216|376|404|N/A)	jl52_rs00985(N/A|-15.31|0.198451|893|915|466|488|GeneID:57075141)	lmo0169(N/A|-15.0664|0.3479451|198|216|377|405|GeneID:986890)	gh761_rs07605(N/A|-15.94|0.2111561|795|831|458|493|N/A)	ckv90_rs00735(N/A|-13.3844|0.4471093|195|252|135|188|GeneID:61188030)	GRP family sugar transporter		0
0.313836	0.0815734	lm6179_rs12100(N/A|-13.5188|0.5410014|792|841|90|148|N/A)	lse_rs08430(N/A|-15.7659|0.1650528|503|514|474|485|GeneID:32488271)	lmrg_rs08620(N/A|-12.9905|0.6013286|482|508|22|45|N/A)	jl52_rs08900(N/A|-10.5349|0.8552928|484|491|298|305|GeneID:57076686)	lmo1705(N/A|-12.9905|0.623852|482|508|22|45|GeneID:985607)	gh761_rs14285(N/A|-17.7171|0.0881547|579|720|181|326|N/A)	ckv90_rs08900(N/A|-10.1773|0.9118037|782|798|131|144|GeneID:61189624)	deoxynucleoside kinase		0
0.313836	0.0816109	lm6179_rs10855(N/A|-10.4073|0.9607453|305|326|24|45|N/A)	lse_rs06955(N/A|-13.1472|0.4499262|49|73|207|230|GeneID:32488353)	lmrg_rs07385(N/A|-10.4073|0.9533723|305|326|24|45|N/A)	jl52_rs07560(N/A|-16.3609|0.1099611|245|310|15|70|GeneID:57076421)	lmo1484(comEA|-10.7216|0.9360327|324|356|271|305|GeneID:986981)	gh761_rs01055(N/A|-15.5029|0.2204088|622|672|62|110|N/A)	ckv90_rs07620(N/A|-14.4647|0.2699376|89|106|227|241|GeneID:61189373)	helix-hairpin-helix domain-containing protein		0
0.313836	0.081626	lm6179_rs03920(N/A|-13.7738|0.4863736|182|201|87|109|N/A)	lse_rs02080(N/A|-17.821|0.0652488|479|497|155|173|GeneID:32488590)	lmrg_rs02550(N/A|-13.7979|0.4552069|182|201|87|109|N/A)	jl52_rs08515(N/A|-12.9519|0.4459455|549|563|472|485|GeneID:57076609)	lmo0510(N/A|-13.7774|0.4810688|182|201|87|109|GeneID:985258)	gh761_rs05930(N/A|-13.6175|0.4486684|107|135|141|170|N/A)	ckv90_rs02445(N/A|-15.6782|0.1615278|292|334|379|413|GeneID:61188357)	Derived by automated computational analysis using gene prediction method: Protein Homology.		0
0.314128	0.0818728	lm6179_rs10890(yqeH|-15.6804|0.307374|700|731|86|113|N/A)	lse_rs06990(yqeH|-12.6227|0.6134375|1202|1244|272|316|GeneID:32489349)	lmrg_rs07420(yqeH|-15.6881|0.2847469|700|731|86|113|N/A)	jl52_rs07595(yqeH|-13.5603|0.4238778|346|384|76|109|GeneID:57076428)	lmo1491(N/A|-15.6804|0.3042326|700|731|86|113|GeneID:986978)	gh761_rs01020(yqeH|-16.3264|0.1999478|1127|1270|17|165|N/A)	ckv90_rs07655(yqeH|-17.0693|0.1179079|158|189|16|60|GeneID:61189380)	ribosome biogenesis GTPase YqeH		0
0.314128	0.0819225	lm6179_rs04960(flgB|-17.2633|0.1114907|150|181|18|53|N/A)	lse_rs03125(flgB|-10.1149|0.8986913|482|507|379|403|GeneID:32489160)	lmrg_rs03565(flgB|-17.2748|0.1012489|150|181|18|53|N/A)	jl52_rs03535(flgB|-10.8112|0.7686398|484|528|262|305|GeneID:57075639)	lmo0710(flgB|-17.2748|0.1100951|150|181|18|53|GeneID:985059)	gh761_rs04905(flgB|-12.3474|0.6160344|329|416|121|205|N/A)	ckv90_rs03510(flgB|-8.81037|0.984775|190|202|33|45|GeneID:61188568)	flagellar basal body rod protein FlgB		0
0.314375	0.0820973	lm6179_rs15080(N/A|-15.6577|0.288408|467|491|261|284|N/A)		lmrg_rs11855(N/A|-15.6952|0.2637019|467|491|260|283|N/A)		lmo2352(N/A|-15.6917|0.2819151|467|491|261|284|GeneID:986168)	gh761_rs10970(N/A|-18.9326|0.0609333|619|666|273|327|N/A)		LysR family transcriptional regulator		0
0.314756	0.082349	lm6179_rs10980(N/A|-17.6873|0.2007881|2316|2354|200|237|N/A)	lse_rs07080(N/A|-16.4789|0.2115904|1426|1476|196|241|GeneID:32490734)	lmrg_rs07510(N/A|-15.901|0.349666|2316|2350|202|236|N/A)	jl52_rs07685(N/A|-17.2548|0.1390784|969|1023|380|441|GeneID:57076446)	lmo1509(N/A|-16.4077|0.3127338|2316|2350|202|237|GeneID:987759)	gh761_rs00930(N/A|-13.8428|0.6052098|1393|1437|264|304|N/A)	ckv90_rs07750(N/A|-13.3573|0.5886463|1407|1433|387|414|GeneID:61189398)	ATP-dependent RecD-like DNA helicase		0
0.314756	0.0824177	lm6179_rs04310(N/A|-16.2767|0.2539108|599|615|482|499|N/A)	lse_rs02470(N/A|-13.0676|0.5490915|499|511|145|157|GeneID:32488913)	lmrg_rs02905(N/A|-16.2067|0.2411034|599|615|481|498|N/A)	jl52_rs02830(N/A|-16.1271|0.1614527|665|709|404|446|GeneID:57075499)	lmo0581(N/A|-16.257|0.2532135|599|615|482|499|GeneID:984637)	gh761_rs05555(N/A|-16.9128|0.1628285|665|738|384|454|N/A)	ckv90_rs02845(N/A|-12.8045|0.5816189|1243|1286|322|365|GeneID:61188436)	class I SAM-dependent rRNA methyltransferase		0
0.314782	0.0826119	lm6179_rs02975(N/A|-15.8029|0.292298|279|317|360|396|N/A)	lse_rs01505(N/A|-15.3306|0.2398045|798|857|9|72|GeneID:32489385)	lmrg_rs01610(N/A|-16.9505|0.1743851|862|900|358|402|N/A)		lmo0305(N/A|-20.3531|0.0481387|757|900|359|503|GeneID:987517)	gh761_rs06925(N/A|-14.6253|0.3784924|996|1087|352|445|N/A)	ckv90_rs01495(N/A|-13.8204|0.4129279|814|851|17|55|GeneID:61188177)	low specificity L-threonine aldolase		0
0.314782	0.0827126	lm6179_rs02635(N/A|-14.1782|0.4306109|430|461|205|247|N/A)	lse_rs01205(N/A|-12.835|0.4999616|245|305|265|334|GeneID:32488500)	lmrg_rs01260(N/A|-16.0758|0.1958979|126|181|259|322|N/A)	jl52_rs01445(N/A|-15.3252|0.1724398|445|492|394|436|GeneID:57075231)	lmo0243(sigH|-14.7926|0.3433543|445|505|388|443|GeneID:987276)	gh761_rs07215(N/A|-13.7732|0.4286201|344|383|379|415|N/A)	ckv90_rs01100(N/A|-15.5264|0.1751456|430|449|227|247|GeneID:61188099)	RNA polymerase sporulation sigma factor SigH		0
0.314782	0.0828222					lmo1111(N/A|-15.8428|0.2946244|260|292|87|115|GeneID:986218)	gh761_rs01885(mobT|-16.6416|0.1830664|107|162|381|424|N/A)	ckv90_rs03990(N/A|-17.2574|0.117653|45|100|226|285|GeneID:61188662)			0
0.314782	0.0828663	lm6179_rs04520(N/A|-12.5187|0.6076812|279|325|378|414|N/A)	lse_rs02675(N/A|-12.0408|0.5441636|364|378|228|242|GeneID:32489593)	lmrg_rs03120(N/A|-11.0287|0.8355794|296|346|61|106|N/A)	jl52_rs03045(N/A|-17.2628|0.0529315|284|349|362|435|GeneID:57075542)	lmo0623(N/A|-12.5187|0.6023962|279|325|378|414|GeneID:984945)	gh761_rs05345(N/A|-16.5236|0.1050854|86|110|462|486|N/A)	ckv90_rs03070(N/A|-10.7982|0.7571416|60|97|358|400|GeneID:61188481)	DUF3116 family protein		0
0.314908	0.0830752	lm6179_rs13145(N/A|-14.8833|0.4098018|638|668|6|34|N/A)	lse_rs09555(N/A|-10.378|0.9348062|1205|1221|384|401|GeneID:32488332)	lmrg_rs09660(N/A|-14.8833|0.3841138|638|668|6|34|N/A)	jl52_rs09970(N/A|-15.0252|0.2479736|646|679|71|109|GeneID:57076899)	lmo1911(N/A|-14.8833|0.4056658|638|668|6|34|GeneID:985774)	gh761_rs13225(N/A|-13.1562|0.6114352|1301|1335|325|358|N/A)	ckv90_rs09950(N/A|-17.9869|0.0816586|926|964|20|57|GeneID:61189832)	GGDEF domain-containing protein		0
0.314908	0.0831207	lm6179_rs02595(ispD|-15.5283|0.2767988|774|867|227|298|N/A)	lse_rs01170(ispD|-15.6133|0.1826817|658|695|128|162|GeneID:32490555)	lmrg_rs01220(ispD|-14.848|0.3318109|643|669|454|479|N/A)	jl52_rs01370(ispD|-15.8084|0.1485435|720|776|54|107|GeneID:57075216)	lmo0235(ispD|-14.3873|0.4135796|503|534|200|232|GeneID:987220)	gh761_rs07255(ispD|-12.6749|0.6270624|343|381|273|313|N/A)	ckv90_rs01065(ispD|-12.1426|0.6237523|381|432|114|160|GeneID:61188092)	2-C-methyl-D-erythritol 4-phosphate cytidylyltransferase		0
0.315136	0.083391	lm6179_rs04590(N/A|-13.7196|0.4981238|5|51|362|409|N/A)	lse_rs02760(N/A|-14.7034|0.2487101|371|414|190|248|GeneID:32490695)	lmrg_rs03190(N/A|-13.5657|0.494842|5|51|361|408|N/A)	jl52_rs03190(N/A|-10.8384|0.8030378|416|451|15|67|GeneID:57075571)	lmo0637(N/A|-14.6172|0.3635362|607|651|379|413|GeneID:984971)	gh761_rs05300(N/A|-19.0196|0.0477471|412|446|75|114|N/A)	ckv90_rs03125(N/A|-13.3342|0.4109597|635|687|200|241|GeneID:61188492)	class I SAM-dependent methyltransferase		0
0.315136	0.0834326	lm6179_rs02525(folP|-14.4198|0.432371|415|451|198|235|N/A)	lse_rs01040(folP|-13.7433|0.3968258|683|714|163|203|GeneID:32490671)	lmrg_rs01090(folP|-15.2691|0.2989704|415|451|198|234|N/A)	jl52_rs01240(folP|-17.2935|0.0832906|589|631|377|417|GeneID:57075190)	lmo0224(sul|-14.4198|0.4280466|415|451|198|235|GeneID:987081)	gh761_rs07385(folP|-13.3302|0.5366991|489|515|17|46|N/A)	ckv90_rs00935(folP|-14.5241|0.2915167|151|181|458|491|GeneID:61188066)	dihydropteroate synthase		0
0.315136	0.0836071	lm6179_rs01165(N/A|-16.1189|0.269934|1147|1241|156|282|N/A)		lmrg_rs14330(N/A|-16.0233|0.2590802|1147|1241|156|281|N/A)	jl52_rs10275(N/A|-15.2538|0.2314376|472|492|318|338|GeneID:57076960)	lmo2816(N/A|-15.9639|0.2827593|1147|1241|156|282|GeneID:985339)	gh761_rs08560(N/A|-18.4588|0.0864274|266|343|292|359|N/A)		MFS transporter		0
0.315136	0.0836233	lm6179_rs12300(virA|-17.1093|0.2290502|199|221|18|38|N/A)	lse_rs08655(N/A|-15.773|0.2558178|1695|1756|131|190|GeneID:32490944)	lmrg_rs08820(virA|-17.1093|0.2113321|199|221|18|38|N/A)	jl52_rs09105(N/A|-14.6025|0.3543785|1604|1656|132|176|GeneID:57076727)	lmo1746(N/A|-17.1093|0.2267887|199|221|18|38|GeneID:985569)	gh761_rs14080(N/A|-15.8245|0.3048719|1564|1618|226|286|N/A)	ckv90_rs09095(N/A|-17.897|0.1101326|2144|2176|379|411|GeneID:61189662)	ABC transporter permease VirA		0
0.31594	0.0840111	lm6179_rs14335(N/A|-15.1327|0.387148|642|680|460|497|N/A)	lse_rs10735(N/A|-14.9597|0.2911461|1041|1089|145|188|GeneID:32488354)	lmrg_rs10850(N/A|-15.2452|0.3481566|642|680|459|496|N/A)	jl52_rs11210(N/A|-12.8431|0.5523869|666|714|426|466|GeneID:57077142)	lmo2140(N/A|-15.5672|0.3299175|1195|1243|91|147|GeneID:988001)	gh761_rs12040(N/A|-11.8363|0.8300825|385|434|164|206|N/A)	ckv90_rs11125(N/A|-18.7558|0.0616358|1192|1253|110|168|GeneID:61190064)	ABC transporter permease		0
0.31594	0.0840978	lm6179_rs08850(N/A|-11.8832|0.8200601|458|501|77|107|N/A)	lse_rs11955(N/A|-11.0527|0.82055|711|746|244|284|GeneID:32488811)	lmrg_rs12450(N/A|-11.8832|0.7989499|458|501|77|107|N/A)	jl52_rs12450(N/A|-14.6981|0.238959|474|499|76|100|GeneID:57077383)	lmo2453(N/A|-11.8832|0.8154105|458|501|77|107|GeneID:987384)	gh761_rs10365(N/A|-18.5209|0.0652683|468|501|75|103|N/A)	ckv90_rs12435(N/A|-14.5545|0.276122|420|498|78|144|GeneID:61190322)	alpha/beta fold hydrolase		0
0.31594	0.0841693	lm6179_rs04095(N/A|-13.6975|0.5935998|212|249|18|72|N/A)	lse_rs02265(N/A|-17.6887|0.0956618|711|748|131|165|GeneID:32488711)	lmrg_rs02690(N/A|-11.5136|0.8942739|1329|1352|162|193|N/A)	jl52_rs02595(N/A|-16.1609|0.1590382|604|662|6|69|GeneID:57075453)	lmo0538(N/A|-14.3749|0.483262|1167|1187|18|45|GeneID:985381)	gh761_rs05795(N/A|-14.038|0.474463|238|259|86|109|N/A)	ckv90_rs02605(N/A|-11.3734|0.812182|1198|1219|207|228|GeneID:61188389)	M20 family metallopeptidase		0
0.316669	0.0847408	lm6179_rs06360(N/A|-18.7738|0.0847778|160|215|266|324|N/A)	lse_rs04460(N/A|-14.336|0.3310906|828|843|356|371|GeneID:32488389)	lmrg_rs04970(N/A|-18.7274|0.0786723|160|215|265|323|N/A)	jl52_rs04980(N/A|-14.4002|0.2925328|433|492|250|307|GeneID:57075916)	lmo0986(N/A|-17.262|0.1547959|160|218|264|324|GeneID:986427)	gh761_rs03555(N/A|-12.7614|0.6473968|127|160|378|402|N/A)	ckv90_rs04985(N/A|-11.8681|0.7047627|434|481|259|308|GeneID:61188860)	ABC transporter ATP-binding protein		0
0.316669	0.0847898	lm6179_rs14400(N/A|-13.3208|0.5253062|468|561|17|98|N/A)	lse_rs10790(N/A|-10.9156|0.7936087|74|125|179|226|GeneID:32488529)	lmrg_rs10925(N/A|-13.3208|0.497353|468|561|17|98|N/A)	jl52_rs11265(N/A|-16.8172|0.0783432|536|572|79|109|GeneID:57077152)	lmo2153(N/A|-12.3484|0.6860466|144|174|262|289|GeneID:985637)	gh761_rs11985(N/A|-14.4217|0.3057434|145|274|69|217|N/A)	ckv90_rs11180(N/A|-14.0575|0.286165|112|141|147|177|GeneID:61190075)	flavodoxin		0
0.316669	0.0848474	lm6179_rs01470(N/A|-17.6731|0.121011|72|100|456|488|N/A)		lmrg_rs00100(N/A|-18.1969|0.0889528|72|100|455|487|N/A)		lmo0020(N/A|-17.6731|0.1200406|72|100|456|488|GeneID:985023)	gh761_rs08240(N/A|-13.1747|0.5496902|72|100|457|489|N/A)	ckv90_rs00110(N/A|-13.0816|0.4755713|338|364|385|412|GeneID:61187906)	GntR family transcriptional regulator		0
0.316669	0.084911	lm6179_rs06340(N/A|-18.2013|0.114334|431|467|268|307|N/A)	lse_rs04440(N/A|-12.0178|0.7098918|1043|1075|251|286|GeneID:32490722)	lmrg_rs04950(N/A|-18.1937|0.1047068|431|467|267|306|N/A)	jl52_rs04960(N/A|-10.5936|0.8876156|824|850|379|405|GeneID:57075912)	lmo0982(N/A|-18.2013|0.1134423|431|467|268|307|GeneID:986804)	gh761_rs03575(N/A|-11.5927|0.8468732|239|272|344|376|N/A)	ckv90_rs04965(N/A|-10.2675|0.9320056|1074|1095|196|216|GeneID:61188856)	M42 family metallopeptidase		0
0.316669	0.0849194	lm6179_rs13275(der|-14.4175|0.4958936|764|811|382|438|N/A)	lse_rs09685(der|-15.7348|0.2211224|758|778|421|441|GeneID:32489022)	lmrg_rs09790(der|-13.3716|0.6342648|1061|1090|18|52|N/A)	jl52_rs10100(der|-17.576|0.0921577|756|812|394|440|GeneID:57076925)	lmo1937(engA|-14.2663|0.5139838|764|811|382|438|GeneID:986528)	gh761_rs13095(der|-13.7595|0.5322995|310|348|462|499|N/A)	ckv90_rs10110(der|-12.9821|0.5660756|407|427|88|108|GeneID:61189863)	ribosome biogenesis GTPase Der		0
0.317061	0.0852539	lm6179_rs00260(N/A|-13.6259|0.5799086|800|847|241|275|N/A)	lse_rs12960(N/A|-16.7125|0.1320704|533|622|141|230|GeneID:32490283)	lmrg_rs13460(N/A|-13.574|0.5602353|800|847|240|274|N/A)	jl52_rs13465(N/A|-12.3866|0.5986339|309|354|145|192|GeneID:57077581)	lmo2641(N/A|-12.814|0.7076798|978|1045|263|323|GeneID:986303)	gh761_rs09365(N/A|-11.3358|0.8729711|800|828|254|276|N/A)	ckv90_rs13425(N/A|-16.427|0.146199|6|40|312|347|GeneID:61190515)	polyprenyl synthetase family protein		0
0.317061	0.0854862	lm6179_rs04015(N/A|-12.8708|0.6693705|343|394|195|234|N/A)	lse_rs02185(N/A|-11.9864|0.673021|279|329|157|201|GeneID:32489124)	lmrg_rs02610(N/A|-16.7329|0.1635747|343|490|70|217|N/A)	jl52_rs02515(N/A|-11.469|0.7243061|620|651|239|273|GeneID:57075437)	lmo0522(N/A|-13.0483|0.6343226|451|481|455|486|GeneID:985274)	gh761_rs05870(N/A|-14.5408|0.3470051|918|945|336|362|N/A)	ckv90_rs02525(N/A|-17.3857|0.0870206|1|140|266|400|GeneID:61188373)	MurR/RpiR family transcriptional regulator		0
0.317061	0.0855203	lm6179_rs12200(N/A|-14.7059|0.4157095|693|769|396|461|N/A)	lse_rs08555(N/A|-12.0702|0.6924964|813|870|223|290|GeneID:32488196)	lmrg_rs08720(N/A|-14.9133|0.362581|287|352|100|163|N/A)	jl52_rs09005(N/A|-15.619|0.1844091|502|559|131|186|GeneID:57076707)	lmo1726(N/A|-15.719|0.2881776|693|769|396|461|GeneID:985614)	gh761_rs14180(N/A|-14.4831|0.3862284|206|241|383|414|N/A)	ckv90_rs08995(N/A|-16.4203|0.146793|241|300|289|347|GeneID:61189642)	Gfo/Idh/MocA family protein		0
0.317061	0.0855241	lm6179_rs06615(N/A|-15.946|0.2483852|536|562|16|46|N/A)	lse_rs04685(N/A|-12.0196|0.6773848|353|364|476|486|GeneID:32489232)	lmrg_rs05225(N/A|-17.0827|0.1458644|536|562|16|46|N/A)	jl52_rs05235(N/A|-15.4243|0.1855773|647|698|6|51|GeneID:57075967)	lmo1037(N/A|-17.0418|0.1602781|536|562|16|46|GeneID:985124)	gh761_rs03335(N/A|-15.6499|0.2313462|674|769|279|358|N/A)	ckv90_rs05205(N/A|-13.5322|0.4173403|750|779|290|323|GeneID:61188904)	DUF817 domain-containing protein		0
0.317061	0.0855979	lm6179_rs02535(folK|-10.0538|0.9726072|326|338|293|306|N/A)	lse_rs01050(folK|-9.63654|0.9523319|627|650|471|495|GeneID:32488326)	lmrg_rs01100(folK|-10.3599|0.9470616|326|338|292|305|N/A)	jl52_rs01250(folK|-12.9701|0.413723|347|398|256|305|GeneID:57075192)	lmo0226(folK|-10.0538|0.9711106|326|338|293|306|GeneID:987097)	gh761_rs07375(folK|-17.0239|0.1051151|357|388|263|295|N/A)	ckv90_rs00945(folK|-16.7315|0.0952832|356|399|257|295|GeneID:61188068)	2-amino-4-hydroxy-6- hydroxymethyldihydropteridine diphosphokinase		0
0.317061	0.0858352	lm6179_rs02840(N/A|-11.2511|0.9202011|853|972|19|137|N/A)	lse_rs01360(N/A|-14.5897|0.3075867|190|229|372|410|GeneID:32488956)	lmrg_rs01415(N/A|-12.8931|0.6724745|680|709|195|232|N/A)	jl52_rs01615(N/A|-17.0512|0.1002285|296|325|131|159|GeneID:57075264)	lmo0277(N/A|-12.7439|0.7177902|623|656|133|163|GeneID:987427)	gh761_rs07075(N/A|-16.0573|0.2116742|593|621|378|405|N/A)		Gfo/Idh/MocA family protein		0
0.317061	0.0859018	lm6179_rs08235(N/A|-11.9946|0.7941777|203|211|477|485|N/A)	lse_rs12260(N/A|-14.883|0.2388015|767|800|211|243|GeneID:32490160)	lmrg_rs12750(N/A|-12.1493|0.7465583|203|211|476|484|N/A)	jl52_rs12775(N/A|-17.869|0.0584256|428|460|124|154|GeneID:57077444)	lmo2512(comFC|-11.8882|0.8052462|203|211|477|485|GeneID:987303)	gh761_rs10065(N/A|-13.5691|0.4699126|169|206|201|241|N/A)	ckv90_rs12730(N/A|-12.2456|0.5993011|461|502|363|401|GeneID:61190379)	ComF family protein		0
0.317061	0.0859148	lm6179_rs11805(yidD|-12.9731|0.5287713|269|303|426|454|N/A)	lse_rs08135(yidD|-13.1258|0.3712882|143|203|69|152|GeneID:32489793)	lmrg_rs08325(yidD|-12.3481|0.6101264|346|360|90|104|N/A)	jl52_rs08600(yidD|-15.0894|0.1448253|171|200|314|357|GeneID:57076626)	lmo1670(N/A|-12.9822|0.5222494|269|303|426|454|GeneID:985658)	gh761_rs00130(yidD|-10.4415|0.8862246|343|359|17|33|N/A)	ckv90_rs08595(yidD|-15.7571|0.1116637|143|164|130|151|GeneID:61189564)	membrane protein insertion efficiency factor YidD		0
0.317997	0.0863567	lm6179_rs06365(N/A|-12.8536|0.688712|238|281|360|395|N/A)	lse_rs04465(N/A|-20.1503|0.0285586|369|463|125|200|GeneID:32489463)	lmrg_rs04975(N/A|-11.5916|0.8574006|790|817|461|485|N/A)		lmo0987(N/A|-12.8366|0.6861771|238|281|360|395|GeneID:986424)	gh761_rs03550(N/A|-14.747|0.3352475|447|475|4|35|N/A)	ckv90_rs04990(N/A|-11.8102|0.7065821|813|849|9|44|GeneID:61188861)	ABC transporter permease		0
0.317997	0.0864789	lm6179_rs07845(N/A|-18.9884|0.0747707|270|303|258|302|N/A)	lse_rs12640(N/A|-12.608|0.5803092|878|893|16|30|GeneID:32490778)	lmrg_rs13130(N/A|-15.1419|0.3169683|270|294|267|301|N/A)	jl52_rs13150(N/A|-11.4405|0.7424405|473|487|16|29|GeneID:57077518)	lmo2587(N/A|-15.1577|0.3348315|270|294|268|302|GeneID:987227)	gh761_rs09680(N/A|-13.6505|0.4892704|996|1019|154|177|N/A)	ckv90_rs13110(N/A|-16.2474|0.1478096|687|760|86|144|GeneID:61190455)	S-adenosyl-l-methionine hydroxide adenosyltransferase family protein		0
0.317997	0.0867398	lm6179_rs07095(cobC|-15.5186|0.2597342|457|528|262|331|N/A)	lse_rs05135(cobC|-15.8931|0.1496577|116|149|207|239|GeneID:32490548)	lmrg_rs05695(cobC|-15.4907|0.2429406|457|528|261|330|N/A)	jl52_rs05735(cobC|-13.7671|0.3219262|441|516|192|267|GeneID:57076064)	lmo1149(N/A|-16.9137|0.147392|457|528|262|331|GeneID:986156)	gh761_rs02925(cobC|-13.8284|0.4143669|1|44|462|499|N/A)	ckv90_rs05665(cobC|-13.179|0.4305208|7|27|263|286|GeneID:61188990)	alpha-ribazole phosphatase		0
0.317997	0.0867426	lm6179_rs05205(N/A|-14.8608|0.391503|216|251|5|43|N/A)	lse_rs03295(N/A|-16.9228|0.1198401|927|941|427|440|GeneID:32488364)	lmrg_rs03810(N/A|-14.8608|0.3663832|216|251|5|43|N/A)	jl52_rs03775(N/A|-12.0977|0.6466486|499|525|36|62|GeneID:57075685)	lmo0759(N/A|-14.8608|0.3875287|216|251|5|43|GeneID:985503)	gh761_rs04735(N/A|-13.2204|0.576997|364|373|153|162|N/A)	ckv90_rs03715(N/A|-15.5558|0.2064087|1011|1049|266|306|GeneID:61188609)	ring-cleaving dioxygenase		0
0.317997	0.0867617	lm6179_rs12325(rlmD|-17.8332|0.1485675|312|340|144|173|N/A)	lse_rs08685(rlmD|-15.954|0.2060358|702|727|474|497|GeneID:32488975)	lmrg_rs08845(rlmD|-18.703|0.0963028|312|340|144|173|N/A)	jl52_rs09135(rlmD|-13.4426|0.4691708|660|697|372|400|GeneID:57076733)	lmo1751(N/A|-17.8332|0.1472677|312|340|144|173|GeneID:985554)	gh761_rs14055(rlmD|-14.1085|0.4831128|279|294|220|235|N/A)	ckv90_rs09120(rlmD|-10.9025|0.886091|1127|1155|271|308|GeneID:61189667)	23S rRNA (uracil(1939)-C(5))-methyltransferase RlmD		0
0.317997	0.0869205	lm6179_rs02515(hslO|-13.7519|0.5453566|585|612|265|308|N/A)	lse_rs01030(hslO|-17.5032|0.090435|661|708|130|171|GeneID:32488226)	lmrg_rs01080(hslO|-14.0773|0.4665035|585|612|264|307|N/A)	jl52_rs01230(hslO|-12.0414|0.6450489|424|487|382|441|GeneID:57075188)	lmo0222(hslO|-14.054|0.4928787|585|612|265|308|GeneID:987062)	gh761_rs07395(hslO|-11.1354|0.888107|963|1001|301|324|N/A)	ckv90_rs00905(hslO|-15.143|0.2358245|422|460|128|166|GeneID:61188064)	Hsp33 family molecular chaperone HslO		0
0.317997	0.0869498	lm6179_rs03735(N/A|-16.4104|0.1417013|50|90|210|248|N/A)	lse_rs02770(N/A|-13.67|0.3017071|100|140|180|219|GeneID:32488440)	lmrg_rs01730(N/A|-11.8163|0.7119235|50|89|211|247|N/A)	jl52_rs02185(N/A|-11.0124|0.6997278|353|385|37|64|GeneID:57075375)	lmo0335(N/A|-15.3583|0.2181775|50|89|211|248|GeneID:987570)	gh761_rs06835(N/A|-16.2833|0.1198538|64|106|199|238|N/A)	ckv90_rs12360(N/A|-11.2099|0.6896317|261|302|266|308|GeneID:61190307)	DUF3130 domain-containing protein		0
0.31909	0.0875267	lm6179_rs07205(N/A|-20.2683|0.0515138|326|456|135|281|N/A)	lse_rs05250(N/A|-12.1935|0.6906525|873|887|459|484|GeneID:32488879)	lmrg_rs05805(N/A|-17.746|0.1300244|326|387|267|327|N/A)	jl52_rs05850(N/A|-14.6312|0.2893833|308|448|346|495|GeneID:57076086)	lmo1171(pduQ|-17.4421|0.158639|326|387|268|328|GeneID:986125)	gh761_rs02815(N/A|-13.3071|0.5863663|366|389|267|288|N/A)	ckv90_rs05780(N/A|-11.9042|0.7261707|877|909|240|283|GeneID:61189012)	1-propanol dehydrogenase PduQ		0
0.31909	0.0876447	lm6179_rs02030(N/A|-18.8103|0.1176241|457|478|261|286|N/A)		lmrg_rs00595(N/A|-18.7655|0.1093159|457|478|260|285|N/A)		lmo0121(N/A|-18.8445|0.1151708|457|478|261|286|GeneID:986683)	gh761_rs07835(N/A|-15.3123|0.3578707|413|446|251|286|N/A)		membrane protein		0
0.31909	0.0877375	lm6179_rs01550(ptcA|-18.1023|0.1175674|767|813|65|109|N/A)		lmrg_rs00180(ptcA|-18.1023|0.1073619|767|813|65|109|N/A)	jl52_rs00420(ptcA|-11.8058|0.7046707|1090|1152|53|105|GeneID:57075032)	lmo0036(N/A|-18.1023|0.1166377|767|813|65|109|GeneID:985152)			putrescine carbamoyltransferase		0
0.31909	0.0877395	lm6179_rs12615(rnc|-17.162|0.1446089|695|841|271|412|N/A)	lse_rs09005(rnc|-12.1017|0.6425429|84|159|321|390|GeneID:32488259)	lmrg_rs09130(rnc|-17.162|0.1323931|695|841|270|411|N/A)	jl52_rs09415(rnc|-12.0576|0.6107761|700|848|257|397|GeneID:57076789)	lmo1805(rnc|-12.251|0.754879|839|860|87|110|GeneID:985924)	gh761_rs13755(rnc|-13.0613|0.5593243|476|504|276|308|N/A)	ckv90_rs09415(rnc|-15.7235|0.1695608|244|386|14|156|GeneID:61189725)	ribonuclease III		0
0.31909	0.0879407	lm6179_rs11005(N/A|-14.3119|0.5090144|4|47|356|396|N/A)	lse_rs07105(N/A|-20.4124|0.0318318|608|729|126|236|GeneID:32490373)	lmrg_rs07535(N/A|-13.2592|0.6498525|1411|1434|184|208|N/A)	jl52_rs07710(N/A|-14.0631|0.3722186|6|40|359|390|GeneID:57076451)	lmo1514(N/A|-14.3119|0.5034926|4|47|356|396|GeneID:987768)	gh761_rs00900(N/A|-12.7807|0.6900373|1415|1483|144|203|N/A)	ckv90_rs07780(N/A|-13.2264|0.5238744|625|647|266|285|GeneID:61189404)	replication-associated recombination protein A		0
0.31909	0.0879447	lm6179_rs00310(N/A|-16.1845|0.1803262|203|264|258|310|N/A)	lse_rs13005(N/A|-11.5634|0.6821992|176|218|200|230|GeneID:32489847)	lmrg_rs13510(N/A|-17.6014|0.0908275|203|264|257|309|N/A)	jl52_rs13515(N/A|-14.8083|0.1908594|368|423|230|279|GeneID:57077591)	lmo2651(N/A|-16.0871|0.1858962|203|264|258|310|GeneID:984393)	gh761_rs09320(N/A|-13.9603|0.3645616|203|264|259|311|N/A)	ckv90_rs13470(N/A|-13.3667|0.3730314|146|264|258|393|GeneID:61190524)	PTS sugar transporter subunit IIA		0
0.31909	0.0880503	lm6179_rs02505(ftsH|-15.6048|0.3926771|805|934|21|161|N/A)	lse_rs01020(ftsH|-14.4539|0.4146075|1094|1134|76|113|GeneID:32488810)	lmrg_rs01070(ftsH|-15.6048|0.3675192|805|934|21|161|N/A)	jl52_rs01220(ftsH|-17.2217|0.1322287|1094|1134|74|111|GeneID:57075186)	lmo0220(ftsH|-15.6048|0.3886922|805|934|21|161|GeneID:987058)	gh761_rs07405(ftsH|-15.4583|0.3526973|1072|1131|76|128|N/A)	ckv90_rs00895(ftsH|-16.845|0.1702879|525|547|125|146|GeneID:61188062)	ATP-dependent zinc metalloprotease FtsH		0
0.31909	0.0883252	lm6179_rs06160(N/A|-12.9132|0.72513|849|930|86|150|N/A)	lse_rs04245(N/A|-11.6624|0.7844766|209|270|232|286|GeneID:32488649)	lmrg_rs04770(N/A|-15.0632|0.3691933|526|548|462|483|N/A)	jl52_rs04765(N/A|-17.9398|0.0762277|521|577|423|483|GeneID:57075874)	lmo0947(N/A|-12.9132|0.7198706|849|930|86|150|GeneID:986474)	gh761_rs03755(N/A|-12.4645|0.7343929|1077|1114|303|338|N/A)	ckv90_rs04770(N/A|-14.7601|0.3061241|258|322|111|164|GeneID:61188817)	MFS transporter		0
0.31909	0.0883426	lm6179_rs03625(N/A|-13.4613|0.7079343|1045|1099|259|289|N/A)	lse_rs01910(N/A|-15.6154|0.2741261|1303|1426|88|227|GeneID:32490068)	lmrg_rs02260(N/A|-17.0853|0.2157519|1322|1366|87|142|N/A)	jl52_rs02130(N/A|-16.6052|0.1677347|1046|1099|257|286|GeneID:57075364)	lmo0441(N/A|-13.5234|0.692983|1025|1057|379|408|GeneID:985168)	gh761_rs06215(N/A|-12.5961|0.7780353|1403|1426|88|110|N/A)	ckv90_rs02275(N/A|-16.5387|0.1901352|1025|1057|379|408|GeneID:61188324)	penicillin-binding transpeptidase domain-containing protein		0
0.31909	0.0883945	lm6179_rs00435(N/A|-15.9888|0.1798663|130|155|461|487|N/A)	lse_rs13135(N/A|-14.1214|0.2638851|129|183|186|240|GeneID:32489895)	lmrg_rs13630(N/A|-17.8543|0.0739509|370|392|131|156|N/A)	jl52_rs13680(N/A|-9.82961|0.8996976|343|384|318|355|GeneID:57077624)	lmo2675(N/A|-12.8062|0.5786411|495|520|456|480|GeneID:986871)	gh761_rs09205(N/A|-15.4226|0.1865269|378|402|120|147|N/A)	ckv90_rs13590(N/A|-10.4347|0.8346324|197|238|16|56|GeneID:61190548)	Derived by automated computational analysis using gene prediction method: Protein Homology.		0
0.31909	0.0884805	lm6179_rs14745(N/A|-13.5999|0.6163946|417|426|18|27|N/A)	lse_rs11100(N/A|-16.3907|0.1663535|1063|1100|384|424|GeneID:32489353)	lmrg_rs11270(N/A|-13.5999|0.5884149|417|426|18|27|N/A)	jl52_rs11595(N/A|-9.89074|0.9595694|1220|1239|259|283|GeneID:57077217)	lmo2222(N/A|-13.5999|0.6110897|417|426|18|27|GeneID:984624)	gh761_rs11640(N/A|-17.221|0.1462987|1326|1383|263|319|N/A)	ckv90_rs11515(N/A|-15.1755|0.2633674|68|94|379|409|GeneID:61190142)	exonuclease SbcCD subunit D		0
0.320575	0.0891121	lm6179_rs11675(N/A|-16.2985|0.3637958|1543|1588|265|312|N/A)	lse_rs07775(N/A|-17.6897|0.1514015|1517|1562|199|237|GeneID:32488880)	lmrg_rs08195(N/A|-16.3455|0.3343895|1543|1588|264|311|N/A)	jl52_rs08425(N/A|-16.7309|0.1939745|3302|3331|208|236|GeneID:57076592)	lmo1644(N/A|-15.8633|0.4132302|1961|2035|261|325|GeneID:985681)	gh761_rs00250(N/A|-16.1246|0.3279194|3277|3397|303|411|N/A)	ckv90_rs08450(N/A|-16.1157|0.2665742|3293|3403|199|291|GeneID:61189536)	DEAD/DEAH box helicase		0
0.320575	0.0891175	lm6179_rs02365(N/A|-12.1452|0.774559|441|485|130|168|N/A)	lse_rs00845(N/A|-10.6389|0.8721588|328|336|456|464|GeneID:32490236)	lmrg_rs00930(N/A|-12.2039|0.7413124|441|485|130|168|N/A)	jl52_rs01080(N/A|-16.8182|0.0943664|520|599|262|329|GeneID:57075160)	lmo0193(N/A|-12.205|0.760151|441|485|130|168|GeneID:987019)	gh761_rs07505(N/A|-14.5932|0.328841|492|522|62|92|N/A)	ckv90_rs00795(N/A|-14.7564|0.2498106|145|165|265|288|GeneID:61188042)	efflux RND transporter periplasmic adaptor subunit		0
0.320577	0.0892305	lm6179_rs07910(N/A|-17.9438|0.118815|587|625|261|306|N/A)	lse_rs12605(N/A|-14.8162|0.2759022|984|998|17|31|GeneID:32488487)	lmrg_rs13065(N/A|-17.9128|0.1099034|587|625|260|305|N/A)	jl52_rs13105(N/A|-10.3992|0.8990571|405|552|196|332|GeneID:57077509)	lmo2575(N/A|-17.9438|0.1178706|587|625|261|306|GeneID:986612)	gh761_rs09740(N/A|-14.9435|0.3185111|587|636|263|307|N/A)	ckv90_rs13055(N/A|-12.716|0.5615199|610|713|279|368|GeneID:61190444)	cation diffusion facilitator family transporter		0
0.320597	0.0894603	lm6179_rs03025(N/A|-17.3378|0.1070671|43|157|326|438|N/A)		lmrg_rs01675(N/A|-10.7178|0.9029548|499|521|385|407|N/A)	jl52_rs02225(N/A|-12.0599|0.5420677|5|35|130|154|GeneID:57075381)	lmo0322(N/A|-19.1887|0.0481178|43|157|326|438|GeneID:987554)	gh761_rs06875(N/A|-14.1917|0.3239647|413|448|268|307|N/A)		PH domain-containing protein		0
0.320597	0.0894611	lm6179_rs13660(N/A|-15.1391|0.4895571|763|838|152|234|N/A)	lse_rs10045(N/A|-14.0788|0.5020233|2535|2580|183|227|GeneID:32490899)	lmrg_rs10175(N/A|-15.9043|0.3620693|383|427|273|317|N/A)	jl52_rs10490(N/A|-15.1816|0.3194646|1466|1479|278|291|GeneID:57077002)	lmo2014(N/A|-15.0607|0.4960167|1597|1631|383|414|GeneID:984835)	gh761_rs12705(N/A|-19.7527|0.0757625|368|427|275|335|N/A)	ckv90_rs10465(N/A|-16.7402|0.1965062|2821|2848|81|108|GeneID:61189934)	alpha-mannosidase		0
0.320637	0.0897666	lm6179_rs15075(ssuE|-16.2406|0.1915315|399|440|431|468|N/A)	lse_rs04300(N/A|-16.359|0.1217817|336|383|318|354|GeneID:32488980)	lmrg_rs11850(ssuE|-15.0652|0.2817201|153|210|276|333|N/A)	jl52_rs04820(N/A|-11.6381|0.6606982|372|429|294|349|GeneID:57075885)	lmo2351(N/A|-15.3691|0.2674544|399|440|431|468|GeneID:984660)	gh761_rs10975(ssuE|-13.8923|0.3988738|64|106|199|248|N/A)		NADPH-dependent FMN reductase		0
0.320637	0.0898507	lm6179_rs00560(N/A|-11.4973|0.8851989|497|536|5|43|N/A)	lse_rs13260(N/A|-11.0334|0.8394955|502|554|133|171|GeneID:32489430)	lmrg_rs13755(N/A|-11.65|0.8493885|1008|1035|322|346|N/A)	jl52_rs13845(N/A|-15.019|0.223028|809|871|143|201|GeneID:57077653)	lmo2698(N/A|-13.0867|0.6442937|229|243|343|356|GeneID:987122)	gh761_rs09085(N/A|-20.7811|0.0263828|1011|1037|122|149|N/A)	ckv90_rs13720(N/A|-11.5802|0.7441851|745|801|58|105|GeneID:61190573)	MurR/RpiR family transcriptional regulator		0
0.320637	0.0898677	lm6179_rs02275(N/A|-15.4959|0.3428943|335|378|232|285|N/A)	lse_rs01595(N/A|-13.9256|0.4562714|528|557|133|158|GeneID:32489675)	lmrg_rs00840(N/A|-15.4952|0.3196278|335|378|231|284|N/A)	jl52_rs01770(N/A|-17.329|0.1124763|1768|1806|2|42|GeneID:57075294)	lmo0171(N/A|-15.7651|0.3924455|737|780|71|109|GeneID:986893)	gh761_rs07595(N/A|-15.8306|0.255049|171|238|239|306|N/A)	ckv90_rs04815(N/A|-11.8059|0.752515|82|125|379|412|GeneID:61188826)	LapB repeat-containing protein		0
0.320637	0.0899224	lm6179_rs00410(N/A|-16.541|0.1457166|18|69|86|136|N/A)	lse_rs13100(N/A|-10.1499|0.8886485|61|110|377|429|GeneID:32488983)	lmrg_rs13605(N/A|-17.4979|0.0883684|18|69|86|136|N/A)	jl52_rs13655(N/A|-14.5623|0.2008876|1|69|85|153|GeneID:57077619)	lmo2670(N/A|-15.7489|0.2006171|18|69|86|136|GeneID:984436)	gh761_rs09225(N/A|-13.2229|0.4550332|525|543|218|237|N/A)	ckv90_rs13565(N/A|-11.9796|0.5670097|13|55|265|306|GeneID:61190543)	MmcQ/YjbR family DNA-binding protein		0
0.321023	0.0902494	lm6179_rs08915(N/A|-16.8866|0.1497272|312|351|278|318|N/A)	lse_rs11905(N/A|-14.1627|0.3035806|344|379|200|235|GeneID:32489306)	lmrg_rs12395(N/A|-17.6018|0.1016453|312|351|277|317|N/A)	jl52_rs12400(N/A|-13.2671|0.3885171|178|190|229|241|GeneID:57077373)	lmo2442(N/A|-17.634|0.109057|312|351|278|318|GeneID:987407)	gh761_rs10420(N/A|-13.9638|0.3935368|391|415|378|404|N/A)	ckv90_rs12400(N/A|-12.3788|0.5589033|335|351|278|293|GeneID:61190315)	YdcF family protein		0
0.321023	0.0902559	lm6179_rs13820(N/A|-12.317|0.7796414|468|504|152|187|N/A)	lse_rs10195(N/A|-15.7185|0.1923662|797|834|201|240|GeneID:32488784)	lmrg_rs10335(N/A|-12.2334|0.7694334|468|504|152|187|N/A)	jl52_rs10640(N/A|-15.9581|0.1547743|733|762|251|289|GeneID:57077032)	lmo2046(N/A|-15.5304|0.298441|468|504|152|187|GeneID:986332)	gh761_rs12555(N/A|-15.2741|0.2803108|950|972|88|109|N/A)	ckv90_rs10595(N/A|-12.6286|0.5752557|494|544|229|285|GeneID:61189960)	2-dehydropantoate 2-reductase		0
0.32121	0.0904213		lse_rs01490(N/A|-13.1033|0.3773648|122|175|229|283|GeneID:32489174)	lmrg_rs01595(N/A|-12.9702|0.5079402|395|420|381|406|N/A)		lmo0302(N/A|-17.4069|0.0915347|29|177|153|293|GeneID:987513)	gh761_rs06940(N/A|-17.2199|0.078238|27|173|153|300|N/A)	ckv90_rs01480(N/A|-12.1133|0.5254478|63|99|198|234|GeneID:61188174)			0
0.321428	0.0905954	lm6179_rs13010(N/A|-17.2176|0.1314845|282|395|4|152|N/A)	lse_rs09415(N/A|-10.3283|0.8978798|134|181|406|435|GeneID:32489424)	lmrg_rs09525(N/A|-17.9935|0.0867512|282|395|4|152|N/A)	jl52_rs09820(N/A|-7.66109|0.9996063|464|496|229|279|GeneID:57076870)	lmo1885(N/A|-17.2253|0.1299746|282|395|4|152|GeneID:985807)	gh761_rs13360(N/A|-10.2045|0.9497707|413|438|181|205|N/A)	ckv90_rs09815(N/A|-10.1001|0.9131869|773|779|381|387|GeneID:61189805)	xanthine phosphoribosyltransferase		0
0.321698	0.0907845	lm6179_rs14000(crcB|-14.9023|0.2905466|512|532|262|285|N/A)	lse_rs10415(crcB|-14.4034|0.242024|78|127|451|485|GeneID:32490556)	lmrg_rs10515(crcB|-14.8679|0.2732082|512|532|261|284|N/A)	jl52_rs10845(crcB|-14.8306|0.1820928|86|104|219|237|GeneID:57077071)	lmo2082(N/A|-14.9012|0.2877135|512|532|262|285|GeneID:984773)	gh761_rs12380(crcB|-14.3464|0.3041091|405|430|270|294|N/A)	ckv90_rs10810(crcB|-14.9622|0.1899112|123|236|74|191|GeneID:61190002)	fluoride efflux transporter CrcB		0
0.322444	0.0911081	lm6179_rs09650(N/A|-9.55768|0.9809893|248|272|256|283|N/A)	lse_rs05780(N/A|-11.3285|0.6728805|53|86|197|242|GeneID:32490040)	lmrg_rs06190(N/A|-9.54477|0.9774713|248|272|255|282|N/A)	jl52_rs06330(N/A|-12.7033|0.3948848|442|454|181|193|GeneID:57076177)	lmo1247(N/A|-9.55879|0.9798028|248|272|256|283|GeneID:986014)	gh761_rs02390(N/A|-15.3073|0.1804453|217|280|264|320|N/A)	ckv90_rs06460(N/A|-16.7896|0.0739232|418|451|188|205|GeneID:61189142)	DUF3116 family protein		0
0.324695	0.0920834	lm6179_rs12280(ade|-16.3009|0.2913999|1566|1673|387|488|N/A)	lse_rs08635(ade|-15.3842|0.2815027|1389|1449|231|284|GeneID:32490162)	lmrg_rs08800(ade|-14.3423|0.5196048|1229|1266|15|56|N/A)	jl52_rs09085(ade|-14.77|0.3191257|479|509|409|435|GeneID:57076723)	lmo1742(adeC|-16.0709|0.3126587|1572|1673|387|485|GeneID:985560)	gh761_rs14100(ade|-11.7259|0.876721|1201|1218|189|205|N/A)	ckv90_rs09075(ade|-18.3456|0.086431|350|441|77|169|GeneID:61189658)	adenine deaminase		0
0.324695	0.0921379	lm6179_rs09010(N/A|-13.9506|0.5124125|355|423|187|242|N/A)	lse_rs11810(N/A|-18.6108|0.0560527|408|457|153|202|GeneID:32488596)	lmrg_rs12300(N/A|-14.2811|0.4348297|355|423|187|241|N/A)	jl52_rs12305(N/A|-13.7691|0.3667864|305|452|140|287|GeneID:57077355)	lmo2423(N/A|-13.9506|0.5075287|355|423|187|242|GeneID:987460)	gh761_rs10515(N/A|-14.9587|0.312318|129|190|87|157|N/A)	ckv90_rs12275(N/A|-12.5492|0.5842121|127|173|2|54|GeneID:61190291)	cation diffusion facilitator family transporter		0
0.324695	0.0922413	lm6179_rs08305(pstC|-15.9571|0.2604473|295|314|92|109|N/A)	lse_rs12190(pstC|-11.2808|0.811953|982|1006|86|108|GeneID:32490938)	lmrg_rs12680(pstC|-15.9472|0.2418788|295|314|92|109|N/A)	jl52_rs12705(pstC|-12.4408|0.5813181|180|193|16|29|GeneID:57077430)	lmo2498(N/A|-15.9571|0.2578235|295|314|92|109|GeneID:987897)	gh761_rs10135(pstC|-11.7579|0.8106676|919|938|95|114|N/A)	ckv90_rs12660(pstC|-17.0905|0.1080963|291|314|91|112|GeneID:61190365)	phosphate ABC transporter permease subunit PstC		0
0.324695	0.0924493	lm6179_rs03400(N/A|-15.7087|0.2172529|236|274|198|239|N/A)	lse_rs01795(N/A|-15.7913|0.1394285|354|379|385|410|GeneID:32489759)	lmrg_rs02040(N/A|-15.6327|0.2065527|236|274|198|238|N/A)		lmo0395(N/A|-15.7085|0.2151411|236|274|198|239|GeneID:987654)	gh761_rs06530(N/A|-9.2052|0.9886306|347|377|265|294|N/A)	ckv90_rs01795(N/A|-13.6429|0.3339524|312|342|381|414|GeneID:61188235)	N-acetyltransferase		0
0.324695	0.0925651	lm6179_rs05975(N/A|-15.0733|0.2724579|307|342|460|492|N/A)	lse_rs04075(N/A|-13.2825|0.3820765|552|575|17|45|GeneID:32490017)	lmrg_rs04580(N/A|-15.0049|0.2593417|307|342|459|491|N/A)	jl52_rs04570(N/A|-10.5534|0.8089144|421|489|415|484|GeneID:57075836)	lmo0909(N/A|-14.8466|0.2945242|307|342|460|492|GeneID:986502)	gh761_rs03945(N/A|-17.0995|0.093644|1|41|265|308|N/A)	ckv90_rs04605(N/A|-12.3127|0.5269626|360|381|321|341|GeneID:61188784)	GntR family transcriptional regulator		0
0.324695	0.0925652	lm6179_rs01510(N/A|-17.8086|0.1232588|793|822|383|403|N/A)	lse_rs00115(N/A|-12.4425|0.6136895|88|130|195|236|GeneID:32490897)	lmrg_rs00140(N/A|-17.8363|0.1113523|793|822|382|402|N/A)	jl52_rs00350(N/A|-11.9693|0.6563044|349|358|151|160|GeneID:57075018)	lmo0028(N/A|-17.8086|0.1222618|793|822|383|403|GeneID:985088)	gh761_rs08200(N/A|-13.6293|0.4977351|69|105|457|491|N/A)	ckv90_rs00150(N/A|-13.5075|0.431319|791|860|341|394|GeneID:61187914)	S66 peptidase family protein		0
0.324695	0.0926632	lm6179_rs08335(N/A|-10.6274|0.9239708|395|435|267|310|N/A)	lse_rs12160(N/A|-13.5299|0.3462424|85|93|475|483|GeneID:32488562)	lmrg_rs12650(N/A|-12.0279|0.7067137|395|435|266|309|N/A)	jl52_rs12670(N/A|-17.2659|0.0606719|382|521|188|322|GeneID:57077424)	lmo2492(N/A|-10.6274|0.9209866|395|435|267|310|GeneID:987892)	gh761_rs10165(N/A|-14.1863|0.3231973|394|435|268|312|N/A)	ckv90_rs12630(N/A|-13.0879|0.4012468|271|300|380|407|GeneID:61190359)	Derived by automated computational analysis using gene prediction method: Protein Homology.		0
0.324695	0.0927592	lm6179_rs13340(scpB|-14.019|0.452427|490|525|263|307|N/A)	lse_rs09750(scpB|-12.3369|0.5827354|433|458|288|316|GeneID:32489927)	lmrg_rs09855(scpB|-14.3522|0.3783838|78|110|211|244|N/A)	jl52_rs10165(scpB|-14.0657|0.2893385|360|384|16|43|GeneID:57076938)	lmo1950(N/A|-14.019|0.4479459|490|525|263|307|GeneID:985025)	gh761_rs13030(scpB|-12.8294|0.5800786|73|147|340|408|N/A)	ckv90_rs10175(scpB|-17.4439|0.0765193|236|268|380|412|GeneID:61189876)	SMC-Scp complex subunit ScpB		0
0.324695	0.0927739	lm6179_rs14420(N/A|-18.7801|0.1199918|728|740|480|492|N/A)		lmrg_rs10945(N/A|-18.3711|0.1284816|728|740|479|491|N/A)	jl52_rs10715(N/A|-14.2747|0.3923294|1363|1404|197|237|GeneID:57077047)	lmo2157(sepA|-18.8792|0.1145878|728|740|480|492|GeneID:987998)			alkyl/aryl-sulfatase		0
0.324695	0.0930468	lm6179_rs06530(liaF|-15.8812|0.2437466|491|513|263|287|N/A)	lse_rs04630(liaF|-16.4892|0.1266655|91|165|164|244|GeneID:32488805)	lmrg_rs05140(liaF|-15.8322|0.2295525|491|513|262|286|N/A)	jl52_rs05150(liaF|-11.1428|0.7728545|422|442|85|108|GeneID:57075950)	lmo1020(N/A|-15.8812|0.2413142|491|513|263|287|GeneID:986352)	gh761_rs03385(liaF|-13.9629|0.4203623|141|173|157|188|N/A)	ckv90_rs05155(liaF|-12.1305|0.629575|897|906|231|240|GeneID:61188894)	cell wall-active antibiotics response protein LiaF		0
0.324695	0.0934075	lm6179_rs06555(N/A|-17.3571|0.146072|621|676|187|240|N/A)	lse_rs04655(N/A|-15.6791|0.1907993|1012|1049|134|166|GeneID:32489090)	lmrg_rs05165(N/A|-14.2831|0.4309829|621|676|187|239|N/A)	jl52_rs05175(N/A|-12.0304|0.6420432|819|862|57|107|GeneID:57075955)	lmo1025(N/A|-17.3571|0.1448022|621|676|187|240|GeneID:986700)	gh761_rs03360(N/A|-15.2239|0.2795116|819|843|88|109|N/A)	ckv90_rs05180(N/A|-12.3298|0.6178388|692|729|379|424|GeneID:61188899)	aromatic acid exporter family protein		0
0.324695	0.093528	lm6179_rs06225(N/A|-13.7773|0.5449524|151|160|480|489|N/A)	lse_rs04335(N/A|-17.2427|0.1022343|151|162|474|485|GeneID:32488567)	lmrg_rs04835(N/A|-13.5178|0.5589273|151|160|479|488|N/A)	jl52_rs04855(N/A|-13.8758|0.3567232|1025|1056|75|105|GeneID:57075891)	lmo0960(N/A|-13.7773|0.5398959|151|160|480|489|GeneID:986469)	gh761_rs03690(N/A|-16.3243|0.1849194|825|882|437|486|N/A)	ckv90_rs04850(N/A|-13.6868|0.4098647|338|390|265|324|GeneID:61188833)	peptidase U32 family protein		0
0.324695	0.0935547	lm6179_rs12435(purB|-15.9031|0.3006572|536|682|128|276|N/A)	lse_rs08795(purB|-15.9434|0.2026072|192|268|165|239|GeneID:32490795)	lmrg_rs08955(purB|-18.6869|0.0945388|529|567|454|488|N/A)	jl52_rs09245(purB|-14.6919|0.295725|13|89|375|447|GeneID:57076755)	lmo1773(purB|-17.5753|0.1590723|529|567|455|489|GeneID:985967)	gh761_rs13945(purB|-12.0258|0.8083233|59|89|382|414|N/A)	ckv90_rs09230(purB|-12.2452|0.6861554|310|334|135|158|GeneID:61189689)	adenylosuccinate lyase		0
0.324695	0.0938365	lm6179_rs11820(menB|-13.1362|0.6361146|653|665|429|441|N/A)	lse_rs08150(menB|-15.7596|0.1817655|652|665|425|438|GeneID:32489355)	lmrg_rs08340(menB|-11.7443|0.8326464|509|569|139|203|N/A)	jl52_rs08615(menB|-14.9599|0.2251232|536|569|138|174|GeneID:57076629)	lmo1673(menB|-13.1362|0.6307766|653|665|429|441|GeneID:985651)	gh761_rs00115(menB|-11.7587|0.7976188|903|980|131|198|N/A)	ckv90_rs08610(menB|-15.3992|0.2068257|509|569|139|204|GeneID:61189567)	1 4-dihydroxy-2-naphthoyl-CoA synthase		0
0.324695	0.0939041	lm6179_rs06170(N/A|-13.5215|0.6059755|884|983|75|160|N/A)	lse_rs04255(N/A|-12.1866|0.6807957|487|516|137|162|GeneID:32488721)	lmrg_rs04780(N/A|-13.5215|0.5779171|884|983|75|160|N/A)	jl52_rs04775(N/A|-13.1964|0.4728284|148|179|143|174|GeneID:57075876)	lmo0949(N/A|-13.5215|0.6006948|884|983|75|160|GeneID:987856)	gh761_rs03745(N/A|-12.3403|0.7352918|91|99|233|241|N/A)	ckv90_rs04780(N/A|-21.528|0.017476|509|616|82|165|GeneID:61188819)	AI-2E family transporter		0
[truncated: 2,271 more rows]

## Sheet: Lmono EGDe
id1	id2	seq1	seq2	subseq1	subseq2	subseqDP	subseqDB	start1	end1	start2	end2	hybridDP	hybridDB	E	ED1	ED2	Pu1	Pu2	E_init	E_loops	E_dangleL	E_dangleR	E_endL	E_endR	seedStart1	seedEnd1	seedStart2	seedEnd2	seedE	seedED1	seedED2	seedPu1	seedPu2	E_norm
[truncated: 5,733 more rows]

[truncated: 6 more sheets: L. seeligeri, Lmono 10403S, L. ivanovii, L. innocua, Lmono 6179, L. welshimeri]
