# Supplementary material for: Investigating the role of the Listeria monocytogenes noncoding RNA Rli47 during the response to environmental stressors
Source: FEMS Microbes. 2025 Oct 20;6:xtaf012. doi: 10.1093/femsmc/xtaf012 (PMC12596718; doi:10.1093/femsmc/xtaf012)
Supplement: xtaf012_Supplemental_Files [file xtaf012_supplemental_files.zip › Supplementary File 5 - rli47 alignment.json]

{"seqs":[{"name":"NC_013891.1_Listeria_seeligeri_SLCC3954_rli47/1-512","start":1,"end":512,"id":"1865426739","seq":"acaacgaacaaa-aaaaggtgatgcgaatgacaaaaaattggtgtacaagctgatttttttctcagctttgtcatatgccggcaaaacgtctggtgaaggattttagtgtcaagcaac-taaagttagcttacaggaggaaggcgaggagtatacgccgcgtcaaggacttca--ctaactt-agttgtaggaaagcggaatttcgttacgtcgctcatttatcaatattttttcaagcctcattacattggtaaataagcgaattaagtatcgtatccttaatggccaatatttgaacaagttacgggcgctcatttattcgtaag-ttgaatatcttgaggaataaaagttagaaaaaaag----gcctacttgttcgaaaatgcctcaccgttttccgaatgttgtatgtttattcagaaacatccagacatggtccggcccatcagatgagtggcaagacaagctcatccgaaaagaaaacccccgtgtgacgaaagttgtcacacgggggttttcga","order":1},{"name":"NZ_CP009577.1_Listeria_ivanovii_subsp._ivanovii_WSLC3010_rli47/1-509","start":1,"end":509,"id":"31946774","seq":"acaacgaacaa--aaaaggtgatgcgaatgacaaaaacttggtgtacaagctga-ttttttctcagctttgtcatatgccggcaaaacgtctggtgaaggattttagtgtcaagcagc-taaagttagcttacaggaggaaggcgaggagtatacgccgcgtcaaggacttaa--ctaactt-agttgtaggaagacggactttcgttacgtcgcccatttatcaatatttttt-aagcctcactaaattggtaaataagcgaataaagtatcgtatcattaatggccactattggaacaagttacgggcgctcatttattcgtaag-tggaatatcttgaggaataaaggttag---ataaaattggcctacttgttcgaaaatgcctcaccgttttccgaatgttgtatgtttattcagaagcatccagacatggtccgg-ccatcagatgagtggcaagacaagctcatccgaaaagaaaaaccccgtgtgatgaaagttaccacgcggggttttttga","order":2},{"name":"NC_017544.1_Listeria_monocytogenes_10403S_rli47/1-514","start":1,"end":514,"id":"1870712486","seq":"acaacgaacaaataaaaggtgatgcgaatgaaacaaacttggtgtacaagctga-ttttttctcagctttgtcatatgccggc-aaacgtctggtgaaggattttagtgtcaagcaac-tacagttagcttacaggaggaaggcgaggagtatacgccgcgtcaaggactttacgctaactt-agttgtaggaagacggaatttcgttacgtcgctcgtttatcaata-ttttt--atcctcactacattggtaaataagcgaataaagtatcgtatcattcatggccactatttaagcaagttacgggcgctcatttattcgtaagttagaatatcttgagaagtaagtagcaagacaaagaattcgcctacttgtttgaaaatgcctcaccgttttccgaatgttgtatgtttattcagaaacatccagacatggtccggcccatcagatgagtggcaagacaagctcatccgaaaagaaaaaccccgcgtgacgaaa-tcgtcattcggggttttttga","order":3},{"name":"NZ_CP045743.1_Listeria_innocua_CFSAN044836_rli47/1-516","start":1,"end":516,"id":"635727279","seq":"acaacgaacaaa-aaaaggtgatgcgaatgacaaaaacttggtgtacaagctgatttttttctcagctttgtcatatgccggcaaaacgtctggtgaaggattttagtgtcaagcaac-tacggttagtttacaggaggaaggcgaggagtatacgccgcgtcaaggactttacgctaactt-agttgtagggagacggaatttcgttacgtcgctcgtttatcaatatttttt--atcctcactacattggtaaataagcgaataaagtatcgtatcattcatggccactatttaagcaagttacgggcgctcatttattcgtaagttagaatatcttgagaagtaagtagcaagacaaagaattcgcctacttgtttgaaaatgcctcaccgttttccgaatgttgtatgtttattcagaaacatccagacatggtccggcccatcagatgagtggcaagacaagctcatccgaaaagaaaaaccccgtgtggcgaat-ttgccatacggggtttttcga","order":4},{"name":"NZ_CP098509.1_Listeria_monocytogenes_6179_rli47/1-515","start":1,"end":515,"id":"1220814311","seq":"acaacgaacaaataaaaggtgatgcgaatgaaacaaacttggtgtacaagctga-ttttttctcagctttgtcatatgccggc-aaacgtctggtgaaggattttagtgtcaagcaac-tacagttagcttacaggaggaaggcgaggagtatacgccgcgtcaaggactttacgctaactt-agttgtaggaagacggaatttcgttacgtcgctcgtttatcaatatttttt--atcctcactacattggtaaataagcgaataaagtatcgtatcattcatggccactatttaagcaagttacgggcgctcatttattcgtaagttagaatatcttgagaagtaagtagcaagacaaagaattcgcctacttgtttgaaaatgcctcaccgttttccgaatgttgtatgtttattcagaaacatccagacatagtccggcccatcagatgagtggcaagacaagctcatccgaaaagaaaaaccccgcgtgacgaaa-tcgtcattcggggttttttga","order":5},{"name":"NC_003210.1_Listeria_monocytogenes_EGD-e_rli47/1-515","start":1,"end":515,"id":"1926877985","seq":"acaacgaacaaataaaaggtgatgcgaatgaaacaaacttggtgtacaagctga-ttttttctcagctttgtcatatgccggc-aaacgtctggtgaaggattttagtgtcaagcaac-tacagttagcttacaggaggaaggcgaggagtatacgccgcgtcaaggactttacgctaactt-agttgtaggaagacggaatttcgttacgtcgctcgtttatcaatatttttt--atcctcactacattggtaaataagcgaataaagtatcgtatcattcatggccactatttaagcaagttacgggcgctcatttattcgtaagttagaatatcttgagaagtaagtagcaagacaaagaattcgcctacttgtttgaaaatgcctcaccgttttccgaatgttgtatgtttattcagaaacatccagacatagtccggcccatcagatgagtggcaagacaagctcatccgaaaagaaaaaccccgcgtgacgaaa-tcgtcattcggggttttttga","order":6},{"name":"NZ_LT906444.1_Listeria_welshimeri_NCTC11857_rli47/1-515","start":1,"end":515,"id":"457557538","seq":"acaacaaacaat-aaaaggtgatgcgaatgacaaaaatttggtgtacaagctga-ttttttctcagctttgtcatatgccggc-aaacgtctggtgaaggattttagtgtcaaaggacagatggttagcttacaggaggaaggcgaggagtatacgccgcgtcagggactatatgctaacttaagttctagggagacggaatttcgttacgtcgctcatttatcaata-ttatc--atcctcactacattggtaaataagcgaataaagtatcgtatcatttatggccactatttaaacaagttacgggcgctcatttattcgcaagtttgaatatcttgagaagtaagtagtaagataaataattcgcctacttgtttgaaaatgcctcaccgttttccgaatgttgtatgtttattcagaaacatccagacatggtccggcccatcagatgagtggcaagacaagctcatccgaaaagaaaaacctcgtgtgacgaaa-tcgtcgcacgaggttttttga","order":7}],"appSettings":{"globalColorScheme":"% Identity","webStartUrl":"https://www.jalview.org/services/launchApp","application":"Jalview","showSeqFeatures":"false","version":"2.11.4.0"},"seqGroups":[],"alignAnnotation":[],"svid":"1.0","seqFeatures":[]}
