# Supplementary material for: Investigating the role of the Listeria monocytogenes noncoding RNA Rli47 during the response to environmental stressors
Source: FEMS Microbes. 2025 Oct 20;6:xtaf012. doi: 10.1093/femsmc/xtaf012 (PMC12596718; doi:10.1093/femsmc/xtaf012)
Supplement: xtaf012_Supplemental_Files [file xtaf012_supplemental_files.zip › Supplementary File 6 - ilva alignment.json]

{"seqs":[{"start":1,"name":"NC_013891.1_Listeria_seeligeri_SLCC3954_ilvA_locus/1-1470","end":1470,"id":"1290272762","seq":"taatggattagacgatattgctattacatttgaacatattgatgcaattaaagcgtacgaacaaaaagtcgattcgatttaagaaaaggtagtgaggatgatggaattagttgatttattagtaactgaaaaagatgtcgaacaagcctataacgtgctaaaatctgtcgtcaaacatacaccgctcgaatatgatttttatctttccgaaaaatatcattgcaacgtgtatttaaaacgagaagatttacaacgcgttcgctccttcaaattacgaggtgctttttatgcgatttcacgactttcagcggagaaattagaacggggagttgtttgtgcaagtgcaggaaaccacgcgcaaggagtcgcctatacgtgtaaaagaatgactgtacccgcaacgattttcatgccaaccaccaccccgcaacaaaaagtatcacaagtgaagtttttcggtggcagtaatgtcgaagttgttttaaccggagatacattcgatgcttctgctgcagcggcaaaaaaattcgccgaagagcatgaacaagcatttatcccgccatttgatgatccagatattatcgctggtcaaggttcgcttgctgttgaaatggtagcagatttaaataaggcgcatgagcaagccgattatgtatttgctggaattggtggtggtggtttaattagtggtgtcgctacctacttaaaagccaaaagcccaattaccaaaattatcggtgtagaacctgagggcgctccttcgatgacagaagcgttaaaacaaaaccaagtcgttgtattagataagattgacaaattcgttgatggtgctgctgttagagaagtcggtaatttaacatttgagcatgccaaagtgttagtagatgaagttacaactgtttctgaaggctcagtttgttcgacgattttagatatgtatacaaaacaagctatagttgccgaaccagccggagccctttccgttgcagcacttgaaacttatcgcgatgaaattaaagacaaaaccgttgtctgcattatcagcggcggtaacaatgatataaaccggatgcaagaaattgaagaacgttccttgcttcatgaaggattaaaacattactttatcgttaatttctctcaaagaccaggcgcactaaaagagttcgttaacgatgtactcggtccgcacgatgatattactaagtttgaatataccaaaaaagtgaatcgtggtaacggacctgttatcattggcgtacttctacaagataaaaatgattatgaaggattgcttgatcgagtagctgcctttgatccaagttatattcctataaatgataaccaaactctttatacgctacttgtttaaaaaaggtttcctactttttcgtaggagcctttttatattacagtttaccccgctgttatagtaacagtttattgcaagaatcggtttaaaatcttttgttt","order":1},{"start":1,"name":"NZ_CP009577.1_Listeria_ivanovii_subsp._ivanovii_WSLC3010_ilvA_locus/1-1470","end":1470,"id":"1232373427","seq":"taatggattagatgatattgccattacatttgaacatattgatgcaattaaggcatatgaacaaaaagtcgattcgatataagaaaaggtagtgaggatgatggaattagttgatttattagtaactgaaaaagacgtagaaaaggcctataacgtgctaaaatctatcgtcaagcatacaccactcgaatatgatttttatctttcagaaaaatatcattgtaacgtgtatttaaaacgagaagatttacagcgcgttcgttccttcaaattgcgaggtgcattttacgctatttcaagactttcaccggaaaaattggaacgcggtgttgtctgtgccagtgcaggtaatcatgcgcaaggcgtggcatatacgtgcaaacggatgaccgttcccgcaaccattttcatgccaaccaccaccccacagcaaaaagtatctcaagtgaaatttttcggtggaacaaatgtggaagttgtcttaatcggtgatacattcgatgcttccgcggcggcggccaaagaatttgctgaagaacatggtcaagcatttattcctccattcgatgatccagatattattgctggtcaaggctcactcgcggtcgaaatggtggcagatttaaacaaagcgcatgaacaagctgattatgtatttgctggaattggtggaggtggcttaattagcggcgtagcaacttacttaaaagcgaaaagtccgattaccaaaataatcggtgtcgaaccagagggcgctccttcgatgacggaagcactcaaacaaaaccaagtagtcaagctagataaaatagacaaattcgttgatggtgcagcggtgaaagaagttggtaatctaacttttgaacatgcgaaggtactagtagatgaaataacgactatttcagaaggggctgtttgttcgactattttagatatgtatacaaaacaagctattgtcgccgaaccagctggagcactttccgttgccgcacttgaaacatatcgtgatgaaattaaagacaaaacggttgtctgtatcattagcggaggaaataatgatattaatcgaatgcaagaaatagaagagcgctccttgcttcatgaaggtttaaaacactattttatcgttaacttttcgcaaagaccaggtgcactgaaagaattcgttaatgatgtgctcggtccgcatgatgatattaccaagtttgaatataccaaaaaagtgaatcgtggtaatggtcctgttataatcggcgtgctcctccaagacaaaaatgattacgagggactgcttgaacgagtcgctgcatttgatcctagctacattcctattaatgacaatcaaacactctatacgctccttgtgtaaaatgggttcctactcttttagtagggacttttttatattacagtttattcgtctgttatagtaacagtttattataaattttagtttaaaatcttttgttt","order":2},{"start":1,"name":"NZ_CP045743.1_Listeria_innocua_CFSAN044836_ilvA_locus/1-1468","end":1468,"id":"1677207406","seq":"taatgggctggatgatattgcgattacttttgaacatattgacgcgattaaagcctatgagcaaaaagtggattccatataagaaaaggtagtgaggatgatggagttagttgatttattagtgacagaagaagatgtcgaaaaagcctatgatgtattaaaaccagttgtcaagcataccccgcttgaatacgatttttacctatcagaaaaatatcattgcaatgtatatttgaaacgtgaagatttacagcgggtgcgttcttttaaattacgtggtgctttttatgccatttctcgactgtcagcagaacagttagaaaaaggagtcgcctgtgcaagcgctggaaatcatgctcaaggagtcgcctatacttgtaaacgtatgacggttccggcaacgattttcatgccaactacgacccctcaacaaaaagtatcgcaagtgaaatttttcggtggaagtaatgtggaggttgttttagttggtgacacgtttgatgcatctgctactgccgcaaaagaattcgcagcagaacatggccagacatttatcccgccgtttgatgatccagatattatcgcaggccaaggatcgctcgcggttgaaatggtaaaagatttaaataaagcacatgagcaagcggattatgtttttgcaggtattggtggcggcggcttaattagcggtgtggcatcttatctaaaagcgaaaagtccaatcacaaaaattatcggtgtagaaccagctggcgcgccttcgatgacagaagcattaaaacaaaatcaagttgtgactctagatagaatcgataaatttgtcgacggggctgcagtgaaagaagttggaagtttaacatttcagcatgcaaaagtcttagttgatgaagtgacaaccgtttctgaaggagcagtttgttcaacaattttagatatgtatacgaagcaagcgattgtcgccgaaccagctggtgctctttccgttgctgctctcgaaacttatcgtgaggaaatcaaagataaaacagtagtctgtatcgttagtggcggaaataacgatattaatcgaatgcaagaaattgaagagcgttccctacttcatgaaggattaaaacattatttcatcgtcaacttctctcaacgccctggtgctctaaaagagtttgtaaatgatgttcttggaccgcatgatgatattactaaattcgaatatacgaaaaaagtaaatcgaggcaatggacctgttatcatcggtgtacttttacaagataagaatgattatgaaggtttgcttgagcgggttgctgcttttgatccgagttatataccgattaatgataaccaaacactttacacattacttgtttaaaatgggttctcgcataaagcg-ggagc-ctatttatattacagtttatctgtctgttatagtaacagtttattttgaaaaccggtttaaaatcttttgttt","order":3},{"start":1,"name":"NC_003210.1_Listeria_monocytogenes_EGD-e_ilvA_locus/1-1468","end":1468,"id":"1979274004","seq":"taatggactggatgatatcgccattacatttgaacatattgatgcgattaaagcctatgaacaaaaagtggattcaatataagaaaaggtagtgaggatgatggaattagttgacttattagtaacagaagaagatgtcgaaaaggcctatgaagtcttaaagtcggtcgtcaaacatacgccactagaatatgatttttatctttcggaaaaatatcattgcaatgtctatctgaaacgcgaagatttgcaaagagtgcgttcttttaaattacgtggtgctttttatgctatttctagattatcagcggaacaattggaaaaaggagtggtgtgcgcaagtgctggaaatcatgcgcaaggagttgcatatacgtgcaaacgaatgacagttccagctacgatttttatgccaacgactaccccgcaacaaaaagtatcacaagtaaaattttttggtggtagtaatgtcgaagtggttttagttggcgatacgtttgatgcttctgcaactgccgcgaaagaatttgctgcagcacatggccaaacttttatcccaccgtttgatgatcctgatattattgcaggccaaggctcgcttgctgtggagatggtcaaagatttaaataaagcacacgagcaagcagattatgtttttgctggaattgggggtggtggcttgattagcggtgttgcaacgtatctcaaagcgaagagcccgattacaaaaatcatcggggtagaacctgatggcgcgccttcaatgacagcagctttaaaacaaaatcaagtcgtaacactagataaaatcgataaatttgtcgatggtgctgcggtaaaagaagttggtagcttaacgttccaacatgccaaagtgttagtcgatgaagtgacaactgtttctgaaggtgctgtttgttctacgattttggatatgtatacgaagcaagcgattgttgcagaacctgctggagcactttccgttgctgcacttgaaacctaccgcgaggaaattaaagacaagacggttgtttgtattgtaagtggcggaaacaatgatattaaccggatgcaagaaattgaagaacgttccctcctacatgaaggattaaagcattattttatcgtcaatttctcgcagcgtcctggggctttgaaagaatttgttaacgatgtgctcggtccacatgacgatatcaccaaattcgaatatacgaaaaaagtgaatcgaggtaatggacctgtaattatcggtgttttgttgcaagataaaaatgattatgaaggattgcttgaccgggttgctgcttttgacccgagctatattccgattaatgataatcaaaccctatacactttgcttgtataaaaagagttctcgtatgatgcg-agaact-tttttatattacagtttatacatctgttatagtaacagtttattttgtaattcggtttaaaatcttttgttt","order":4},{"start":1,"name":"NC_017544.1_Listeria_monocytogenes_10403S_ilvA_locus/1-1469","end":1469,"id":"101874302","seq":"taatggactggatgatatcgccattacatttgaacatattgatgcgattaaagcctatgaacaaaaagtggattcaatataagaaaaggtagtgaggatgatggaattagttgacttattagtaacagaagaagatgtcgaaaaggcctatgaagtcttaaagtcggtcgtcaaacatacgccactagaatatgatttttatctttcggaaaaatatcattgcaatgtctatctgaaacgcgaagatttgcaaagagtgcgttcttttaaattacgtggtgctttttatgctatttctagattatcagcggaacaattggaaaaaggagtggtgtgcgcaagtgctggaaatcatgcgcaaggagttgcatatacgtgcaaacgaatgacagttccagctacgatttttatgccaacgactaccccgcaacaaaaagtatcacaagtaaaattttttggtggtagtaatgtcgaagtggttttagttggcgatacgtttgatgcttctgcaactgccgcgaaagaatttgctgcagcacatggccaaacttttatcccaccgtttgatgatcctgatattattgcaggccaaggctcgcttgctgtggagatggtcaaagatttaaataaagcacacgagcaagcagattatgtttttgctggaattgggggtggtggcttgattagcggtgttgcaacgtatctcaaagcgaagagcccgattacaaaaatcatcggggtagaacctgatggcgcgccttcaatgacagcagctttaaaacaaaatcaagtcgtaacactagataaaatcgataaatttgtcgatggtgctgcggtaaaagaagttggtagcttaacgttccaacatgccaaagtgttagtcgatgaagtgacaactgtttctgaaggtgctgtttgttctacgattttggatatgtatacgaagcaagcgattgttgcagaacctgctggagcactttccgttgctgcacttgaaacctaccgcgaggaaattaaagacaagacggttgtttgtattgtaagtggcggaaacaatgatattaaccggatgcaagaaattgaagaacgttccctcctacatgaaggattaaagcattattttatcgtcaatttctcgcagcgtcctggggctttgaaagaatttgttaacgatgtgctcggtccacatgacgatatcaccaaattcgaatatacgaaaaaagtgaatcgaggtaatggacctgtaattatcggtgttttgttgcaagataaaaatgattatgaaggattgcttgaccgggttgctgcttttgacccgagctatattccgattaatgataatcaaaccctatacactttgcttgtataaaaagagttctcgtatgatgcg-agaactctttttatattacagtttatacatctgttatagtaacagtttattttgtaattcggtttaaaatcttttgttt","order":5},{"start":1,"name":"NZ_CP098509.1_Listeria_monocytogenes_6179_ilvA_locus/1-1469","end":1469,"id":"1807623441","seq":"taatggactggatgatatcgccattacatttgaacatattgatgcgattaaagcctatgaacaaaaagtggattcaatataagaaaaggtagtgaggatgatggaattagttgacttattagtaacagaagaagatgtcgaaaaggcctatgaagtcttaaagtcggtcgtcaaacatacgccactagaatatgatttttatctttcggaaaaatatcattgcaatgtctatctgaaacgcgaagatttgcaaagagtgcgttcttttaaattacgtggtgctttttatgctatttctagattatcagcggaacaattggaaaaaggagtggtgtgcgcaagtgctggaaatcatgcgcaaggagttgcatatacgtgcaaacgaatgacagttccagctacgatttttatgccaacgactaccccgcaacaaaaagtatcacaagtaaaattttttggtggtagtaatgtcgaagtggttttagttggcgatacgtttgatgcttctgcaactgccgcgaaagaatttgctgcagcgcatggccaaacttttatcccaccgtttgatgatcctgatattattgcaggccaaggctcgcttgctgtggagatggtcaaagatttaaataaagcacacgagcaagcagattatgtttttgctggaattgggggtggtggcttgattagcggtgttgcaacgtatctcaaagcgaagagcccgattacaaaaatcatcggggtagaacctgatggcgcgccttcaatgacagcagctttaaaacaaaatcaagtcgtaacactagataaaatcgataaatttgtcgatggtgctgcggtaaaagaagttggtagcttaacgttccaacatgccaaagtgttagtcgatgaagtgacaactgtttctgaaggtgctgtttgttctacgattttggatatgtatacgaagcaagcgattgttgcagaacctgctggagcattatccgttgccgcacttgaagactatcgtgaagagattaaagacaagaccgtcgtttgtatcgttagcggtggaaataatgatattaaccggatgcaagaaattgaagagcgttccctgctacatgaaggtttaaagcattattttatcgtcaacttctcacaacgtcctggtgctttgaaagaatttgttaacgatgtgctcggtccacatgacgatatcactaaattcgaatatacgaaaaaagtgaatcgtggtaatggaccagttattatcggtgttttgttgcaagataaaaatgattatgaaggattacttgaccgggttgctgcttttgacccgagctatattccaattaatgataatcaaaccctatacacattacttgtttaaaaagagttctcgcatgatgcg-ggaaccctttttatattacagtttactcatctgttatagtaacagtttattttggaattcggtttaaaatcttttattt","order":6},{"start":1,"name":"NZ_LT906444.1_Listeria_welshimeri_NCTC11857_ilvA_locus/1-1469","end":1469,"id":"1231006815","seq":"taatggactggatgatatcgctattacatttgaacatattgatgcgattaaagcctatgaacaaaaagtagattccatataagaaaaggtagtgaggatgatggagttagttgatttattagtaacagaagaagatgtcgaaaaagcctatgatgcattaaaatctgtcgtcaaacatacgccactggaatatgatttttatctttcagaaaaatatcattgcaatgtgtaccttaaacgtgaagatttacagcgggttcgttcgtttaaattgcgtggtgctttttatgctatttctagattatcagcagcacaactagaaaaaggagtagcgtgtgcaagtgctggaaatcatgcccaaggagtcgcttacacttgtaaacgaatgacagttcctgcaacgatttttatgccaacaactaccccacaacaaaaagtatctcaagtaaggtttttcggtggtagtaacgtcgaagttgttttagttggtgacacgtttgatgcgtcagccactgctgcaaaagaatacgccgcacttcatggtcagacttttattcctccatttgatgatccagatattattgctggtcagggatcgctcgctgttgaaatggtaaaagatttaaataaagcacatgagcaagcagattatgtttttgctggcattggtggtggtggtttaattagtggtgttgcaacctatcttaaagcgaaaagccctattactaaaattatcggtgtagagccagctggtgccccttccatgactgaggctttaaaacaaaaccaagtcgtaacactggataaaatcgataaatttgtcgatggcgccgcagtaaaagaagtgggtagtttgacgtttcaacatgcaaaagtgttggttgatgaagtggcaacggtgtctgaaggggcggtttgttctaccattttagatatgtatacgaagcaagcgattgttgcagaaccagctggcgcactttccgtggctgctcttgaaaagtatcgcgaagaaattaaagataaaacggttgtttgtattgttagtggcggaaacaacgatatcaaccggatgcaagaaattgaagagcgttcccttctccatgaaggattaaagcattattttatcgtcaatttttcgcaacgccctggagctttgaaagaatttgtgaacgatgtacttggcccacatgatgatatcactaaatttgaatatacaaaaaaggtaaatcgcggcaatggacctgttatcattggtgttttattgcaagataaaaatgattacgaaggcttactcgaccgggttgcagcttttgatcccaactatattccgattaatgacaatcaaaccctttacactttacttgtttaaaaagagttctcgcaggacgcg-ggatctctttttatattacagtttgtctggctgttatagcagtattttatttacgcttatagtttaaaaccttttgttt","order":7}],"appSettings":{"globalColorScheme":"% Identity","webStartUrl":"https://www.jalview.org/services/launchApp","application":"Jalview","showSeqFeatures":"false","version":"2.11.4.0"},"seqGroups":[],"alignAnnotation":[],"svid":"1.0","seqFeatures":[]}
