# Supplementary material for: Investigating the role of the Listeria monocytogenes noncoding RNA Rli47 during the response to environmental stressors
Source: FEMS Microbes. 2025 Oct 20;6:xtaf012. doi: 10.1093/femsmc/xtaf012 (PMC12596718; doi:10.1093/femsmc/xtaf012)
Supplement: xtaf012_Supplemental_Files [file xtaf012_supplemental_files.zip › Supplementary File 7 - DESeq2 normalized read counts.xlsx]

## Sheet: 6179vsdel_log20C
Feature	Logarithmic Phase 6179 20C Rep1	Logarithmic Phase 6179 20C Rep2	Logarithmic Phase 6179 20C Rep3	Logarithmic Phase 6179Δrli47 20C Rep1	Logarithmic Phase 6179Δrli47 20C Rep2	Logarithmic Phase 6179Δrli47 20C Rep3
gene-CRISPR_repeat_CP098509.1:2245204..2246690	28.4733	21.1884	15.3719	27.3071	19.6318	18.9161
gene-CRISPR_repeat_CP098509.1:31815..32165	167.259	129.896	140.234	165.321	84.3871	125.831
gene-CRISPR_repeat_CP098509.1:47358..49654	1704.39	1497.2	1629.25	1501.99	1217.07	2138.82
gene-LM6179_00001_csn2	890.649	924.21	854.352	910.541	777.448	1313.1
gene-LM6179_00002_cas2	216.444	263.942	213.806	261.598	215.042	253.462
gene-LM6179_00003_cas1	632.009	839.148	768.774	786.976	768.092	1101.04
gene-LM6179_00004_cas9	2175.56	2678.71	2419.78	2302.08	2348.55	3333.26
gene-LM6179_00005_LM6179_00005	134.606	82.7755	97.4263	125.236	68.1735	101.596
gene-LM6179_00006_LM6179_00006	519.981	533.625	464.585	648.936	555.475	567.507
gene-LM6179_00008_rpsI	56893.2	46497	58421.9	47453.4	53052.8	40668.2
gene-LM6179_00009_rplM	68070.4	60354.1	68649.8	57834.4	62849.7	55216.5
gene-LM6179_00010_truA	2699.56	3135.45	2624.33	3075.45	2981.35	3143.69
gene-LM6179_00011_LM6179_00011	2100.91	2409.15	2123.63	2139.22	2267.41	2276.28
gene-LM6179_00012_LM6179_00012	3663.25	4426.22	3789.2	4148.49	4154.63	3774.52
gene-LM6179_00013_LM6179_00013	2065.15	2406.23	2246.57	2478.14	2378.23	2432.7
gene-LM6179_00014_LM6179_00014	104.782	104.336	104.231	138.107	113.209	92.9326
gene-LM6179_00015_LM6179_00015	332.493	259.388	276.754	391.886	287.598	209.88
gene-LM6179_00016_LM6179_00016	2136.34	2113.25	2251.39	2497.62	2286.74	2076.05
gene-LM6179_00017_rplQ	69357.3	71427.4	68436.9	63911.5	66598.7	64138.3
gene-LM6179_00018_LM6179_00018	124559	137066	133427	121126	121563	146715
gene-LM6179_00019_rpsK	93335.3	88424.7	89481.5	80460.3	91257.2	67204.3
gene-LM6179_00020_rpsM	75951.9	80130.8	84021.9	78547.5	92516.6	71720.9
gene-LM6179_00021_infA	22591.7	26461.6	21325.4	25582.5	25219	23608.8
gene-LM6179_00022_LM6179_00022	84834.8	86563.8	85807.6	79275.6	86353.5	72402.2
gene-LM6179_00023_secY	209872	222288	243286	201285	238803	223325
gene-LM6179_00024_rplO	109619	112576	108146	110614	112053	106363
gene-LM6179_00025_rpmD	15334.1	17704.5	18123.3	16384.7	14966	19781.9
gene-LM6179_00026_rpsE	89743.2	94943.7	94970	96063	106326	75613.2
gene-LM6179_00027_rplR	46152.2	48074.2	47877.1	49475.8	45318.6	47285.5
gene-LM6179_00028_rplF	100129	96442.7	97627.5	93059.8	99040.5	94384.1
gene-LM6179_00029_rpsH	88263.1	91409.8	95484.2	79064	104398	76504.8
gene-LM6179_00030_LM6179_00030	30267.6	31212.8	33697.1	26132.8	31042.7	27168
gene-LM6179_00031_rplE	68818.8	80146.8	88420.4	60326.3	78444.3	78534
gene-LM6179_00032_rplX	44740.1	34314	37352	43357.9	34997.3	31350.1
gene-LM6179_00033_rplN	31803	32521	32385.6	30140	32975.3	25564.7
gene-LM6179_00034_rpsQ	35900.8	40897	38506.4	34958.5	31009.6	41987.1
gene-LM6179_00035_rpmC	39257.5	39749.6	36616.3	36177	35333.4	35651.2
gene-LM6179_00036_rplP	69796.6	70956.6	72404.5	68076.7	70857.6	62973.9
gene-LM6179_00037_rpsC	153691	172231	193071	147077	210717	144395
gene-LM6179_00038_rplV	80959.6	74360.3	76905.2	70944.9	76392.5	62106.5
gene-LM6179_00039_rpsS	29137.8	28437.6	27331.5	23731.5	28629.3	24276.8
gene-LM6179_00040_rplB	192427	225792	233574	177491	271995	185081
gene-LM6179_00041_rplW	47350.4	47588.6	48995.6	43618.9	41552.7	47067
gene-LM6179_00042_rplD	107191	124043	126835	97872.9	131600	110184
gene-LM6179_00043_rplC	150183	150683	160651	141280	172590	119326
gene-LM6179_00044_rpsJ	73217.2	81146.3	78736.4	66314.8	83408.8	64281.3
gene-LM6179_00045_LM6179_00045	2348.01	2332.97	2347.44	2266.1	2230.44	2678.87
gene-LM6179_00046_menA	2748.61	3138.53	3218.42	2714.36	2853.94	3387.08
gene-LM6179_00047_LM6179_00047	4882.35	5733.4	5401.31	4680.42	5735.34	4852.18
gene-LM6179_00048_LM6179_00048	30107.5	35853.8	37139.5	28183.8	36191	33334.5
gene-LM6179_00049_LM6179_00049	81875.1	100929	99798.5	83885.8	100726	105481
gene-LM6179_00050_eetA	1790.96	1876.31	1707.8	2075.82	1894.08	1963.63
gene-LM6179_00051_eetB	1736.99	2106.45	2430.23	1669.94	2537.19	2088.27
gene-LM6179_00052_LM6179_00052	3884.12	4556.74	4865.16	3986.44	4749.21	5010.85
gene-LM6179_00053_LM6179_00053	1538.91	2165.11	2261.46	1659.27	2277.36	2602
gene-LM6179_00054_LM6179_00054	1121.95	1002.05	1081.33	1095.39	1005.97	1081.98
gene-LM6179_00055_LM6179_00055	772.706	728.674	732.926	751.625	697.657	700.246
gene-LM6179_00056_LM6179_00056	68.8735	155.529	95.679	94.7527	189.439	87.7554
gene-LM6179_00057_LM6179_00057	44.9146	136.791	82.0125	51.3906	139.772	89.48
gene-LM6179_00058_LM6179_00058	62.8854	118.668	42.7136	51.3915	123.597	49.8996
gene-LM6179_00059_LM6179_00059	83.8851	145.372	83.7049	64.2458	139.75	86.0075
gene-LM6179_00060_LM6179_00060	229.257	417.271	230.589	218.451	412.283	295.804
gene-LM6179_00061_LM6179_00061	17.887	34.8846	20.5361	24.0657	52.0479	24.1628
gene-LM6179_00062_LM6179_00062	59.7983	118.402	70.0899	43.3467	110.941	55.1194
gene-LM6179_00063_LM6179_00063	1224.63	1397.37	1311.63	1275.47	1352.2	1468.35
gene-LM6179_00064_tuf	486374	529661	542763	471317	628108	445459
gene-LM6179_00065_fusA	690016	766547	757617	710490	856067	667993
gene-LM6179_00066_rpsG	126677	130786	128966	119163	143310	116679
gene-LM6179_00067_rpsL	89591.8	100638	102837	94248.9	116201	95956
gene-LM6179_00068_LM6179_00068	308.693	364.854	358.686	316.437	338.366	610.499
gene-LM6179_00069_LM6179_00069	3567.96	3789.15	3689.34	3501.69	4260.17	3644.07
gene-LM6179_00070_LM6179_00070	649.056	671.138	623.885	621.354	641.306	668.152
gene-LM6179_00071_rpe	56.8782	48.0042	49.5535	57.8113	55.4505	48.1893
gene-LM6179_00072_tkt	170.877	207.97	150.292	176.701	243.65	178.817
gene-LM6179_00073_LM6179_00073	25.4481	25.4719	29.0475	17.665	25.414	24.093
gene-LM6179_00074_rpiB	14.9504	16.5299	6.8379	22.4763	13.8674	13.7793
gene-LM6179_00076_LM6179_00076	122.838	147.088	99.0774	117.25	154.762	108.366
gene-LM6179_00077_LM6179_00077	175.273	199.996	138.365	192.741	187.099	189.207
gene-LM6179_00078_LM6179_00078	220.262	285.12	237.423	269.85	315.277	304.407
gene-LM6179_00079_LM6179_00079	50.6948	37.5788	32.512	33.6943	35.8521	24.1579
gene-LM6179_00080_LM6179_00080	91.2163	103.222	78.6299	105.965	100.532	106.775
gene-LM6179_00081_LM6179_00081	613.067	632.974	524.31	718.052	667.437	699.787
gene-LM6179_00082_LM6179_00082	191.679	181.74	203.306	195.936	183.655	172.051
gene-LM6179_00083_LM6179_00083	125.468	141.897	194.946	142.856	138.711	151.667
gene-LM6179_00084_LM6179_00084	56.7644	42.6064	47.8798	75.4423	50.8593	65.4887
gene-LM6179_00085_LM6179_00085	196.169	213.458	216.975	266.601	188.276	199.58
gene-LM6179_00086_LM6179_00086	272.166	285.914	305.968	518.59	268.083	291.038
gene-LM6179_00087_rpiB	1218.62	1159.8	1254.69	1491.51	1281.53	1203.86
gene-LM6179_00088_LM6179_00088	219.493	238.364	215.494	221.49	230.052	253.413
gene-LM6179_00089_LM6179_00089	1278.1	1889.78	1807.16	1541.99	2016.4	2810.2
gene-LM6179_00090_LM6179_00090	2038.09	1906.8	1913.47	2119.97	2030.6	1496.84
gene-LM6179_00091_LM6179_00091	523.967	527.934	521.134	621.495	645.735	523.139
gene-LM6179_00092_LM6179_00092	1272.77	1224.69	1248.38	1397.59	1468.77	1191.42
gene-LM6179_00093_kdpC	240.912	219.196	208.489	255.316	273.811	184.189
gene-LM6179_00094_kdpB	209.85	139.381	131.505	202.404	166.282	123.796
gene-LM6179_00095_kdpA	86.9271	74.9563	70.0252	83.5294	93.5372	53.3055
gene-LM6179_00097_LM6179_00097	1338.34	1446.22	771.543	1503.63	1465.03	1617.85
gene-LM6179_00098_LM6179_00098	14347.4	15754.3	9944.36	14250.7	22424.9	17184.1
gene-LM6179_00099_LM6179_00099	4438.42	4036.87	2244.55	4270.11	5411.58	4410.5
gene-LM6179_00100_LM6179_00100	195.982	179.026	128.179	181.443	158.288	165.277
gene-LM6179_00101_LM6179_00101	284.65	337.778	271.6	277.872	322.22	299.278
gene-LM6179_00102_LM6179_00102	292.147	315.367	281.847	247.355	289.881	287.234
gene-LM6179_00104_mgtA	912.958	986.339	891.461	859.435	909.902	857.905
gene-LM6179_00105_LM6179_00105	1200.04	838.206	945.048	1075.85	734.789	810.794
gene-LM6179_00106_LM6179_00106	12828.2	12022.7	12322.6	11999.4	13442.7	10760.6
gene-LM6179_00107_LM6179_00107	6148.88	5912.91	5863.28	5615.61	6824.56	4122.48
gene-LM6179_00108_tmk	4925.62	5660.78	5534.75	5355.5	6402.35	4535.17
gene-LM6179_00109_LM6179_00109	1066.93	930.69	941.127	1063.35	1107.49	913.173
gene-LM6179_00110_dhaK1	916.741	1061.69	878.048	1516.2	1040.62	894.481
gene-LM6179_00111_dhaL1	712.339	732.171	692.089	1116.03	771.729	648.918
gene-LM6179_00112_dhaM1	491.502	447.249	441.164	715.913	441.54	444.608
gene-LM6179_00113_LM6179_00113	326.479	333.723	297.262	361.364	351.131	363.007
gene-LM6179_00114_LM6179_00114	498.692	482.887	502.275	435.241	565.971	390.54
gene-LM6179_00115_LM6179_00115	1337.34	1355.1	1552.95	1292.88	1658.64	1369.47
gene-LM6179_00116_LM6179_00116	1549.99	1300.73	1357.64	1509.35	1070.22	1245.32
gene-LM6179_00117_recR	4461.1	3778.05	3949.18	4212.02	3773.15	3485.57
gene-LM6179_00118_LM6179_00118	3372.9	2676.95	2591.5	2729.81	2507.8	1983.13
gene-LM6179_00119_dnaX	11399.7	12650.9	12086.9	12862	12493.5	12060.6
gene-LM6179_00120_LM6179_00120	1570.12	1387.93	1420.47	1244.28	1275.72	1329.52
gene-LM6179_00121_LM6179_00121	155.527	145.431	161.238	168.221	122.828	185.47
gene-LM6179_00122_LM6179_00122	420.792	237.76	238.092	410.494	196.767	269.697
gene-LM6179_00123_LM6179_00123	113.885	142.684	75.1538	80.3136	192.858	158.216
gene-LM6179_00124_LM6179_00124	107.53	75.7853	77.3454	100.805	47.5857	66.119
gene-LM6179_00125_LM6179_00125	817.241	752.024	893.676	735.487	702.375	905.278
gene-LM6179_00126_LM6179_00126	1697.93	1217.66	1354.43	1699.47	1448.13	1353.35
gene-LM6179_00127_LM6179_00127	4493.5	4392.11	4597.06	4709.14	4413.2	4856.24
gene-LM6179_00128_LM6179_00128	1767.47	1766.01	1797.13	1601.3	1986.57	1677.22
gene-LM6179_00129_cydC	9641.63	11007.3	11379.9	9490.27	12375.7	11202.6
gene-LM6179_00130_cydD	9034.57	11182.3	10819.7	9377.81	12419.6	10580.2
gene-LM6179_00131_cydB	12717.9	15330.5	15085.5	12227.7	16021.5	16840
gene-LM6179_00132_LM6179_00132	14928.3	17808.9	17133.2	15238.8	19061.6	17107.6
gene-LM6179_00133_tadA	970.527	996.23	972.601	1096.59	1073.49	1114.21
gene-LM6179_00134_LM6179_00134	3205.65	2584.14	3204.14	3834.28	3017.49	2601.74
gene-LM6179_00135_LM6179_00135	76.3548	61.8438	92.2641	91.5395	45.0504	63.6685
gene-LM6179_00136_LM6179_00136	290.459	252.887	271.662	244.107	288.781	301.126
gene-LM6179_00137_LM6179_00137	607.097	641.25	641.01	671.106	648.265	673.382
gene-LM6179_00138_LM6179_00138	1019.65	856.741	911.141	1102.95	934.884	773.35
gene-LM6179_00139_LM6179_00139	2454.49	2409.45	2715.79	2333.91	2585.69	2141.08
gene-LM6179_00140_LM6179_00140	281.09	254.44	295.73	333.94	278.496	215.29
gene-LM6179_00141_LM6179_00141	1076.84	955.74	990.854	1039.14	1012.95	992.642
gene-LM6179_00142_LM6179_00142	179.429	200.443	223.93	200.687	211.469	206.671
gene-LM6179_00143_LM6179_00143	237.624	190.514	198.326	239.193	214.967	198.127
gene-LM6179_00144_LM6179_00144	654.017	544.448	522.899	656.782	556.836	471.608
gene-LM6179_00145_LM6179_00145	261.415	226.867	218.879	213.486	205.749	232.657
gene-LM6179_00146_LM6179_00146	248.549	326.612	295.577	279.442	248.348	435.329
gene-LM6179_00147_LM6179_00147	68.9491	123.949	66.6069	125.297	120.094	84.2514
gene-LM6179_00148_LM6179_00148	160.407	208.953	175.9	160.643	234.403	182.239
gene-LM6179_00149_LM6179_00149	143.879	176.245	157.13	170.271	144.348	154.758
gene-LM6179_00150_LM6179_00150	82.4008	92.7117	70.0345	104.403	102.786	75.6781
gene-LM6179_00151_LM6179_00151	635.098	758.577	746.525	795.033	784.229	798.177
gene-LM6179_00152_LM6179_00152	6840.43	7761.36	7798.97	7428.97	6151.87	7972.8
gene-LM6179_00153_LM6179_00153	350.303	414.411	461.335	476.959	401.998	442.264
gene-LM6179_00154_LM6179_00154	102.908	82.9941	71.8615	109.112	105.235	72.4605
gene-LM6179_00155_lde	477.958	550.641	611.505	557.361	593.608	464.366
gene-LM6179_00156_LM6179_00156	100.051	104.063	70.1182	93.0921	77.4524	110.322
gene-LM6179_00157_fsa	624.164	616.462	613.439	632.713	760.134	557.619
gene-LM6179_00158_LM6179_00158	582.341	445.149	423.745	558.862	440.119	295.99
gene-LM6179_00159_LM6179_00159	2086.29	2452.62	2488.44	2258.51	2898.48	2381.53
gene-LM6179_00160_LM6179_00160	631.487	691.018	903.86	787.606	740.415	948.058
gene-LM6179_00161_serS	5295.33	5565.97	5346.28	5173.73	5522.54	5054.5
gene-LM6179_00162_LM6179_00162	150.968	130.522	112.834	176.592	107.478	91.3007
gene-LM6179_00163_LM6179_00163	658.393	625.381	659.647	571.652	812.19	550.847
gene-LM6179_00164_pabB	1746.05	1839.25	1801.86	1763.76	1995.46	1812.38
gene-LM6179_00165_LM6179_00165	3997.21	4210.79	4230.52	4282.5	4738.04	5285.79
gene-LM6179_00166_LM6179_00166	4797.64	4485.15	4741.16	4830.28	5179.14	5639.93
gene-LM6179_00167_LM6179_00167	20.8481	12.1165	8.55971	9.62422	15.0403	15.5434
gene-LM6179_00169_LM6179_00169	248.371	177.436	165.772	208.745	153.661	179.036
gene-LM6179_00170_LM6179_00170	55.273	41.2598	35.9093	40.1293	36.9881	72.3801
gene-LM6179_00171_LM6179_00171	350.339	326.977	350.26	375.795	352.315	337.267
gene-LM6179_00172_LM6179_00172	28.3756	40.4016	37.623	57.7826	45.0829	74.1173
gene-LM6179_00173_LM6179_00173	2826.73	2556.02	2347.92	2575.28	3164.73	2054.06
gene-LM6179_00174_LM6179_00174	16.4463	20.938	22.2227	24.0821	21.9563	12.0565
gene-LM6179_00175_pbpD1	8944.27	7975.94	7776.76	8243.35	8480.03	6897.94
gene-LM6179_00176_LM6179_00176	3334.68	3307.63	3489.32	3222.3	3460.89	3241.34
gene-LM6179_00177_LM6179_00177	6992.72	7457.18	7201.94	6870.53	7539.22	6669.37
gene-LM6179_00178_recQ	2829.73	3053.99	2923.94	2851.26	3104.02	3050.38
gene-LM6179_00179_guaB	21664.9	25238.5	24468.8	22142.8	25358.6	22140.6
gene-LM6179_00180_LM6179_00180	719.585	595.12	671.663	737.009	589.251	640.455
gene-LM6179_00181_LM6179_00181	304.234	246.791	242.529	329.296	302.556	223.544
gene-LM6179_00183_LM6179_00183	1597.47	2307.08	1965.91	1784.59	3094.92	2087.68
gene-LM6179_00184_LM6179_00184	17.9029	57.7797	41.0589	40.1175	75.1609	51.7462
gene-LM6179_00185_LM6179_00185	690.795	1112.32	908.68	769.403	1473.58	951.019
gene-LM6179_00186_bglK	413.365	567.639	449.3	436.855	742.675	526.425
gene-LM6179_00187_LM6179_00187	55.2087	72.5931	53.0315	80.2377	77.4702	43.1175
gene-LM6179_00188_LM6179_00188	968.697	832.14	861.118	918.615	835.155	819.063
gene-LM6179_00189_LM6179_00189	5819.91	5402.35	5165.41	5278.57	4502.96	5517.44
gene-LM6179_00190_LM6179_00190	1207.54	1467.83	1574.92	1215.9	1398.59	1886.8
gene-LM6179_00191_LM6179_00191	873.163	864.135	734.596	788.589	709.178	756.949
gene-LM6179_00192_gshAB	17403.8	15314.4	16663.1	18777.3	16652.1	17127.7
gene-LM6179_00193_LM6179_00193	152.853	182.489	141.765	199.18	197.474	158.21
gene-LM6179_00194_LM6179_00194	130.399	153.221	134.923	118.87	138.571	140.995
gene-LM6179_00195_LM6179_00195	426.809	422.878	369.018	496.271	338.428	455.917
gene-LM6179_00196_LM6179_00196	0	0	0	0	0	0
gene-LM6179_00197_LM6179_00197	1372.42	1530.3	1861.86	1109.9	1423.97	1723.33
gene-LM6179_00198_LM6179_00198	37.3957	40.2863	35.8921	30.5072	23.1087	48.2105
gene-LM6179_00200_ychF	8785.12	9098.09	9507.74	9147.26	8479.39	8931.95
gene-LM6179_00201_LM6179_00201	10.4449	10.5278	5.13208	6.41901	8.0939	10.3482
gene-LM6179_00202_LM6179_00202	263.827	404.429	263.004	271.481	386.831	352.46
gene-LM6179_00203_LM6179_00203	14.924	22.4027	10.2635	8.0241	15.0307	20.6938
gene-LM6179_00204_LM6179_00204	68.9268	96.1425	66.6148	65.8564	72.7559	72.2313
gene-LM6179_00205_LM6179_00205	735.947	697.272	640.454	637.727	652.435	684.334
gene-LM6179_00206_LM6179_00206	28816.2	22629.5	25526.1	28747.9	26207.4	27935.9
gene-LM6179_00207_LM6179_00207	172.262	162.763	158.869	120.461	175.554	134.173
gene-LM6179_00208_LM6179_00208	128.903	155.671	121.259	144.573	157.046	118.641
gene-LM6179_00209_LM6179_00209	1329.82	1250.75	1026.77	1255.93	1009.51	1009.91
gene-LM6179_00210_LM6179_00210	343.076	281.898	260.47	367.104	285.988	269.91
gene-LM6179_00211_LM6179_00211	4036.06	3369.32	3613.27	3584.74	3077.01	2919.54
gene-LM6179_00212_LM6179_00212	2000.42	1668.7	1949.43	1599.57	1637.93	1622.56
gene-LM6179_00213_LM6179_00213	971.752	736.869	978.988	912.204	674.581	777.734
gene-LM6179_00214_LM6179_00214	401.292	266.494	350.721	280.818	286.774	279.444
gene-LM6179_00215_noc	4549.76	4148.95	3960.07	4122.77	4628.22	3807.26
gene-LM6179_00216_LM6179_00216	504.648	461.942	505.704	470.567	481.663	531.641
gene-LM6179_00217_LM6179_00217	125.811	144.023	131.542	106.002	164.01	154.827
gene-LM6179_00218_LM6179_00218	46.3488	63.916	41.0266	44.9532	90.1364	39.6141
gene-LM6179_00219_LM6179_00219	73.3461	109.724	59.8051	70.659	100.503	87.7709
gene-LM6179_00220_LM6179_00220	145.357	307.904	182.758	200.785	300.256	264.834
gene-LM6179_00221_LM6179_00221	223.197	303.972	237.447	208.799	315.303	261.461
gene-LM6179_00222_LM6179_00222	155.701	268.316	203.324	168.625	329.216	220.261
gene-LM6179_00223_rsmG	3835.67	4222.28	3987.87	4030.94	4820.4	3761.62
gene-LM6179_00224_LM6179_00224	25.3345	34.5166	29.0951	22.4603	32.3874	31.071
gene-LM6179_00225_LM6179_00225	52.2783	63.0519	41.0412	60.9947	54.3284	56.8752
gene-LM6179_00226_LM6179_00226	326.65	382.977	348.448	382.288	388.033	366.318
gene-LM6179_00227_LM6179_00227	7.4714	4.04041	3.41958	4.81581	1.15579	10.3381
gene-LM6179_00228_LM6179_00228	4.4825	2.32628	3.41968	3.21049	2.31162	6.8924
gene-LM6179_00229_LM6179_00229	2.98856	3.55066	3.41958	4.81581	5.77893	5.16903
gene-LM6179_00230_mnmG	13255.9	13318	13449.6	13999.4	15026.8	12300.9
gene-LM6179_00231_mnmE	6462.99	6414.64	6176.26	6754.38	6821.62	5516.89
gene-LM6179_00232_LM6179_00232	8.98506	9.91977	13.6676	6.42416	9.24046	3.44098
gene-LM6179_00233_LM6179_00233	188.635	140.22	199.908	165.412	124.756	151.431
gene-LM6179_00234_LM6179_00234	186.999	137.636	158.944	163.779	134.026	134.291
gene-LM6179_00235_LM6179_00235	113.787	99.9302	104.223	160.597	115.513	139.379
gene-LM6179_00236_LM6179_00236	20.9759	16.289	20.4975	14.456	9.23907	22.3586
gene-LM6179_00237_LM6179_00237	44.9483	43.3556	40.995	40.1556	40.421	51.5968
gene-LM6179_00238_LM6179_00238	19.4807	19.5961	23.9124	14.4565	21.9418	24.0759
gene-LM6179_00239_LM6179_00239	10.4881	14.6968	11.9568	14.456	9.23905	15.4789
gene-LM6179_00240_LM6179_00240	1651.95	1691.45	1630.96	1651.38	1744.77	1664.28
gene-LM6179_00241_LM6179_00241	128.928	118.929	157.114	118.876	155.883	103.153
gene-LM6179_00242_LM6179_00242	411.965	487.482	451.568	422.082	480.962	543.157
gene-LM6179_00243_LM6179_00243	2048.24	2582.73	2485.28	2292.1	2598.46	2412.94
gene-LM6179_00244_LM6179_00244	2217.44	2499.68	2401.63	2505.71	2137.69	2590.17
gene-LM6179_00245_serC	2726.6	3360.39	3342.92	3018.03	3314.62	3051.3
gene-LM6179_00246_LM6179_00246	431.487	454.374	462.909	475.438	481.593	641.538
gene-LM6179_00247_LM6179_00247	131.541	153.541	176.087	186.225	149.082	184.32
gene-LM6179_00248_LM6179_00248	107.529	97.5759	124.84	139.641	87.8538	160.3
gene-LM6179_00249_LM6179_00249	749.762	613.634	762.149	668.016	644.645	485.394
gene-LM6179_00250_LM6179_00250	553.73	484.05	429.341	532.81	361.884	505.244
gene-LM6179_00251_pgmB	1483.42	1707.47	1380.63	1496.69	1635.76	1774.32
gene-LM6179_00252_LM6179_00252	2810.58	3495.24	3064.45	3393.9	4015.61	3216.35
gene-LM6179_00253_LM6179_00253	124.416	146.363	99.0542	123.692	150.114	122.073
gene-LM6179_00254_LM6179_00254	25.4664	40.293	20.4988	33.7294	35.8032	27.5215
gene-LM6179_00255_LM6179_00255	46.4204	80.7048	66.6306	46.5746	71.6147	80.8659
gene-LM6179_00256_LM6179_00256	59.9225	78.3817	64.9122	62.6407	82.0003	58.4821
gene-LM6179_00257_LM6179_00257	16.4737	42.3737	34.1681	16.0606	41.5813	39.5695
gene-LM6179_00258_LM6179_00258	16.4746	24.0037	20.5004	8.03042	17.3253	27.5256
gene-LM6179_00259_LM6179_00259	71.9234	92.4682	64.9068	77.1002	85.4594	63.6324
gene-LM6179_00260_LM6179_00260	58.4513	90.3885	56.3616	80.3168	83.1441	82.5372
gene-LM6179_00262_LM6179_00262	1441.09	1350.85	1479.33	1418.24	1474.86	1534.33
gene-LM6179_00263_LM6179_00263	2468.7	2008.66	2256.09	2321.21	1944.59	2233.5
gene-LM6179_00264_LM6179_00264	385.992	289.847	312.753	403.031	338.525	320.217
gene-LM6179_00265_LM6179_00265	3085.47	3079.16	3670.54	3127.43	3660.81	3331.06
gene-LM6179_00266_rhaM	1.49234	3.91739	3.42121	0	1.15622	3.44907
gene-LM6179_00267_rhaD	8.98512	8.45018	8.5422	9.63626	12.7056	6.88193
gene-LM6179_00268_rhaA	7.49185	11.5126	17.0809	14.4562	5.77432	18.918
gene-LM6179_00269_rhaB	8.99139	4.89904	10.248	9.63775	5.7741	12.0377
gene-LM6179_00270_LM6179_00270	1.49838	0.734845	0	0	2.30973	3.43963
gene-LM6179_00271_LM6179_00271	28.4606	36.6186	29.0406	24.0921	42.7337	48.1647
gene-LM6179_00272_LM6179_00272	234.764	256.892	282.045	280.965	295.821	179.109
gene-LM6179_00273_jag	6083.92	5323.39	5314.37	5676.64	4815.08	4686.7
gene-LM6179_00274_yidC	8442.21	7389.57	7761.21	6594.53	6842.39	7088
gene-LM6179_00275_rnpA	894.665	882.477	926.862	810.579	730.554	951.398
gene-LM6179_00276_rpmH	4111.55	3243.09	3373.74	2722.15	3076.08	2837.4
gene-LM6179_00277_LM6179_00277	197.395	137.998	179.478	226.381	94.7533	165.324
gene-LM6179_00279_dnaA	21759.3	19271.6	21290.8	19299.3	19605.7	20243.1
gene-LM6179_00281_dnaN	10938.5	10635	10658.9	10702.2	9529.08	13666.7
gene-LM6179_00282_LM6179_00282	485.501	516.477	461.173	507.58	525.454	529.684
gene-LM6179_00283_yaaA	938.233	661.397	703.998	846.643	847.257	601.632
gene-LM6179_00284_recF	9388.99	9509.97	9145.56	9317.54	9301.65	9958.7
gene-LM6179_00285_gyrB	18496.2	19185.6	19278.5	17539.9	19911.3	17522.6
gene-LM6179_00286_gyrA	32424	35930	36222.1	33260.9	39420.3	34661.9
gene-LM6179_00287_cls	4863.02	4641.12	4700.37	5005.24	4765.9	5078.07
gene-LM6179_00288_speG	846.686	617.034	729.791	777.139	597.351	895.303
gene-LM6179_00289_mvk	2789.09	2740.14	2743.5	2611.57	2478.57	3175.47
gene-LM6179_00290_mvaD	5238.17	5599.94	5264.92	5798.15	5391.4	5274.08
gene-LM6179_00291_LM6179_00291	5358.74	5276.45	5462.81	5690.71	5379.63	5796.48
gene-LM6179_00292_qoxA	14728.3	9627.91	11449.9	13177.2	10158.6	11128.3
gene-LM6179_00293_qoxB	28723.5	23024	27834.8	29550.8	25245	28636.8
gene-LM6179_00294_qoxC	8126.57	5859.49	7151.42	8576.71	5953.06	8788.42
gene-LM6179_00295_qoxD	3544.14	2801.79	3928.72	2967.53	3061.35	3591.29
gene-LM6179_00296_LM6179_00296	17.9781	29.026	22.2062	28.9116	31.1825	17.1998
gene-LM6179_00297_LM6179_00297	1204.83	648.264	736.153	1145.28	818.77	744.623
gene-LM6179_00298_LM6179_00298	560.072	453.86	657.75	865.657	449.317	540.232
gene-LM6179_00299_LM6179_00299	212.608	238.192	266.535	236.078	203.301	278.754
gene-LM6179_00300_LM6179_00300	28.3944	22.7735	18.807	17.6584	21.9592	25.8433
gene-LM6179_00301_LM6179_00301	5.98247	4.89796	1.70923	4.81677	4.62193	3.44393
gene-LM6179_00302_LM6179_00302	4.49239	7.71535	15.3762	8.03015	11.5507	3.44106
gene-LM6179_00303_LM6179_00303	4.49261	4.53126	5.1253	6.42419	8.08536	3.44094
gene-LM6179_00304_LM6179_00304	14.9709	15.7977	18.7948	17.6653	11.5515	13.7666
gene-LM6179_00305_LM6179_00305	4.49034	6.00052	5.12625	9.6352	9.24178	3.44212
gene-LM6179_00306_LM6179_00306	1518.35	1774.72	1487.56	1278.67	2538.15	1487.31
gene-LM6179_00307_LM6179_00307	233.637	274.818	307.508	265.003	282.98	273.538
gene-LM6179_00308_LM6179_00308	785.353	489.334	639.652	666.066	590.746	541.324
gene-LM6179_003085_LM6179_003085	0	0	0	0	0	0
gene-LM6179_00309_LM6179_00309	892.499	1057.37	973.82	902.591	1097.31	973.81
gene-LM6179_003090_LM6179_003090	1.29739	0.882631	0	0	0	0
gene-LM6179_003095_LM6179_003095	0	0	0	0	0	0
gene-LM6179_00310_LM6179_00310	1057.64	1229.37	1161.58	978.16	1149.16	1262.52
gene-LM6179_003100_LM6179_003100	2.99954	0.367461	1.7075	0	0	0
gene-LM6179_003105_LM6179_003105	0	0	0	0	0	0
gene-LM6179_00311_LM6179_00311	23.9663	22.0446	23.916	19.2736	17.3246	20.6423
gene-LM6179_003110_LM6179_003110	0	0	0	0	0	0
gene-LM6179_003115_LM6179_003115	0	0	0	0	0	0
gene-LM6179_00312_LM6179_00312	38.9756	49.972	25.617	51.4051	65.8184	25.7893
gene-LM6179_003120_LM6179_003120	79.2819	104.329	58.1102	67.4374	79.7242	129.132
gene-LM6179_003125_LM6179_003125	28.4058	29.1416	35.899	28.8981	30.046	41.338
gene-LM6179_00313_LM6179_00313	22.477	28.1693	17.0805	27.3066	12.7033	32.6751
gene-LM6179_003130_LM6179_003130	0	0	0	0	0	0
gene-LM6179_003135_LM6179_003135	7.40909	32.2923	27.4406	16.0225	25.4895	31.1917
gene-LM6179_00314_LM6179_00314	53.9323	52.7854	44.413	41.7608	66.9854	30.9603
gene-LM6179_003140_LM6179_003140	0	0	0	0	0	0
gene-LM6179_003145_LM6179_003145	11.8901	26.6749	11.9921	8.01668	23.152	8.64666
gene-LM6179_00315_ptcA	55.4265	40.1705	47.8306	51.3971	62.367	56.7633
gene-LM6179_003150_prli42	0	0.115828	0	0	0	0
gene-LM6179_003155_ssrS	649.813	463.41	550.286	535.298	384.525	844.951
gene-LM6179_00316_LM6179_00316	95.9042	85.7328	105.898	141.352	100.471	104.903
gene-LM6179_003160_LM6179_003160	0	0.855038	0	1.59791	1.16263	0
gene-LM6179_003165_LM6179_003165	37.3433	28.8938	23.9403	41.7336	35.8332	34.4688
gene-LM6179_00317_aguA	122.847	103.611	111.032	154.194	110.872	134.16
gene-LM6179_003170_LM6179_003170	0	0	0	0	0	0
gene-LM6179_003175_LM6179_003175	1.08888	1.711	0	0	0	0
gene-LM6179_00318_arcC	185.732	142.432	140.081	199.159	152.458	165.143
gene-LM6179_003180_LM6179_003180	0	0	0	0	0	0
gene-LM6179_003185_LM6179_003185	0	0	0	0	0	0
gene-LM6179_00319_aguA	650.201	621.302	572.239	663.359	601.709	729.274
gene-LM6179_003190_LM6179_003190	0	0	0	0	0	0
gene-LM6179_003195_LM6179_003195	0	0	0	0	0	0
gene-LM6179_00320_LM6179_00320	324.932	325.635	357.076	293.9	256.429	385.412
gene-LM6179_003200_LM6179_003200	0	0	0	0	0	0
gene-LM6179_003205_LM6179_003205	0	0	0	0	0	0
gene-LM6179_00321_LM6179_00321	1062.78	905.595	927.829	904.116	733.552	996.451
gene-LM6179_003210_LM6179_003210	0	0	0	0	0	0
gene-LM6179_003215_LM6179_003215	2.59477	4.79142	1.75773	1.65384	3.56554	1.76929
gene-LM6179_00322_arcA	422.53	352.235	336.496	488.296	340.687	285.495
gene-LM6179_003220_LM6179_003220	0	0	0	0	0	0
gene-LM6179_003225_LM6179_003225	0	0	0	0	0	0
gene-LM6179_00323_rpsF	16988.8	13194	15092.2	13077.6	9368.01	12540.1
gene-LM6179_003230_LM6179_003230	0	0	0	0	0	0
gene-LM6179_003235_LM6179_003235	0	0	0	0	0	0
gene-LM6179_00324_ssb	43878.2	34542.1	37966.5	47875.5	37311.9	36959.6
gene-LM6179_003240_LM6179_003240	0	0	0	0	0	0
gene-LM6179_003245_LM6179_003245	8.99863	11.1463	13.66	12.8526	4.6182	10.3124
gene-LM6179_00325_rpsR	1842.76	1279.27	1833.79	1481.98	981.215	1584.17
gene-LM6179_003250_LM6179_003250	0	0	0	0	0	1.71873
gene-LM6179_003255_LM6179_003255	0	2.93969	3.41501	0	2.3091	0
gene-LM6179_00326_LM6179_00326	1293.07	1382.06	1237.19	1191.52	1159.88	1067.14
gene-LM6179_003260_LM6179_003260	0	0	0	0	0	0
gene-LM6179_003265_LM6179_003265	0	0	0	0	0	0
gene-LM6179_00327_LM6179_00327	21145.8	16541.2	16367	16023	14337.9	14378.7
gene-LM6179_003270_LM6179_003270	0	0	0	0	0	0
gene-LM6179_003275_LM6179_003275	0	0	0	0	0	0
gene-LM6179_00328_LM6179_00328	3378.67	2615.34	2389.41	2588.29	1998.81	2151.69
gene-LM6179_003280_rnpB	15430.8	15815.9	15758.3	14687.8	12621.7	20950.4
gene-LM6179_003285_LM6179_003285	39.4703	48.1167	58.602	33.5431	32.5696	24.4878
gene-LM6179_00329_LM6179_00329	6922.65	6606.4	6384.77	5478.93	5248.82	7649.64
gene-LM6179_003290_LM6179_003290	295.845	227.73	247.927	216.708	157.19	287.758
gene-LM6179_003295_rpmF	9475.09	7564.58	7683.39	7791.72	8128.54	5909.6
gene-LM6179_00330_LM6179_00330	4010.97	3966.47	3943.4	2887.52	3571.66	3813.16
gene-LM6179_003300_LM6179_003300	0	0	0	0	0	0
gene-LM6179_003305_LM6179_003305	37.0976	6.97334	6.85661	20.8359	2.31627	8.65603
gene-LM6179_00331_pdeA	8294.91	8783.09	8727.2	8910.54	9511.64	8027.93
gene-LM6179_003310_LM6179_003310	0	0	0	0	0	0
gene-LM6179_003315_LM6179_003315	0	0	0	0	0	0
gene-LM6179_00332_rplI	1252.91	859.315	882.071	1305.25	847.051	967.962
gene-LM6179_003320_LM6179_003320	31.4952	8.57409	3.41501	22.4921	2.3091	5.1562
gene-LM6179_003325_LM6179_003325	0	0	0	0	0	0
gene-LM6179_00333_dnaB	8929.38	10281.9	9635.08	9995.81	10320.8	9969.36
gene-LM6179_003330_LM6179_003330	0	0	0	0	0	0
gene-LM6179_003335_LM6179_003335	1733.64	631.11	1109.94	767.198	651.997	398.206
gene-LM6179_00334_LM6179_00334	4958.22	5571.73	6611.95	5282.97	5331.97	6311.65
gene-LM6179_003340_LM6179_003340	2.99954	1.8373	0	1.60658	0	0
gene-LM6179_003345_LM6179_003345	0	0	0	0	0	0
gene-LM6179_003350_LM6179_003350	0	0	0	0	0	0
gene-LM6179_003355_LM6179_003355	0	0	0	0	0	0
gene-LM6179_00336_LM6179_00336	40.2719	29.5011	23.9531	36.9061	31.2228	13.8012
gene-LM6179_003360_LM6179_003360	0	0	0	0	0	0
gene-LM6179_003365_LM6179_003365	0	0	0	0	0	0
gene-LM6179_00337_esaA	25.4872	43.8486	42.6931	36.9484	30.0214	39.5403
gene-LM6179_003370_LM6179_003370	31.4952	8.57409	3.41501	22.4921	2.3091	5.1562
gene-LM6179_003375_LM6179_003375	0	0	0	0	0	0
gene-LM6179_00338_essA	1.49588	7.71444	8.54561	3.21131	6.93254	13.7741
gene-LM6179_003380_LM6179_003380	0	0	0	0	0	0
gene-LM6179_003385_LM6179_003385	0	0	0	0	0	0
gene-LM6179_00339_LM6179_00339	4.46807	3.67172	1.71186	4.81226	3.4707	3.45376
gene-LM6179_003390_LM6179_003390	0	0	0	0	0	0
gene-LM6179_003395_LM6179_003395	0	0	0	0	0	0
gene-LM6179_00340_essB	22.4743	30.2509	29.0381	40.1556	23.0977	25.7983
gene-LM6179_003400_LM6179_003400	0	0.244974	1.7075	0	0	0
gene-LM6179_003405_LM6179_003405	0	0	0	0	0	0
gene-LM6179_00341_essC	179.928	199.648	174.181	191.172	227.463	158.15
gene-LM6179_003410_LM6179_003410	0	0.122487	0	0	0	0
gene-LM6179_003415_LM6179_003415	0	0	0	0	0	0
gene-LM6179_00342_LM6179_00342	10.4603	11.1418	10.2586	12.8423	19.6481	24.1216
gene-LM6179_003420_LM6179_003420	1.46649	2.32123	1.72159	1.59845	1.16213	3.49062
gene-LM6179_003425_LM6179_003425	1.47466	3.54526	3.43617	4.80148	2.3205	1.73864
gene-LM6179_00343_LM6179_00343	2.98358	7.95688	8.55417	11.2327	16.1889	8.62482
gene-LM6179_003430_LM6179_003430	4.42397	1.467	1.71808	3.20098	3.48075	3.47728
gene-LM6179_003435_ssrA	49739.8	35027.8	50617.2	56392.5	28548.1	69979.2
gene-LM6179_00344_LM6179_00344	20.959	14.4506	11.9604	24.0891	16.1722	12.0458
gene-LM6179_003440_LM6179_003440	34.4829	42.7463	52.9393	32.1291	31.176	63.608
gene-LM6179_003445_LM6179_003445	20.8321	14.9301	18.8366	9.62256	5.78602	13.8236
gene-LM6179_00345_LM6179_00345	7.46449	13.3442	15.3933	19.2593	11.561	22.4132
gene-LM6179_003450_LM6179_003450	0	6.23829	5.14511	1.60225	2.31722	3.46575
gene-LM6179_003455_LM6179_003455	0	0	0	0	0	0
gene-LM6179_00346_LM6179_00346	774.652	884.14	867.711	830.427	967.778	617.419
gene-LM6179_003460_LM6179_003460	285.308	369.791	331.292	339.494	277.101	598.82
gene-LM6179_003465_LM6179_003465	513.029	478.779	440.972	547.514	447.164	435.639
gene-LM6179_00347_LM6179_00347	40.3009	23.3825	23.9468	32.0975	25.4355	31.0375
gene-LM6179_003470_LM6179_003470	11.8845	21.6568	15.4211	28.857	21.9974	19.0288
gene-LM6179_003475_LM6179_003475	13.0669	9.63971	8.63968	7.97371	5.82763	7.02994
gene-LM6179_00348_LM6179_00348	86.8103	88.538	70.0596	105.986	68.1588	160.062
gene-LM6179_003480_LM6179_003480	0	0	0	0	0	0
gene-LM6179_003485_LM6179_003485	0	0	0	0	0	0
gene-LM6179_003490_rrf	560.463	980.944	1260.5	969.644	695.289	755.994
gene-LM6179_003495_LM6179_003495	346257	373305	919284	717295	723209	603634
gene-LM6179_00350_LM6179_00350	113.503	91.0871	99.188	78.6485	79.762	58.6044
gene-LM6179_003500_LM6179_003500	0	0.122487	0	0	0	0
gene-LM6179_003505_LM6179_003505	0	0	0	0	0	0
gene-LM6179_00351_LM6179_00351	35.8231	30.7277	25.6573	56.1706	32.3724	48.2806
gene-LM6179_003510_LM6179_003510	157762	215851	519034	330293	370280	324050
gene-LM6179_003515_LM6179_003515	877.839	958.335	848.992	888.207	958.603	823.926
gene-LM6179_00352_LM6179_00352	61.3725	57.8014	68.3481	59.418	78.5534	65.397
gene-LM6179_003520_LM6179_003520	1152.44	1133.64	1140.93	1045.71	1134.02	1181.38
gene-LM6179_003525_LM6179_003525	398.364	338.01	365.598	432.031	414.658	375.05
gene-LM6179_00353_LM6179_00353	95.8706	102.875	63.2052	117.249	109.72	89.4466
gene-LM6179_003530_LM6179_003530	345.295	264.718	276.952	311.446	286.607	265.283
gene-LM6179_003535_LM6179_003535	479.467	384.556	367.661	428.568	380.299	310.229
gene-LM6179_00354_LM6179_00354	73.3156	63.7989	46.1423	56.2008	53.1458	70.5808
gene-LM6179_003540_rpmJ	8546.74	5539.7	4764.3	5649.68	3588.05	6371.43
gene-LM6179_003545_LM6179_003545	0	0	0	0	0	0
gene-LM6179_00355_LM6179_00355	58.3143	61.4676	88.8884	89.9079	38.1338	103.336
gene-LM6179_003550_ffs	5387.3	6349.83	6306.79	7151.99	5177.36	6745.86
gene-LM6179_003555_LM6179_003555	33.9505	7.94719	10.3048	40.0213	16.2388	17.3747
gene-LM6179_00356_LM6179_00356	41.8552	38.4467	47.8678	40.135	49.6935	55.1227
gene-LM6179_003560_LM6179_003560	155.181	117.03	164.227	112.333	139.909	110.381
gene-LM6179_003565_LM6179_003565	0	0	0	0	0	0
gene-LM6179_003570_LM6179_003570	121.367	150.643	133.231	152.593	165.146	134.147
gene-LM6179_003575_LM6179_003575	49.1991	37.2111	42.7804	35.298	33.54	32.7879
gene-LM6179_003580_LM6179_003580	74.8551	50.9444	85.4308	51.3902	47.3611	86.0405
gene-LM6179_003585_LM6179_003585	11.8444	6.72691	10.2934	8.00972	0	5.20166
gene-LM6179_00359_LM6179_00359	5.98705	9.18446	1.70876	9.63518	9.24181	6.88429
gene-LM6179_003590_LM6179_003590	77.7263	87.1779	70.0937	81.8743	85.5205	98.1913
gene-LM6179_003595_LM6179_003595	0	0	0	0	0	0
gene-LM6179_00360_LM6179_00360	4.47701	5.38642	3.42121	3.20961	1.15622	3.44907
gene-LM6179_003600_LM6179_003600	157762	215851	519034	330293	370280	324050
gene-LM6179_003605_LM6179_003605	346257	373305	919284	717295	723209	603634
gene-LM6179_00361_LM6179_00361	40.4429	48.1306	47.8321	57.8207	50.8188	61.9272
gene-LM6179_003610_rrf	560.463	980.944	1260.5	969.644	695.289	755.994
gene-LM6179_003615_LM6179_003615	0	0	0	0	0	0
gene-LM6179_00362_LM6179_00362	4.47895	5.87638	5.131	6.41984	3.46823	6.89611
gene-LM6179_003620_LM6179_003620	0	0	0	0	0	0
gene-LM6179_003625_LM6179_003625	0	0	0	0	0	0
gene-LM6179_00363_LM6179_00363	2.99008	3.42842	3.41895	1.60545	8.08929	8.61208
gene-LM6179_003630_LM6179_003630	0	2.93969	3.41501	0	2.3091	0
gene-LM6179_003635_LM6179_003635	0	0	0	0	0	0
gene-LM6179_00364_LM6179_00364	8.98067	8.20479	8.54375	6.42347	3.46567	6.88424
gene-LM6179_003640_LM6179_003640	8.99863	11.1463	13.66	12.8526	4.6182	10.3124
gene-LM6179_003645_LM6179_003645	0	0	0	0	0	0
gene-LM6179_00365_LM6179_00365	13.4634	14.6942	11.9637	9.634	3.46623	34.4343
gene-LM6179_003650_LM6179_003650	0	0	0	0	0	0
gene-LM6179_003655_LM6179_003655	0	0.122487	0	0	0	0
gene-LM6179_003660_rpmG	488.075	287.917	393.887	412.635	379.744	271.806
gene-LM6179_003665_inlD	116.903	149.055	146.882	215.249	157.05	139.281
gene-LM6179_00367_LM6179_00367	573.489	547.173	562.099	709.854	658.402	498.976
gene-LM6179_003670_LM6179_003670	0	0.612088	3.4213	1.60478	0	0
gene-LM6179_003675_LM6179_003675	14.9642	13.96	10.2534	16.0578	4.62121	22.3774
gene-LM6179_00368_LM6179_00368	1202.94	1037.21	1069.34	1066.5	1066	1085.36
gene-LM6179_003680_inlA	3732.66	3077.57	4551.28	4986.3	3423.71	5432.94
gene-LM6179_003685_LM6179_003685	22.3674	30.6019	20.5332	27.2769	26.5993	22.431
gene-LM6179_00369_LM6179_00369	372.694	383.298	377.635	303.508	338.481	435.431
gene-LM6179_003690_LM6179_003690	29.876	19.5891	20.5199	25.6825	25.4297	13.7871
gene-LM6179_003695_LM6179_003695	1.49802	2.08201	6.83293	1.60616	2.30989	1.7201
gene-LM6179_00370_LM6179_00370	1207.29	1192.98	1264.14	1317.02	1494.54	1128.46
gene-LM6179_003700_LM6179_003700	1.49602	1.10207	1.70907	1.60568	1.15539	3.44331
gene-LM6179_003705_LM6179_003705	2531.98	1855.71	2212.53	2203.43	2127.69	1705.15
gene-LM6179_00371_LM6179_00371	386.636	355.916	428.707	411.212	408.804	435.072
gene-LM6179_003710_LM6179_003710	14.9386	7.95813	6.83986	8.02585	5.77939	1.72334
gene-LM6179_003715_mobP2	19.4799	24.9849	27.3288	24.094	19.6324	30.9556
gene-LM6179_00372_LM6179_00372	78.9358	67.4373	66.7624	80.2043	76.3553	96.7054
gene-LM6179_003720_LM6179_003720	8.97025	7.22417	1.70947	9.63271	8.08929	5.16725
gene-LM6179_003725_LM6179_003725	2.97699	0.367148	0	0	1.15709	0
gene-LM6179_00373_LM6179_00373	25.2006	19.8166	17.148	27.2407	19.6942	19.0566
gene-LM6179_003730_LM6179_003730	7.48891	4.77628	1.70833	11.2427	8.08498	3.44056
gene-LM6179_003735_LM6179_003735	2.99294	1.71439	1.70888	1.60579	1.15529	0
gene-LM6179_00374_LM6179_00374	23.7564	18.8415	27.4206	17.6327	16.2111	34.6102
gene-LM6179_003740_LM6179_003740	1.49804	3.18425	1.70822	1.60617	3.46482	3.44016
gene-LM6179_003745_LM6179_003745	38.9719	31.5996	20.4943	56.2231	28.8685	29.2297
gene-LM6179_00375_LM6179_00375	105.983	89.3682	85.5223	85.0595	92.491	79.3148
gene-LM6179_003750_LM6179_003750	5.98861	5.51084	8.54297	11.2417	3.46541	3.44154
gene-LM6179_003755_LM6179_003755	4.48014	1.10185	3.42034	3.21011	1.15599	0
gene-LM6179_00376_LM6179_00376	173.281	121.453	117.99	146.069	132.928	113.744
gene-LM6179_003760_LM6179_003760	86.9449	80.4696	112.715	110.842	88.9128	65.3332
gene-LM6179_003765_LM6179_003765	46.4715	42.5008	30.7402	44.9796	55.4258	42.9818
gene-LM6179_00377_LM6179_00377	271.125	307.767	317.738	265.013	356.884	275.226
gene-LM6179_003770_LM6179_003770	4.49459	3.30676	6.83264	3.21241	1.1549	5.15987
gene-LM6179_003775_LM6179_003775	5.99589	9.79837	5.12351	11.2447	13.8567	12.0355
gene-LM6179_003780_LM6179_003780	0	1.34646	0	0	1.15655	1.72568
gene-LM6179_003785_LM6179_003785	0	1.34701	0	4.81729	1.15532	0
gene-LM6179_00379_LM6179_00379	1.49702	2.69416	3.4173	4.81777	4.62067	3.44174
gene-LM6179_003790_LM6179_003790	0	0.612312	0	0	0	0
gene-LM6179_003795_LM6179_003795	0	0.489636	0	0	3.46938	0
gene-LM6179_00380_LM6179_00380	80.9724	78.145	64.8896	56.2279	91.2144	94.5425
gene-LM6179_003800_LM6179_003800	0	0.122319	0	0	0	0
gene-LM6179_003805_LM6179_003805	16.4535	19.4696	18.8009	19.2675	19.6426	15.4966
gene-LM6179_00381_LM6179_00381	52.4661	61.4851	75.1437	57.8305	62.3547	51.5793
gene-LM6179_003810_LM6179_003810	25.445	15.6748	15.3788	20.8762	20.7941	24.095
gene-LM6179_003815_LM6179_003815	2.96955	1.46817	3.42757	1.60298	3.47381	1.73051
gene-LM6179_00382_LM6179_00382	5.95489	3.91632	3.42424	3.20787	10.4134	3.45476
gene-LM6179_003820_LM6179_003820	2.97745	2.57008	0	1.60393	3.47113	0
gene-LM6179_003825_LM6179_003825	38.8317	18.1196	15.391	33.7069	15.0274	20.6832
gene-LM6179_00383_LM6179_00383	34.4546	31.5975	47.8305	27.3048	31.1834	34.4018
gene-LM6179_003830_LM6179_003830	35.9367	38.0866	42.7127	48.1802	34.6527	37.8534
gene-LM6179_003835_LM6179_003835	67.3871	48.864	64.9212	64.2415	63.5284	70.5407
gene-LM6179_00384_LM6179_00384	65.9386	63.4427	71.7356	28.9134	80.8368	79.1035
gene-LM6179_003840_LM6179_003840	59.9348	75.8115	95.6529	89.9497	71.6016	85.9911
gene-LM6179_003845_LM6179_003845	10.4592	18.2429	27.3574	30.4996	13.8697	27.5696
gene-LM6179_00385_LM6179_00385	19.4696	34.6584	52.9599	77.0917	40.4258	39.5686
gene-LM6179_003850_LM6179_003850	7.41463	0.97864	0	1.60252	1.15836	5.19596
gene-LM6179_003855_LM6179_003855	1180.95	889.909	953.926	1000.17	914.121	790.65
gene-LM6179_00386_atpD	65.9335	68.2187	81.9858	77.1011	49.658	48.1525
gene-LM6179_003860_LM6179_003860	4132.66	4243.8	4462.58	4915.55	4611.99	4255.41
gene-LM6179_003865_cadC	295.732	246.207	287.293	348.308	235.812	246.467
gene-LM6179_00387_LM6179_00387	19.4042	13.8336	15.3944	9.62924	10.4054	12.0701
gene-LM6179_003870_LM6179_003870	405.474	372.016	322.998	346.838	363.935	392.502
gene-LM6179_003875_LM6179_003875	2508.15	2680.51	2518.92	2477.13	2633.83	2927.77
gene-LM6179_00388_LM6179_00388	25.4364	24.7359	30.7614	27.2976	25.4175	37.8722
gene-LM6179_003880_LM6179_003880	2998.94	2859.23	2356.96	2674.54	3194.14	1910.42
gene-LM6179_003885_LM6179_003885	1708.87	1845.59	1780.12	1802.03	1688.63	2528.91
gene-LM6179_00389_LM6179_00389	64.3594	35.5132	42.7193	61.0225	27.7256	10.3266
gene-LM6179_003890_LM6179_003890	1109.22	1133.15	1110.03	987.037	1137.6	1237.9
gene-LM6179_003895_LM6179_003895	806.134	1024.25	1029.97	888.256	1129.45	1669.93
gene-LM6179_00390_LM6179_00390	100.359	66.5011	68.3314	64.2453	84.3129	63.6472
gene-LM6179_003900_LM6179_003900	229.957	224.164	217.2	247.173	212.708	348.215
gene-LM6179_003905_LM6179_003905	854.955	633.63	722.71	825.479	631.843	717.515
gene-LM6179_00391_LM6179_00391	70.3812	65.6418	49.5454	61.0292	62.3736	79.1439
gene-LM6179_003910_LM6179_003910	1231.73	1030.38	1108.52	1072.99	1046.29	1085.17
gene-LM6179_003915_LM6179_003915	41143.5	43297.4	44096.5	44715.3	46137.3	47586.8
gene-LM6179_00392_LM6179_00392	92.8616	103.976	87.1252	96.3661	113.19	115.259
gene-LM6179_003920_LM6179_003920	0	3.05951	5.13695	6.41528	3.47144	3.4555
gene-LM6179_003925_LM6179_003925	2.97318	1.71311	0	3.20683	0	0
gene-LM6179_00393_LM6179_00393	730.676	683.438	783.096	746.444	708.504	883.927
gene-LM6179_003930_LM6179_003930	56.5242	56.9035	44.5288	65.7489	57.8662	46.6659
gene-LM6179_003935_LM6179_003935	445.983	430.807	416.954	409.484	339.648	361.454
gene-LM6179_00394_LM6179_00394	425.613	298.725	330.063	414.104	324.833	272.347
gene-LM6179_003940_LM6179_003940	3584.38	3286.16	3313.09	3603.2	2652.34	4038.5
gene-LM6179_003945_LM6179_003945	201.036	184.685	136.955	128.323	135.362	176.158
gene-LM6179_00395_LM6179_00395	25.3564	16.0359	22.2421	19.2554	17.346	10.3509
gene-LM6179_003950_LM6179_003950	40.3377	14.4472	22.2289	19.2624	13.8702	17.2324
gene-LM6179_003955_LM6179_003955	58.3787	28.6558	32.4654	51.3886	18.4832	58.5131
gene-LM6179_00396_LM6179_00396	316.182	198.794	260.07	348.195	208.157	200.129
gene-LM6179_003960_LM6179_003960	43.2889	10.161	8.55223	16.049	9.2491	13.7939
gene-LM6179_003965_LM6179_003965	145.849	132.538	174.656	115.475	114.558	107.121
gene-LM6179_00397_LM6179_00397	803.744	681.363	815.083	994.024	628.447	948.326
gene-LM6179_003970_LM6179_003970	448.106	428.592	366.394	452.309	451.246	348.931
gene-LM6179_003975_LM6179_003975	1037.74	1130.36	1236.52	921.269	1253.15	761.963
gene-LM6179_00398_LM6179_00398	631.905	552.784	495.89	542.547	445.013	499.768
gene-LM6179_003980_LM6179_003980	42.5281	15.6377	6.88636	17.583	3.48639	24.4344
gene-LM6179_003985_LM6179_003985	1999.7	722.695	505.651	538.055	425.029	2255.16
gene-LM6179_00399_chiB	131.914	229.283	119.547	171.885	232.098	204.599
gene-LM6179_003990_LM6179_003990	423.032	126.921	106.13	88.2273	50.9016	250.376
gene-LM6179_003995_LM6179_003995	2642.11	3056.11	2735.61	2721.43	3025.08	2449.5
gene-LM6179_00400_LM6179_00400	271.092	211.258	242.585	232.884	221.761	256.326
gene-LM6179_004000_LM6179_004000	330.26	360.211	447.954	317.849	377.934	341.139
gene-LM6179_004005_LM6179_004005	247.835	253.541	265.102	235.929	271.678	272.396
gene-LM6179_00401_LM6179_00401	355.216	375.763	396.235	316.45	433.038	321.544
gene-LM6179_004010_LM6179_004010	0	0	0	0	0	0
gene-LM6179_00402_LM6179_00402	236.807	285.863	261.311	239.345	308.324	251.048
gene-LM6179_00403_LM6179_00403	315.984	350.01	276.765	293.907	373.08	321.725
gene-LM6179_00404_LM6179_00404	377.538	520.752	464.623	470.616	606.328	514.274
gene-LM6179_00405_LM6179_00405	781.487	777.025	751.791	846.332	715.038	724.461
gene-LM6179_00406_LM6179_00406	74.8524	66.1295	70.0541	46.572	68.1545	65.3923
gene-LM6179_00407_LM6179_00407	200.357	249.788	280.343	215.136	182.581	328.958
gene-LM6179_00408_LM6179_00408	194.088	193.676	172.744	215.064	204.626	282.741
gene-LM6179_00409_lmaD	28.4026	100.647	49.5768	51.3732	41.6035	51.6765
gene-LM6179_00410_lmaC	37.3672	130.154	73.5137	64.2147	63.5631	65.4623
gene-LM6179_00411_lmaB	146.434	804.65	425.744	218.315	384.881	337.719
gene-LM6179_00412_lmaA	185.486	888.26	459.757	297.045	538.43	442.497
gene-LM6179_00413_LM6179_00413	95.4821	383.158	186.476	126.771	159.572	215.609
gene-LM6179_00414_LM6179_00414	203.251	1107.82	584.719	293.774	514.303	654.681
gene-LM6179_00415_LM6179_00415	583.052	3397.8	1987.98	859.402	2228.68	1636.92
gene-LM6179_00416_LM6179_00416	236.607	1252.46	736.34	372.601	687.259	640.023
gene-LM6179_00417_LM6179_00417	212.744	1133.61	608.104	366.215	617.873	641.543
gene-LM6179_00418_LM6179_00418	126.802	652.709	357.564	182.933	400.096	301.869
gene-LM6179_00419_LM6179_00419	228.944	1038.67	550.272	308.308	656.219	518.135
gene-LM6179_00420_LM6179_00420	233.301	1279.34	642.687	341.986	881.651	487.338
gene-LM6179_00421_LM6179_00421	107.717	562.182	374.281	203.924	321.196	304.726
gene-LM6179_00422_LM6179_00422	62.7809	322.878	172.668	72.2425	146.77	177.43
gene-LM6179_00423_LM6179_00423	166.188	866.428	495.488	314.769	488.62	504.177
gene-LM6179_00424_LM6179_00424	11400.3	15050.6	11852.2	10513.9	16801.1	11123.9
gene-LM6179_00425_LM6179_00425	474.635	439.524	406.633	443.252	432.012	404.359
gene-LM6179_00426_LM6179_00426	7645.93	9295.22	8601.42	8283.71	10550.3	8154.5
gene-LM6179_00427_LM6179_00427	25.2961	10.7693	6.84969	28.8677	8.10043	8.63974
gene-LM6179_00428_LM6179_00428	49.1991	34.6406	20.5346	96.2672	46.2621	46.5933
gene-LM6179_00429_LM6179_00429	1085.03	2371.27	1841.19	1069.81	2109.82	1640.49
gene-LM6179_00430_LM6179_00430	254.636	477.264	409.992	274.647	412.328	461.019
gene-LM6179_00431_LM6179_00431	519.71	1047.72	833.678	570.162	969.053	665.766
gene-LM6179_00432_LM6179_00432	14.9116	8.56854	13.6888	6.41809	12.7214	1.72546
gene-LM6179_00433_LM6179_00433	7.469	23.1397	15.3899	20.867	26.5856	10.3403
gene-LM6179_00434_LM6179_00434	169.322	172.689	169.098	154.201	160.525	171.978
gene-LM6179_00435_LM6179_00435	29.9	20.5705	30.7708	32.1088	17.3343	32.7265
gene-LM6179_00436_LM6179_00436	13.4404	5.87656	18.8119	12.8404	3.46796	6.89486
gene-LM6179_00437_LM6179_00437	14.8343	24.2223	18.8579	17.6291	27.7979	15.5843
gene-LM6179_00438_LM6179_00438	46.3309	46.0371	44.4517	36.9227	43.9176	55.1298
gene-LM6179_00439_LM6179_00439	44.8233	34.6491	34.1973	41.7359	18.4932	25.8472
gene-LM6179_00440_cdiI	23.9018	23.5071	23.9395	33.7086	12.7147	49.9768
gene-LM6179_00441_LM6179_00441	11.9379	4.65187	5.13195	6.41911	2.31249	6.89847
gene-LM6179_00442_LM6179_00442	286.256	334.363	331.34	346.967	303.709	288.884
gene-LM6179_00443_LM6179_00443	208.2	176.233	146.914	131.702	187.107	123.857
gene-LM6179_00444_LM6179_00444	64.3748	54.8632	68.3448	48.1782	57.7576	34.4164
gene-LM6179_00445_LM6179_00445	65.8888	62.825	73.4638	57.8171	65.8388	70.5413
gene-LM6179_00446_LM6179_00446	4.49093	4.65353	0	1.60591	5.77589	12.0463
gene-LM6179_00447_LM6179_00447	1618.97	1509.57	1523.36	1816.84	1480.34	2425.93
gene-LM6179_00448_yidA	1379.19	1080.15	1170.29	1231.83	1031.47	1421.14
gene-LM6179_00449_LM6179_00449	211.365	217.035	201.521	224.897	241.335	171.93
gene-LM6179_00450_LM6179_00450	1044.64	920.42	845.422	891.518	935.369	830.527
gene-LM6179_00451_LM6179_00451	3663	3922.36	4154.9	3517.25	3685.76	3475.33
gene-LM6179_00452_holB	7699.45	10160	8835.13	7709.5	9433.71	7542.86
gene-LM6179_00453_LM6179_00453	6204.38	8900.02	8214.11	7299.5	8734.47	7926.14
gene-LM6179_00454_yabA	1996.28	2725.18	2357.84	2616.57	2348.58	2519.11
gene-LM6179_00455_LM6179_00455	1679.95	2157.94	1824.72	1752.13	1968.31	2063.08
gene-LM6179_00456_LM6179_00456	493.383	417.637	362.804	360.986	239.42	447.012
gene-LM6179_00457_rsmI	2902.53	3581.21	3319.36	3074.04	3351.86	3155.12
gene-LM6179_00458_LM6179_00458	34.2967	23.2575	20.5332	32.0904	17.3473	27.6073
gene-LM6179_00459_LM6179_00459	1305.93	1128.9	1207.84	1687.98	1098.44	1181.92
gene-LM6179_00460_LM6179_00460	4653.95	3956.9	4466.64	6232.23	3716.35	4366.62
gene-LM6179_00461_LM6179_00461	266.838	249.003	297.155	310.038	289.83	271.644
gene-LM6179_00463_LM6179_00463	86.8958	93.3242	95.6568	77.0979	90.0823	96.3173
gene-LM6179_00464_LM6179_00464	40.4555	26.4544	37.5781	20.8811	33.4912	29.2372
gene-LM6179_00466_LM6179_00466	1963.4	2119.05	2036.4	1797.19	2007.44	1909.64
gene-LM6179_00467_metG	16703.8	18205.2	16538.9	16428.4	17703.4	17225
gene-LM6179_00468_LM6179_00468	229.241	236.252	184.476	232.903	228.666	221.863
gene-LM6179_00469_LM6179_00469	164.745	219.095	169.129	146.153	220.609	178.917
gene-LM6179_00470_LM6179_00470	127.296	178.067	141.798	107.606	161.705	163.44
gene-LM6179_00471_LM6179_00471	211.269	334.354	245.965	184.718	292.181	343.966
gene-LM6179_00472_LM6179_00472	412.297	656.383	455.96	496.395	644.303	636.078
gene-LM6179_00473_LM6179_00473	397.242	695.81	485.019	523.687	700.913	591.444
gene-LM6179_00474_LM6179_00474	1175	1282.83	1086.25	1089.09	1257.56	1043.76
gene-LM6179_00475_LM6179_00475	1861.22	2115.09	1971.62	2177.74	2079.16	1918.48
gene-LM6179_00476_LM6179_00476	21117.4	13603.9	16666	19393.7	13335.3	13808.7
gene-LM6179_00477_rnmV	1032.49	996.056	1037.31	1056.6	992.415	876.182
gene-LM6179_00478_rsmA	5572.97	5891.57	5834.06	5463.91	6520.05	4990.7
gene-LM6179_00479_LM6179_00479	1546.35	1442.17	1508	1349.11	1221.59	966.885
gene-LM6179_00480_ispE	3410.24	3372.52	3618.33	3653.84	3586.33	3242.86
gene-LM6179_00481_chbG	3966.15	4047.92	4430.3	3966.75	4403.32	4177.89
gene-LM6179_00482_purR	3257.09	3850.34	3917.46	3412.84	4066.96	3065.91
gene-LM6179_00483_LM6179_00483	2432.57	3159.62	2754.38	2238.64	2886.8	2760.35
gene-LM6179_00484_LM6179_00484	1654.22	2571.58	2605.68	2055.59	2767.77	2756.82
gene-LM6179_00485_LM6179_00485	3480.56	4488.66	4285.66	3644.53	4598.73	4303.13
gene-LM6179_00486_spoVG	20015.4	17395.7	19272.7	19826.7	22865.3	15925.9
gene-LM6179_00487_spoVG	11852	12504	13326.3	11010.2	12716.7	12140.2
gene-LM6179_00488_glmU	14130.8	16665.6	16069.2	14268.5	15277.3	15443.2
gene-LM6179_00489_LM6179_00489	13850.8	16066.7	16990.7	13467.4	15472.1	15278.9
gene-LM6179_00490_prfA	115.279	78.6211	109.351	141.324	62.3778	65.39
gene-LM6179_00491_plcA	20.9701	39.6801	54.6655	22.4858	65.8337	46.4458
gene-LM6179_00492_hly	121.393	118.313	93.9378	110.836	129.337	111.773
gene-LM6179_00493_mpl	14.9863	21.9233	34.1596	27.3072	24.2509	24.0747
gene-LM6179_00494_actA	64.4492	51.4409	64.9002	54.616	65.8215	27.5116
gene-LM6179_00495_plcB	16.4743	14.3287	23.9174	16.0608	32.3407	20.6445
gene-LM6179_00496_LM6179_00496	2.98526	4.65201	1.71048	3.20975	4.62463	0
gene-LM6179_00497_LM6179_00497	46.3547	39.6725	29.0591	27.2938	30.0444	20.6665
gene-LM6179_00498_LM6179_00498	752.42	680.921	684.148	725.432	813.892	856.875
gene-LM6179_00499_LM6179_00499	501.478	411.959	471.595	470.531	403.159	474.976
gene-LM6179_00500_LM6179_00500	15251	18521.8	19734.4	16875.5	18820.5	17697.8
gene-LM6179_00501_LM6179_00501	7131.67	7702.16	7503.31	8262.06	7244.54	7671.12
gene-LM6179_00502_LM6179_00502	366.626	373.615	316.145	378.965	306.155	435.497
gene-LM6179_00503_pth	1202.99	1145.44	1228.75	1112.78	1019.01	995.007
gene-LM6179_00504_mfd	14853.5	14546.8	14993.6	15084.7	15160.6	14158.5
gene-LM6179_00505_LM6179_00505	7055.77	6713.7	7139.27	7371.39	7650.52	7026.22
gene-LM6179_00506_LM6179_00506	1106.23	701.626	703.309	1269.12	764.481	745.493
gene-LM6179_00507_LM6179_00507	3454.52	4250.47	4042.06	3676.01	3803.77	3420.35
gene-LM6179_00508_LM6179_00508	4197.6	3979	3988.37	3925.23	3944.24	2933.5
gene-LM6179_00509_LM6179_00509	21309.7	17798.9	18363	20805.7	17649.2	16016.4
gene-LM6179_00510_ftsH	76242.3	78708.6	82798.2	79970.5	89384.6	75647.4
gene-LM6179_00511_LM6179_00511	6278.52	6814.45	7136.4	7300.92	7784.13	6866.88
gene-LM6179_00512_hslO	4901.97	4106.72	4335.83	5516.9	4421.4	4710.3
gene-LM6179_00514_cysK	2063.97	1532.45	1867.2	2391.5	1696.68	1752.95
gene-LM6179_00516_folP	3379.86	3424.4	3442.52	3981.37	4187.09	3468.52
gene-LM6179_00517_folB	1455.09	1572.17	1538.95	1743.23	1328.09	1887
gene-LM6179_00518_folK	1540.39	1536.11	1630.65	1597.54	1472.11	1730.65
gene-LM6179_00519_dusB	11216.7	10589.6	10399.9	11300.8	11689.3	8764.14
gene-LM6179_00520_lysS	30044	28662.6	28771.1	26990.7	30850.8	23892.7
gene-LM6179_00526_LM6179_00526	478.488	378.725	396.575	491.285	337.424	520.114
gene-LM6179_00527_LM6179_00527	1273.02	1158.27	1216.89	1380.87	1120.76	1093.3
gene-LM6179_00528_LM6179_00528	2408.8	2294.37	2275.37	2752.96	2320.29	2777.97
gene-LM6179_00529_LM6179_00529	14936.8	14690.2	15441.9	17020	15070.1	16998.4
gene-LM6179_00530_radA	2755.73	3060.41	2816.55	2941.09	3141.16	3522
gene-LM6179_00531_LM6179_00531	9285.22	9449.55	8920.22	9678.85	8649.24	11171.6
gene-LM6179_00532_ispD	5861	5887.86	5365.1	6638.93	5780.41	5343.21
gene-LM6179_00533_ispF	5507.76	6217.51	6076.57	6187.79	6782.91	5858.56
gene-LM6179_00534_gltX	17151.3	15786.2	15904.9	18637.9	15943.4	15592.1
gene-LM6179_00535_cysE	685.454	557.307	488.721	653.573	634.236	550.778
gene-LM6179_00536_cysS	3741.83	4175.07	4422.06	4316.08	4428.77	4648.34
gene-LM6179_00537_LM6179_00537	520.118	370.257	396.642	592.372	521.227	322.157
gene-LM6179_00538_rlmB	3343.46	3304.09	3618.68	3314.76	4007.06	3253.77
gene-LM6179_00539_LM6179_00539	2133.09	1737.46	1608.3	2157.99	1803.63	1652.91
gene-LM6179_00540_LM6179_00540	2460.36	2319.84	2218.07	2630.33	2237.76	2352.91
gene-LM6179_00541_secE	198.394	187.375	247.043	171.408	118.208	183.792
gene-LM6179_00542_nusG	6516.76	4474.79	4940.88	6278.25	4005.73	3858.18
gene-LM6179_00543_LM6179_00543	281.139	262.894	288.875	269.731	254.216	282.428
gene-LM6179_00544_rplK	48378.6	57267.3	55053.1	47667.6	52641.5	55765.2
gene-LM6179_00545_rplA	101351	116213	110941	112697	113906	120051
gene-LM6179_00547_rplJ	70524.2	74242.8	75815.9	70945.9	78573.3	71981.1
gene-LM6179_00548_rplL	44405.2	42733.2	40263.1	39481.2	41732.3	38466.6
gene-LM6179_00549_LM6179_00549	129.993	140.189	160.725	121.998	114.425	148.187
gene-LM6179_00550_LM6179_00550	163.286	155.048	172.531	171.86	159.381	163.407
gene-LM6179_00551_LM6179_00551	1911.53	2128.86	2204.23	1795.39	1679.66	1953.31
gene-LM6179_00552_LM6179_00552	1204.09	1286.34	1442.54	1112.7	1083.81	1274.17
gene-LM6179_00553_LM6179_00553	1035.63	1038.32	1037.26	1074.29	802.912	777.993
gene-LM6179_00555_LM6179_00555	877.981	899.443	891.645	902.695	904.278	746.44
gene-LM6179_00556_LM6179_00556	498.819	405.132	449.272	515.573	308.374	349.19
gene-LM6179_00557_LM6179_00557	22.4749	30.8634	17.0811	14.4561	23.0975	22.3581
gene-LM6179_00558_LM6179_00558	35.9629	43.9685	39.2852	27.3065	51.968	53.3125
gene-LM6179_00559_LM6179_00559	25.4583	23.881	15.3759	19.2726	17.3257	29.2479
gene-LM6179_00560_LM6179_00560	122.897	141.339	116.139	142.964	97.0014	177.111
gene-LM6179_00561_gtfA	131.873	149.91	143.473	150.991	133.959	196.043
gene-LM6179_00562_LM6179_00562	899.321	702.99	496.489	612.723	357.511	483.619
gene-LM6179_00563_rpoB	196967	219662	213121	212974	242286	189313
gene-LM6179_00564_rpoC	224708	246349	247545	230485	275588	218375
gene-LM6179_00565_LM6179_00565	441.362	454.671	499.032	447.994	511.827	500.973
gene-LM6179_00566_LM6179_00566	1739.84	1734.87	1525.25	1871.33	2030.17	1683.55
gene-LM6179_00567_inlH	503.569	661.623	527.754	764.612	582.012	533.062
gene-LM6179_00568_inlE	50.9526	42.8667	52.9477	41.7638	43.8828	48.1499
gene-LM6179_00569_LM6179_00569	407.512	430.736	334.799	716.368	452.721	306.151
gene-LM6179_00570_LM6179_00570	355.736	319.937	316.28	377.261	353.642	373.824
gene-LM6179_00571_LM6179_00571	1114.42	954.651	1024.97	1145.17	1051.03	990.838
gene-LM6179_00572_LM6179_00572	1763.17	1102.87	1165.38	1496.66	1385.12	862.264
gene-LM6179_00573_LM6179_00573	1531.83	1721.93	1786.45	1421.63	2092.42	1356.64
gene-LM6179_00574_LM6179_00574	19.4756	27.0663	25.6229	24.0928	19.6337	27.5203
gene-LM6179_00575_LM6179_00575	1296.12	1550.08	1351.65	1305.55	1513.37	1617.87
gene-LM6179_00576_LM6179_00576	3876.75	4347.52	4170.96	3884.01	4858.34	4362.83
gene-LM6179_00577_yidA	1967.7	1701.54	1593.99	2039.67	1496.96	1163.06
gene-LM6179_00578_LM6179_00578	1096.4	793.601	883.641	1247.57	784.55	824.765
gene-LM6179_00579_LM6179_00579	404.16	375.464	387.876	353.296	317.679	497.361
gene-LM6179_00580_LM6179_00580	2807.97	2524.29	2613.87	2534.36	2792.89	2498.07
gene-LM6179_00581_LM6179_00581	1304.34	1459.06	1457.3	1392.44	1514.28	1448.65
gene-LM6179_00582_LM6179_00582	1650.69	1298.3	1388.83	1562.77	1349	1073.39
gene-LM6179_00583_ugpC	1442.71	2438.54	1455.37	1477.7	2578.93	1584.12
gene-LM6179_00584_nrdD	1774.79	1952.2	1964.01	1752.57	2195.14	2413.97
gene-LM6179_00585_nrdG	528.155	684.519	669.926	613.387	882.691	740.253
gene-LM6179_00586_LM6179_00586	764.934	638.757	709.104	664.844	545.248	772.702
gene-LM6179_00587_LM6179_00587	1560.27	1312.46	1460.77	1561.04	1469.27	1262.91
gene-LM6179_00588_LM6179_00588	1803.75	1689.83	1888.12	1565.75	1917.63	1597.06
gene-LM6179_00589_LM6179_00589	3966.69	3767.45	3775.22	3864.41	4148.58	3257.89
gene-LM6179_00590_LM6179_00590	2807.85	2488.64	2668.58	2502.21	2423.31	2694.28
gene-LM6179_00591_LM6179_00591	1558.2	1504.09	1419.46	1702.59	1555.63	1559.95
gene-LM6179_00592_yycF	3651.49	3631.51	4092.11	4066.26	4094.99	3744.44
gene-LM6179_00593_walK	2263.23	2366.89	2338.11	2412.74	2491.97	2238.74
gene-LM6179_00594_yycH	2502.39	2444.84	2319.54	2446.34	2365.13	2354.36
gene-LM6179_00595_LM6179_00595	1892.93	1728.99	1810.92	1726.51	1873.48	1624.1
gene-LM6179_00596_LM6179_00596	1889.9	1666.53	1585.42	2047.71	1764.92	1582.83
gene-LM6179_00597_htrA	7283.24	7128.25	6714.1	7462.88	6602.05	6080.64
gene-LM6179_00599_rlmH	127.119	134.693	114.521	147.712	139.816	105.045
gene-LM6179_00600_LM6179_00600	142.276	170.842	152.047	160.607	166.324	154.835
gene-LM6179_00601_LM6179_00601	70.3696	72.4985	63.2168	65.8449	65.8419	75.7113
gene-LM6179_00602_LM6179_00602	194.579	221.652	239.226	232.85	255.305	304.63
gene-LM6179_00603_LM6179_00603	663.991	893.971	727.56	597.566	906.484	753.119
gene-LM6179_00604_LM6179_00604	431.547	503.616	386.022	353.377	634.013	481.538
gene-LM6179_00605_LM6179_00605	126.771	154.849	126.613	128.367	187.342	150.097
gene-LM6179_00606_LM6179_00606	555.947	719.911	640.511	648.936	851.112	689.605
gene-LM6179_00607_LM6179_00607	137.37	158.052	169.316	139.635	154.909	184.457
gene-LM6179_00609_dcm	6482.75	5322.17	6152.77	6016.85	4469.47	7485.21
gene-LM6179_00610_LM6179_00610	1784.97	1957.92	1964.14	1905.1	1897.32	2589.65
gene-LM6179_00611_LM6179_00611	1899.61	2054.22	1846.56	2017.37	2082.32	1804.3
gene-LM6179_00612_LM6179_00612	7.46964	13.2228	11.9696	8.02593	9.24692	8.61644
gene-LM6179_00613_LM6179_00613	1832.82	1718.68	2045.06	2174.54	2421.05	1636.27
gene-LM6179_00614_tenA	89.817	98.3363	82.0166	104.384	114.363	82.6045
gene-LM6179_00615_thiM	287.517	358.091	333.149	374.206	473.576	254.636
gene-LM6179_00616_thiD	566.041	558.322	474.953	531.596	550.968	462.822
gene-LM6179_00617_thiE	369.708	378.156	406.681	412.709	404.326	364.862
gene-LM6179_00618_LM6179_00618	13082.2	14155.9	16176.7	12214.2	17322.4	11795.4
gene-LM6179_00619_vip	32.9624	34.2926	20.4974	41.7619	45.0404	46.4369
gene-LM6179_00620_LM6179_00620	799.331	451.022	570.709	1077.55	440.131	636.765
gene-LM6179_00621_LM6179_00621	13.4485	11.9988	3.41958	11.2369	8.0905	20.6761
gene-LM6179_00622_LM6179_00622	86.8463	104.218	88.8426	73.8761	124.75	98.0751
gene-LM6179_00623_LM6179_00623	2.99104	1.83672	1.70927	1.60557	0	3.44408
gene-LM6179_00625_LM6179_00625	190.214	232.69	218.668	223.247	174.406	232.242
gene-LM6179_00626_LM6179_00626	0	3.91897	3.41676	1.60608	3.46507	3.44074
gene-LM6179_00627_LM6179_00627	185.914	182.744	215.17	160.647	218.23	185.662
gene-LM6179_00628_LM6179_00628	7.48489	4.16369	5.126	6.42366	4.62071	10.3254
gene-LM6179_00629_LM6179_00629	669.998	603.453	568.723	665.035	624.72	598.361
gene-LM6179_00630_LM6179_00630	628.19	689.943	698.456	761.46	614.281	737.507
gene-LM6179_00631_LM6179_00631	181.323	179.427	187.882	239.336	211.333	185.727
gene-LM6179_00633_inlI	635.771	561.1	505.46	573.522	602.712	601.642
gene-LM6179_00634_LM6179_00634	13.4637	15.1841	10.2545	19.2681	8.08784	12.0519
gene-LM6179_00635_LM6179_00635	22.3674	30.6019	20.5332	27.2769	26.5993	22.431
gene-LM6179_00636_LM6179_00636	28.3822	22.2827	18.8099	20.867	21.962	12.0637
gene-LM6179_00637_LM6179_00637	208.303	142.072	102.48	207.212	150.126	128.974
gene-LM6179_00638_LM6179_00638	37.3513	28.1599	32.4879	43.3408	19.6492	39.6334
gene-LM6179_00639_LM6179_00639	101.583	85.9478	90.6282	121.993	87.8468	80.9968
gene-LM6179_00640_LM6179_00640	23.7854	19.5784	20.5563	20.8444	28.9382	19.0198
gene-LM6179_00641_LM6179_00641	161.233	133.687	123.147	163.704	119.078	149.996
gene-LM6179_00642_tkt	488.645	768.924	662.65	457.817	903.009	524.418
gene-LM6179_00643_fsa	109.271	145.36	121.319	73.8707	124.762	84.3289
gene-LM6179_00644_LM6179_00644	59.8931	125.404	76.8834	70.6639	103.959	77.4285
gene-LM6179_00645_rpiB	50.8342	83.8744	56.4115	27.293	101.692	75.7835
gene-LM6179_00646_LM6179_00646	56.8985	124.914	121.305	81.9059	121.285	110.12
gene-LM6179_00647_dhaL2	70.3509	149.034	116.194	72.2645	195.231	110.145
gene-LM6179_00648_dhaK2	124.33	225.345	126.411	99.5811	227.527	118.69
gene-LM6179_00649_LM6179_00649	13.4383	37.4624	32.4951	19.26	47.3977	36.2019
gene-LM6179_00650_LM6179_00650	25.4136	56.5684	35.9001	20.8705	38.1362	41.3403
gene-LM6179_00651_dhaM2	40.3377	46.6473	39.328	46.5508	63.5718	37.9113
gene-LM6179_00652_LM6179_00652	1417.97	1095.57	1189.13	1276.77	1055.76	1096.04
gene-LM6179_00653_LM6179_00653	165.905	156.233	215.415	142.877	151.397	179.164
gene-LM6179_00654_LM6179_00654	3382.4	4164.57	4140.14	3272.05	4673.5	3898.38
gene-LM6179_00655_LM6179_00655	2702.02	2500.6	2556.85	2640.77	2375.44	2404.04
gene-LM6179_00656_LM6179_00656	4696.22	3619.5	4050.24	4500.45	3524.9	4649.47
gene-LM6179_00657_LM6179_00657	2.99024	4.16311	5.12832	3.21094	1.1556	5.16706
gene-LM6179_00658_LM6179_00658	35.9643	42.6215	39.2846	40.157	47.3481	46.4322
gene-LM6179_00659_LM6179_00659	416.342	395.57	350.221	440.063	436.601	304.51
gene-LM6179_00660_LM6179_00660	262.036	225.58	223.815	224.84	247.19	201.312
gene-LM6179_00661_LM6179_00661	29.7496	7.70951	10.2759	24.0545	5.78662	15.5553
gene-LM6179_00662_tatC	2895.61	4991.13	4662.68	3208.73	3862.74	5036.55
gene-LM6179_00663_tatA	786.173	1123.03	1037.92	881.069	925.961	860.008
gene-LM6179_00664_LM6179_00664	296.335	368.355	372.52	277.809	366.215	332.185
gene-LM6179_00665_LM6179_00665	191.724	160.067	155.456	168.643	113.188	132.458
gene-LM6179_00667_LM6179_00667	3887.27	8606.38	7127.51	5095.15	6917.38	7444.46
gene-LM6179_00668_LM6179_00668	5037.04	9838.74	8327.21	6607.95	8157.03	8936.77
gene-LM6179_00669_efeB	7562.29	15658.6	13529.7	10392.4	14177.1	13075.8
gene-LM6179_00670_LM6179_00670	584.869	557.274	630.675	635.833	552.299	594.022
gene-LM6179_00671_LM6179_00671	4987.01	4806.31	4972.01	4629.97	4732.6	4312.25
gene-LM6179_00672_LM6179_00672	2978.5	2888.98	2493.67	2595.22	2834.7	2192.96
gene-LM6179_00673_LM6179_00673	899.773	944.311	938.024	969.993	835.169	906.856
gene-LM6179_00674_LM6179_00674	62.9394	96.3885	76.8604	65.8579	85.4569	85.9839
gene-LM6179_00675_LM6179_00675	77.9195	126.027	73.4463	81.9195	109.71	122.103
gene-LM6179_00676_LM6179_00676	13.4272	4.40693	3.42157	1.6047	3.46896	1.72487
gene-LM6179_00677_LM6179_00677	137.959	71.3212	70.2885	96.1589	67.1782	58.8739
gene-LM6179_00678_LM6179_00678	521.231	596.913	531.29	536.44	683.757	540.166
gene-LM6179_00679_LM6179_00679	496.253	464.54	446.206	412.582	513.123	403.101
gene-LM6179_00680_LM6179_00680	25.4171	13.3464	17.0944	11.2383	5.77798	20.6682
gene-LM6179_00681_LM6179_00681	20.9333	19.3464	17.0939	17.6605	15.0224	18.9449
gene-LM6179_00684_LM6179_00684	5.97667	12.6109	10.259	8.02621	8.09067	10.3386
gene-LM6179_00685_LM6179_00685	179.678	206.108	208.44	197.537	205.608	180.667
gene-LM6179_00686_iolA	46.4559	53.3996	37.576	51.4014	69.2891	34.3932
gene-LM6179_00687_iolB	20.9653	25.8404	39.2941	28.9088	38.1168	29.2482
gene-LM6179_00688_iolC	49.4313	61.48	70.0393	46.578	75.0728	61.9263
gene-LM6179_00689_iolD	217.337	246.795	201.53	176.7	289.843	216.648
gene-LM6179_00690_LM6179_00690	936.653	1022.44	923.382	940.63	870.377	1085.7
gene-LM6179_00691_LM6179_00691	304.735	389.702	456.568	325.846	291.285	611.803
gene-LM6179_00692_LM6179_00692	519.864	383.093	462.914	456.16	379.965	448.915
gene-LM6179_00693_LM6179_00693	1038.85	941.233	868.018	1011.71	1000.4	822.62
gene-LM6179_00694_LM6179_00694	798.109	745.376	759.61	791.104	833.726	693.435
gene-LM6179_00695_floA	10419	10411.7	9617.76	9326.74	11633	7747.92
gene-LM6179_00696_LM6179_00696	4786.01	4987.54	4212.02	5005.89	4767.95	4276.53
gene-LM6179_00697_LM6179_00697	982.027	717.135	762.063	865.589	651.518	626.405
gene-LM6179_00698_LM6179_00698	28.4017	26.0801	30.7721	35.3188	20.8019	22.3936
gene-LM6179_00699_proC	1410.6	1305.24	1428.28	1345.85	1245.17	1355.78
gene-LM6179_00700_LM6179_00700	837.51	591.181	758.912	862.193	617.036	525.215
gene-LM6179_00701_LM6179_00701	5.9811	17.2649	8.54688	14.4496	10.4	10.3334
gene-LM6179_00702_LM6179_00702	5.97159	13.589	5.13111	12.8395	26.5902	13.7928
gene-LM6179_00703_LM6179_00703	37.4541	74.5856	37.5798	27.3053	53.1259	42.9996
gene-LM6179_00704_mngB	635.629	801.884	693.356	644.176	837.154	691.133
gene-LM6179_00705_LM6179_00705	1016.24	1173.47	1139.15	1143.73	1254.06	1188.12
gene-LM6179_00706_LM6179_00706	778.733	742.111	777.878	675.86	626.386	702.858
gene-LM6179_00707_LM6179_00707	738.228	652.96	687.318	646.934	548.986	651.266
gene-LM6179_00708_LM6179_00708	726.519	763.237	693.549	963.691	714.916	650.208
gene-LM6179_00709_LM6179_00709	354.09	279.151	241.094	365.989	310.92	192.997
gene-LM6179_00710_LM6179_00710	412.421	464.524	412.06	479.976	339.801	489.335
gene-LM6179_00711_LM6179_00711	409.57	279.778	326.53	473.59	330.522	260.115
gene-LM6179_00712_ppsA	1485.63	1611.48	1555.78	1482.73	1796.71	1677.98
gene-LM6179_00713_LM6179_00713	634.993	681.898	596.23	674.549	847.793	667.516
gene-LM6179_00714_LM6179_00714	143.844	137.132	150.882	147.432	112.361	152.415
gene-LM6179_00715_LM6179_00715	995.826	921.802	989.196	929.894	919.431	1015.1
gene-LM6179_00716_pgdA	17234.5	15925.7	14617.3	14666.9	14030	14108.5
gene-LM6179_00717_LM6179_00717	75.7236	53.7106	70.2652	56.1042	45.1596	44.9933
gene-LM6179_00718_LM6179_00718	83.6972	58.8934	61.5478	72.2405	42.7614	96.4749
gene-LM6179_00719_LM6179_00719	19.3933	35.3775	27.3733	25.6748	23.1269	20.6996
gene-LM6179_00720_LM6179_00720	375.55	323.402	422.119	281.003	309.634	308.149
gene-LM6179_00721_LM6179_00721	230.614	199.252	232.35	223.239	218.307	227.107
gene-LM6179_00722_LM6179_00722	352.113	394.244	396.278	340.523	383.416	447.157
gene-LM6179_00723_LM6179_00723	159.956	134.442	133.343	144.488	115.564	160.194
gene-LM6179_00724_LM6179_00724	110.716	125.026	152.101	104.372	99.361	142.888
gene-LM6179_00725_LM6179_00725	31.4501	27.4327	37.5847	33.7274	43.8912	39.5692
gene-LM6179_00726_LM6179_00726	257.81	265.412	225.439	212.041	293.306	247.596
gene-LM6179_00727_LM6179_00727	58.3186	70.0394	52.9897	67.4321	57.7772	75.7758
gene-LM6179_00728_LM6179_00728	20.8955	24.6065	20.5263	25.6776	41.6225	24.1413
gene-LM6179_00729_LM6179_00729	124.347	145.619	128.113	128.496	221.743	146.199
gene-LM6179_00730_LM6179_00730	526.189	628.94	478.178	631.324	758.636	579.386
gene-LM6179_00731_LM6179_00731	676.949	659.979	732.893	656.887	699.942	734.595
gene-LM6179_00732_LM6179_00732	49.3788	66.6158	46.1413	48.1728	62.3875	48.1996
gene-LM6179_00733_LM6179_00733	118.284	121.362	112.764	109.207	133.993	106.682
gene-LM6179_00736_inlB	335.745	290.642	387.689	538.131	259.82	483.163
gene-LM6179_00739_LM6179_00739	413.861	395.257	430.32	448.217	368.321	505.371
gene-LM6179_00740_LM6179_00740	385.861	342.734	413.638	317.905	283.095	363.34
gene-LM6179_00741_LM6179_00741	154.252	159.085	167.424	157.394	131.674	151.398
gene-LM6179_00742_lntA	7.48321	8.44963	5.12642	9.635	6.93152	18.9328
gene-LM6179_00743_LM6179_00743	233.747	266.014	191.305	417.624	239.057	206.378
gene-LM6179_00744_LM6179_00744	201.929	173.145	198.264	179.83	114.389	239.337
gene-LM6179_00745_LM6179_00745	3556.96	3220.22	3161.24	3111.55	3743.66	3118.97
gene-LM6179_00746_LM6179_00746	5.96934	1.22419	1.71061	1.6048	0	1.72454
gene-LM6179_00747_LM6179_00747	2005.57	1587.08	1768.11	1792.42	1702.46	1639.4
gene-LM6179_00748_LM6179_00748	124.319	124.674	117.874	110.822	118.964	141.061
gene-LM6179_00749_LM6179_00749	37.4191	37.2277	41.0102	40.1466	36.9672	44.7479
gene-LM6179_00750_LM6179_00750	1109.41	816.83	970.475	982.848	710.407	1027.29
gene-LM6179_00751_LM6179_00751	353.27	308.601	357.118	396.656	308.437	308.052
gene-LM6179_00752_LM6179_00752	646.831	612.689	587.736	645.608	552.141	705.47
gene-LM6179_00753_LM6179_00753	4342.54	3855.29	4199.56	4663.35	4124.69	4606.14
gene-LM6179_00754_LM6179_00754	2110.99	2021.41	2276.96	2393.25	2282.08	2277.2
gene-LM6179_00755_LM6179_00755	2171.89	2071.57	2342.08	2340.12	2486.67	2296.5
gene-LM6179_00756_LM6179_00756	1393.77	1133.52	1282.68	1293.09	1040.47	1128.05
gene-LM6179_00757_LM6179_00757	88.4053	116.718	99.0685	101.194	131.654	127.265
gene-LM6179_00758_LM6179_00758	200.751	227.798	210.106	200.774	232.138	201.24
gene-LM6179_00759_LM6179_00759	284.743	335.831	350.134	334.113	361.453	275.137
gene-LM6179_00761_LM6179_00761	806.267	926.046	1002.58	931.659	832.614	1179.66
gene-LM6179_00762_LM6179_00762	206.869	188.007	247.632	200.801	230.942	214.912
gene-LM6179_00763_LM6179_00763	289.296	362.049	353.525	346.978	397.229	404.054
gene-LM6179_00764_LM6179_00764	26.9182	41.0199	29.0581	25.6888	34.6656	65.4396
gene-LM6179_00765_LM6179_00765	118.151	83.6324	76.9161	118.813	106.305	103.319
gene-LM6179_00766_LM6179_00766	40.2845	35.2557	42.7685	24.0709	39.3141	34.4957
gene-LM6179_00767_LM6179_00767	29.8053	24.4799	30.8066	24.0646	23.1339	24.1663
gene-LM6179_00768_LM6179_00768	22.3674	30.6019	20.5332	27.2769	26.5993	22.431
gene-LM6179_00769_LM6179_00769	29.876	19.5891	20.5199	25.6825	25.4297	13.7871
gene-LM6179_00770_LM6179_00770	188.766	205.386	211.814	199.168	209.04	156.52
gene-LM6179_00771_LM6179_00771	8.9435	9.91458	11.9794	3.20876	5.7831	8.62957
gene-LM6179_00772_LM6179_00772	19.413	24.4855	30.7836	25.6806	23.1201	20.6853
gene-LM6179_00773_LM6179_00773	17.8647	13.7071	18.8333	16.0393	8.09929	13.8191
gene-LM6179_00774_LM6179_00774	375.977	428.033	416.819	457.749	460.831	603.781
gene-LM6179_00776_LM6179_00776	294.316	235.93	247.938	223.123	187.248	206.789
gene-LM6179_00777_LM6179_00777	253.912	188.42	227.44	160.511	166.455	220.614
gene-LM6179_00779_LM6179_00779	254.364	209.03	234.128	284.216	213.738	292.649
gene-LM6179_00780_LM6179_00780	1118.07	973.452	1017.93	1105.16	974.633	1157.24
gene-LM6179_00781_rlmN	4392.57	4327.43	4600.13	4086.15	4359.8	3911.27
gene-LM6179_00782_LM6179_00782	809.077	833.014	895.66	897.512	955.603	731.868
gene-LM6179_00783_isdG	3292.19	2446.3	2436.78	2436.6	2391.57	1346.01
gene-LM6179_00784_LM6179_00784	4486.11	4286.57	4964.41	4844.6	3789.43	5993.85
gene-LM6179_00785_rpmF	1566.98	1600.84	1701.09	1346.77	1569.85	1385.1
gene-LM6179_00786_LM6179_00786	606.362	748.129	717.603	785.317	770.472	769.171
gene-LM6179_00787_LM6179_00787	244.129	286.576	256.253	205.58	302.613	256.329
gene-LM6179_00788_LM6179_00788	137.9	127.868	107.595	149.393	132.795	87.6896
gene-LM6179_00789_LM6179_00789	330.986	327.112	310.924	354.944	375.382	338.911
gene-LM6179_00790_aroD	594.431	515.575	558.689	594.217	561.38	483.503
gene-LM6179_00791_LM6179_00791	411.535	392.475	393.04	475.316	523.345	392.453
gene-LM6179_00792_LM6179_00792	380.461	374.757	343.367	353.348	324.548	368.124
gene-LM6179_00793_LM6179_00793	156.156	121.024	131.883	137.906	104.165	95.0725
gene-LM6179_00794_LM6179_00794	1877.76	1838	1848.04	1765.33	1687.18	2330.1
gene-LM6179_00795_rpiB	8.97097	7.71402	6.8377	4.81644	6.93352	0
gene-LM6179_00796_LM6179_00796	23.9507	14.9402	6.83476	6.4236	16.1727	6.8838
gene-LM6179_00797_LM6179_00797	5.98731	9.30696	1.70873	9.63527	19.6386	5.16307
gene-LM6179_00798_LM6179_00798	92.9342	97.9835	75.1454	102.808	103.926	84.2497
gene-LM6179_00799_LM6179_00799	20.9517	28.7775	23.9238	22.4814	20.7949	24.0973
gene-LM6179_00800_LM6179_00800	8.9723	12.612	13.6747	16.0553	17.333	0
gene-LM6179_00801_LM6179_00801	16.4383	12.1213	13.678	11.2371	11.5576	12.0605
gene-LM6179_00802_rpe	10.4778	17.3893	20.5048	9.63527	24.2594	5.16307
gene-LM6179_00803_LM6179_00803	16.4786	26.2089	15.374	11.2432	16.1691	24.081
gene-LM6179_00804_LM6179_00804	4.47466	5.26369	6.84374	14.4415	3.4692	12.0761
gene-LM6179_00805_LM6179_00805	49.4466	53.8887	52.9506	46.5812	43.8848	46.435
gene-LM6179_00806_LM6179_00806	10093.8	10985.5	10316.5	10009.3	13285.8	8403.4
gene-LM6179_00807_LM6179_00807	121.208	84.1273	82.0278	102.77	60.0761	46.4768
gene-LM6179_00808_LM6179_00808	353.287	275.661	278.513	311.547	265.691	204.788
gene-LM6179_00809_LM6179_00809	963.37	708.626	836.228	810.579	798.754	503.276
gene-LM6179_00810_LM6179_00810	1432.47	1156.26	1186.31	1207.34	1375.12	874.894
gene-LM6179_00811_LM6179_00811	215.832	231.117	222.026	269.868	284.071	266.517
gene-LM6179_00813_LM6179_00813	92.6848	87.7912	88.8954	142.883	85.5175	75.7906
gene-LM6179_00814_LM6179_00814	866.16	893.951	772.022	883.458	911.157	885.638
gene-LM6179_00815_LM6179_00815	29.95	17.5127	23.9183	22.4845	23.1012	18.9255
gene-LM6179_00816_cas6	2.99433	3.91882	1.70859	4.81788	2.31027	1.72076
gene-LM6179_00817_cas8a1	7.49372	5.75645	8.53966	1.60633	1.15478	8.59766
gene-LM6179_00818_cas7i	20.9672	12.1243	10.2503	16.0608	12.7053	20.6445
gene-LM6179_00819_cas5b	29.9472	23.5133	30.7531	24.0901	28.8773	41.2946
gene-LM6179_00820_LM6179_00820	49.4666	44.5827	35.8644	51.4045	43.8796	68.7737
gene-LM6179_00821_LM6179_00821	7.44362	2.08054	0	3.20787	3.47113	1.72738
gene-LM6179_00822_cas2	1.49088	1.22405	0	0	0	5.17704
gene-LM6179_00823_LM6179_00823	328.636	260.658	273.599	404.499	253.141	279.189
gene-LM6179_00824_LM6179_00824	24575.9	23541	26006.3	22794.8	25424.7	23181.5
gene-LM6179_00825_LM6179_00825	265.141	235.143	230.614	295.532	318.767	235.658
gene-LM6179_00826_LM6179_00826	1934.48	1856.96	1841.29	1787.77	2239.26	1922.71
gene-LM6179_00827_LM6179_00827	609.394	688.371	744.923	749.996	803.956	879.261
gene-LM6179_00828_LM6179_00828	152.498	107.873	112.824	123.621	116.716	153.292
gene-LM6179_00829_LM6179_00829	4245.89	4214.45	4232.27	4640.69	4629.53	3648.88
gene-LM6179_00830_LM6179_00830	2575.83	2640.56	2756.8	2696.92	2889.43	2543.53
gene-LM6179_00831_LM6179_00831	211.11	171.449	157.187	160.598	139.769	211.646
gene-LM6179_00832_LM6179_00832	851.197	656.227	773.723	920.408	620.136	749.769
gene-LM6179_00833_LM6179_00833	1682.93	1213.01	1248.54	1582.21	1145.57	1067.9
gene-LM6179_00834_LM6179_00834	2180.11	1924.43	1930.15	2441.49	1992.15	2036.28
gene-LM6179_00835_LM6179_00835	8740.29	7450.05	7842.46	9390.89	8070.46	7606.55
gene-LM6179_00836_LM6179_00836	2448.6	1913.67	2043.25	2603.43	2043.25	2100.62
gene-LM6179_00837_LM6179_00837	907.514	846.857	854.215	1021.45	909.024	698.508
gene-LM6179_00838_LM6179_00838	539.534	499.518	513.422	521.412	587.581	467.756
gene-LM6179_00839_LM6179_00839	3704.23	4126.68	4073.69	4288.74	5378.1	3618.34
gene-LM6179_00840_LM6179_00840	1786.99	1669.26	1713.41	1871.15	1552.28	1926.61
gene-LM6179_00841_LM6179_00841	603.871	533.255	461.176	578.254	683.671	490.134
gene-LM6179_00842_LM6179_00842	4351.3	4313.79	4511.05	4226.04	4880.45	4077.68
gene-LM6179_00843_LM6179_00843	6322.64	6863.39	6829.12	6577.46	8439.93	5821.9
gene-LM6179_00844_LM6179_00844	11685.9	9326.27	11851.8	14754.2	9371.25	12851
gene-LM6179_00845_LM6179_00845	5560.12	6375.96	5852.03	5488.47	5507.64	5483.01
gene-LM6179_00846_LM6179_00846	16556.6	19423.2	19551.8	17572.4	16059	18548
gene-LM6179_00847_LM6179_00847	4.48014	9.30455	6.84067	8.02527	11.5599	8.61858
gene-LM6179_00848_LM6179_00848	10.4856	13.5942	11.9579	14.4553	21.9443	22.3621
gene-LM6179_00849_LM6179_00849	2.99188	4.77562	1.7091	8.02833	3.46623	1.72172
gene-LM6179_00850_LM6179_00850	0	4.77494	5.12967	4.81564	5.77919	5.16957
gene-LM6179_00851_LM6179_00851	52.4424	98.5916	80.2804	53.006	90.0797	56.7545
gene-LM6179_00852_LM6179_00852	1154.84	1282.87	1224.85	1172.47	1299.35	1353.82
gene-LM6179_00853_LM6179_00853	0	0.612304	6.83479	1.6059	3.46558	3.44192
gene-LM6179_00854_LM6179_00854	11.9914	19.1068	29.0336	25.702	21.9401	8.59697
gene-LM6179_00855_LM6179_00855	7.45837	6.36545	10.2653	6.41858	1.15637	5.17517
gene-LM6179_00856_LM6179_00856	73.3816	76.9093	64.9198	77.0908	80.8529	51.613
gene-LM6179_00857_LM6179_00857	35.9526	24.9841	23.9152	24.0924	16.1692	37.842
gene-LM6179_00858_cbpA	1359.05	925.915	1009.88	1119.28	883.751	862.264
gene-LM6179_00859_LM6179_00859	2159	2273.96	1940.44	2510.52	2421.8	1566.83
gene-LM6179_00860_LM6179_00860	3813.91	3897.44	3911.31	4351.46	4001.44	3566.56
gene-LM6179_00861_LM6179_00861	1070.43	1190.34	1016.63	1072.77	1193.27	1455.8
gene-LM6179_00862_LM6179_00862	1323.39	1345	1185.79	1189.99	1314.57	1209.76
gene-LM6179_00863_LM6179_00863	16038	14976.9	15396.2	15383.9	16365.5	14606.9
gene-LM6179_00864_LM6179_00864	506.24	466.36	399.752	464.162	347.656	359.543
gene-LM6179_00865_gdhA	6474.99	7105.04	8101.21	6150.43	7882.91	6197.89
gene-LM6179_00866_hisE	144.747	138.454	106.06	139.616	168.812	137.969
gene-LM6179_00867_hisI	155.213	143.353	177.899	160.483	152.619	177.619
gene-LM6179_00868_hisF	477.637	507.492	553.565	456.101	626.068	459.416
gene-LM6179_00869_hisA	438.669	428.621	444.233	475.364	490.933	371.684
gene-LM6179_00870_hisH	263.418	246.142	305.872	213.578	284.189	263.332
gene-LM6179_00871_hisB	213.99	230.708	210.194	223.204	293.446	246.15
gene-LM6179_00872_hisD	549.911	603.186	667.858	608.769	709.083	610.53
gene-LM6179_00873_hisG	145.188	173.525	179.419	197.522	165.197	215.133
gene-LM6179_00874_LM6179_00874	400.037	395.711	396.286	406.374	441.167	402.457
gene-LM6179_00875_hisJ	729.301	735.167	620.161	725.933	763.489	610.767
gene-LM6179_00876_LM6179_00876	101.434	90.7076	106.075	89.8601	116.794	62.102
gene-LM6179_00877_LM6179_00877	1066.59	1163.6	1089.85	1172.5	992.095	1351.99
gene-LM6179_00878_LM6179_00878	1622.78	1650.59	1772.98	1505.06	1805.04	1499.66
gene-LM6179_00879_LM6179_00879	1667.84	1768.42	1706.32	1686.59	2052.14	1680.16
gene-LM6179_00880_LM6179_00880	1977.79	2156.33	1852.1	1883.8	2232.87	1920.35
gene-LM6179_00881_LM6179_00881	206.803	178.325	157.136	248.976	175.532	170.247
gene-LM6179_00882_LM6179_00882	466.526	533.986	605.119	563.533	566.225	595.893
gene-LM6179_00883_LM6179_00883	534.53	633.263	659.496	621.517	621.448	731.284
gene-LM6179_00884_LM6179_00884	224.319	191.608	188.48	250.094	213.028	143.581
gene-LM6179_00885_LM6179_00885	767.889	598.954	768.922	960.32	626.121	567.929
gene-LM6179_00886_LM6179_00886	2287.86	2034.65	1947.27	2410.94	2001.42	2079.36
gene-LM6179_00887_LM6179_00887	29504.9	27385.6	29548.6	27324.5	27599.2	25227.8
gene-LM6179_00888_secA2	4129.85	4552.59	4257.57	4742.11	4375.21	4690.26
gene-LM6179_00889_LM6179_00889	2114.03	1696.25	1904.57	1991.71	1579.89	1909.1
gene-LM6179_00890_LM6179_00890	130.25	107.89	88.8474	126.87	108.584	65.39
gene-LM6179_00891_LM6179_00891	59.9205	61.2355	46.1224	62.6403	60.0571	51.603
gene-LM6179_00892_LM6179_00892	154.405	173.433	129.792	202.408	174.36	149.577
gene-LM6179_00893_LM6179_00893	1272.24	1044.59	1180.24	1273.78	1087.85	1203.79
gene-LM6179_00894_LM6179_00894	254.089	147.907	179.512	351.573	172.2	144.709
gene-LM6179_00895_LM6179_00895	2628.88	1757.44	2003.38	3260.88	1921.54	2140.77
gene-LM6179_00896_LM6179_00896	937.341	590.893	816.669	1265.53	606.424	937.736
gene-LM6179_00897_LM6179_00897	2265.12	1698.19	1724.41	2318.64	1544.73	1697.47
gene-LM6179_00898_LM6179_00898	5275.53	5705.56	6862.92	4673.54	5284.45	6570.73
gene-LM6179_00899_metX	524.354	587.867	676.438	526.832	674.469	593.397
gene-LM6179_00900_LM6179_00900	569.387	587.142	582.455	583.069	661.735	660.407
gene-LM6179_00901_LM6179_00901	4109.49	1906.22	2984.05	4616.33	1753.9	3049.08
gene-LM6179_00902_LM6179_00902	4625.96	2836.35	3736.77	4336.03	2463.95	3162.89
gene-LM6179_00903_LM6179_00903	303.722	334.299	360.6	234.435	419.396	302.991
gene-LM6179_00904_LM6179_00904	140.332	127.321	145.382	155.679	114.454	155.169
gene-LM6179_00905_LM6179_00905	661.44	489.092	563.93	592.538	482.912	492.292
gene-LM6179_00906_LM6179_00906	1474.17	1290.37	1347.75	1427.9	1160.69	1391.48
gene-LM6179_00907_LM6179_00907	396.371	161.389	229.03	404.616	160.608	161.856
gene-LM6179_00908_LM6179_00908	1621.17	1326.47	1496.11	1260.12	1537.23	1490.48
gene-LM6179_00909_LM6179_00909	110.499	161.726	138.529	97.9061	107.51	249.956
gene-LM6179_00910_LM6179_00910	1741.21	2028.31	2164.1	1905.03	2309.69	2160.01
gene-LM6179_00912_LM6179_00912	393.267	412.521	406.828	494.499	342.044	442.607
gene-LM6179_00913_LM6179_00913	2159.72	2305.64	2336.44	2582.99	2326.87	2250.84
gene-LM6179_00914_LM6179_00914	2931.69	2548.77	2787.29	3392.62	2770.28	2634.23
gene-LM6179_00915_LM6179_00915	763.798	605.825	708.285	669.149	637.147	669.286
gene-LM6179_00916_LM6179_00916	601.016	645.949	616.556	896.341	588.932	495.214
gene-LM6179_00918_LM6179_00918	6145.43	5866.02	7202.53	7399.74	6296.06	6731.32
gene-LM6179_00919_LM6179_00919	248.21	139.833	174.358	247.247	181.424	191.171
gene-LM6179_00920_LM6179_00920	1018.53	700.035	816.571	1032.73	784.234	722.499
gene-LM6179_00921_LM6179_00921	197.478	180.618	187.996	170.203	167.531	194.545
gene-LM6179_00922_LM6179_00922	32.7519	30.9634	29.1061	19.2472	21.9838	24.1834
gene-LM6179_00923_LM6179_00923	798.851	777.49	840.294	809.597	705.565	823.641
gene-LM6179_00924_LM6179_00924	284.179	238.654	309.367	227.996	197.585	199.742
gene-LM6179_00925_LM6179_00925	1465.25	1488.41	1472.43	1318.7	1571.82	1441.32
gene-LM6179_00926_LM6179_00926	168.962	140.078	143.589	147.706	158.313	175.671
gene-LM6179_00927_LM6179_00927	171.842	144.108	147.042	155.711	128.292	146.456
gene-LM6179_00928_LM6179_00928	119.779	140.833	158.896	163.81	131.684	154.863
gene-LM6179_00929_LM6179_00929	32.7994	15.1782	27.3794	14.4401	6.93932	12.0798
gene-LM6179_00930_LM6179_00930	47.6884	45.7773	46.2098	32.0861	45.111	44.8803
gene-LM6179_00931_LM6179_00931	645.876	528.713	658.141	545.857	610.159	640.727
gene-LM6179_00932_LM6179_00932	809.917	797.352	922.658	748.367	867.522	968.827
gene-LM6179_00933_LM6179_00933	1886.91	1810.46	2153.7	2019.16	1791.07	2541.47
gene-LM6179_00934_LM6179_00934	205.421	197.934	192.964	168.682	203.215	185.653
gene-LM6179_00935_LM6179_00935	20.8703	17.1365	20.5353	28.8795	20.8185	8.62897
gene-LM6179_00936_LM6179_00936	167.551	126.248	133.308	215.161	116.695	108.465
gene-LM6179_00937_LM6179_00937	40.471	50.094	22.2021	28.9148	41.5706	46.4236
gene-LM6179_00938_LM6179_00938	7.476	4.16313	3.41882	4.81647	1.15558	5.16688
gene-LM6179_00939_LM6179_00939	25.4673	35.7617	29.0395	12.8494	34.6479	20.6406
gene-LM6179_00940_LM6179_00940	17.9055	17.0159	17.1069	8.02377	9.25017	10.3482
gene-LM6179_00941_LM6179_00941	46.4497	60.9922	78.5719	62.6436	61.2077	67.0729
gene-LM6179_00942_LM6179_00942	369.781	316.198	290.466	370.972	247.203	271.889
gene-LM6179_00943_LM6179_00943	261.571	206.924	222.251	244.016	232.294	225.673
gene-LM6179_00944_LM6179_00944	410.039	299.162	326.394	459.258	321.17	333.929
gene-LM6179_00946_LM6179_00946	85.3647	91.1157	93.9618	104.394	60.0616	99.7832
gene-LM6179_00947_LM6179_00947	16.4296	14.9365	8.55039	17.6562	18.495	15.5119
gene-LM6179_00949_LM6179_00949	233.383	288.866	264.904	223.191	261.118	313.337
gene-LM6179_00950_LM6179_00950	2510.28	3076.42	2753.83	2537.65	2915.21	2902.11
gene-LM6179_00951_LM6179_00951	247.311	240.058	257.891	287.539	254.046	194.297
gene-LM6179_00952_LM6179_00952	1997.25	1373.06	1623.15	2060.45	1378.07	1700.09
gene-LM6179_00953_LM6179_00953	41.9112	28.9006	17.0873	49.7822	27.7251	30.9784
gene-LM6179_00954_ltaP	7212.34	6223.25	6959.69	6542.68	6622.56	6437.7
gene-LM6179_00955_LM6179_00955	1796.71	1919.31	1837.84	1868.1	2100.64	1950.16
gene-LM6179_00956_LM6179_00956	455.263	425.695	485.191	513.938	423.901	488.605
gene-LM6179_00957_LM6179_00957	178.94	197.199	183.087	221.424	143.405	167.369
gene-LM6179_00958_LM6179_00958	744.436	618.961	632.071	857.67	467.767	509.185
gene-LM6179_00959_LM6179_00959	657.086	504.656	497.246	732.275	449.381	567.95
gene-LM6179_00960_LM6179_00960	5570.81	4966.86	4860.3	6570.29	5117.59	5303.81
gene-LM6179_00961_LM6179_00961	1002.86	819.134	905.63	1010.09	795.943	944.848
gene-LM6179_00962_LM6179_00962	1162.45	932.97	1056.19	1263.68	871.158	898.683
gene-LM6179_00963_LM6179_00963	18984.5	14579.7	17739.3	20476.3	14318.5	14840.8
gene-LM6179_00964_LM6179_00964	1215.19	1002.33	853.301	1308.18	890.317	558.755
gene-LM6179_00965_LM6179_00965	531.471	405.229	369.061	677.708	397.372	387.182
gene-LM6179_00966_LM6179_00966	2862.39	2175.54	2912.06	2172.58	2546.36	2671.69
gene-LM6179_00967_LM6179_00967	204.772	157.826	158.995	202.276	119.036	106.807
gene-LM6179_00968_LM6179_00968	392.147	281.779	363.967	366.136	321.154	278.816
gene-LM6179_00969_LM6179_00969	59.9092	38.9449	37.5838	28.9097	33.4952	68.8128
gene-LM6179_00971_LM6179_00971	17.894	14.0769	10.2666	9.62713	12.7214	20.7055
gene-LM6179_00972_LM6179_00972	23.874	18.8522	18.8176	20.8618	28.9068	15.5223
gene-LM6179_00973_pdxK	8261.71	7259.68	7735.86	7604.59	7912.16	7389.54
gene-LM6179_00974_LM6179_00974	4575.32	4405.65	4289.76	4662.43	4591.23	5059.64
gene-LM6179_00975_LM6179_00975	2224.97	2439.06	2496.79	2564.38	2589.1	2280.92
gene-LM6179_00976_LM6179_00976	1060.95	955.804	994.408	1320.31	1093.11	949.465
gene-LM6179_00977_LM6179_00977	482.559	389.34	384.731	452.666	431.132	432.533
gene-LM6179_00978_LM6179_00978	2714.06	2713.55	2668.39	2976.13	2616.05	2807.44
gene-LM6179_00979_LM6179_00979	2117.25	2125.62	2543.97	2015.53	2328.67	2272.93
gene-LM6179_00980_LM6179_00980	320.508	201.093	240.88	391.885	206.748	206.441
gene-LM6179_00981_LM6179_00981	26.6373	22.381	20.5905	52.8585	40.5671	36.4234
gene-LM6179_00982_LM6179_00982	266.393	230.466	237.527	250.508	212.569	175.563
gene-LM6179_00983_LM6179_00983	115.105	126.115	131.635	117.195	123.655	156.752
gene-LM6179_00984_LM6179_00984	499.147	341.248	431.791	349.49	273.231	288.892
gene-LM6179_00985_mogR	5878.82	6024.49	5922.78	5812.5	5868.53	6447.59
gene-LM6179_00986_LM6179_00986	1064.04	909.937	877.541	1105.71	537.644	1141.64
gene-LM6179_00987_LM6179_00987	4616.3	5075.43	4843.64	4092.09	4687.38	4535.56
gene-LM6179_00988_LM6179_00988	1779.76	2303	1935.53	1683	2408.08	1933.02
gene-LM6179_00989_LM6179_00989	3526.18	5047.13	4548.09	3475.37	4740.53	4936.52
gene-LM6179_00990_LM6179_00990	7347.94	10106.9	8949.36	7732.1	10318.2	8885.88
gene-LM6179_00991_LM6179_00991	9471.83	11811.3	9876.48	9413.4	11472.3	10175.3
gene-LM6179_00992_flhF	7514.08	8936.91	7761.64	7354.94	9400.69	7596.62
gene-LM6179_00993_LM6179_00993	5466.94	6373.7	5518.45	4710.43	6744.55	4487.3
gene-LM6179_00994_LM6179_00994	6072.01	7113.89	5219.42	5338.4	6942.03	4943.19
gene-LM6179_00995_LM6179_00995	1006.27	1376.54	1086.06	961.37	1079.78	1494.73
gene-LM6179_00996_motA	7857.95	8944.27	7375.18	6732.62	9125.94	6350.05
gene-LM6179_00997_LM6179_00997	8025.31	8222.89	6934.53	7169.4	9183.81	5543.35
gene-LM6179_00998_LM6179_00998	4620.34	6542.51	5293.34	4028.5	5980.64	5274.09
gene-LM6179_00999_LM6179_00999	28292.7	36110.4	28706	23575	36174.9	26345.2
gene-LM6179_01000_LM6179_01000	14366.5	19797.9	15846.6	13439.8	18991.7	15061.2
gene-LM6179_01001_LM6179_01001	392122	381092	400129	337282	420273	328412
gene-LM6179_01002_LM6179_01002	4858.67	4722.75	4003.29	4922.86	5037.58	4103.76
gene-LM6179_01003_LM6179_01003	42550.6	50457.7	46888.4	44682.4	55771.4	44680.1
gene-LM6179_01004_LM6179_01004	3666.82	4405.17	3760.41	4335.83	4317.8	3827.69
gene-LM6179_01005_LM6179_01005	5861.79	5877.59	5385.43	5384.33	5340.56	4675.59
gene-LM6179_01006_LM6179_01006	26768.7	32126.9	28467.5	26842.3	34179.2	24199.7
gene-LM6179_01007_LM6179_01007	6230.25	8782.83	7621.32	6712.13	9385.21	6931.82
gene-LM6179_01008_flgE	29789.9	36353.7	34322.6	29819.8	39526.6	29478.2
gene-LM6179_01009_LM6179_01009	3707.25	4109.66	3517.1	3914.93	4002.57	3642.1
gene-LM6179_01010_fliM	20818.5	27382.5	22801.9	23098	26491.3	23149.8
gene-LM6179_01011_LM6179_01011	27910.8	34648.2	30598.3	29748.9	34343.8	30287.5
gene-LM6179_01012_LM6179_01012	20450.3	22531	19457.8	19217.5	21287	17807.5
gene-LM6179_01013_LM6179_01013	12747.1	15375.5	13892.3	12769.4	15667.3	13040.4
gene-LM6179_01014_LM6179_01014	3958.19	4773.09	3767.4	3840.42	3592.59	4863.43
gene-LM6179_01015_LM6179_01015	4477.14	5438.02	4607.22	5098.79	5153.05	4857.59
gene-LM6179_01016_flgK	31312.2	40263.3	34738.6	33064.2	43382.7	30722.8
gene-LM6179_01017_LM6179_01017	23185.5	27149.3	23189.5	22923.6	26593.2	22891.1
gene-LM6179_01018_LM6179_01018	27910.7	33324.3	28863	26665.4	33580.9	26680.9
gene-LM6179_01019_LM6179_01019	5456.7	6140.76	5700.6	5306.93	5628.8	6420.27
gene-LM6179_01020_LM6179_01020	3958.67	4812.9	4029.77	4115.51	4579.82	4165.52
gene-LM6179_01021_flgB	9083.22	10452.3	9394.94	7922.2	11356.4	6769.22
gene-LM6179_01022_flgC	13484.2	16968.8	14633	13240.9	18399	11976.7
gene-LM6179_01023_fliE	3527.81	4971.41	4200.22	3501.33	4699.5	4488.6
gene-LM6179_01024_fliF	31871.8	35049.1	31299.7	28761.3	37728	24795.9
gene-LM6179_01025_LM6179_01025	17592.8	19758.8	17712.1	18620.6	21272.3	15516
gene-LM6179_01026_LM6179_01026	13402.9	15337.6	13735.8	13920.2	15029.8	12882.4
gene-LM6179_01027_fliI	22026.7	28153.4	23994.9	23208.8	28998.4	21254.9
gene-LM6179_01028_LM6179_01028	14190.8	16363.1	15989.9	12457	18767.2	11399.6
gene-LM6179_01029_LM6179_01029	13869.3	14658.9	13382.9	12843.8	15060.6	11441.5
gene-LM6179_01030_lftR	161.214	134.542	129.994	149.255	158.391	105.178
gene-LM6179_01031_LM6179_01031	379.127	336.291	280.519	412.452	307.538	277.613
gene-LM6179_01032_LM6179_01032	1896.46	1356.37	1549.82	1886.9	1301.93	1371.66
gene-LM6179_01033_LM6179_01033	4322.45	3193.24	4061.43	6423.76	3770.34	3700.39
gene-LM6179_01034_LM6179_01034	53710	57518.2	56943.2	52685.1	63692.2	53321
gene-LM6179_01035_LM6179_01035	17934.8	18967.9	20041.6	18536	23705.6	18596
gene-LM6179_01036_LM6179_01036	83.2114	64.2382	58.2523	46.4944	47.4648	44.9697
gene-LM6179_01039_glmS	34008.1	31853.6	36731.9	32077.2	39841.7	33381.9
gene-LM6179_01040_LM6179_01040	845.939	818.058	864.531	778.898	892.907	794.965
gene-LM6179_01041_LM6179_01041	644.569	554.445	529.875	555.526	641.306	430.51
gene-LM6179_01042_LM6179_01042	286.669	256.604	261.676	346.675	213.871	275.834
gene-LM6179_01043_LM6179_01043	3344.68	3019.21	3405.73	3308.57	2809.6	2737.6
gene-LM6179_01044_LM6179_01044	289.282	288.805	351.823	306.816	317.557	280.267
gene-LM6179_01045_LM6179_01045	52.354	57.307	46.1469	62.6199	67.0153	53.3759
gene-LM6179_01046_LM6179_01046	744.492	657.912	654.261	677.796	676.803	698.373
gene-LM6179_01047_rpe	34.4295	43.4737	29.0476	27.3004	35.8108	41.3025
gene-LM6179_01048_rpiB	17.9415	28.1622	27.351	27.293	27.7343	17.2235
gene-LM6179_01049_LM6179_01049	74.8909	76.1758	66.6244	41.759	93.5541	79.1316
gene-LM6179_01050_LM6179_01050	145.388	174.287	136.631	120.477	158.202	165.068
gene-LM6179_01051_LM6179_01051	292.206	221.435	223.753	245.76	234.432	263.118
gene-LM6179_01052_LM6179_01052	351.765	329.909	329.781	348.478	350.026	411.316
gene-LM6179_01053_LM6179_01053	2.98798	2.32624	6.83966	3.2104	8.09096	3.44648
gene-LM6179_01054_LM6179_01054	8.98212	6.24555	8.54324	0	3.4655	8.60436
gene-LM6179_01055_LM6179_01055	8.98253	8.93976	6.83448	6.42376	4.62061	6.88328
gene-LM6179_01056_LM6179_01056	32.9761	28.9051	18.7865	19.2765	27.7138	32.6686
gene-LM6179_01057_LM6179_01057	11.9662	16.041	17.0917	4.81688	10.399	6.88739
gene-LM6179_01058_LM6179_01058	5.96717	5.50861	5.1325	6.41869	4.62539	5.17489
gene-LM6179_01059_LM6179_01059	0	1.10184	1.71027	0	1.15604	0
gene-LM6179_01060_LM6179_01060	132.725	95.7238	124.906	86.6459	75.1698	87.993
gene-LM6179_01061_LM6179_01061	34.1591	19.6986	17.1362	20.84	23.1569	19.0321
gene-LM6179_01062_LM6179_01062	367.987	278.822	302.515	321.131	222.997	246.211
gene-LM6179_01063_LM6179_01063	52.2086	42.8443	58.17	36.9068	28.9093	43.1264
gene-LM6179_01064_LM6179_01064	428.304	387.73	459.566	393.483	397.336	347.531
gene-LM6179_01065_LM6179_01065	62.8731	45.5557	32.4647	46.5715	63.5348	41.3017
gene-LM6179_01066_LM6179_01066	160.137	136.541	131.579	147.736	165.202	139.417
gene-LM6179_01067_LM6179_01067	465.729	415.528	421.985	493.055	397.339	541.952
gene-LM6179_01068_LM6179_01068	843.235	869.037	879.797	947.598	820.052	1001.22
gene-LM6179_01069_LM6179_01069	1502.42	1444.17	1527.2	1551.53	1652.75	1455.26
gene-LM6179_01070_LM6179_01070	711.411	729.298	859.307	815.892	719.573	753.508
gene-LM6179_01071_LM6179_01071	882.251	788.46	744.815	929.948	795.778	834.299
gene-LM6179_01072_LM6179_01072	465.439	477.218	541.699	629.482	539.509	571.442
gene-LM6179_01073_LM6179_01073	276.882	307.616	333.216	359.708	292.278	449.221
gene-LM6179_01074_hflX	961.949	824.373	876.25	1063.33	933.132	863.354
gene-LM6179_01075_LM6179_01075	3025.29	2790.67	2904.25	3282.82	3131.27	2511.74
gene-LM6179_01076_lplA2	3028.84	3046.45	3206.41	3450	2967.09	3660.49
gene-LM6179_01077_LM6179_01077	35.9619	58.5428	46.1179	43.3689	53.1233	49.8739
gene-LM6179_01078_LM6179_01078	22.4657	33.3113	37.5839	22.4853	28.8753	41.288
gene-LM6179_01079_LM6179_01079	22.4651	35.8831	44.4178	16.0608	28.8755	36.1276
gene-LM6179_01080_LM6179_01080	71.9212	83.6498	85.4046	59.431	80.8407	72.2329
gene-LM6179_01081_LM6179_01081	38.9485	42.6199	39.2894	36.9417	49.6626	49.8828
gene-LM6179_01082_LM6179_01082	1063.7	855.347	953.158	865.741	783.028	942.547
gene-LM6179_01083_LM6179_01083	679.767	559.417	574.069	626.335	478.215	643.53
gene-LM6179_01084_LM6179_01084	453.534	343.745	362.252	375.775	278.407	375.186
gene-LM6179_01085_LM6179_01085	1093.5	1124.64	1258.99	995.809	1085.66	1135.3
gene-LM6179_01086_LM6179_01086	3332.63	2668.97	3158.68	3181.71	2933.67	2360.19
gene-LM6179_01087_LM6179_01087	1467.52	1192.29	1390.53	1364.2	1049.74	1425.83
gene-LM6179_01088_LM6179_01088	62.9013	82.5432	54.6684	70.6673	72.7666	82.5783
gene-LM6179_01089_LM6179_01089	1630.07	1355.6	1384.99	1566.7	1315.33	973.577
gene-LM6179_01090_LM6179_01090	88.1095	81.0475	76.9576	75.4375	65.8913	70.6724
gene-LM6179_01091_LM6179_01091	2727.58	2325.26	2652.88	2583.3	2755.95	2671.05
gene-LM6179_01092_LM6179_01092	7.46652	5.63167	1.7102	3.21007	1.15601	6.8951
gene-LM6179_01093_LM6179_01093	6118.04	5117.08	7053.87	8958.72	5530.23	6791.97
gene-LM6179_01094_LM6179_01094	4411.61	3336.22	4990.39	5826.7	4270.26	3788.55
gene-LM6179_01095_LM6179_01095	3502.66	2459.5	3384.31	4046.07	2785.89	2391.85
gene-LM6179_01096_LM6179_01096	2487.61	1540.33	1791.57	3120.96	1344	1688.03
gene-LM6179_01097_LM6179_01097	11413.2	11254.5	7710.51	11776.8	12513.3	13215.5
gene-LM6179_01098_LM6179_01098	2222.67	2274.8	2248.73	2053.89	2146.42	2104.89
gene-LM6179_01099_LM6179_01099	5022.95	4232.26	4825.2	4449.38	4354.89	4968.29
gene-LM6179_01100_LM6179_01100	3788.97	5643.55	5438.9	4321.45	6527.15	7178.66
gene-LM6179_01101_LM6179_01101	55.4593	74.2223	52.9439	97.9886	72.749	92.8482
gene-LM6179_01102_LM6179_01102	817.69	735.293	903.747	799.819	772.72	994.403
gene-LM6179_01103_ybaK	595.204	476.689	478.601	626.168	493.404	480.457
gene-LM6179_01104_LM6179_01104	8442.28	5361.8	5396.13	7269.84	4788.32	3615.82
gene-LM6179_01105_LM6179_01105	257.607	260.49	273.338	269.823	246.017	285.575
gene-LM6179_01106_LM6179_01106	1049.45	1369.86	1284.89	1055.1	1385.03	1177.05
gene-LM6179_01107_LM6179_01107	589.731	578.867	613.441	737.093	694.289	493.944
gene-LM6179_01108_rarD	2526.77	2713.67	3015.2	2364.19	2781.23	2683.63
gene-LM6179_01109_LM6179_01109	1832.62	1304.12	1586.01	2145.2	1376.07	1515.06
gene-LM6179_01110_LM6179_01110	614.573	593.619	582.892	539.454	606.665	573.494
gene-LM6179_01111_LM6179_01111	332.683	260.139	281.82	305.196	302.563	337.054
gene-LM6179_01112_LM6179_01112	1688.97	1648.86	1788.83	1782.65	1659.88	1983.9
gene-LM6179_01113_LM6179_01113	31.361	18.4867	13.6813	40.1264	8.09192	18.9609
gene-LM6179_01114_LM6179_01114	43.4676	35.6414	52.9441	32.1273	34.6425	44.705
gene-LM6179_01115_LM6179_01115	410.113	425.914	350.295	372.56	355.81	468.132
gene-LM6179_01116_LM6179_01116	3198.72	2931.54	3166.36	3203.12	2978.07	3053.63
gene-LM6179_01117_LM6179_01117	677.425	754.641	823.891	687.172	687.539	1090.1
gene-LM6179_01118_LM6179_01118	474.014	409.46	454.69	386.929	399.821	506.328
gene-LM6179_01119_LM6179_01119	462.301	653.535	529.798	427.119	584.618	537.132
gene-LM6179_01120_LM6179_01120	1629.97	2361.26	1745.77	1771.63	2396.45	1738.93
gene-LM6179_01121_LM6179_01121	871.535	1144.2	915.733	738.776	1047.64	1037.47
gene-LM6179_01122_LM6179_01122	1346.23	1757.75	1414.61	1125.83	1881.6	1474.49
gene-LM6179_01123_LM6179_01123	2151.27	3010.72	2311.19	2099.28	3269.59	2488.89
gene-LM6179_01124_LM6179_01124	719.809	972.815	666.966	601.895	735.209	760.159
gene-LM6179_01125_LM6179_01125	7256.32	4646.34	5072.91	6274.4	4658.74	4420.81
gene-LM6179_01126_LM6179_01126	155.596	103.106	78.6152	181.445	101.673	79.1925
gene-LM6179_01127_LM6179_01127	254.603	371.445	312.633	301.943	397.328	276.979
gene-LM6179_01128_LM6179_01128	1560.72	2177.87	1993.61	1712.12	2610.28	1759.82
gene-LM6179_01129_LM6179_01129	133.073	80.0791	76.9234	99.5404	69.3347	105.06
gene-LM6179_01130_LM6179_01130	86.7564	64.409	78.6213	80.2816	42.7514	108.475
gene-LM6179_01131_LM6179_01131	92.6678	67.4644	82.0628	70.6357	72.8093	62.0182
gene-LM6179_01132_LM6179_01132	6242.36	5861.58	6105.29	6967.06	5976.7	5611.58
gene-LM6179_01133_LM6179_01133	2646.26	2377.82	2437.9	2878.06	2387.46	2616.76
gene-LM6179_01134_LM6179_01134	1496.24	1207.53	1191.16	1488.52	1134.55	1134.46
gene-LM6179_01135_LM6179_01135	2040.26	1680.04	1874.45	2089.27	1564.14	1972.24
gene-LM6179_01136_LM6179_01136	496.083	383.47	391.548	435.024	410.308	413.533
gene-LM6179_01137_LM6179_01137	6008.09	4286.94	4711.87	6001.79	4314.12	4607.44
gene-LM6179_01138_LM6179_01138	623.126	754.292	655.981	684.213	766.9	686.355
gene-LM6179_01139_LM6179_01139	2030.32	2656.47	2140.22	2097.76	2563.79	2091.28
gene-LM6179_01140_LM6179_01140	3388.58	4331.41	3801.89	3365.25	4331.61	3574.96
gene-LM6179_01141_nifJ	9516.12	12065.9	11274.2	9614.71	12674.6	12035.4
gene-LM6179_01142_LM6179_01142	7833.22	6379.81	7589.77	7667.2	6684.83	9087.11
gene-LM6179_01143_LM6179_01143	1216.19	1266.2	1424.75	1249.55	1280.89	1352.15
gene-LM6179_01144_LM6179_01144	8.94698	5.01871	5.13329	1.60452	1.15649	17.2546
gene-LM6179_01145_LM6179_01145	52.42	42.4965	37.5839	48.1827	32.3403	36.127
gene-LM6179_01146_LM6179_01146	40.4224	65.0277	41.0065	27.3011	45.0506	82.5979
gene-LM6179_01147_LM6179_01147	193.238	215.426	247.697	144.554	250.625	204.696
gene-LM6179_01148_psiE	551.523	398.175	519.731	480.001	351.334	537.491
gene-LM6179_01149_LM6179_01149	2783.21	3784.07	3554.19	2844.83	3401.97	3243.01
gene-LM6179_01150_hpt	7.49252	15.6768	25.6205	12.8502	6.92901	10.3183
gene-LM6179_01151_LM6179_01151	26.9697	23.7599	30.746	30.5184	26.5622	22.3582
gene-LM6179_01152_LM6179_01152	222.817	148.773	193.153	191.059	135.197	141.214
gene-LM6179_01153_LM6179_01153	5642.72	6206.24	6445.13	6048.19	6808.08	5945.11
gene-LM6179_01154_LM6179_01154	973.175	943.13	886.254	1004.07	1012.59	966.048
gene-LM6179_01155_LM6179_01155	87.8946	92.5301	89.0082	101.063	89.0745	82.8759
gene-LM6179_01156_LM6179_01156	1334.13	1021.34	1055.02	1038.56	1047.2	951.228
gene-LM6179_01157_LM6179_01157	865.93	857.917	819.926	790.247	811.905	822.157
gene-LM6179_01158_uvrC	1090.65	1098.94	1065.9	1056.87	1037.11	1372.56
gene-LM6179_01159_LM6179_01159	12184.8	13057	12482.1	11163.7	13300.1	13097.1
gene-LM6179_01160_LM6179_01160	5535.11	5970.46	5804.04	5283.62	6571.53	5764.48
gene-LM6179_01161_LM6179_01161	22.4826	23.6383	25.6184	20.8826	27.7142	29.2308
gene-LM6179_01162_LM6179_01162	46.9888	37.7564	30.9738	33.5776	18.587	24.4124
gene-LM6179_01163_LM6179_01163	724.696	569.215	637.282	698.607	503.625	633.199
gene-LM6179_01164_sugR	321.686	240.99	258.057	343.627	226.449	239.289
gene-LM6179_01165_sugE1	268.767	191.352	203.522	208.65	151.441	124.121
gene-LM6179_01166_sugE2	174.626	150.7	183.026	179.743	200.019	124.155
gene-LM6179_01167_LM6179_01167	6623.38	6762.92	6332.2	6484.21	6526.4	5393.87
gene-LM6179_01168_LM6179_01168	5686.77	6783.91	6307.78	6299.81	6398.95	6375.03
gene-LM6179_01169_LM6179_01169	3446.39	3904.36	3716.21	3174.96	3830.46	4006
gene-LM6179_01170_LM6179_01170	527.301	467.594	488.555	425.632	501.246	433.465
gene-LM6179_01171_LM6179_01171	46.4515	47.0303	51.2418	49.7941	57.7425	32.6757
gene-LM6179_01172_LM6179_01172	22.4653	22.6566	15.3754	16.0608	23.1004	15.4832
gene-LM6179_01173_LM6179_01173	20.9658	35.148	29.0432	30.515	58.9074	22.3659
gene-LM6179_01174_LM6179_01174	46.4576	60.136	52.9473	61.0397	62.3595	61.9063
gene-LM6179_01175_LM6179_01175	32.9511	32.2093	22.2083	30.516	40.4249	29.2448
gene-LM6179_01176_LM6179_01176	40.4484	50.8257	44.4133	56.2162	47.352	58.4814
gene-LM6179_01177_LM6179_01177	154.37	121.865	112.724	125.294	121.252	139.283
gene-LM6179_01178_cshA	78836.8	64936.9	81200.2	78691.7	71696.9	63076.7
gene-LM6179_01180_LM6179_01180	7.39926	0.366902	0	0	1.15906	5.20335
gene-LM6179_01181_LM6179_01181	1247.35	1164.37	1310.98	1045.24	1090.78	1114.11
gene-LM6179_01182_LM6179_01182	59.8495	67.8399	83.7398	85.1041	76.2527	86.0742
gene-LM6179_01183_LM6179_01183	528.78	543.769	507.352	470.601	493.166	562.486
gene-LM6179_01184_LM6179_01184	126.84	153.757	121.456	146.035	145.687	163.839
gene-LM6179_01185_LM6179_01185	120.97	105.044	92.3474	121.985	85.5419	103.419
gene-LM6179_01186_LM6179_01186	166.305	197.059	170.814	149.378	192.867	194.351
gene-LM6179_01187_LM6179_01187	28.4795	34.5391	23.91	30.5211	33.4875	34.3879
gene-LM6179_01188_LM6179_01188	2.98562	2.32604	0	4.81475	0	1.72416
gene-LM6179_01189_LM6179_01189	2.98597	3.67274	10.262	1.60496	2.31216	1.72403
gene-LM6179_01190_LM6179_01190	32.9657	42.7437	18.7886	24.0939	41.5745	46.4337
gene-LM6179_01191_LM6179_01191	26.9494	27.6767	23.9201	33.7253	20.7923	27.5318
gene-LM6179_01192_LM6179_01192	101.855	109.61	107.623	91.5491	117.808	111.814
gene-LM6179_01193_LM6179_01193	56.8989	63.8041	70.0492	54.604	71.616	73.9868
gene-LM6179_01194_LM6179_01194	1338.17	1078.03	963.329	1839.19	998.931	770.433
gene-LM6179_01195_LM6179_01195	44.8646	31.5915	17.0929	46.5612	38.1319	32.7193
gene-LM6179_01196_LM6179_01196	1432.74	1290.36	1261.43	1223.45	1400.46	1146.86
gene-LM6179_01197_LM6179_01197	5484.82	5503.96	5284.54	4492.81	5888.41	4680.9
gene-LM6179_01198_hemG	2671.82	2780.92	2686.74	2600.56	3045.3	2493.6
gene-LM6179_01199_acpS	552.605	633.328	589.987	584.252	605.721	620.497
gene-LM6179_01200_alr	2630.76	2928.68	2941.48	2621.31	3372.35	2681.47
gene-LM6179_01201_LM6179_01201	2716.39	1537.9	1423.73	2334.48	1591.42	940.495
gene-LM6179_01202_LM6179_01202	2702.88	2833.46	2406.25	2515.09	2596.39	2094.39
gene-LM6179_01203_LM6179_01203	11499.8	11208.4	11335.4	11676	11134.6	12819.1
gene-LM6179_01204_LM6179_01204	4252.07	4444.07	4333.41	4447.7	4183.4	5339.72
gene-LM6179_01205_LM6179_01205	6727.16	7033.05	6871.13	6989.67	6396.88	7406.17
gene-LM6179_01206_LM6179_01206	12951.5	11732.7	12314.8	11944.9	12033.5	13184.8
gene-LM6179_01207_rsbV	2235.36	2234.17	2175.42	2497.41	2217.25	1822.1
gene-LM6179_01208_rsbW	5785.91	5537.93	5888.55	6545.83	5783.38	5369.49
gene-LM6179_01209_sigB	13081.1	13620.3	13427.1	17028.5	12842.3	14275.7
gene-LM6179_01210_LM6179_01210	5712.26	5124.96	5140.23	6423.23	4455.91	6217.17
gene-LM6179_01211_LM6179_01211	741.857	1052.08	1091.38	814.406	1130.54	1128.03
gene-LM6179_01212_LM6179_01212	6961.29	6979.02	6867.19	6798.25	7107.34	7161.07
gene-LM6179_01213_LM6179_01213	660.96	594.969	639.29	630.975	632.078	694.026
gene-LM6179_01214_LM6179_01214	13.3592	16.2717	6.85586	19.2345	10.4223	15.5776
gene-LM6179_01215_LM6179_01215	248.051	224.181	247.92	292.159	176.835	180.916
gene-LM6179_01216_celB	34.4632	38.8244	40.9938	33.7313	48.504	42.995
gene-LM6179_01217_LM6179_01217	1136.32	821.358	953.401	1055.11	976.097	887.927
gene-LM6179_01218_LM6179_01218	16.4346	25.0991	22.2286	28.8939	19.6492	29.2943
gene-LM6179_01219_LM6179_01219	784.401	617.082	722.771	749.959	661.92	709.022
gene-LM6179_01220_LM6179_01220	626.703	438.37	545.233	611.738	591.597	390.87
gene-LM6179_01221_gorA	5193.69	4294.96	4724.46	5430.79	4839.95	4338.92
gene-LM6179_01222_LM6179_01222	3856.14	3080.88	3309.71	3603.66	3815.57	2916.97
gene-LM6179_01223_LM6179_01223	4061.62	3653.97	4384.84	3411.58	3909.35	4719.55
gene-LM6179_01225_LM6179_01225	121.037	62.4427	76.9407	107.553	80.905	89.5966
gene-LM6179_01226_LM6179_01226	1029.23	904.579	1115.44	905.893	877.735	958.037
gene-LM6179_01227_LM6179_01227	519.032	378.984	387.982	460.815	300.417	452.846
gene-LM6179_01228_LM6179_01228	452.242	692.668	727.801	591.021	674.556	961.763
gene-LM6179_01229_LM6179_01229	4437.29	4758.44	5573.21	7662.03	4580.01	6066.96
gene-LM6179_01230_LM6179_01230	1.49202	13.3433	10.2644	14.4425	10.4067	13.7983
gene-LM6179_01231_LM6179_01231	40.4562	134.232	58.0749	35.3374	132.809	111.788
gene-LM6179_01232_LM6179_01232	14.9338	39.5443	22.2322	12.8404	49.7075	18.9609
gene-LM6179_01233_LM6179_01233	64.4383	200.371	104.188	65.858	192.855	118.657
gene-LM6179_01234_LM6179_01234	343.24	368.906	365.487	371.07	408.783	405.788
gene-LM6179_01235_LM6179_01235	385.156	348.202	367.213	371.059	347.594	326.723
gene-LM6179_01236_LM6179_01236	1604.4	1572.28	1663.81	1578.86	1822.49	1628.91
gene-LM6179_01237_LM6179_01237	1263.95	1141.15	1221.52	1334.63	1146.96	1450.33
gene-LM6179_01238_coaA	5002.62	4675.98	4617.61	4686.62	4601.5	4538.08
gene-LM6179_01239_LM6179_01239	1145.33	1081.96	1132.79	1149.87	1202.5	1185.6
gene-LM6179_01240_LM6179_01240	1534.12	1577.44	1636.43	1569.25	1675.77	1539.38
gene-LM6179_01241_LM6179_01241	312.844	270.148	351.996	252.124	228.73	280.523
gene-LM6179_01242_ltaS	21264.8	19365.4	20197.3	20004.1	18979.4	21351.7
gene-LM6179_01243_LM6179_01243	460.977	382.683	369.099	465.694	425.13	359.718
gene-LM6179_01244_LM6179_01244	2058.26	1976.15	1992.33	2036.28	1778.99	1734.72
gene-LM6179_01245_LM6179_01245	1874.5	1505.69	1566.76	1793.87	1684.18	1546.94
gene-LM6179_01246_lplA1	3126.23	2576.41	2666.59	2866.97	2478.54	2676.55
gene-LM6179_01247_LM6179_01247	606.11	548.855	710.876	642.327	398.568	660.95
gene-LM6179_01248_LM6179_01248	1132.38	1072.83	1108.69	1077.71	1027.93	1145.67
gene-LM6179_01249_queG	1965.64	1891.96	1805.52	2019	2161.98	1563.44
gene-LM6179_01250_trmL	1308.85	1254.63	1112.65	1244.37	1064.16	1368.83
gene-LM6179_01251_nfsA	4123.39	3956.93	4143.25	3510.66	4157.27	3233.2
gene-LM6179_01252_LM6179_01252	368.851	199.769	271.407	443.387	75.4051	377.154
gene-LM6179_01253_LM6179_01253	372.324	312.114	364.097	409.404	337.424	403.003
gene-LM6179_01254_LM6179_01254	552.489	456.913	533.067	565.305	459.735	586.754
gene-LM6179_01255_LM6179_01255	1327.14	1575.94	1327.34	1442.31	1585.77	1687.51
gene-LM6179_01256_LM6179_01256	1674.18	1918.99	1801.84	1660.97	1855.71	2243.92
gene-LM6179_01257_fri	3903.04	2982.08	2919.51	3620.5	2265.99	1880.56
gene-LM6179_01258_LM6179_01258	522.167	619.295	639.834	786.303	557.347	488.139
gene-LM6179_01259_LM6179_01259	2561.91	2521.1	2519.54	2284.02	2353.7	2505.98
gene-LM6179_01260_LM6179_01260	505.743	472.85	431.587	490.711	385.389	509.868
gene-LM6179_01261_LM6179_01261	582.844	617.635	652.498	658.555	636.337	686.227
gene-LM6179_01262_LM6179_01262	402.698	332.606	297.305	342.062	366.188	292.548
gene-LM6179_01263_LM6179_01263	651.653	481.557	585.919	509.156	452.735	610.625
gene-LM6179_01264_LM6179_01264	1626.54	1342.01	1450.39	1721.73	1364.06	1646.34
gene-LM6179_01265_LM6179_01265	823.636	555.875	635.54	823.9	568.287	633.138
gene-LM6179_01266_LM6179_01266	731.19	689.492	593.154	558.717	632.092	508.059
gene-LM6179_01268_LM6179_01268	101.149	79.6649	65.0805	126.687	87.9566	62.2212
gene-LM6179_01269_LM6179_01269	179.08	228.188	242.906	200.6	216.214	237.986
gene-LM6179_01270_LM6179_01270	1753.68	1715.15	1563.2	1564.3	1630.92	1553.55
gene-LM6179_01271_nagA	2476.52	2506.65	2401.67	3302.36	2435.69	2550.7
gene-LM6179_01272_nagB	1783.03	1570.09	1542.88	1885.37	1419.68	1488.51
gene-LM6179_01273_LM6179_01273	2931.45	3009.04	2937.06	3684.07	3214.74	2651.69
gene-LM6179_01275_LM6179_01275	3147.44	2797.98	3096.99	2730.49	2738.34	3221.67
gene-LM6179_01276_LM6179_01276	1942.6	2487.83	2417.3	1919.29	2746.59	2361.97
gene-LM6179_01277_LM6179_01277	2577.12	3928.71	3465.75	2706.51	4182.96	4162.05
gene-LM6179_01278_LM6179_01278	4873.24	4903.21	5318.33	4301.77	5110.09	5102.48
gene-LM6179_01279_htpX	7096.46	8324.32	8418.67	7688.42	8504.25	9341.15
gene-LM6179_01280_yjbH	7709.18	6860.2	7667.5	7611.03	6851.8	8421.8
gene-LM6179_01281_LM6179_01281	1468	1355.47	1508.95	1414.7	1425.64	1513.05
gene-LM6179_01282_LM6179_01282	1218.74	1057.82	1066.62	1231.44	1182.11	952.348
gene-LM6179_01283_LM6179_01283	1860.67	1620.77	1512.19	1682.98	1651.92	1622.86
gene-LM6179_01284_LM6179_01284	1960.14	1918.06	1869.07	1874.23	2139.2	1708.51
gene-LM6179_01285_LM6179_01285	2824.69	2278.15	2350.7	2494.26	2562.97	2107.41
gene-LM6179_01286_fabI	8027.63	5724.4	6975.75	6820.76	6845	5122.13
gene-LM6179_01287_dltD	11772.8	20777.8	16117.5	9916.98	17215.5	21994.7
gene-LM6179_01288_dltC	903.372	1677.71	1453.76	702.473	1312.21	2325.55
gene-LM6179_01289_dltB	5712.9	11568.5	8485.98	4921.46	8823.34	11989.4
gene-LM6179_01290_dltA	12859.8	25090.9	16873.1	12174.2	19266.8	25730.6
gene-LM6179_01291_LM6179_01291	73.42	58.1619	56.7852	38.3744	16.2636	90.6745
gene-LM6179_01292_rpiA	291.905	266.72	235.798	285.851	248.365	328.697
gene-LM6179_01293_LM6179_01293	1527.97	1574.87	1615.44	1799.72	1728.78	1529.48
gene-LM6179_01294_LM6179_01294	2302.8	2313.35	2545.73	2428.25	2063.03	2959.56
gene-LM6179_01295_LM6179_01295	3767.47	3499.24	3877.71	3432.36	3461.38	3655.23
gene-LM6179_01296_lieA	223.102	210.272	218.691	255.354	226.399	184.108
gene-LM6179_01297_lieB	232.079	231.947	237.487	207.172	209.075	204.759
gene-LM6179_01298_LM6179_01298	6553.32	5540.7	6382.79	5827.64	5374.51	5846.83
gene-LM6179_01299_LM6179_01299	3695.72	3078.93	3436.93	3589.79	3462.49	3300.8
gene-LM6179_01300_LM6179_01300	952.647	839.626	916.171	1056.46	693.303	1382.8
gene-LM6179_01301_LM6179_01301	186.905	125.017	145.298	117.201	112.09	158.448
gene-LM6179_01302_LM6179_01302	136.033	104.566	107.701	112.379	83.2069	111.966
gene-LM6179_01303_LM6179_01303	434.353	438.07	495.418	427.223	382.305	418.031
gene-LM6179_01304_LM6179_01304	411.845	456.558	536.438	409.547	376.541	412.898
gene-LM6179_01305_LM6179_01305	12552.8	12330.1	12900.3	12971	12244.3	12728.5
gene-LM6179_01306_LM6179_01306	339.326	265.576	290.626	277.734	248.467	187.762
gene-LM6179_01307_LM6179_01307	160.337	231.111	223.753	208.815	248.291	214.967
gene-LM6179_01308_LM6179_01308	1054.13	1234.08	1378.77	1074.41	1259.05	1219.92
gene-LM6179_01309_LM6179_01309	1414.99	1546.24	1703.39	1435.76	1544.36	1650.08
gene-LM6179_01310_LM6179_01310	3396.99	3610.93	3663.77	3424.56	3523.44	4041.43
gene-LM6179_01311_LM6179_01311	1425.09	889.225	1330.37	1280.91	831.087	1237.39
gene-LM6179_01312_LM6179_01312	332.561	192.892	314.314	480.243	181.326	311.336
gene-LM6179_01313_LM6179_01313	98.7044	73.3464	99.1379	85.095	63.5528	91.2682
gene-LM6179_01314_LM6179_01314	1794.28	1722.31	1731.74	1848.96	1741.33	1588.68
gene-LM6179_01315_LM6179_01315	839.596	740.993	777.514	786.854	822.546	974.197
gene-LM6179_01316_LM6179_01316	980.812	727.445	842.281	835.13	649.153	843.074
gene-LM6179_01317_LM6179_01317	1393.68	1298.49	1463.75	1313.95	1300.32	1508.14
gene-LM6179_01318_LM6179_01318	213.236	209.929	169.399	187.729	164.221	207.055
gene-LM6179_01319_LM6179_01319	15343.7	13123.9	14135.1	14052.1	12995.4	12626.9
gene-LM6179_01320_ptsP	91093.3	87389.8	90134	91927.5	89118.7	90991.7
gene-LM6179_01321_LM6179_01321	1754.19	1710.06	1597.19	1623.83	1422.89	1947.14
gene-LM6179_01322_LM6179_01322	1717.79	1471.45	1484.59	1705.65	1614.73	1369.43
gene-LM6179_01323_LM6179_01323	3156.74	3398.37	3617.87	3149.77	3525.91	3407.21
gene-LM6179_01324_LM6179_01324	893.626	886.432	1171.62	726.382	910.917	918.007
gene-LM6179_01325_LM6179_01325	1392.78	805.493	748.329	893.294	658.449	571.951
gene-LM6179_01326_LM6179_01326	1321.76	1250.16	1232.48	1194.48	1135.93	1167.71
gene-LM6179_01327_LM6179_01327	3583.96	3188.57	3355.24	3467.53	3074.66	3535.33
gene-LM6179_01328_dapD	5724.96	5022.68	5788.77	5269.11	6084.16	5150.35
gene-LM6179_01329_LM6179_01329	4277.27	4401.04	4364.38	4330.31	4217.73	3937.03
gene-LM6179_01330_LM6179_01330	1523.05	1117.76	1424.81	1382.82	1178.14	1262.79
gene-LM6179_01331_LM6179_01331	15730.5	12571.5	14578.8	16034.9	12551.3	14030.9
gene-LM6179_01332_LM6179_01332	8834.34	7713.47	9775.51	8966.65	8328.98	9434.79
gene-LM6179_01333_LM6179_01333	11701.9	9676.6	11794.4	12121.2	10052	11200.9
gene-LM6179_01334_LM6179_01334	1365.53	924.614	1285.33	1308.56	820.388	1184.7
gene-LM6179_01335_LM6179_01335	468.576	463.274	428.868	435.207	544.081	368.262
gene-LM6179_01336_LM6179_01336	2477.14	2153.6	2096.18	2240.48	2232.66	1766.82
gene-LM6179_01337_liaF	2155.86	2227.11	2446.72	1861.3	2429.27	2264.56
gene-LM6179_01338_LM6179_01338	3893.49	4414.61	4366.19	4148.75	4431.47	4475.58
gene-LM6179_01339_LM6179_01339	2712.13	2701.33	2440.1	2566.17	2754.06	2258.05
gene-LM6179_01340_LM6179_01340	3890.38	4428.17	4184.63	3730.48	4638.13	3806.82
gene-LM6179_01341_LM6179_01341	1316.56	1291.19	1315.41	1276.86	1144.6	1269.56
gene-LM6179_01342_LM6179_01342	745.809	676.509	708.988	636.001	570.588	794.831
gene-LM6179_01343_LM6179_01343	3955.93	3241.65	3428.53	3766.38	3248.94	3775.83
gene-LM6179_01344_rnjA	42064.9	34481.2	38819.7	40416.9	36583.5	34684.9
gene-LM6179_01345_LM6179_01345	2699.26	1637.48	1867.67	2528.19	1730.85	1505
gene-LM6179_01347_LM6179_01347	1560.24	1800.6	1797.35	1744.12	1747.66	1830.74
gene-LM6179_01348_LM6179_01348	939.258	776.221	927.571	966.909	837.334	887.569
gene-LM6179_01349_LM6179_01349	79.4216	67.1166	52.9488	81.9203	73.9092	80.8262
gene-LM6179_01350_LM6179_01350	25.458	26.9426	25.6266	17.6665	36.9617	30.9686
gene-LM6179_01351_LM6179_01351	31.4553	45.1913	30.7493	43.3654	32.3393	27.5233
gene-LM6179_01352_LM6179_01352	44.9573	43.234	30.744	40.1574	45.0379	34.3933
gene-LM6179_01353_LM6179_01353	103.42	115.497	109.305	112.445	107.393	128.959
gene-LM6179_01354_LM6179_01354	263.714	194.367	268.169	240.937	199.791	270.012
gene-LM6179_01355_LM6179_01355	118.3	84.0116	116.176	86.7256	63.5288	111.834
gene-LM6179_01356_LM6179_01356	881.386	753.106	931.352	892.813	849.149	738.458
gene-LM6179_01357_LM6179_01357	851.73	623.692	722.782	915.359	686.187	815.742
gene-LM6179_01358_LM6179_01358	592.786	500.008	666.387	602.214	592.611	741.725
gene-LM6179_01359_modA	503.11	499.534	497.177	539.617	509.396	449.081
gene-LM6179_01360_LM6179_01360	774.632	734.597	684.951	806.329	704.474	798.015
gene-LM6179_01361_mobB	339.498	328.652	283.735	317.905	365.135	332.344
gene-LM6179_01362_LM6179_01362	227.207	239.005	206.859	247.23	264.649	242.889
gene-LM6179_01363_moaD	90.8383	112.965	92.4448	96.2422	93.7125	103.623
gene-LM6179_01364_moaC	376.88	390.855	341.852	430.294	465.666	389.176
gene-LM6179_01365_moaA	594.693	557.486	531.267	616.761	554.378	645.051
gene-LM6179_01366_LM6179_01366	267.716	289.592	278.605	279.373	307.359	325.452
gene-LM6179_01367_LM6179_01367	471.858	555.158	534.685	586.244	604.042	598.609
gene-LM6179_01368_LM6179_01368	415.947	366.016	405.03	411.067	370.867	377.009
gene-LM6179_01369_def	1695.18	1470.06	1394.54	1607.33	1415.31	1156.86
gene-LM6179_01371_pdhA	66485.7	55300.4	55042.4	63444.8	59718.1	42851.6
gene-LM6179_01372_LM6179_01372	56583.8	53635.1	50180.6	61592.2	56469.8	42601.8
gene-LM6179_01373_LM6179_01373	105765	89423	84845.6	109593	95221.5	76995
gene-LM6179_01374_lpdA	91460.7	82772.4	82560.8	93781.1	86290.1	70310.2
gene-LM6179_01375_LM6179_01375	273.079	199.051	210.41	223.064	189.625	175.911
gene-LM6179_01376_LM6179_01376	3028.68	2687.1	2769.15	3168.89	2714.2	3074.02
gene-LM6179_01377_LM6179_01377	728.895	666.48	665.712	755.664	700.912	764.58
gene-LM6179_01378_LM6179_01378	2184.19	1751.07	1890.23	2125.93	1864.81	1878.32
gene-LM6179_01379_LM6179_01379	100.292	76.9053	49.5524	70.6593	62.3807	87.7697
gene-LM6179_01380_LM6179_01380	214.294	247.646	254.493	173.479	195.165	321.579
gene-LM6179_01381_LM6179_01381	7.49269	6.24626	5.12405	3.21257	3.46448	5.15908
gene-LM6179_01382_LM6179_01382	4.49076	3.42891	1.70869	6.4236	6.93114	3.4419
gene-LM6179_01383_LM6179_01383	4478.56	4128.93	4617.55	4254.61	3676.31	5196.82
gene-LM6179_01385_LM6179_01385	2048.88	1751.52	1705.4	2169.48	1605.81	2266.8
gene-LM6179_01386_LM6179_01386	1429.98	1227.1	1247.21	1281.59	1294.86	1073.66
gene-LM6179_01387_typA	114169	111330	125028	115833	121638	106990
gene-LM6179_01388_LM6179_01388	1624.93	1398.82	1489.72	1474.37	1309.8	1279.97
gene-LM6179_01389_LM6179_01389	147.384	133.644	190.046	115.483	104.134	93.2786
gene-LM6179_01390_LM6179_01390	672.452	601.015	586.926	502.205	585.199	362.369
gene-LM6179_01391_LM6179_01391	2443.72	2009.54	2367.45	2108.98	1932.12	2443.95
gene-LM6179_01392_LM6179_01392	49294.9	55715.8	53166.1	48246.9	58232.9	50818.7
gene-LM6179_01393_LM6179_01393	2597.08	2524.81	2497.61	2370.6	2398.95	2329.3
gene-LM6179_01394_LM6179_01394	1883.81	1616.43	1833.18	1622.09	1412.65	2104.21
gene-LM6179_01395_tagH	3954.63	3450.85	3611.25	3617.05	3031.76	3737.86
gene-LM6179_01396_aut	9007.57	9232.13	9195.46	7755.4	9078.85	8877.87
gene-LM6179_01397_LM6179_01397	5278.58	4337.05	4727.55	4700.13	3731.1	5493.9
gene-LM6179_01398_galU	2352.84	2412	2350.73	2564.91	2194.54	2534.1
gene-LM6179_01399_LM6179_01399	8603.79	8437.14	8357.73	8334.2	7558.55	10220.6
gene-LM6179_01400_LM6179_01400	9035.07	9606.36	9265.29	9178.74	8547.51	11706
gene-LM6179_01401_rfbA	7199.21	7530.53	7393.9	7534.09	6829.67	7507.74
gene-LM6179_01402_rfbC	5603.49	5319.19	5285.83	5400.11	5534.07	4651.4
gene-LM6179_01403_rfbB	8060.39	8832.18	9351.06	8591.25	7807.54	10143.8
gene-LM6179_01404_rfbD	5985.7	5851.95	6326.31	5359.39	5666.67	5997.53
gene-LM6179_01405_LM6179_01405	3128.31	3002.46	3017.76	2796.71	2936.49	3536.75
gene-LM6179_01406_LM6179_01406	4684.47	4289.26	4678.17	4040.56	4135.43	4857.82
gene-LM6179_01407_LM6179_01407	8871.23	9563.26	8985.32	8727.88	8695.58	8710.59
gene-LM6179_01408_LM6179_01408	2060.07	2028.4	2032.69	2105.75	1720.79	2610.85
gene-LM6179_01409_tagD	262.963	230.912	241.091	252.021	198.802	277.426
gene-LM6179_01410_LM6179_01410	2495.55	2439.24	2408.66	2271.08	2020.03	2544.12
gene-LM6179_01411_LM6179_01411	2238	2252.6	2126.77	2160.28	1976.12	2544.05
gene-LM6179_01412_LM6179_01412	7533.46	8035.3	8353.79	8296.54	8531.76	8453.77
gene-LM6179_01413_nadE	4426.7	4088.42	4180.55	4758.71	4694.14	3938.17
gene-LM6179_01414_LM6179_01414	1047.47	837.82	1034.97	1155.42	931.955	988.253
gene-LM6179_01415_LM6179_01415	460.304	466.736	487.265	467.148	461.139	442.771
gene-LM6179_01416_guaA	22045.2	24568.8	24668.2	23257.8	25968	20526.9
gene-LM6179_01417_LM6179_01417	155.684	165.323	124.733	152.562	112.053	234.045
gene-LM6179_01418_LM6179_01418	119.77	117.687	104.225	123.658	88.9461	154.871
gene-LM6179_01419_LM6179_01419	242.592	271.14	246.018	234.481	252.959	381.954
gene-LM6179_01420_LM6179_01420	74.5581	65.4881	61.5995	64.1809	62.4504	72.4692
gene-LM6179_01421_LM6179_01421	65.7152	74.8045	68.4043	88.2799	82.0728	67.2205
gene-LM6179_01423_LM6179_01423	38.8388	36.7296	29.0699	24.0773	16.1825	91.3395
gene-LM6179_01424_LM6179_01424	50.821	54.8535	52.9977	61.0044	43.9159	93.0233
gene-LM6179_01425_LM6179_01425	86.737	94.0397	119.651	73.8554	69.3311	173.931
gene-LM6179_01426_LM6179_01426	38.87	40.1614	42.7373	51.3741	28.8906	31.0041
gene-LM6179_01428_LM6179_01428	192.99	182.087	165.778	184.654	170.997	216.926
gene-LM6179_01429_LM6179_01429	115.13	94.8949	90.5986	125.228	78.5793	82.67
gene-LM6179_01430_LM6179_01430	297.552	237.422	225.64	324.311	208.002	275.562
gene-LM6179_01431_LM6179_01431	253.163	253.147	227.196	305.17	285.272	247.695
gene-LM6179_01432_LM6179_01432	104.756	113.518	121.329	112.406	95.8885	141.144
gene-LM6179_01433_LM6179_01433	100.309	107.155	121.31	81.9037	103.962	149.707
gene-LM6179_01436_LM6179_01436	179.612	117.194	117.904	150.951	97.039	72.2851
gene-LM6179_01438_LM6179_01438	1683.11	2997.28	2647.28	2105.91	2456.21	3191.43
gene-LM6179_01439_LM6179_01439	2081.72	3592.87	3229.72	2632.77	3001.29	3911.98
gene-LM6179_01440_LM6179_01440	7.46064	5.876	3.42139	4.81426	4.62509	6.8988
gene-LM6179_01441_LM6179_01441	62.7188	34.4021	54.7264	60.9914	45.0842	48.2657
gene-LM6179_01442_LM6179_01442	302.641	246.415	249.39	255.387	224.05	264.87
gene-LM6179_01443_LM6179_01443	298.236	257.936	298.893	282.712	280.616	268.256
gene-LM6179_01444_LM6179_01444	128.424	101.737	136.816	113.958	75.1403	129.283
gene-LM6179_01445_LM6179_01445	1708.83	1362.93	1575.63	1790.43	1427.97	1303.1
gene-LM6179_01446_LM6179_01446	52.0973	36.2253	90.7476	57.7396	30.0844	44.9166
gene-LM6179_01447_LM6179_01447	118.069	95.0127	87.1938	118.795	110.95	105.091
gene-LM6179_01448_LM6179_01448	164.507	180.733	165.8	184.64	218.391	182.536
gene-LM6179_01449_LM6179_01449	88.4105	128.966	95.6503	96.3763	136.271	103.184
gene-LM6179_01450_LM6179_01450	38.9016	56.6964	30.7617	56.2006	48.5247	60.2525
gene-LM6179_01451_eutS	22.4007	21.5474	30.783	12.8404	20.8078	6.89486
gene-LM6179_01452_LM6179_01452	34.3831	37.8347	29.062	40.1355	46.2257	48.2304
gene-LM6179_01453_LM6179_01453	74.8636	88.1742	64.9247	89.9351	93.564	89.4752
gene-LM6179_01454_cobU	34.4134	45.798	34.1795	61.018	58.9226	34.4297
gene-LM6179_01455_cobS	46.4151	38.2088	29.0453	48.1794	39.2739	36.1344
gene-LM6179_01456_cobC	10.4746	19.348	18.7981	27.2981	19.6403	18.9352
gene-LM6179_01457_LM6179_01457	139.286	121.243	97.3769	118.85	139.757	120.424
gene-LM6179_01458_pduA	0	1.22409	1.71104	1.60455	1.15646	3.45071
gene-LM6179_01459_pduB	4.49239	7.22549	6.83386	14.4543	11.5507	6.88211
gene-LM6179_01460_LM6179_01460	19.4835	27.5574	30.7429	22.4886	26.56	36.1104
gene-LM6179_01461_LM6179_01461	11.975	16.6546	13.6697	11.2412	20.7936	30.9777
gene-LM6179_01462_LM6179_01462	14.9586	12.6125	13.6731	22.479	24.264	8.6089
gene-LM6179_01463_LM6179_01463	88.4305	80.8357	61.4844	72.2859	99.3096	49.8647
gene-LM6179_01464_LM6179_01464	13.4397	8.20265	3.4204	6.42014	4.62402	5.17133
gene-LM6179_01465_LM6179_01465	8.97	14.6932	13.6759	17.6599	11.5562	15.502
gene-LM6179_01466_pduA	10.4351	13.5868	10.2677	9.62651	10.4093	13.8064
gene-LM6179_01467_pduL	37.4186	26.941	32.4665	17.6644	33.5017	20.653
gene-LM6179_01468_eutJ	32.9466	33.4335	29.0431	41.7575	48.5118	37.8497
gene-LM6179_01469_pduM	2.99104	17.755	17.0927	14.4501	10.3996	15.4984
gene-LM6179_01470_LM6179_01470	4.47028	5.5079	10.2693	8.02132	8.09712	1.7263
gene-LM6179_01471_LM6179_01471	34.453	38.9456	30.7487	33.7291	47.3533	32.6828
gene-LM6179_01472_LM6179_01472	53.9469	56.7062	47.8246	49.7948	55.4318	48.1516
gene-LM6179_01473_LM6179_01473	59.9269	53.2755	49.5369	54.6107	56.5905	48.1593
gene-LM6179_01474_LM6179_01474	20.9592	17.1447	22.2121	16.0594	31.1891	27.5331
gene-LM6179_01475_LM6179_01475	133.347	133.129	111.028	136.529	138.586	153.07
gene-LM6179_01476_cobD	702.618	710.582	717.44	725.996	732.22	772.288
gene-LM6179_01477_LM6179_01477	368.428	430.107	362.176	412.763	480.489	418.048
gene-LM6179_01478_LM6179_01478	31.4623	29.1485	17.0816	36.9427	27.7176	32.6791
gene-LM6179_01479_LM6179_01479	387.57	387.207	341.781	351.666	443.637	301.236
gene-LM6179_01480_LM6179_01480	699.832	842.145	802.762	681.068	948.107	827.16
gene-LM6179_01481_eutA	2.99708	6.85864	5.12405	1.60629	9.23861	5.15908
gene-LM6179_01482_LM6179_01482	17.9818	22.168	10.2482	27.3066	12.7032	24.0763
gene-LM6179_01483_eutC	10.4838	16.7781	11.9586	8.03042	21.9453	13.7628
gene-LM6179_01484_eutL	17.9621	18.2466	25.6308	9.63529	23.1042	25.8152
gene-LM6179_01485_LM6179_01485	7.47969	11.0207	10.2546	14.451	12.7095	17.2172
gene-LM6179_01486_LM6179_01486	74.9286	64.4224	75.1521	85.1336	61.2054	70.5063
gene-LM6179_01487_LM6179_01487	5.96465	4.03945	6.84439	8.02261	4.62596	0
gene-LM6179_01488_LM6179_01488	20.9621	18.1247	22.2109	19.2719	15.0164	20.6479
gene-LM6179_01489_eutD	28.4388	20.6957	27.34	25.6939	25.4149	25.8159
gene-LM6179_01490_LM6179_01490	31.4233	21.9196	22.2161	24.0865	24.2617	29.2637
gene-LM6179_01491_LM6179_01491	2.98085	3.42722	5.13422	6.41738	2.31331	6.90415
gene-LM6179_01492_LM6179_01492	19.4499	17.3884	11.9631	19.2686	11.5537	34.4311
gene-LM6179_01493_eutH	31.4617	27.5563	20.498	36.9426	26.5629	51.5992
gene-LM6179_01494_LM6179_01494	4.48525	10.2853	10.2567	16.0546	8.08923	8.61192
gene-LM6179_01495_LM6179_01495	2776.84	2671.94	2632.04	2549.18	2376.62	2987.07
gene-LM6179_01496_LM6179_01496	454.842	368.342	425.54	366.106	328.121	416.608
gene-LM6179_01497_LM6179_01497	11.9654	12.9796	15.3829	9.63363	18.4875	15.4973
gene-LM6179_01498_LM6179_01498	40.4589	45.4383	27.3287	41.763	51.9678	61.9106
gene-LM6179_01499_cbiB	17.9742	20.4524	20.4996	17.6673	25.4096	22.3629
gene-LM6179_01500_LM6179_01500	11.9738	20.4507	22.214	9.63513	23.1047	17.211
gene-LM6179_01501_cbiD	29.9635	40.6608	29.0388	27.3054	46.1963	32.6795
gene-LM6179_01502_LM6179_01502	16.4616	19.3482	18.7975	14.4522	18.4845	25.819
gene-LM6179_01503_LM6179_01503	8.97795	17.6336	8.54469	8.02879	21.9512	13.7713
gene-LM6179_01504_LM6179_01504	17.9673	33.5552	39.2965	33.7257	38.1187	27.5308
gene-LM6179_01505_cbiG	41.9447	54.2547	61.4963	43.3664	58.902	36.1219
gene-LM6179_01506_cobJ	31.4407	40.7803	25.6288	32.1192	53.1361	29.2528
gene-LM6179_01507_cobK	29.9457	37.8414	39.2964	32.1197	34.6533	24.0893
gene-LM6179_01508_cobA	68.9352	72.7509	64.9038	48.1889	78.5274	67.0664
gene-LM6179_01509_LM6179_01509	25.4558	39.9237	39.2953	32.1203	46.2033	22.3675
gene-LM6179_01510_LM6179_01510	25.4509	28.1664	27.3378	25.6951	25.4132	37.8576
gene-LM6179_01511_LM6179_01511	38.9175	38.8198	39.3008	33.7234	54.2949	36.1415
gene-LM6179_01512_LM6179_01512	2.98335	9.67058	1.71088	9.62787	12.7201	13.8004
gene-LM6179_01513_LM6179_01513	22.4545	31.9624	32.4648	19.2709	31.1899	39.5811
gene-LM6179_01514_LM6179_01514	179.697	191.292	174.263	215.208	209.067	173.773
gene-LM6179_01515_LM6179_01515	1826.84	1448.78	1624.29	1953.27	1585.55	1697.26
gene-LM6179_01516_LM6179_01516	1240.44	1009.89	1097.14	1230.01	1188.83	1170.57
gene-LM6179_01517_LM6179_01517	1576.13	1236.35	1729.84	1424.11	1257.22	1577.49
gene-LM6179_01518_LM6179_01518	1049.6	825.645	988.047	897.464	842.423	911.108
gene-LM6179_01519_LM6179_01519	88.265	67.7163	64.9445	85.1013	43.905	92.9693
gene-LM6179_01520_LM6179_01520	192.498	154.736	171.065	155.664	171.125	177.636
gene-LM6179_01521_LM6179_01521	166.077	141.19	150.392	170.207	121.312	187.646
gene-LM6179_01522_LM6179_01522	413.354	357.851	365.594	425.61	361.523	295.905
gene-LM6179_01523_LM6179_01523	3725.37	2609.6	3030.47	3286.17	2446.21	2394.46
gene-LM6179_01524_LM6179_01524	4982.71	4788.28	4612.13	4834.61	4934.99	4392.94
gene-LM6179_01525_LM6179_01525	3993.32	3932.95	4119.27	4066.37	4461.01	3854.26
gene-LM6179_01526_LM6179_01526	92.603	80.3143	109.445	65.8093	107.502	122.372
gene-LM6179_01527_LM6179_01527	464.207	477.933	482.356	478.252	405.812	436.25
gene-LM6179_01529_pheS	7536.75	7734.56	7408.53	7663.05	7925.15	7103.85
gene-LM6179_01530_pheT	18444.5	19009.6	18731.1	19293	21075.7	17177.4
gene-LM6179_01531_LM6179_01531	428.163	493.156	478.415	398.272	441.269	423.324
gene-LM6179_01532_LM6179_01532	3277.42	3812.76	3659.62	3388.03	3797.68	3897.24
gene-LM6179_01533_LM6179_01533	2694.35	2008.83	2382.91	2313.51	2240.67	2505.93
gene-LM6179_01534_LM6179_01534	33715	26222.8	30585.3	32093.7	32249.9	33911.8
gene-LM6179_01535_LM6179_01535	284.42	205.735	223.837	252.127	225.261	222
gene-LM6179_01536_rnhC	1945.65	2035.68	1880.86	1978.73	2081.3	1751.23
gene-LM6179_01537_zapA	503.652	526.433	583.637	561.492	591.09	464.375
gene-LM6179_01538_LM6179_01538	697.191	599.043	738.299	539.518	519.917	760.936
gene-LM6179_01539_polX	2609.34	2696.35	2621.66	2745.23	2811.88	2706.52
gene-LM6179_01540_LM6179_01540	6963.08	7630.28	7224.02	7265.78	8032.18	6863.43
gene-LM6179_01541_trxA	4414.03	3180.9	3178.39	4427.58	2806.21	3106.03
gene-LM6179_01542_uvrC	8068.14	8304.52	8303.81	8181.15	9105.31	8648.96
gene-LM6179_01543_LM6179_01543	3225.86	3277.52	3272.74	3260.65	3569.73	2953.02
gene-LM6179_01544_LM6179_01544	1238.42	871.84	868.278	916.8	697.904	631.944
gene-LM6179_01545_racE	3354.29	3455.98	3461.36	3004.88	3623.46	2978.25
gene-LM6179_01546_rph	5319.77	6412.22	5428.06	5494.06	6857.91	4835.12
gene-LM6179_01547_LM6179_01547	2379.6	2793.39	2617.92	2410.34	2877.76	2604.17
gene-LM6179_01548_LM6179_01548	3237.27	3178.12	2927.67	2797.08	3720.41	1883.53
gene-LM6179_01549_LM6179_01549	1917.73	1528.46	1778.18	1696.16	1523.31	1891.93
gene-LM6179_01550_LM6179_01550	1372.4	693.113	798.016	1045.4	772.867	662.655
gene-LM6179_01551_LM6179_01551	535.282	540.962	558.976	549.077	435.653	625.192
gene-LM6179_01552_LM6179_01552	552.272	592.397	624.327	483.067	646.292	605.232
gene-LM6179_01554_LM6179_01554	121.752	104.485	94.2582	113.811	72.9501	102.1
gene-LM6179_01555_LM6179_01555	13.3463	47.2194	39.4351	17.6278	26.6423	17.3199
gene-LM6179_01556_LM6179_01556	10.4211	42.9571	39.3788	20.8511	40.4965	34.5476
gene-LM6179_01558_LM6179_01558	14.8775	29.003	30.8256	8.01849	16.2017	31.1067
gene-LM6179_01560_LM6179_01560	86.7894	171.193	121.333	117.221	135.172	118.775
gene-LM6179_01561_LM6179_01561	44.7079	66.83	37.6525	52.9421	64.7748	20.714
gene-LM6179_01562_LM6179_01562	10.4294	40.7579	30.8091	25.6675	43.9573	36.2552
gene-LM6179_01563_LM6179_01563	7.38701	7.4589	12.0184	12.8094	5.7981	8.68211
gene-LM6179_01564_LM6179_01564	59.8365	94.7776	90.5829	80.283	83.1901	101.582
gene-LM6179_01565_LM6179_01565	64.3401	150.375	112.791	93.1334	129.397	77.4652
gene-LM6179_01566_LM6179_01566	86.7613	172.044	126.475	94.7335	130.563	125.688
gene-LM6179_01567_LM6179_01567	76.2664	183.916	136.745	77.066	154.841	144.658
gene-LM6179_01568_LM6179_01568	50.8226	111.544	95.7366	57.794	48.5382	62.0143
gene-LM6179_01569_LM6179_01569	19.2283	57.4779	44.621	24.0238	24.3439	27.7609
gene-LM6179_01570_LM6179_01570	62.7476	162.225	104.305	62.6028	112.118	148.199
gene-LM6179_01571_LM6179_01571	67.2984	182.325	119.649	85.095	91.2849	130.875
gene-LM6179_01572_LM6179_01572	80.8391	175.365	146.944	88.3258	121.293	134.228
gene-LM6179_01573_LM6179_01573	160.325	573.424	326.245	231.299	374.177	314.729
gene-LM6179_01574_LM6179_01574	80.7616	192.244	135.031	78.6735	121.327	163.589
gene-LM6179_01575_LM6179_01575	317.792	825.393	546.501	350.195	555.42	596.603
gene-LM6179_01576_LM6179_01576	34.3237	70.2683	49.6076	27.2817	45.0927	58.6342
gene-LM6179_01577_LM6179_01577	73.3061	169.72	109.38	57.8049	106.296	113.628
gene-LM6179_01578_LM6179_01578	2.94603	3.30033	1.71879	0	0	0
gene-LM6179_01579_LM6179_01579	14.8748	30.2262	17.1265	17.64	13.8879	15.5553
gene-LM6179_01580_LM6179_01580	14.9483	26.9372	17.0956	27.2918	21.9576	15.5032
gene-LM6179_01581_LM6179_01581	134.752	438.543	322.917	183.082	298.02	268.428
gene-LM6179_01582_LM6179_01582	10.449	54.6003	32.4985	16.049	24.2789	37.9332
gene-LM6179_01583_LM6179_01583	13.431	97.3228	54.7394	27.2817	53.1863	41.3889
gene-LM6179_01584_LM6179_01584	11.9482	38.198	25.6516	8.02545	16.1834	20.6832
gene-LM6179_01585_LM6179_01585	104.91	596.342	372.332	187.94	391.473	283.727
gene-LM6179_01586_LM6179_01586	85.3969	546.717	367.255	157.408	322.218	295.833
gene-LM6179_01587_LM6179_01587	85.3542	442.224	295.566	141.33	249.496	199.583
gene-LM6179_01588_LM6179_01588	206.755	1155.9	659.345	319.636	704.488	459.223
gene-LM6179_01589_LM6179_01589	5.91313	39.1314	32.6142	22.4194	26.6666	38.1856
gene-LM6179_01590_LM6179_01590	20.8851	117.517	92.385	24.0701	68.2245	124.197
gene-LM6179_01591_LM6179_01591	35.8496	153.162	102.601	46.549	83.2254	122.364
gene-LM6179_01592_LM6179_01592	67.2499	292.015	150.456	83.476	188.387	124.048
gene-LM6179_01593_LM6179_01593	35.8586	206.303	95.7524	56.183	102.868	120.62
gene-LM6179_01594_LM6179_01594	112.234	523.869	331.524	194.3	310.775	271.968
gene-LM6179_01595_LM6179_01595	13.4361	52.1525	39.3385	28.8889	19.6537	48.2747
gene-LM6179_01596_LM6179_01596	2.95081	19.0722	12.0244	4.80203	8.12055	5.21411
gene-LM6179_01597_LM6179_01597	401.848	2178.13	1299.52	610.469	1320.89	935.135
gene-LM6179_01598_LM6179_01598	89.9231	400.991	256.191	102.805	251.743	218.383
gene-LM6179_01599_LM6179_01599	115.424	572.594	350.103	168.672	362.582	276.811
gene-LM6179_01600_LM6179_01600	64.4198	291.238	174.235	101.19	168.618	130.72
gene-LM6179_01601_LM6179_01601	7.46867	24.4863	10.2601	9.63083	17.3386	8.6172
gene-LM6179_01602_LM6179_01602	17.8923	59.9791	53.0458	20.8583	41.6347	17.2557
gene-LM6179_01603_LM6179_01603	29.9518	145.858	93.9626	56.2121	102.799	73.9784
gene-LM6179_01604_LM6179_01604	931.391	948.127	1090.01	626.347	877.861	1140.74
gene-LM6179_01606_acrIIA1	578.628	553.328	572.657	459.167	506.147	575.256
gene-LM6179_01607_LM6179_01607	397.658	308.058	284.168	314.401	306.578	291.843
gene-LM6179_01608_LM6179_01608	119.041	103.165	68.4969	131.508	102.991	93.3091
gene-LM6179_01609_brtA	274.08	308.497	287.005	326.036	270.273	323.423
gene-LM6179_01610_mdrT	1243.83	1219.99	1453.5	1175.81	1219.48	1238.15
gene-LM6179_01611_LM6179_01611	1012.37	851.145	1048.97	921.877	1142.34	896.346
gene-LM6179_01612_fdhF	208.39	264.071	249.33	240.967	312.917	276.787
gene-LM6179_01613_LM6179_01613	31.4052	41.7547	37.6043	54.589	45.065	39.6076
gene-LM6179_01614_fdhD	32.9429	38.0867	46.1292	36.9383	47.3584	27.5292
gene-LM6179_01615_LM6179_01615	502.98	465.108	360.53	544.404	450.52	425.066
gene-LM6179_01616_LM6179_01616	1619.88	1580.54	1603.84	1689.8	1705.69	1503.04
gene-LM6179_01617_LM6179_01617	80.8987	72.7483	78.5767	75.4908	78.5345	65.3605
gene-LM6179_01618_LM6179_01618	41.9138	48.2496	42.7173	70.6596	82.0185	51.6285
gene-LM6179_01619_LM6179_01619	1.4754	0.733546	0	0	0	0
gene-LM6179_01620_LM6179_01620	183.461	196.103	237.82	234.274	182.711	238.071
gene-LM6179_01621_LM6179_01621	673.954	652.019	724.351	671.341	720.733	672.662
gene-LM6179_01622_LM6179_01622	1732.65	1459.31	1453.88	1416.53	1324.84	1474.44
gene-LM6179_01623_LM6179_01623	608.759	594.658	514.004	510.864	609.645	510.548
gene-LM6179_01624_LM6179_01624	308.54	346.341	312.626	345.312	345.345	270.086
gene-LM6179_01625_LM6179_01625	256.38	189.724	200.227	182.9	191.999	143.251
gene-LM6179_01626_LM6179_01626	915.254	858.64	806.297	1342.74	855.823	753.422
gene-LM6179_01627_LM6179_01627	459.261	461.645	452.909	701.679	457.541	468.301
gene-LM6179_01628_LM6179_01628	452.012	402.033	454.533	785.263	393.935	452.649
gene-LM6179_01629_LM6179_01629	405.585	380.6	406.698	629.485	294.591	488.815
gene-LM6179_01630_LM6179_01630	11502.7	9768.43	8551.65	11724.6	10066.3	8496.27
gene-LM6179_01631_LM6179_01631	16.4189	40.7663	20.5258	20.8634	26.5916	29.3132
gene-LM6179_01632_LM6179_01632	8.90612	23.7347	25.7095	22.4402	37.0571	25.9627
gene-LM6179_01634_LM6179_01634	1214.53	1312.11	1365.03	1117.81	1275.17	1219.8
gene-LM6179_01635_LM6179_01635	3441.91	3780.18	3614.25	3618.91	3793.68	3706.1
gene-LM6179_01636_LM6179_01636	94.8363	85.012	54.8812	115.362	70.6753	83.178
gene-LM6179_01637_LM6179_01637	1035.82	1140.84	1160.22	958.711	1171.38	1137.59
gene-LM6179_01638_LM6179_01638	2371.33	2438.73	2208.58	2637.8	2066.19	2301.02
gene-LM6179_01639_argS	20925.3	19841.7	20334.7	20088.8	19372.6	20715.3
gene-LM6179_01640_rpoE	9648.15	8128.19	8439.27	9231.15	7393.29	7972.79
gene-LM6179_01641_LM6179_01641	26301.9	27131.5	27943.9	23253.1	27627.3	25900.3
gene-LM6179_01642_LM6179_01642	86.8958	93.3242	95.6568	77.0979	90.0823	96.3173
gene-LM6179_01644_ami	13065.1	13498.2	12961.9	11837.8	15231.5	11909
gene-LM6179_01645_LM6179_01645	2466.86	2191.83	2248.16	2518.38	2033.95	2676.75
gene-LM6179_01646_fba	89183.1	103971	109034	88998.6	109465	87885.3
gene-LM6179_01647_LM6179_01647	7151.84	6733.89	6740.07	6510.14	6606.95	6143.14
gene-LM6179_01648_LM6179_01648	2308.44	2260.2	2232.66	2110.49	1904.5	2710.88
gene-LM6179_01649_LM6179_01649	2232.16	2158.32	2384.65	2145.86	2021.12	2418.37
gene-LM6179_01650_LM6179_01650	5948.57	6361.44	6559.04	5827.47	6503.03	5972.91
gene-LM6179_01651_rho	4312.34	4323.71	4251.42	4190.7	4196.77	4074.24
gene-LM6179_01652_LM6179_01652	3928.87	3827.05	3753.14	3681.23	3576.98	4102.74
gene-LM6179_01653_gtcA	1058.46	1139.46	1227.41	1159.13	1081.66	1488.2
gene-LM6179_01654_LM6179_01654	8105.8	5911.66	4980.3	3220.8	2703.89	4053.76
gene-LM6179_01655_LM6179_01655	3699.54	4917.1	4370.96	3763.45	4669.09	4153.32
gene-LM6179_01656_thrC	3769.14	5070.81	3922.06	4134.29	4892.29	4191.78
gene-LM6179_01657_thrB	2930.9	3717.26	3514.15	3115.78	4277.06	3194.75
gene-LM6179_01658_LM6179_01658	1433.52	1534	1401.31	1299.07	1298.57	1535.47
gene-LM6179_01659_prfA	6167.7	7202.07	6865.25	6485.76	8329.31	5982.26
gene-LM6179_01660_prmC	3523.87	3990.47	3638.9	3425.73	3559.82	4025.77
gene-LM6179_01662_LM6179_01662	2351.92	2513.35	2429.1	2627.69	2742.98	2428.76
gene-LM6179_01663_LM6179_01663	665.072	557.342	569.324	715.978	559.371	527.178
gene-LM6179_01664_LM6179_01664	4475.55	3838.09	4183.13	4629.18	4135.59	3173.11
gene-LM6179_01665_upp	10257	9162.5	9683.64	8679.62	9905	8581.47
gene-LM6179_01666_wecB	5523.88	6227.12	5865.81	5779.13	6296.52	6093.79
gene-LM6179_01667_LM6179_01667	6237.58	6346.43	6695.37	6385.87	5944.08	8804.15
gene-LM6179_01668_atpB	11852.9	13372.7	13750.8	11211.2	13768.1	14292.8
gene-LM6179_01669_atpE	2977.64	3674.12	3681.28	2579.9	4742.38	2974.01
gene-LM6179_01670_atpF	15492.6	17794.6	14939.5	16994.2	13778.5	17057.7
gene-LM6179_01671_LM6179_01671	14818.8	17040	15400.1	15833.8	16129.1	19607.2
gene-LM6179_01672_atpA	57782.2	68691.8	66930.8	53835.3	77441.5	58665.2
gene-LM6179_01673_LM6179_01673	31181.4	37285.7	34418.7	31316.9	37694.2	36697.2
gene-LM6179_01674_atpD	57352	64966.6	60989.9	56396.7	64562.9	57910.6
gene-LM6179_01675_LM6179_01675	15042.1	16578.7	15264.2	15682.4	16416.1	15493.5
gene-LM6179_01676_LM6179_01676	66.9716	8.32187	13.6985	65.7566	5.78574	6.911
gene-LM6179_01677_murA	27353.4	26745.4	26323.1	26673.4	26351.5	23544
gene-LM6179_01678_mreB	5433.08	5854.94	5997.7	5036.88	5879.89	5580.15
gene-LM6179_01679_fabZ	2559.37	2873.12	2846.33	2740.47	2995.4	2866.21
gene-LM6179_01680_ssb	4.4812	4.40754	0	8.02569	5.77954	3.44688
gene-LM6179_01681_LM6179_01681	471.73	301.023	322.892	385.452	250.645	271.832
gene-LM6179_01682_LM6179_01682	533.008	540.064	548.45	544.424	496.703	574.721
gene-LM6179_01683_menC	1363.35	1517.68	1378.49	1487.34	1492.14	1721.69
gene-LM6179_01684_LM6179_01684	728.058	555.775	625.207	640.863	524.34	617.502
gene-LM6179_01685_LM6179_01685	5391.57	4991.94	5182.71	5138.15	5409.7	5419.89
gene-LM6179_01686_LM6179_01686	598.457	718.436	712.659	513.829	682.821	748.877
gene-LM6179_01687_LM6179_01687	639.111	584.866	623.699	533.145	659.636	543.863
gene-LM6179_01688_degU	4085.33	3488.44	3724.87	4361.68	3459.74	3464.14
gene-LM6179_01689_LM6179_01689	4495.82	3884.78	4093.34	4045.68	3679.94	3843.41
gene-LM6179_01691_LM6179_01691	364.12	311.453	355.276	335.708	333.752	343.954
gene-LM6179_01692_LM6179_01692	112.264	90.8656	95.6881	99.5649	76.2435	142.843
gene-LM6179_01693_raiA	1624.96	1360.84	1165.51	1498.16	1104.5	1368.55
gene-LM6179_01694_secA	15752.5	15232.8	15554.5	15951.7	14710.9	15762.2
gene-LM6179_01695_prfB	5652.5	5225.27	5254.36	5878.66	5640.6	5184.07
gene-LM6179_01696_LM6179_01696	2493.58	2616.27	2924.76	2682.14	2784.77	3275.62
gene-LM6179_01697_ftsE	15323.4	13930	14202.3	15889	14961.8	13636.3
gene-LM6179_01698_ftsX	14217.7	12684	13875.3	13133	13100.2	13871.1
gene-LM6179_01699_LM6179_01699	43362.2	37994.1	37532.5	40308.3	38082.2	35474.2
gene-LM6179_016s_rRNA_1_LM6179_016s_rRNA_1	157762	215851	519034	330293	370280	324050
gene-LM6179_016s_rRNA_2_LM6179_016s_rRNA_2	157762	215851	519034	330293	370280	324050
gene-LM6179_016s_rRNA_3_LM6179_016s_rRNA_3	157762	215851	519034	330293	370280	324050
gene-LM6179_016s_rRNA_4_LM6179_016s_rRNA_4	157762	215851	519034	330293	370280	324050
gene-LM6179_01700_LM6179_01700	3495.83	3266.89	3173.58	3549.83	3031.49	3599.5
gene-LM6179_01701_cls	5432.29	4984.04	5156.47	4671.09	4821.38	4981.89
gene-LM6179_01702_LM6179_01702	5582.51	5647.73	5655.63	5037.1	5772.14	5617.23
gene-LM6179_01703_LM6179_01703	988.095	995.989	1014.91	1149.86	966.858	991.18
gene-LM6179_01704_LM6179_01704	3009.59	2844.31	2787.31	3056.88	2978.15	3279.07
gene-LM6179_01705_LM6179_01705	53.9194	75.4407	66.6253	48.183	73.9201	44.7277
gene-LM6179_01706_pstC	22.467	42.7417	47.8331	19.2733	49.6647	29.2446
gene-LM6179_01707_pstA	28.4563	42.129	30.7506	25.6974	57.7508	24.0848
gene-LM6179_01708_pstB	26.955	54.1301	42.7112	49.7872	62.3732	34.41
gene-LM6179_01709_pstB	38.9319	55.5992	44.421	35.3322	62.3747	36.1324
gene-LM6179_01710_phoU	46.4031	73.8437	87.1442	85.1121	64.6912	75.7234
gene-LM6179_01711_LM6179_01711	155.17	106.502	147.124	128.378	106.379	84.5145
gene-LM6179_01712_LM6179_01712	537.9	425.341	552.278	569.861	451.922	544.499
gene-LM6179_01713_LM6179_01713	990.889	831.38	972.271	998.854	854.859	1139.33
gene-LM6179_01714_LM6179_01714	253.044	220.167	279.092	259.828	224.476	331.692
gene-LM6179_01715_uvrB	11228.3	11725.5	11637.4	12592.3	11306.1	16160.7
gene-LM6179_01716_uvrA	17374	16900.9	17871.6	18430.7	18562.7	27450.3
gene-LM6179_01717_LM6179_01717	758.175	1301.66	1016.31	859.341	1213.76	1092.09
gene-LM6179_01718_LM6179_01718	946.929	1522.47	1059.03	1000.68	1472.47	1019.88
gene-LM6179_01719_LM6179_01719	184.06	192.447	193.678	222.799	196.866	148.853
gene-LM6179_01720_LM6179_01720	319.599	364.349	336.897	386.822	314.424	311.982
gene-LM6179_01721_hprK	4340.72	4619.91	4373.28	4365.43	4537.94	3910.11
gene-LM6179_01722_lgt	1677.26	1708.17	1785.3	1366.75	1619.38	1756.58
gene-LM6179_01723_ppaX	2044.69	2145.63	2159.83	1845.16	2044.72	2323.36
gene-LM6179_01724_LM6179_01724	1012.6	1153.72	1179.34	1120.72	1103.47	1317.25
gene-LM6179_01725_LM6179_01725	1858.25	1797.7	1718.25	1856.88	1674.48	2120.33
gene-LM6179_01726_trxB	7826.42	6995.84	7511.36	8690.76	6941.4	7450.2
gene-LM6179_01727_galE	3247.51	3309.14	3418.25	3485.33	3444.1	3617.51
gene-LM6179_01728_LM6179_01728	2486.81	2439.26	2632.35	2577.91	2625.16	2506.11
gene-LM6179_01729_LM6179_01729	6213.9	5764.79	5916.24	6602.06	6533.71	5805.07
gene-LM6179_01730_rapZ	3636.36	3326.96	3509	3491.62	3507.8	3131.06
gene-LM6179_01731_LM6179_01731	3544.03	3886.21	3992.26	3678.04	3999.66	3932.35
gene-LM6179_01732_whiA	5170.77	5356.83	4895.93	5608.62	5561.18	4983.37
gene-LM6179_01733_namA	4681.24	4896.5	4649.84	5436.84	5234.23	5062.29
gene-LM6179_01734_LM6179_01734	16.4807	9.92031	13.6651	14.4559	9.23914	17.1992
gene-LM6179_01735_LM6179_01735	2605.91	3162.68	3002.72	2653.57	2739.26	3050.77
gene-LM6179_01736_clpP	3874.47	2792.88	3793.67	3291.9	2855.86	3148.2
gene-LM6179_01737_LM6179_01737	758.267	466.021	560.228	716.405	495.419	505.586
gene-LM6179_01738_LM6179_01738	615.757	572.804	567.11	652.118	472.356	970.058
gene-LM6179_01739_LM6179_01739	1802.51	1614.79	1600.97	1813.11	1217.53	2078.74
gene-LM6179_01740_LM6179_01740	2166.4	2087.02	2156.24	2047.6	2054.99	2464.13
gene-LM6179_01742_LM6179_01742	80.2757	85.7777	104.494	88.1879	79.8693	103.744
gene-LM6179_01743_LM6179_01743	54.6639	46.7098	39.489	49.6363	27.8309	57.3019
gene-LM6179_01744_LM6179_01744	632.591	508.158	586.286	510.568	456.428	482.179
gene-LM6179_01745_LM6179_01745	0	3.18183	0	6.41504	1.1572	3.45589
gene-LM6179_01746_LM6179_01746	460.439	351.893	445.002	314.436	275.302	371.154
gene-LM6179_01747_LM6179_01747	7.45131	19.3391	10.2689	6.41722	15.037	18.9878
gene-LM6179_01749_LM6179_01749	1.48343	5.50507	8.57177	3.2053	2.31649	1.73159
gene-LM6179_01750_LM6179_01750	4.46477	29.4937	18.8355	14.4344	16.2001	15.5498
gene-LM6179_01751_LM6179_01751	11.9282	13.9543	15.4004	9.62693	10.4087	5.1767
gene-LM6179_01752_LM6179_01752	602.465	358.21	382.256	458.39	376.394	367.016
gene-LM6179_01753_LM6179_01753	26.9529	107.769	66.6314	43.3623	62.3747	77.4266
gene-LM6179_01754_LM6179_01754	37.3991	97.3494	59.8181	25.6908	71.6351	48.2075
gene-LM6179_01755_LM6179_01755	1.48826	7.83235	5.13695	6.41528	6.94288	8.63875
gene-LM6179_01756_LM6179_01756	10.3767	17.0032	6.85918	22.4335	18.5357	3.46483
gene-LM6179_01757_LM6179_01757	35.9491	84.1367	51.2487	35.3348	48.5089	43.0051
gene-LM6179_01758_LM6179_01758	26.955	70.2956	56.3788	25.6966	53.1328	34.41
gene-LM6179_01759_LM6179_01759	19.4714	55.6009	49.5414	43.3649	34.6498	32.6851
gene-LM6179_01760_LM6179_01760	2.9548	1.95643	0	3.20234	0	0
gene-LM6179_01761_LM6179_01761	0	0.97884	1.71346	1.60317	0	0
gene-LM6179_01762_LM6179_01762	20.947	54.6147	25.6348	35.3261	38.1265	29.2655
gene-LM6179_01763_LM6179_01763	20.9222	42.7309	22.2264	8.02654	30.0495	36.1806
gene-LM6179_01766_ssb	49.3533	50.5712	41.0223	52.9839	62.3969	51.6605
gene-LM6179_01767_LM6179_01767	8.88724	10.3967	8.57648	11.2147	5.79375	0
gene-LM6179_01768_LM6179_01768	43.3403	50.6896	42.7426	30.5011	43.918	29.2884
gene-LM6179_01769_LM6179_01769	22.4116	18.7326	10.2592	16.0523	10.4024	17.2314
gene-LM6179_01771_LM6179_01771	52.3235	51.5484	54.7043	28.8978	55.4703	55.1194
gene-LM6179_01773_LM6179_01773	182.541	167.763	211.913	191.083	139.797	203.135
gene-LM6179_01774_LM6179_01774	20.9282	22.2845	15.3859	19.2649	11.5565	17.2255
gene-LM6179_01775_LM6179_01775	23.9379	32.2053	23.9264	33.7199	26.5735	36.1531
gene-LM6179_01776_LM6179_01776	86.91	112.922	134.936	88.3445	99.3168	113.504
gene-LM6179_01777_LM6179_01777	43.4594	88.6728	47.8238	44.9764	61.2051	61.9072
gene-LM6179_01778_LM6179_01778	19.4767	61.1139	40.9957	22.4869	36.9568	32.6791
gene-LM6179_01779_LM6179_01779	13.4669	50.5741	23.9251	41.7497	38.1257	32.7069
gene-LM6179_01780_LM6179_01780	37.4434	111.814	66.6257	59.4255	83.1605	91.1766
gene-LM6179_01781_LM6179_01781	4.4228	11.7357	6.873	6.40158	5.8017	8.69479
gene-LM6179_01782_LM6179_01782	16.4377	56.6884	44.454	24.0792	43.9194	39.6283
gene-LM6179_01783_LM6179_01783	25.3923	36.9741	17.1005	4.81537	24.2744	31.0229
gene-LM6179_01784_LM6179_01784	16.4237	46.1544	29.0751	22.4697	25.4333	27.5834
gene-LM6179_01785_LM6179_01785	4.48363	35.5073	10.2581	20.8693	26.5817	32.7333
gene-LM6179_01786_LM6179_01786	28.405	53.2628	22.2234	38.5306	49.6918	32.7265
gene-LM6179_01787_LM6179_01787	14.929	31.9526	32.497	19.2593	18.4976	31.0337
gene-LM6179_01788_LM6179_01788	11.9583	16.652	15.3862	8.02695	11.5567	12.0583
gene-LM6179_01789_LM6179_01789	13.4688	21.5525	11.962	9.63484	6.93167	13.77
gene-LM6179_01790_LM6179_01790	179.935	330.217	216.869	223.304	257.48	232.062
gene-LM6179_01791_LM6179_01791	43.4278	46.6597	71.7547	20.8785	55.4428	60.2172
gene-LM6179_01792_LM6179_01792	49.4344	72.6252	61.4965	73.8834	53.1275	73.9643
gene-LM6179_01793_LM6179_01793	43.4425	61.8478	78.5787	48.1849	58.9021	41.2823
gene-LM6179_01794_LM6179_01794	50.9354	67.7268	68.328	41.7607	55.4364	49.881
gene-LM6179_01795_LM6179_01795	7.46218	15.4249	11.9739	6.41931	8.09341	13.7957
gene-LM6179_01796_LM6179_01796	2.94853	3.91189	1.71825	0	3.48102	8.69479
gene-LM6179_01797_LM6179_01797	7.46867	24.4863	10.2601	9.63083	17.3386	8.6172
gene-LM6179_01798_LM6179_01798	7.45512	15.5456	6.84462	12.8359	23.1304	6.90227
gene-LM6179_01799_LM6179_01799	32.947	44.7005	23.9178	30.5151	42.7365	27.5268
gene-LM6179_01800_LM6179_01800	459.33	294.257	292.238	364.5	216.051	301.266
gene-LM6179_01801_LM6179_01801	1278.83	1346.95	1247.71	1234.72	1234.03	1255.26
gene-LM6179_01802_acrIIA1	831.31	960.089	769.241	833.244	657.529	1265.91
gene-LM6179_01803_acrIIA2	339.107	322.855	307.794	252.012	226.552	311.924
gene-LM6179_01804_LM6179_01804	215.761	157.623	131.857	171.602	175.895	110.589
gene-LM6179_01805_LM6179_01805	1.48478	1.46817	3.42757	1.60298	1.15794	3.46102
gene-LM6179_01806_LM6179_01806	19.4088	23.5055	20.524	22.4694	27.7459	22.4124
gene-LM6179_01807_LM6179_01807	161.394	146.558	145.328	176.583	91.3051	136.111
gene-LM6179_01808_LM6179_01808	534.282	484.076	557.078	509.045	393.946	511.199
gene-LM6179_01809_LM6179_01809	3302.25	2282.9	2959.68	4322.8	2503.45	3020.9
gene-LM6179_01810_LM6179_01810	3181.34	2651.58	2834.11	3445.11	2603.35	2824.67
gene-LM6179_01811_rpoN	1885.06	1652.31	1665.35	1574.14	1607.54	1546.06
gene-LM6179_01812_LM6179_01812	42534.2	70194.3	69958.4	45629.7	66470	61580.2
gene-LM6179_01813_gap	104845	104355	122268	96137.9	112773	107931
gene-LM6179_01814_LM6179_01814	68853.3	83194.5	82372.6	71817.5	81909.1	87403.3
gene-LM6179_01815_tpiA	51502.5	61747.3	63137.2	52128.8	64077.2	55154
gene-LM6179_01816_gpmI	107163	123818	130512	110286	132306	120736
gene-LM6179_01817_eno	95791.5	109191	116841	102060	124022	103214
gene-LM6179_01818_LM6179_01818	60.643	65.427	63.4991	64.0635	66.0763	48.5816
gene-LM6179_01819_LM6179_01819	651.261	660.688	751.781	732.316	656.119	726.165
gene-LM6179_01820_LM6179_01820	4581.58	4092.01	4003.14	4450.17	4454.13	3503.33
gene-LM6179_01821_secG	4029.53	3572.22	4537.92	3638.93	4626.5	3160.42
gene-LM6179_01823_LM6179_01823	4460.34	4769.97	4715.59	5280.47	4651.64	4418.72
gene-LM6179_01824_rnr	20166.8	19952.8	20078.6	22764.4	21877.1	18993
gene-LM6179_01825_smpB	3168.64	2756.51	3252.89	3509.68	3095.7	2848.48
gene-LM6179_01826_LM6179_01826	29.9552	67.8476	70.042	38.5464	68.1451	101.497
gene-LM6179_01829_LM6179_01829	5.99138	7.22569	3.41661	8.0306	4.61993	6.88092
gene-LM6179_01830_LM6179_01830	245.893	198.912	192.968	183.138	208.991	165.03
gene-LM6179_01831_LM6179_01831	71.9078	67.4818	52.9545	64.247	56.5916	68.802
gene-LM6179_01832_LM6179_01832	41.8526	37.5893	44.4496	44.9506	20.8023	46.5117
gene-LM6179_01833_LM6179_01833	62.8457	43.2268	58.1039	57.8073	40.4363	25.8212
gene-LM6179_01834_LM6179_01834	705.431	620.547	546.673	661.71	635.255	529.858
gene-LM6179_01835_LM6179_01835	186.764	155.737	119.69	192.627	143.322	127.513
gene-LM6179_01836_LM6179_01836	20.9041	36.483	29.0745	16.05	25.4329	49.9931
gene-LM6179_01837_LM6179_01837	281.221	176.452	164.077	218.368	197.579	134.299
gene-LM6179_01838_LM6179_01838	805.586	619.544	719.768	653.375	698.052	540.949
gene-LM6179_01839_LM6179_01839	411.847	318.293	283.594	412.76	300.308	307.952
gene-LM6179_01840_LM6179_01840	65.6488	82.2633	47.9007	60.9796	94.8163	81.0649
gene-LM6179_01841_LM6179_01841	335.669	395.474	276.7	615.206	390.333	307.827
gene-LM6179_01842_LM6179_01842	173.688	179.165	186.23	158.993	224.09	197.875
gene-LM6179_01843_LM6179_01843	44.2934	30.5669	34.3464	35.2206	20.8771	20.8463
gene-LM6179_01844_LM6179_01844	2089.58	2297.17	2058.48	2110.46	2102.04	2057.34
gene-LM6179_01845_LM6179_01845	2261.96	3095.32	3155.13	2425.29	3147.24	3306.07
gene-LM6179_01846_LM6179_01846	3511.46	4056.67	3758.66	3483.46	3782.88	3871.26
gene-LM6179_01847_rodA	2269.85	2461.59	2657.86	2333.83	2017.6	2918.7
gene-LM6179_01848_rodA	2855.68	2919.02	3254	2626.17	2815.62	3054.56
gene-LM6179_01849_LM6179_01849	1683.12	1314.64	1506.63	1536.05	1420.69	1272.06
gene-LM6179_01850_gcvH	2267.88	1710.77	2306.67	2133.31	2033.14	2060.99
gene-LM6179_01851_LM6179_01851	190.869	131.955	162.554	154.034	172.317	113.88
gene-LM6179_01852_LM6179_01852	847.684	1431.65	999.4	761.282	1416.06	1035.66
gene-LM6179_01853_cesR	1535.97	2113.7	1872.67	1525.63	2264.12	1713.97
gene-LM6179_01854_cesK	2054.04	2569.72	2210.35	2210.14	2556.95	2272.05
gene-LM6179_01855_LM6179_01855	85.9786	97.7376	101.173	78.5173	90.3615	174.974
gene-LM6179_01856_LM6179_01856	1535.46	1731	1689.45	1826.2	1750.9	1785.47
gene-LM6179_01857_LM6179_01857	1104.75	1035.78	1180.7	1021.36	1217.56	1182.28
gene-LM6179_01858_LM6179_01858	3926.57	3018.68	3182.8	3170.34	2886.47	2773.38
gene-LM6179_01859_LM6179_01859	8301	9034.13	8499.99	7475.17	8204.58	9508.32
gene-LM6179_01860_sufC	19557.6	20237.8	20296.9	21191.4	22050.5	21175.1
gene-LM6179_01861_sufD	37162.2	42094.8	40464.1	41187.6	43682.4	43882.1
gene-LM6179_01862_LM6179_01862	38928	45328.9	45896.8	42415.8	51113.6	46357
gene-LM6179_01863_LM6179_01863	9619.36	10305.4	10439.7	9799.74	11052.2	11047.4
gene-LM6179_01864_sufB	47308	50782.1	52289.6	46966	55083.2	50549.2
gene-LM6179_01865_LM6179_01865	13.3119	13.0854	22.3105	8.00794	4.63693	19.0856
gene-LM6179_01866_LM6179_01866	868.598	792.974	772.203	952.392	828.165	863.658
gene-LM6179_01867_LM6179_01867	1102.38	1010.18	1202.14	1118.78	1192.9	1037.51
gene-LM6179_01868_LM6179_01868	3899.68	3960.7	4453.85	4027.99	4829.24	3661.1
gene-LM6179_01869_LM6179_01869	3019.5	2915.9	2662.82	3498.47	2858.21	3037.02
gene-LM6179_01870_LM6179_01870	545.609	628.91	665.687	611.283	697.421	590.222
gene-LM6179_01871_LM6179_01871	3671.48	3729.3	3820.24	3737.16	3540.37	3824.95
gene-LM6179_01872_LM6179_01872	296.026	286.519	235.905	348.385	321.258	299.695
gene-LM6179_01873_LM6179_01873	1158.28	1108.27	1156.36	1262.52	1129.45	1143.65
gene-LM6179_01874_LM6179_01874	655.134	543.556	687.091	773.908	607.77	671.529
gene-LM6179_01875_LM6179_01875	203.891	154.934	150.684	189.251	106.458	165.864
gene-LM6179_01876_LM6179_01876	142.417	127.625	133.206	118.875	151.265	128.943
gene-LM6179_01877_LM6179_01877	1.48121	0.978509	1.7153	1.6021	0	0
gene-LM6179_01878_LM6179_01878	526.93	431.66	436.163	580.972	457.83	306.914
gene-LM6179_01879_LM6179_01879	194.929	160.683	143.844	200.47	168.952	171.067
gene-LM6179_01880_LM6179_01880	567.254	608.131	690.346	855.918	728.955	652.302
gene-LM6179_01881_LM6179_01881	10954.5	10841.3	12566	10608.6	11115.3	11447.6
gene-LM6179_01882_LM6179_01882	18803.7	16378.1	18772.2	21207.1	18561.2	20241.2
gene-LM6179_01883_LM6179_01883	832.616	673.32	746.59	817.475	632.972	947.99
gene-LM6179_01884_LM6179_01884	247.224	267.36	276.713	403.165	256.382	292.376
gene-LM6179_01885_LM6179_01885	946.622	799.337	794.826	884.658	866.641	730.168
[truncated: 1,189 more rows]

## Sheet: 6179vsdel_log37C
Feature	Logarithmic Phase 6179 37C Rep1	Logarithmic Phase 6179 37C Rep2	Logarithmic Phase 6179 37C Rep3	Logarithmic Phase 6179Δrli47 37C Rep1	Logarithmic Phase 6179Δrli47 37C Rep2	Logarithmic Phase 6179Δrli47 37C Rep3
gene-CRISPR_repeat_CP098509.1:2245204..2246690	23.791	29.7839	20.0769	33.7497	21.9383	19.3931
gene-CRISPR_repeat_CP098509.1:31815..32165	15.9017	52.9916	47.9299	45.305	26.9199	27.1894
gene-CRISPR_repeat_CP098509.1:47358..49654	302.279	476.588	203.358	602.442	377.942	324.473
gene-LM6179_00001_csn2	749.057	1057.86	627.583	1403.22	860.535	1029.61
gene-LM6179_00002_cas2	367.848	312.326	202.733	420.54	360.919	321.152
gene-LM6179_00003_cas1	938.199	817.956	477.967	1292.22	703.003	869.038
gene-LM6179_00004_cas9	3194.72	2249.99	1927.35	3689.31	2384.35	2770.06
gene-LM6179_00005_LM6179_00005	39.7102	43.7164	51.814	64.7994	42.8755	43.9938
gene-LM6179_00006_LM6179_00006	321.193	354.607	336.126	330.99	334.06	253.41
gene-LM6179_00008_rpsI	19051.7	23209.3	34836.7	15109.4	26245.7	26175.6
gene-LM6179_00009_rplM	17791.6	35038.1	42047.6	20740.6	32999.5	40794.4
gene-LM6179_00010_truA	3819.98	4831.02	3347.09	3785.04	3767.25	4084.4
gene-LM6179_00011_LM6179_00011	2364.58	2937.62	2170.94	2970.73	2529.8	2551.65
gene-LM6179_00012_LM6179_00012	4668.18	4529	3302.38	3859.79	3783.25	3765.83
gene-LM6179_00013_LM6179_00013	2808.75	2698.56	1989.59	2904.77	2286.5	2137.72
gene-LM6179_00014_LM6179_00014	183.544	79.0837	45.9839	119.313	78.7744	72.435
gene-LM6179_00015_LM6179_00015	194.378	222.405	266.185	293.224	251.287	340.109
gene-LM6179_00016_LM6179_00016	1078.77	830.142	950.744	709.866	907.436	1074.52
gene-LM6179_00017_rplQ	27183.2	34507.3	31848.1	31316.3	34485.7	39784.7
gene-LM6179_00018_LM6179_00018	69123.5	75616.2	58691.3	85205.7	67551.5	84546.9
gene-LM6179_00019_rpsK	27310.7	38804.5	46460.9	29586	40894.5	57962.1
gene-LM6179_00020_rpsM	38719.9	32864.8	46985.2	32838.2	35883.7	55993
gene-LM6179_00021_infA	14710.1	15171.8	13288.5	21876	12408.4	15878.6
gene-LM6179_00022_LM6179_00022	36425.4	44851.8	47383.6	53069.8	44955.1	59872.7
gene-LM6179_00023_secY	99028.1	116228	106714	99746.3	107230	152369
gene-LM6179_00024_rplO	55743.2	68968.3	51356	68833.3	57988.6	77037.6
gene-LM6179_00025_rpmD	15596.9	11708.4	5614.21	5607.42	10281.2	9066.71
gene-LM6179_00026_rpsE	45920.3	46342.8	49962.8	41270.3	41494.7	60341.4
gene-LM6179_00027_rplR	22113.9	16542.5	18434.2	17994.7	18217.9	26181.8
gene-LM6179_00028_rplF	36373.3	53585.8	49609.6	44578.6	52128.4	68240.1
gene-LM6179_00029_rpsH	29182.9	44063.5	50023	30499.1	44216.9	70177
gene-LM6179_00030_LM6179_00030	10135.1	14263.6	11616.9	6614.63	15061.6	16177.5
gene-LM6179_00031_rplE	30790.9	36362.8	25573.2	19433.1	34769.5	41689
gene-LM6179_00032_rplX	17549.6	18765.4	25312	25382.3	20815.3	28418
gene-LM6179_00033_rplN	16125	16176.9	14553.1	10509.3	14529	18107.3
gene-LM6179_00034_rpsQ	13126.5	17895.3	11082.2	10235.1	16960.8	18703.8
gene-LM6179_00035_rpmC	12996.8	21582.5	15355.9	10928	20861	25467
gene-LM6179_00036_rplP	37353.7	49145	32530.5	34656.7	41018	41906.5
gene-LM6179_00037_rpsC	70654.5	87541.4	77979	46109.7	84264.5	100632
gene-LM6179_00038_rplV	24005.9	31628.6	41216.4	20809.6	38400	54371.4
gene-LM6179_00039_rpsS	6881.08	15590.4	15026.7	9191.03	16011.1	18671.2
gene-LM6179_00040_rplB	73943.7	103893	119915	69712.6	109729	152898
gene-LM6179_00041_rplW	14221.9	25429.1	22334.9	22682.4	26097.6	35169.6
gene-LM6179_00042_rplD	39076.1	65250.3	44308.6	47128.3	55443.8	62297.7
gene-LM6179_00043_rplC	56616.8	72965.4	81641.8	52208.5	77681.1	95850.4
gene-LM6179_00044_rpsJ	31048.6	47555.6	42056.2	28176.3	43389.2	54370.4
gene-LM6179_00045_LM6179_00045	2998.37	4358.52	2871.05	4011.15	3447.19	2609.84
gene-LM6179_00046_menA	2787.5	2893.23	1590.63	2657.41	2400.2	1631.93
gene-LM6179_00047_LM6179_00047	2912.11	2868.26	3720.73	3205.39	3294.69	3161.5
gene-LM6179_00048_LM6179_00048	22690.3	11194.8	16247	20454.6	14502.8	10339
gene-LM6179_00049_LM6179_00049	50264.7	41509	37455.5	42924	38896.9	36256.1
gene-LM6179_00050_eetA	1297.95	1167.15	1058.96	1314.96	1054.91	1300.64
gene-LM6179_00051_eetB	1528.46	1406.52	1073.84	823.174	1213.49	1298.93
gene-LM6179_00052_LM6179_00052	2160.74	2749.02	2696.16	2257.82	2679.41	3447.44
gene-LM6179_00053_LM6179_00053	831.753	678.492	699.454	944.917	705.014	914.1
gene-LM6179_00054_LM6179_00054	1499.32	1578.32	1591.92	1471.48	1594.48	1453.46
gene-LM6179_00055_LM6179_00055	1227.89	1061.72	930.031	861.404	1020.1	869.076
gene-LM6179_00056_LM6179_00056	176.567	66.0634	82.2524	167.329	80.7695	106.055
gene-LM6179_00057_LM6179_00057	155.744	72.5752	66.0611	107.656	76.7807	126.752
gene-LM6179_00058_LM6179_00058	123.001	85.6037	49.8695	89.5028	75.7838	77.6008
gene-LM6179_00059_LM6179_00059	163.615	95.8532	73.1843	157.011	113.678	115.086
gene-LM6179_00060_LM6179_00060	568.061	285.728	253.876	336.166	333.062	342.629
gene-LM6179_00061_LM6179_00061	30.8525	14.8656	21.3752	18.0948	24.9237	25.9146
gene-LM6179_00062_LM6179_00062	143.996	77.1901	53.7577	95.8692	67.8017	56.9435
gene-LM6179_00063_LM6179_00063	4074.49	4661.53	4525.04	4372.7	4576.18	5673.89
gene-LM6179_00064_tuf	295993	276138	319244	244154	280342	396992
gene-LM6179_00065_fusA	397251	388497	393689	362650	392138	528450
gene-LM6179_00066_rpsG	65930.3	81538.7	80078.2	62965.4	74452.3	102990
gene-LM6179_00067_rpsL	43785.8	45243.2	53853.9	40552.2	46364.9	73473.8
gene-LM6179_00068_LM6179_00068	525.406	199.176	169.034	730.777	242.318	191.35
gene-LM6179_00069_LM6179_00069	4065.44	3868.11	5335.92	3858.98	4411.58	6618.38
gene-LM6179_00070_LM6179_00070	561.926	698.517	805.71	627.226	728.881	923.894
gene-LM6179_00071_rpe	65.4835	55.8227	73.1858	37.6075	50.8542	47.8601
gene-LM6179_00072_tkt	256.703	158.238	150.899	162.286	158.556	197.792
gene-LM6179_00073_LM6179_00073	48.6128	32.5643	26.5541	29.8291	28.9172	31.0431
gene-LM6179_00074_rpiB	31.7772	15.8103	18.1351	18.1382	15.9534	12.9414
gene-LM6179_00076_LM6179_00076	171.542	140.525	105.567	123.278	124.647	137.066
gene-LM6179_00077_LM6179_00077	186.412	204.74	96.4994	179.082	160.546	192.667
gene-LM6179_00078_LM6179_00078	296.427	237.329	170.978	263.477	246.306	276.692
gene-LM6179_00079_LM6179_00079	19.9005	22.3006	34.3296	21.9774	24.924	32.3893
gene-LM6179_00080_LM6179_00080	75.4594	73.4764	99.0948	67.3817	82.759	104.817
gene-LM6179_00081_LM6179_00081	489.613	451.446	363.324	449.215	449.74	522.272
gene-LM6179_00082_LM6179_00082	251.925	117.246	108.806	204.973	103.705	51.7307
gene-LM6179_00083_LM6179_00083	385.562	276.131	238.353	383.21	230.317	204.552
gene-LM6179_00084_LM6179_00084	85.454	39.05	71.2466	112.641	52.8435	53.0779
gene-LM6179_00085_LM6179_00085	644.697	455.022	272.015	556.534	329.063	305.213
gene-LM6179_00086_LM6179_00086	586.776	117.192	108.81	387.459	138.597	119.049
gene-LM6179_00087_rpiB	1652.25	916.107	977.349	1101.37	957.209	835.969
gene-LM6179_00088_LM6179_00088	616.263	480.618	522.697	578.538	516.46	726.392
gene-LM6179_00089_LM6179_00089	4377.05	3395.19	3359.33	3588.7	3650.71	5908.82
gene-LM6179_00090_LM6179_00090	2407.18	1752.17	2492.17	2099.02	1862.7	1705.82
gene-LM6179_00091_LM6179_00091	788.68	667.118	533.023	622.553	527.492	761.828
gene-LM6179_00092_LM6179_00092	2063.31	1678.34	1292.03	1481.53	1438.98	1632.66
gene-LM6179_00093_kdpC	357.262	265.131	275.906	208.736	249.282	367.404
gene-LM6179_00094_kdpB	289.408	240.15	130.823	237.589	168.528	187.45
gene-LM6179_00095_kdpA	138.77	118.209	71.2403	59.7157	86.7565	68.5196
gene-LM6179_00097_LM6179_00097	37.7922	29.7407	46.6356	49.1523	37.8857	47.9231
gene-LM6179_00098_LM6179_00098	495.687	443.949	479.256	391.979	461.699	568.892
gene-LM6179_00099_LM6179_00099	172.064	180.298	162.577	225.052	140.575	159.317
gene-LM6179_00100_LM6179_00100	165.755	171.161	127.591	145.184	131.62	109.972
gene-LM6179_00101_LM6179_00101	488.812	739.872	455.943	423.07	558.422	576.692
gene-LM6179_00102_LM6179_00102	778.318	1012.56	334.833	464.607	640.192	539.189
gene-LM6179_00104_mgtA	1507.37	2125.13	1318.58	1168.58	1675.32	1653.35
gene-LM6179_00105_LM6179_00105	487.276	513.513	777.849	621.008	587.307	417.862
gene-LM6179_00106_LM6179_00106	10223.1	11830.3	14507.1	8617.49	13406.4	21971.2
gene-LM6179_00107_LM6179_00107	3816.5	4073.33	7004.31	3302.37	4152.58	3971.57
gene-LM6179_00108_tmk	3381.5	2872.94	3538.18	2631.09	2939.56	3665.93
gene-LM6179_00109_LM6179_00109	1373.99	1039.62	1122.36	1103.3	1045.06	1329.11
gene-LM6179_00110_dhaK1	3309	771.478	571.873	1932.14	799.735	592.243
gene-LM6179_00111_dhaL1	1736.55	423.295	363.34	1187.7	449.707	412.664
gene-LM6179_00112_dhaM1	938.94	236.166	244.829	699.198	321.051	264.086
gene-LM6179_00113_LM6179_00113	209.264	245.664	239.631	214.067	246.3	367.276
gene-LM6179_00114_LM6179_00114	254.89	397.339	432.632	330.825	401.857	585.837
gene-LM6179_00115_LM6179_00115	1703.89	1526.08	1985.06	1620.4	1641.33	1716.12
gene-LM6179_00116_LM6179_00116	1175.35	1357.85	930.819	1056.32	1096.58	689.641
gene-LM6179_00117_recR	2179.12	2031.82	2628.87	2405.21	2118.91	1820.12
gene-LM6179_00118_LM6179_00118	1800.72	2554.22	2978.83	1978.18	2583.24	1877.85
gene-LM6179_00119_dnaX	13132.4	13259	11621.9	12391.2	12121	11524.1
gene-LM6179_00120_LM6179_00120	752.608	938.451	1226.7	1066.44	1008.06	900.646
gene-LM6179_00121_LM6179_00121	179.986	172.453	108.836	149.172	128.567	80.5438
gene-LM6179_00122_LM6179_00122	94.7221	111.401	143.806	385.686	119.62	89.4964
gene-LM6179_00123_LM6179_00123	27.7577	27.9217	42.7444	18.1718	34.9017	38.7875
gene-LM6179_00124_LM6179_00124	120.487	93.4722	143.838	156.196	114.583	26.041
gene-LM6179_00125_LM6179_00125	719.332	554.503	995.456	881.823	714.95	721.785
gene-LM6179_00126_LM6179_00126	1078.51	842.33	905.401	793.128	819.696	837.778
gene-LM6179_00127_LM6179_00127	3544.21	3747.49	4007.66	4194.92	3616.75	4730.33
gene-LM6179_00128_LM6179_00128	1240.56	2062.2	2128.82	1729.63	1876.68	3121.64
gene-LM6179_00129_cydC	8465.85	10642.6	8906.97	8318.81	9792.52	11829.2
gene-LM6179_00130_cydD	8408.4	9182.16	7369.48	6872.59	8302.7	9711.62
gene-LM6179_00131_cydB	10758.7	10561.6	6078.17	7383.59	8888.84	7799.92
gene-LM6179_00132_LM6179_00132	8865.42	9747.55	9372.67	7725.79	9939.03	10691
gene-LM6179_00133_tadA	1017.67	627.814	628.247	830.64	569.343	401.142
gene-LM6179_00134_LM6179_00134	1912.13	1705.15	1814.69	1638.22	1611.47	1715.61
gene-LM6179_00135_LM6179_00135	138.88	88.3928	117.226	133.597	100.712	81.4835
gene-LM6179_00136_LM6179_00136	368.02	414.056	518.125	373.565	459.688	457.852
gene-LM6179_00137_LM6179_00137	1132.9	901.241	793.407	892.79	876.446	627.611
gene-LM6179_00138_LM6179_00138	1020.82	704.03	911.936	817.534	848.522	737.652
gene-LM6179_00139_LM6179_00139	2057.05	2493.4	2019.35	1644.54	2272.6	2121.68
gene-LM6179_00140_LM6179_00140	252.217	237.161	262.958	240.995	235.313	183.762
gene-LM6179_00141_LM6179_00141	938.18	1208.8	1522.63	1272.78	1381.08	1619.08
gene-LM6179_00142_LM6179_00142	336.607	218.564	281.741	229.343	226.34	239.403
gene-LM6179_00143_LM6179_00143	244.354	194.35	274.62	231.842	213.373	186.384
gene-LM6179_00144_LM6179_00144	974.407	1029.88	1262.94	1099.58	1131.75	946.903
gene-LM6179_00145_LM6179_00145	336.848	386.781	522.691	499.763	375.887	363.778
gene-LM6179_00146_LM6179_00146	211.282	255.881	250.643	435.843	304.133	367.309
gene-LM6179_00147_LM6179_00147	206.158	104.25	102.327	203.829	139.609	139.619
gene-LM6179_00148_LM6179_00148	183.34	157.315	126.936	259.688	151.576	231.391
gene-LM6179_00149_LM6179_00149	202.209	102.385	115.28	211.601	120.661	199.095
gene-LM6179_00150_LM6179_00150	125.919	81.8985	79.0127	107.716	74.7888	135.767
gene-LM6179_00151_LM6179_00151	961.895	737.964	593.894	707.171	684.061	461.648
gene-LM6179_00152_LM6179_00152	6441.86	4826.7	5453.8	5995.3	4661.87	3431.43
gene-LM6179_00153_LM6179_00153	745.04	679.209	343.907	609.574	550.426	380.27
gene-LM6179_00154_LM6179_00154	126.343	96.6446	113.999	139.651	77.7639	73.8395
gene-LM6179_00155_lde	838.753	724.074	496.095	625.569	632.217	629.681
gene-LM6179_00156_LM6179_00156	134.176	85.5288	108.814	163.092	108.677	73.8013
gene-LM6179_00157_fsa	1001.1	725.694	763.593	643.218	686.033	457.905
gene-LM6179_00158_LM6179_00158	362.103	287.501	544.681	584.932	305.127	227.645
gene-LM6179_00159_LM6179_00159	2574.16	2590.37	2278.39	1853.81	2282.59	2332.24
gene-LM6179_00160_LM6179_00160	1358.34	484.859	475.446	537.317	617.086	422.552
gene-LM6179_00161_serS	4290.73	3808.45	4861.86	4280.56	4112.41	3543.97
gene-LM6179_00162_LM6179_00162	265.181	86.4858	147.672	229.281	106.687	69.8895
gene-LM6179_00163_LM6179_00163	300.696	341.415	348.445	267.079	352.983	498.065
gene-LM6179_00164_pabB	1006.08	1180.23	1010.96	1072.29	1054.04	1643.17
gene-LM6179_00165_LM6179_00165	2880.45	3061.34	2690.94	2650.89	2691.45	4223.63
gene-LM6179_00166_LM6179_00166	2803.09	2927.33	3261.51	3089.73	3057.42	4495.08
gene-LM6179_00167_LM6179_00167	17.9272	35.2947	11.6595	5.16595	22.9287	15.5549
gene-LM6179_00169_LM6179_00169	140.929	156.283	152.202	220.389	184.468	142.31
gene-LM6179_00170_LM6179_00170	33.783	46.4888	14.897	75.0965	48.8554	27.1858
gene-LM6179_00171_LM6179_00171	274.78	290.302	322.533	311.298	381.909	433.282
gene-LM6179_00172_LM6179_00172	13.9135	44.6252	25.908	67.313	30.9082	40.1359
gene-LM6179_00173_LM6179_00173	2527.53	2973.46	3560.66	1953.34	3256.94	5566.89
gene-LM6179_00174_LM6179_00174	22.839	18.6007	38.2132	23.3216	19.9418	32.3528
gene-LM6179_00175_pbpD1	5051.97	5412.12	7988.67	5625.39	6557.53	6253.88
gene-LM6179_00176_LM6179_00176	2094.46	2752.3	3042.61	2432.75	2782.19	4305.12
gene-LM6179_00177_LM6179_00177	6433.25	7957.62	7818.91	6274.84	7756.28	11360.6
gene-LM6179_00178_recQ	3260.03	3071.6	2448.07	2771.67	2809.12	3268.21
gene-LM6179_00179_guaB	39072	33144.7	32905.3	31602.4	31136.4	25429.7
gene-LM6179_00180_LM6179_00180	2209.43	1742.3	1629.54	1169.23	1741.96	996.22
gene-LM6179_00181_LM6179_00181	1377.83	1412.9	1293.98	1074.85	1367.16	1228.2
gene-LM6179_00183_LM6179_00183	362.817	351.82	342.602	323.214	318.105	387.866
gene-LM6179_00184_LM6179_00184	8.95128	6.50562	9.06805	2.58681	4.98494	11.6573
gene-LM6179_00185_LM6179_00185	306.328	340.644	301.154	218.06	302.149	468.037
gene-LM6179_00186_bglK	324.296	314.53	167.742	236.134	249.292	239.241
gene-LM6179_00187_LM6179_00187	35.8012	26.9532	34.3289	36.2196	26.9189	19.4277
gene-LM6179_00188_LM6179_00188	448.37	319.149	669.677	505.87	432.765	538.041
gene-LM6179_00189_LM6179_00189	4272.1	4524.52	6179.33	4974.82	4375.47	3544.14
gene-LM6179_00190_LM6179_00190	1270.1	1476.03	748.03	1023.95	1129.81	928.388
gene-LM6179_00191_LM6179_00191	649.581	586.256	534.312	874.479	493.599	424.167
gene-LM6179_00192_gshAB	9049.48	10378.8	10844	8882.19	10740.9	15864.2
gene-LM6179_00193_LM6179_00193	238.905	209.416	196.235	192.11	196.447	248.234
gene-LM6179_00194_LM6179_00194	164.534	189.883	141.185	98.666	147.586	183.576
gene-LM6179_00195_LM6179_00195	630.779	559.253	567.991	910.742	498.582	337.535
gene-LM6179_00196_LM6179_00196	0	0	1.29606	2.5452	0	0
gene-LM6179_00197_LM6179_00197	1004.33	1101.93	936.494	834.514	1086.93	814.583
gene-LM6179_00198_LM6179_00198	20.8457	15.813	29.1453	16.8498	22.9336	14.2325
gene-LM6179_00200_ychF	6442.84	6346.13	8642.19	6050.11	6464.73	5097.15
gene-LM6179_00201_LM6179_00201	4.97239	4.6471	5.82944	6.46779	4.98498	5.18072
gene-LM6179_00202_LM6179_00202	206.145	170.342	115.927	144.118	147.587	146.078
gene-LM6179_00203_LM6179_00203	4.97171	5.57685	6.47712	3.88125	4.98502	6.47541
gene-LM6179_00204_LM6179_00204	27.7587	41.8819	25.9057	36.3422	16.9522	25.8588
gene-LM6179_00205_LM6179_00205	624.427	675.763	698.801	756.885	629.236	465.4
gene-LM6179_00206_LM6179_00206	12867.1	15832.9	12197	10323.4	12041.1	14631.5
gene-LM6179_00207_LM6179_00207	97.1784	86.5467	69.946	55.7969	71.7967	85.3454
gene-LM6179_00208_LM6179_00208	67.3983	67.0179	50.5157	74.0009	60.8295	77.5665
gene-LM6179_00209_LM6179_00209	1482.75	1285.06	1585.45	2811.32	1306.28	611.706
gene-LM6179_00210_LM6179_00210	247.487	249.629	292.802	323.47	275.11	98.6227
gene-LM6179_00211_LM6179_00211	2438.77	2241.68	3333.47	2645.35	2766.14	1536.35
gene-LM6179_00212_LM6179_00212	1077.22	1161.24	1394.4	1220.64	1433.91	706.158
gene-LM6179_00213_LM6179_00213	1643.62	938.857	2085.45	1604.59	1197.59	603.987
gene-LM6179_00214_LM6179_00214	204.897	263.935	392.518	204.345	299.096	303.1
gene-LM6179_00215_noc	2646.04	3157.34	4018.68	3089.07	3161.02	3522.74
gene-LM6179_00216_LM6179_00216	974.98	828.159	718.896	766.694	766.817	717.768
gene-LM6179_00217_LM6179_00217	569.238	254.977	244.812	365.889	246.301	250.876
gene-LM6179_00218_LM6179_00218	130.083	79.9829	94.5615	104.947	85.7497	116.47
gene-LM6179_00219_LM6179_00219	385.944	167.47	91.9679	232.137	167.52	138.404
gene-LM6179_00220_LM6179_00220	1094.42	609.629	430.034	838.518	547.459	674.894
gene-LM6179_00221_LM6179_00221	696.102	494.158	583.531	718.885	630.216	716.377
gene-LM6179_00222_LM6179_00222	691.432	516.397	675.507	643.332	600.285	710.075
gene-LM6179_00223_rsmG	3082.16	2775.53	3560.17	2775.69	3050.29	3761.19
gene-LM6179_00224_LM6179_00224	41.8069	46.4518	55.7054	41.3523	41.8713	99.7801
gene-LM6179_00225_LM6179_00225	72.5413	79.0275	85.4961	78.9724	102.696	122.99
gene-LM6179_00226_LM6179_00226	591.859	777.139	635.338	484.126	785.786	952.902
gene-LM6179_00227_LM6179_00227	2.98024	3.71945	6.47691	11.6555	6.97944	6.47206
gene-LM6179_00228_LM6179_00228	0	5.57903	3.23846	22.0146	7.97648	5.17781
gene-LM6179_00229_LM6179_00229	1.98683	4.64931	4.53384	9.0654	6.97944	5.17765
gene-LM6179_00230_mnmG	12443	13747	14603.6	10241.9	13619.8	19651.6
gene-LM6179_00231_mnmE	5975.8	5725.82	5414.29	5381.48	5296.09	5511.69
gene-LM6179_00232_LM6179_00232	14.8773	13.9579	12.3054	11.6758	10.9688	14.2259
gene-LM6179_00233_LM6179_00233	194.437	214.001	176.163	204.93	201.424	151.329
gene-LM6179_00234_LM6179_00234	164.767	159.066	199.483	137.402	139.596	129.38
gene-LM6179_00235_LM6179_00235	197.403	170.274	110.102	154.354	136.61	91.8293
gene-LM6179_00236_LM6179_00236	44.615	66.0784	30.4393	37.6376	45.8706	24.5668
gene-LM6179_00237_LM6179_00237	120.956	96.7909	97.7943	101.232	101.713	89.2162
gene-LM6179_00238_LM6179_00238	59.4797	76.3199	47.9255	45.4304	81.7699	50.4232
gene-LM6179_00239_LM6179_00239	44.6147	31.6433	49.8686	40.2335	40.8847	43.9614
gene-LM6179_00240_LM6179_00240	2182.34	2031.09	1839.28	2382.52	1904.67	1383.21
gene-LM6179_00241_LM6179_00241	124.868	160.108	240.92	151.92	189.471	302.486
gene-LM6179_00242_LM6179_00242	407.634	337.416	303.776	395.935	270.19	260.295
gene-LM6179_00243_LM6179_00243	2145.42	1897.69	1433.24	1441.96	1512.73	1362.78
gene-LM6179_00244_LM6179_00244	1898.62	1643.58	1198.79	1604.13	1495.78	1278.77
gene-LM6179_00245_serC	2142.67	1561.63	1351.64	1341.86	1488.79	1684.83
gene-LM6179_00246_LM6179_00246	796.154	828.296	492.21	539.886	677.088	512.032
gene-LM6179_00247_LM6179_00247	269.148	250.16	252.597	209.856	279.182	190.252
gene-LM6179_00248_LM6179_00248	493.929	240.79	316.725	375.4	330.019	217.511
gene-LM6179_00249_LM6179_00249	1055.81	1003.82	1215.02	792.238	961.236	905.527
gene-LM6179_00250_LM6179_00250	184.936	198.914	200.143	170.787	190.429	95.8326
gene-LM6179_00251_pgmB	555.592	420.539	451.419	509.672	447.718	391.925
gene-LM6179_00252_LM6179_00252	1624.07	1032.1	953.982	1034.33	893.476	858.568
gene-LM6179_00253_LM6179_00253	110.012	102.391	116.574	81.7953	119.665	111.175
gene-LM6179_00254_LM6179_00254	32.7218	34.4333	27.2012	40.2277	24.9295	36.2062
gene-LM6179_00255_LM6179_00255	65.4628	60.483	31.0874	33.7286	48.8609	43.9718
gene-LM6179_00256_LM6179_00256	69.4086	36.2949	31.7347	25.9539	25.9267	34.9128
gene-LM6179_00257_LM6179_00257	19.8355	24.1942	9.06713	15.5685	27.9206	19.3984
gene-LM6179_00258_LM6179_00258	7.93387	8.37505	3.23826	10.3795	3.98867	5.17279
gene-LM6179_00259_LM6179_00259	36.6812	47.4661	41.4491	31.1504	54.8455	33.6165
gene-LM6179_00260_LM6179_00260	45.5958	36.3004	40.1536	42.8398	38.8908	71.1051
gene-LM6179_00262_LM6179_00262	862.671	1122.34	1375.6	891.492	1230.52	1918.93
gene-LM6179_00263_LM6179_00263	1296.41	1693.14	2062.72	2495.3	1647.38	1255.27
gene-LM6179_00264_LM6179_00264	150.863	244.651	261.659	229.449	223.355	141.02
gene-LM6179_00265_LM6179_00265	1630.73	1627.85	1413.15	1195.48	1563.6	1795.84
gene-LM6179_00266_rhaM	16.9044	10.2241	14.2497	15.5244	13.958	14.2462
gene-LM6179_00267_rhaD	65.46	18.6105	22.0202	19.4597	27.9206	23.2786
gene-LM6179_00268_rhaA	19.828	31.6438	29.7916	35.0435	24.9297	27.1521
gene-LM6179_00269_rhaB	21.8087	11.1689	6.47641	16.8746	12.9635	6.46443
gene-LM6179_00270_LM6179_00270	6.93978	1.8614	1.94293	5.19165	1.99438	1.29295
gene-LM6179_00271_LM6179_00271	89.2458	101.436	106.862	172.58	118.664	140.949
gene-LM6179_00272_LM6179_00272	72.482	68.8254	75.1308	60.9015	89.7385	41.4094
gene-LM6179_00273_jag	3381.56	3756.75	4589.99	4465.89	4168.03	1812.28
gene-LM6179_00274_yidC	3386.85	4105.59	4331.5	3562.66	4369.59	2357.53
gene-LM6179_00275_rnpA	301.107	437.899	588.11	656.353	515.471	390.986
gene-LM6179_00276_rpmH	1985.02	2786.1	2448.35	978.4	2741.68	1533.26
gene-LM6179_00277_LM6179_00277	53.614	60.4562	90.0272	229.366	84.7534	19.4101
gene-LM6179_00279_dnaA	8313.46	10454.8	12119.3	9821.82	11483.7	16626.9
gene-LM6179_00281_dnaN	5082.31	6576.1	6069.08	8684.87	5952.19	7577.05
gene-LM6179_00282_LM6179_00282	546.237	698.039	301.801	437.416	461.7	502.947
gene-LM6179_00283_yaaA	515.488	393.617	676.276	601.103	391.754	495.473
gene-LM6179_00284_recF	5180.6	5874.31	6273.1	5969.72	5741.78	6962.96
gene-LM6179_00285_gyrB	11341.7	13304	13856.2	12223.2	12843	17179.7
gene-LM6179_00286_gyrA	26250.7	25928.8	28959	26287.7	25775.9	33889.3
gene-LM6179_00287_cls	5266.66	6088.97	4301.63	5096.27	4991.97	5720.94
gene-LM6179_00288_speG	490.349	516.259	646.377	732.349	631.173	874.629
gene-LM6179_00289_mvk	2128.04	3208.72	1970.8	1764.71	2535.82	2407.8
gene-LM6179_00290_mvaD	4358.21	4323.59	4352.85	3790.24	4246.97	5217.74
gene-LM6179_00291_LM6179_00291	4261.59	4403.82	4497.26	4497.92	4316.8	5327.36
gene-LM6179_00292_qoxA	8663.78	8564.83	10590.3	9156.98	9308.7	11528.7
gene-LM6179_00293_qoxB	26198.8	30323.9	18735.5	20829.6	24315.9	24183.8
gene-LM6179_00294_qoxC	10522	9632.73	4885.33	8814.81	7201.31	6166.51
gene-LM6179_00295_qoxD	2222.8	3583.52	2941.24	1719.85	3329.05	3403.01
gene-LM6179_00296_LM6179_00296	13.881	10.2373	17.4864	19.4666	21.938	16.8093
gene-LM6179_00297_LM6179_00297	721.676	826.494	875.611	649.017	766.843	985.184
gene-LM6179_00298_LM6179_00298	164.642	49.3179	54.4029	128.434	64.8156	27.1584
gene-LM6179_00299_LM6179_00299	206.327	211.216	221.499	262.018	235.328	221.164
gene-LM6179_00300_LM6179_00300	17.88	26.037	61.5305	15.542	37.8886	32.3589
gene-LM6179_00301_LM6179_00301	8.93479	4.65068	5.82908	14.2559	7.97684	10.3515
gene-LM6179_00302_LM6179_00302	18.8451	9.30514	10.3625	3.89183	6.98013	15.5193
gene-LM6179_00303_LM6179_00303	16.8608	6.51371	6.47653	11.676	5.98298	2.5865
gene-LM6179_00304_LM6179_00304	65.474	15.8174	20.7251	40.2074	11.9658	10.3473
gene-LM6179_00305_LM6179_00305	14.8827	3.7215	9.06727	3.8904	6.97998	7.76113
gene-LM6179_00306_LM6179_00306	425.206	225.254	264.236	338.845	271.24	283.119
gene-LM6179_00307_LM6179_00307	122.976	132.139	100.386	83.0351	123.649	69.8329
gene-LM6179_00308_LM6179_00308	843.917	639.573	496.79	429.678	585.254	265.443
gene-LM6179_003085_LM6179_003085	0	0	0	0	0	0
gene-LM6179_00309_LM6179_00309	848.02	899.811	900.239	875.67	913.4	1233.78
gene-LM6179_003090_LM6179_003090	0	0	0	0	0	0
gene-LM6179_003095_LM6179_003095	0	0	0	0	0	0
gene-LM6179_00310_LM6179_00310	707.966	879.453	1018.1	650.147	904.442	1231
gene-LM6179_003100_LM6179_003100	0	1.86197	0	0	0.997232	0
gene-LM6179_003105_LM6179_003105	0	0	0	0	0	0
gene-LM6179_00311_LM6179_00311	33.7156	22.3345	22.6677	41.5224	28.9181	23.2763
gene-LM6179_003110_LM6179_003110	0	0	0	0	0	0
gene-LM6179_003115_LM6179_003115	0	0	0	0	0	0
gene-LM6179_00312_LM6179_00312	89.1955	77.2599	82.8973	74.0083	60.8298	127.978
gene-LM6179_003120_LM6179_003120	97.2771	66.9737	75.13	86.8437	82.7604	89.275
gene-LM6179_003125_LM6179_003125	59.5823	48.3609	22.6689	53.1191	29.9126	33.6476
gene-LM6179_00313_LM6179_00313	38.6627	46.536	40.8015	50.6211	48.8624	68.5248
gene-LM6179_003130_LM6179_003130	0	0	0	0	0	0
gene-LM6179_003135_LM6179_003135	16.9935	11.1275	6.47829	23.1551	3.98666	15.5865
gene-LM6179_00314_LM6179_00314	109.068	82.8278	84.194	90.8414	80.7717	112.495
gene-LM6179_003140_LM6179_003140	0	0	0	0	0	0
gene-LM6179_003145_LM6179_003145	18.9505	19.4924	8.42115	6.44739	15.9489	12.9728
gene-LM6179_00315_ptcA	79.3261	56.7683	61.5265	40.2274	59.8307	65.9472
gene-LM6179_003150_prli42	0	0.833313	0	0	0	0
gene-LM6179_003155_ssrS	462.41	294.068	495.575	929.664	273.102	379.085
gene-LM6179_00316_LM6179_00316	208.18	176.838	88.7269	203.786	149.579	148.684
gene-LM6179_003160_LM6179_003160	0	0.923657	1.29601	0	0	0
gene-LM6179_003165_LM6179_003165	16.8926	10.2272	34.328	25.8935	27.9173	36.249
gene-LM6179_00317_aguA	208.218	134.945	110.747	198.555	138.608	151.286
gene-LM6179_003170_LM6179_003170	0	0	0	0	0	0
gene-LM6179_003175_LM6179_003175	2.41505	0.816352	0.674664	2.82704	0	0
gene-LM6179_00318_arcC	266.757	181.465	158.026	225.772	174.505	218.541
gene-LM6179_003180_LM6179_003180	0	0	0	0	0	0
gene-LM6179_003185_LM6179_003185	0	0	0	0	0	0
gene-LM6179_00319_aguA	482.863	389.015	402.188	576.206	436.766	395.667
gene-LM6179_003190_LM6179_003190	0	0	0	0	0	0
gene-LM6179_003195_LM6179_003195	0	0	0	0	0	0
gene-LM6179_00320_LM6179_00320	146.799	149.81	184.582	186.8	205.415	159.077
gene-LM6179_003200_LM6179_003200	0	0	0	0	0	0
gene-LM6179_003205_LM6179_003205	0	0	0	0	0	0
gene-LM6179_00321_LM6179_00321	423.642	512.647	441.057	513.559	492.589	278.1
gene-LM6179_003210_LM6179_003210	0	0	0	0	0	0
gene-LM6179_003215_LM6179_003215	5.312	0.899417	1.38898	1.0167	2.13878	0
gene-LM6179_00322_arcA	408.464	123.782	128.233	450.365	179.494	85.3359
gene-LM6179_003220_LM6179_003220	0	0	0	0	0	0
gene-LM6179_003225_LM6179_003225	0	0	0	0	0	0
gene-LM6179_00323_rpsF	5948.68	7260.63	11888.9	10014.2	8728.54	4290.32
gene-LM6179_003230_LM6179_003230	0	0	0	0	0	0
gene-LM6179_003235_LM6179_003235	0	0	0	0	0	0
gene-LM6179_00324_ssb	27832.6	19597.1	41005.9	50879.9	21935.6	14498
gene-LM6179_003240_LM6179_003240	0	0	0	0	0	0
gene-LM6179_003245_LM6179_003245	6.93499	3.72395	2.59051	2.59777	3.98893	2.58492
gene-LM6179_00325_rpsR	776.102	567.418	1552.02	1081.88	877.255	421.355
gene-LM6179_003250_LM6179_003250	0	0.930987	0	0	0	0
gene-LM6179_003255_LM6179_003255	0	0	1.29525	2.59777	0.997232	0
gene-LM6179_00326_LM6179_00326	2003.39	2416.09	2178.09	2249.74	2339.28	1532.9
gene-LM6179_003260_LM6179_003260	0	0	0	0	0	0
gene-LM6179_003265_LM6179_003265	0	0	0	0	0	0
gene-LM6179_00327_LM6179_00327	11473.5	10989.2	10414.4	11938.6	11778.2	5976.32
gene-LM6179_003270_LM6179_003270	0	0	0	0	0	0
gene-LM6179_003275_LM6179_003275	0	0	0	0	0	0
gene-LM6179_00328_LM6179_00328	1683.78	1913.04	1585.4	2158.8	1860.38	982.394
gene-LM6179_003280_rnpB	10756.8	8491.1	17007.1	10052.4	8863.83	6068.55
gene-LM6179_003285_LM6179_003285	12.1171	45.234	42.1219	36.9053	41.8315	33.9585
gene-LM6179_00329_LM6179_00329	8203.68	11835.8	6455.7	10719.6	9580.01	5263.57
gene-LM6179_003290_LM6179_003290	278.171	502.113	191.717	406.623	375.891	139.801
gene-LM6179_003295_rpmF	5013.92	2460.47	7156.24	2996.75	3626.54	3344.52
gene-LM6179_00330_LM6179_00330	4338.92	6786.76	5911.81	6283.08	6690.9	4736.34
gene-LM6179_003300_LM6179_003300	0	0	0	0	0	0
gene-LM6179_003305_LM6179_003305	15.9771	2.78317	17.4908	11.5906	5.9804	0
gene-LM6179_00331_pdeA	14999.9	12508.2	8585.72	9509.89	10936.4	8722.3
gene-LM6179_003310_LM6179_003310	0	0	0	0	0	0
gene-LM6179_003315_LM6179_003315	0	0	0	0	0	0
gene-LM6179_00332_rplI	1431.9	774.719	1110.77	1933.1	885.415	1022.35
gene-LM6179_003320_LM6179_003320	0.990713	18.6197	11.6573	44.1621	16.9529	2.58492
gene-LM6179_003325_LM6179_003325	0	0	0	0	0	0
gene-LM6179_00333_dnaB	17917.7	12865.4	9411.54	12197.1	11325.1	9530.11
gene-LM6179_003330_LM6179_003330	0	0	0	0	0	0
gene-LM6179_003335_LM6179_003335	275.32	329.094	1866.03	441.364	545.375	444.112
gene-LM6179_00334_LM6179_00334	3000.92	3070.4	5078.17	3776.98	3216.94	3025.49
gene-LM6179_003340_LM6179_003340	0	8.37888	0	0	0	0
gene-LM6179_003345_LM6179_003345	0	0	0	0	0	0
gene-LM6179_003350_LM6179_003350	0	0	0	0	0	0
gene-LM6179_003355_LM6179_003355	0	0	0	0	0	0
gene-LM6179_00336_LM6179_00336	73.6125	51.1115	108.17	60.7784	62.8096	33.68
gene-LM6179_003360_LM6179_003360	0	0	0	0	0	0
gene-LM6179_003365_LM6179_003365	0	0	0	0	0	0
gene-LM6179_00337_esaA	48.5576	47.4749	33.6769	54.5378	54.8469	80.144
gene-LM6179_003370_LM6179_003370	0.990713	18.6197	11.6573	44.1621	16.9529	2.58492
gene-LM6179_003375_LM6179_003375	0	0	0	0	0	0
gene-LM6179_00338_essA	11.9115	12.0925	11.6581	3.88852	5.98268	3.88152
gene-LM6179_003380_LM6179_003380	0	0	0	0	0	0
gene-LM6179_003385_LM6179_003385	0	0	0	0	0	0
gene-LM6179_00339_LM6179_00339	3.98341	2.78655	1.94324	5.16651	4.98454	1.29617
gene-LM6179_003390_LM6179_003390	0	0.930987	0	0	0	0
gene-LM6179_003395_LM6179_003395	0	0	0	0	0	0
gene-LM6179_00340_essB	33.709	32.5739	24.6105	20.7656	23.9325	37.4966
gene-LM6179_003400_LM6179_003400	2.01315	0	0.657996	0	1.0132	0
gene-LM6179_003405_LM6179_003405	0	0	0	0	0	0
gene-LM6179_00341_essC	201.152	247.622	192.346	216.871	219.389	317.977
gene-LM6179_003410_LM6179_003410	0	0	0	0	0	0
gene-LM6179_003415_LM6179_003415	0	0	0	0	0	0
gene-LM6179_00342_LM6179_00342	12.914	20.4572	13.6015	11.6559	16.9501	19.4159
gene-LM6179_003420_LM6179_003420	3.02215	1.84822	0.647985	1.27579	0	0
gene-LM6179_003425_LM6179_003425	5.01612	1.85162	2.59162	0	0	0
gene-LM6179_00343_LM6179_00343	15.9143	16.7283	15.5453	12.9332	12.9608	16.8389
gene-LM6179_003430_LM6179_003430	2.00645	0	1.29581	1.28143	0	0
gene-LM6179_003435_ssrA	159979	55110.1	111224	112101	56795.9	45289.4
gene-LM6179_00344_LM6179_00344	17.8567	10.2348	11.0102	45.3952	8.97435	23.2815
gene-LM6179_003440_LM6179_003440	33.6928	35.3735	35.6198	67.5234	39.8887	52.9983
gene-LM6179_003445_LM6179_003445	4.98261	12.0714	23.3194	21.9418	21.931	18.1531
gene-LM6179_00345_LM6179_00345	4.97048	9.29577	12.9541	7.76456	16.9493	18.1287
gene-LM6179_003450_LM6179_003450	0.999615	0.927293	1.29566	9.00474	2.99	3.89662
gene-LM6179_003455_LM6179_003455	0	0	0	0	0	0
gene-LM6179_00346_LM6179_00346	1324.52	924.183	933.254	780.038	882.512	972.306
gene-LM6179_003460_LM6179_003460	217.302	277.968	79.6876	309.43	200.306	127.414
gene-LM6179_003465_LM6179_003465	610.516	883.647	852.987	951.303	975.171	601.664
gene-LM6179_00347_LM6179_00347	20.8788	28.8152	25.2607	56.9318	18.9432	23.31
gene-LM6179_003470_LM6179_003470	239.458	131.785	126.967	118.587	140.547	182.952
gene-LM6179_003475_LM6179_003475	117.732	67.2365	51.8495	87.3358	77.6591	87.7528
gene-LM6179_00348_LM6179_00348	43.6571	83.7328	61.5279	190.624	83.7597	43.9803
gene-LM6179_003480_LM6179_003480	0	0	0	0	0	0
gene-LM6179_003485_LM6179_003485	0	0	0	0	0	0
gene-LM6179_003490_rrf	844.034	854.436	328.71	200.552	696.149	198.094
gene-LM6179_003495_LM6179_003495	504199	309879	309098	384719	353234	134831
gene-LM6179_00350_LM6179_00350	54.6602	76.2347	125.006	80.2578	76.7719	106.166
gene-LM6179_003500_LM6179_003500	0	0	0	0	0	0
gene-LM6179_003505_LM6179_003505	0	0	0	0	0	0
gene-LM6179_00351_LM6179_00351	17.8961	46.4761	22.0221	47.8745	37.8864	20.72
gene-LM6179_003510_LM6179_003510	214935	159032	156391	165192	165084	71124
gene-LM6179_003515_LM6179_003515	600.893	608.631	760.986	617.688	609.276	541.801
gene-LM6179_00352_LM6179_00352	35.7166	31.6335	33.0307	42.7969	38.8886	50.4458
gene-LM6179_003520_LM6179_003520	3743.05	4612.81	4650.06	3729.41	4767.6	5489.5
gene-LM6179_003525_LM6179_003525	476.052	522.035	455.947	522.843	430.776	464.268
gene-LM6179_00353_LM6179_00353	65.4451	56.7678	61.5266	68.7747	58.8335	56.8962
gene-LM6179_003530_LM6179_003530	434.014	396.165	274.618	297.944	373.904	314.499
gene-LM6179_003535_LM6179_003535	294.14	364.456	332.917	436.29	335.007	491.96
gene-LM6179_00354_LM6179_00354	64.5092	41.8618	47.9275	54.4497	38.8878	41.3989
gene-LM6179_003540_rpmJ	914.802	3257.63	1791.35	3240.43	2806.29	2308.15
gene-LM6179_003545_LM6179_003545	0	1.79883	0	1.0167	1.06939	0
gene-LM6179_00355_LM6179_00355	35.7459	22.3214	31.0886	71.2648	47.8604	46.5865
gene-LM6179_003550_ffs	14685.2	5306.65	4631.96	13630.8	4753.39	3386.05
gene-LM6179_003555_LM6179_003555	4.00996	6.48277	15.5493	15.3892	10.9612	9.10651
gene-LM6179_00356_LM6179_00356	58.5955	59.5183	36.2703	72.5445	58.8277	15.5306
gene-LM6179_003560_LM6179_003560	19.8896	17.659	42.1015	20.6969	20.9369	38.8554
gene-LM6179_003565_LM6179_003565	0	0	0	0	0	0
gene-LM6179_003570_LM6179_003570	160.608	124.714	110.099	97.3425	111.685	144.811
gene-LM6179_003575_LM6179_003575	26.8676	43.6707	29.1478	33.61	44.863	15.5475
gene-LM6179_003580_LM6179_003580	32.7368	45.5916	20.7251	67.4452	36.8946	16.8143
gene-LM6179_003585_LM6179_003585	3.00075	3.70812	2.59137	15.4262	8.96961	3.89799
gene-LM6179_00359_LM6179_00359	5.95314	5.58222	3.23831	7.78072	7.97712	9.05469
gene-LM6179_003590_LM6179_003590	87.4006	92.0656	84.8468	97.1531	95.7194	88.0089
gene-LM6179_003595_LM6179_003595	0	0	0	0	0	0
gene-LM6179_00360_LM6179_00360	3.9775	7.43569	11.0111	2.5874	2.99101	2.59021
gene-LM6179_003600_LM6179_003600	214935	159032	156391	165192	165084	71124
gene-LM6179_003605_LM6179_003605	504199	309879	309098	384719	353234	134831
gene-LM6179_00361_LM6179_00361	81.3143	93.0601	72.5367	99.9129	70.7994	75.0014
gene-LM6179_003610_rrf	844.034	854.436	328.71	200.552	696.149	198.094
gene-LM6179_003615_LM6179_003615	0	0	0	0	0	0
gene-LM6179_00362_LM6179_00362	12.9227	6.50716	5.82935	11.6474	10.9672	7.76925
gene-LM6179_003620_LM6179_003620	0	0	0	0	0	0
gene-LM6179_003625_LM6179_003625	0	0	0	0	0	0
gene-LM6179_00363_LM6179_00363	5.95823	6.51012	5.18146	9.06911	4.98543	0
gene-LM6179_003630_LM6179_003630	0	0	1.29525	2.59777	0.997232	0
gene-LM6179_003635_LM6179_003635	0	0	0	0	0	0
gene-LM6179_00364_LM6179_00364	7.93746	6.51262	1.94299	7.78079	5.98284	2.58704
gene-LM6179_003640_LM6179_003640	6.93499	3.72395	2.59051	2.59777	3.98893	2.58492
gene-LM6179_003645_LM6179_003645	0	0	0	0	0	0
gene-LM6179_00365_LM6179_00365	44.6668	144.181	18.1348	90.7349	70.7951	34.9332
gene-LM6179_003650_LM6179_003650	0	0	0	0	0	0
gene-LM6179_003655_LM6179_003655	0	0	0	0	0	0
gene-LM6179_003660_rpmG	200.102	128.556	401.729	153.394	208.221	246.286
gene-LM6179_003665_inlD	171.48	88.424	83.5454	163.57	99.7201	108.597
gene-LM6179_00367_LM6179_00367	1173.41	1097.05	928.737	840.588	1061.97	1090.26
gene-LM6179_003670_LM6179_003670	1.98885	0.929441	0	10.349	0	0
gene-LM6179_003675_LM6179_003675	6.9465	11.1636	1.943	10.3724	6.97991	3.88094
gene-LM6179_00368_LM6179_00368	1791.73	2092.07	1383.37	1580.59	1777.97	1493.49
gene-LM6179_003680_inlA	4606.45	1458.63	1696.16	4244.44	1810.93	2727.62
gene-LM6179_003685_LM6179_003685	37.8083	23.2305	16.8409	12.9289	20.9363	23.3194
gene-LM6179_00369_LM6179_00369	302.618	386.104	191.06	341.055	277.205	137.114
gene-LM6179_003690_LM6179_003690	15.8984	12.0869	18.7832	14.2419	16.9498	25.8917
gene-LM6179_003695_LM6179_003695	0.991573	0.930628	1.29529	7.78598	0.997178	1.29308
gene-LM6179_00370_LM6179_00370	2242.11	1590.39	1839.97	1702.4	1473.82	1462.53
gene-LM6179_003700_LM6179_003700	0.992557	0.930218	3.88602	1.29627	3.98847	0
gene-LM6179_003705_LM6179_003705	2008.62	1894.47	2967.56	1755.09	2182.78	1536.47
gene-LM6179_00371_LM6179_00371	485.733	573.339	476.016	464.706	532.503	548.18
gene-LM6179_003710_LM6179_003710	28.815	18.5955	18.7832	14.2424	16.9498	23.3021
gene-LM6179_003715_mobP2	64.4382	58.6352	61.526	75.2822	64.8175	85.333
gene-LM6179_00372_LM6179_00372	56.7636	74.3079	51.172	58.1233	76.7619	79.0664
gene-LM6179_003720_LM6179_003720	6.95127	9.30018	15.5444	11.6603	15.9534	19.4121
gene-LM6179_003725_LM6179_003725	3.98512	0	1.29551	3.87309	0.996881	0
gene-LM6179_00373_LM6179_00373	13.9906	6.49188	9.06952	16.7283	10.9635	10.3893
gene-LM6179_003730_LM6179_003730	7.93351	5.58348	12.953	16.8675	15.9547	12.9316
gene-LM6179_003735_LM6179_003735	1.98467	0.930311	1.29533	9.07609	2.99139	2.58726
gene-LM6179_00374_LM6179_00374	6.98694	10.2069	5.83018	18.0382	2.99028	5.19124
gene-LM6179_003740_LM6179_003740	8.92406	13.0289	7.12412	5.19072	10.969	6.46536
gene-LM6179_003745_LM6179_003745	71.3614	52.1255	68.0019	38.9487	86.7569	76.2729
gene-LM6179_00375_LM6179_00375	56.6685	47.4066	43.3965	55.6407	47.8567	40.144
gene-LM6179_003750_LM6179_003750	2.976	9.30451	8.41955	7.78235	9.97152	7.76033
gene-LM6179_003755_LM6179_003755	0.993858	4.64838	3.23851	9.06101	0.997035	2.58947
gene-LM6179_00376_LM6179_00376	151.035	112.501	243.534	173.493	164.513	160.528
gene-LM6179_003760_LM6179_003760	92.1692	133.11	106.212	110.363	113.682	99.5389
gene-LM6179_003765_LM6179_003765	32.7047	46.5423	42.7439	31.1617	46.8689	53.0008
gene-LM6179_00377_LM6179_00377	593.978	476.472	474.726	441.184	502.577	526.297
gene-LM6179_003770_LM6179_003770	6.9404	6.51465	16.8388	12.9779	15.9549	12.9302
gene-LM6179_003775_LM6179_003775	13.8755	18.6165	23.3149	32.4582	21.9386	28.4403
gene-LM6179_003780_LM6179_003780	0	1.85833	1.29546	9.04883	0	0
gene-LM6179_003785_LM6179_003785	2.97718	2.79086	0	5.18599	0.997127	3.88103
gene-LM6179_00379_LM6179_00379	2.97619	0	2.59064	2.59393	1.9943	0
gene-LM6179_003790_LM6179_003790	2.97611	1.86087	1.29532	0	0.997149	2.58683
gene-LM6179_003795_LM6179_003795	3.97956	0.929248	1.29545	0	0.996969	2.59095
gene-LM6179_00380_LM6179_00380	74.3139	89.3692	82.249	107.791	65.8167	135.719
gene-LM6179_003800_LM6179_003800	0.999615	0	1.29566	1.28639	0.996665	0
gene-LM6179_003805_LM6179_003805	20.8463	39.9972	38.8604	15.5531	42.8757	37.5225
gene-LM6179_00381_LM6179_00381	79.2861	74.4669	77.7163	96.0794	73.7935	131.857
gene-LM6179_003810_LM6179_003810	20.836	30.7022	27.8495	25.9357	27.9199	29.7511
gene-LM6179_003815_LM6179_003815	1.99627	1.85581	5.83018	3.86534	3.98705	1.29781
gene-LM6179_00382_LM6179_00382	4.98083	7.42975	4.53428	0	3.98755	6.48198
gene-LM6179_003820_LM6179_003820	6.97317	6.50103	4.53428	2.58238	2.99066	5.18559
gene-LM6179_003825_LM6179_003825	31.8011	73.4468	71.247	51.7813	87.7395	60.85
gene-LM6179_00383_LM6179_00383	33.7134	46.5315	36.9159	57.0974	47.8646	74.9986
gene-LM6179_003830_LM6179_003830	100.182	142.365	129.531	101.182	137.608	125.452
gene-LM6179_003835_LM6179_003835	157.701	259.615	182.638	186.811	235.33	240.548
gene-LM6179_00384_LM6179_00384	108.05	88.4211	97.7937	84.3746	95.7309	111.187
gene-LM6179_003840_LM6179_003840	161.598	251.289	271.363	258.284	271.235	329.704
gene-LM6179_003845_LM6179_003845	55.6343	45.5621	57.6446	41.4393	67.8	91.9061
gene-LM6179_00385_LM6179_00385	76.3647	53.9722	51.1645	70.0603	62.8215	73.7129
gene-LM6179_003850_LM6179_003850	1.99812	12.9853	4.53472	2.57432	7.97361	6.49238
gene-LM6179_003855_LM6179_003855	1213.59	1755.81	2756.54	1594.72	2194.58	2530.16
gene-LM6179_00386_atpD	109.048	93.0724	78.3647	72.6875	93.7361	96.9685
gene-LM6179_003860_LM6179_003860	8224.2	9715	8927.67	8095.07	9267.05	9258.62
gene-LM6179_003865_cadC	399.488	353.294	505.853	523.011	468.61	402.638
gene-LM6179_00387_LM6179_00387	14.9135	19.52	28.4992	27.172	10.9671	11.655
gene-LM6179_003870_LM6179_003870	1175.07	2004.71	1844.56	1676.25	2016.18	2040.2
gene-LM6179_003875_LM6179_003875	9828.71	10517.9	9777.97	10864.4	10651.2	14835.9
gene-LM6179_00388_LM6179_00388	79.3951	55.8161	33.0311	68.7111	43.8735	36.2238
gene-LM6179_003880_LM6179_003880	10958	7392.19	11239.1	7791.51	8533.04	8293.52
gene-LM6179_003885_LM6179_003885	1966.61	2479.95	2060.18	3370.74	2466.99	2486.82
gene-LM6179_00389_LM6179_00389	76.3999	44.6575	80.3102	62.2447	52.8484	28.4579
gene-LM6179_003890_LM6179_003890	931.469	2041.35	1866.04	1336.8	1962.13	2146.95
gene-LM6179_003895_LM6179_003895	5737.17	4339.88	4605.39	4096.25	4519.26	5326.95
gene-LM6179_00390_LM6179_00390	575.148	332.225	473.431	481.4	338.042	584.493
gene-LM6179_003900_LM6179_003900	1246.39	925.926	1642.57	1199.84	1259.25	1236.52
gene-LM6179_003905_LM6179_003905	273.772	343.347	477.322	534.429	415.814	371.188
gene-LM6179_00391_LM6179_00391	343.177	321.959	288.206	229.619	290.174	367.29
gene-LM6179_003910_LM6179_003910	237.926	333.197	505.161	371.219	394.888	636.119
gene-LM6179_003915_LM6179_003915	61574.7	55004.1	53631.4	53301.3	54207.2	53602.4
gene-LM6179_00392_LM6179_00392	669.395	397.356	490.919	406.114	406.846	634.946
gene-LM6179_003920_LM6179_003920	2.9892	6.50036	3.2388	6.45432	6.97811	5.18625
gene-LM6179_003925_LM6179_003925	3.98892	1.85656	2.59111	2.57941	1.99364	6.48581
gene-LM6179_00393_LM6179_00393	861.313	830.356	728.005	707.08	768.734	603.205
gene-LM6179_003930_LM6179_003930	62.7975	45.4946	101.7	51.6129	59.8109	90.779
gene-LM6179_003935_LM6179_003935	584.451	519.127	698.83	630.179	572.355	481.215
gene-LM6179_00394_LM6179_00394	506.868	514.111	765.583	557.899	644.085	308.146
gene-LM6179_003940_LM6179_003940	3518.17	5314.24	3672.09	6690.8	4642.02	2824.53
gene-LM6179_003945_LM6179_003945	116.527	252.635	187.199	183.391	250.222	216.473
gene-LM6179_00395_LM6179_00395	12.9319	9.29301	27.852	18.1042	14.9547	9.0677
gene-LM6179_003950_LM6179_003950	51.665	11.1576	18.1354	5.17942	14.9558	45.308
gene-LM6179_003955_LM6179_003955	79.3702	37.2159	31.0877	20.75	21.9372	72.435
gene-LM6179_00396_LM6179_00396	66.6533	100.362	128.249	107.325	85.7397	59.5898
gene-LM6179_003960_LM6179_003960	35.7907	7.43633	19.4313	18.1156	5.98209	29.7843
gene-LM6179_003965_LM6179_003965	85.6903	95.6481	204.692	121.341	153.518	129.656
gene-LM6179_00397_LM6179_00397	550.675	467.043	320.593	460.351	403.841	232.837
gene-LM6179_003970_LM6179_003970	770.037	619.455	566.785	564.249	614.083	427.811
gene-LM6179_003975_LM6179_003975	1247.44	1759.79	2216.44	934.461	1868.43	1591.33
gene-LM6179_00398_LM6179_00398	1653.38	1451.38	994.861	974.96	1251.3	491.933
gene-LM6179_003980_LM6179_003980	79.5832	7.39287	11.6637	11.4821	5.97689	28.6971
gene-LM6179_003985_LM6179_003985	2775.57	831.961	675.498	674.744	545.455	2054.77
gene-LM6179_00399_chiB	168.484	87.4983	73.8305	132.433	72.7963	78.8562
gene-LM6179_003990_LM6179_003990	151.355	141.191	141.856	80.0894	100.688	313.656
gene-LM6179_003995_LM6179_003995	3936.64	3997.42	5512.63	4112.97	4525.4	3964.27
gene-LM6179_00400_LM6179_00400	386.766	258.699	321.235	324.368	280.205	231.479
gene-LM6179_004000_LM6179_004000	417.211	340.337	601.704	540.07	395.835	375.368
gene-LM6179_004005_LM6179_004005	247.52	261.216	454.689	305.42	347.961	271.924
gene-LM6179_00401_LM6179_00401	94.1629	115.418	71.2402	90.8746	69.8042	117.645
gene-LM6179_004010_LM6179_004010	0	0	0	0	0	0
gene-LM6179_00402_LM6179_00402	71.3664	60.5009	65.4115	54.5241	51.8545	67.2261
gene-LM6179_00403_LM6179_00403	523.67	481.086	547.267	656.454	483.625	620.758
gene-LM6179_00404_LM6179_00404	1278.04	914.838	719.534	973.326	788.772	787.454
gene-LM6179_00405_LM6179_00405	378.953	376.828	417.74	373.543	351.994	397.076
gene-LM6179_00406_LM6179_00406	65.4753	66.9909	77.0714	84.3041	71.7947	54.3239
gene-LM6179_00407_LM6179_00407	267.106	350.629	408.039	400.371	339.011	348.109
gene-LM6179_00408_LM6179_00408	231.615	228.68	416.475	350.715	250.253	331.488
gene-LM6179_00409_lmaD	40.718	26.0395	25.2597	36.2731	21.9358	37.5318
gene-LM6179_00410_lmaC	49.6606	39.9877	30.4413	34.9742	37.8889	28.4738
gene-LM6179_00411_lmaB	45.6983	74.388	53.7584	53.0957	58.8266	45.3051
gene-LM6179_00412_lmaA	69.4846	79.0657	55.0522	50.55	77.7747	102.214
gene-LM6179_00413_LM6179_00413	30.8322	40.8924	11.0112	40.0955	33.8976	34.972
gene-LM6179_00414_LM6179_00414	99.3309	93.9204	62.1781	104.912	67.8007	132.022
gene-LM6179_00415_LM6179_00415	383.581	407.69	205.949	223.298	277.223	360.687
gene-LM6179_00416_LM6179_00416	107.117	179.591	102.977	128.434	142.594	206.922
gene-LM6179_00417_LM6179_00417	104.106	141.461	98.4421	127.183	116.671	149.99
gene-LM6179_00418_LM6179_00418	80.5662	78.9948	65.4197	77.5994	72.7799	124.349
gene-LM6179_00419_LM6179_00419	127.025	120.938	93.9117	116.686	96.7214	204.399
gene-LM6179_00420_LM6179_00420	177.712	154.399	130.831	104.97	173.496	213.505
gene-LM6179_00421_LM6179_00421	102.231	83.7206	60.881	79.0745	73.7868	99.6206
gene-LM6179_00422_LM6179_00422	77.4669	73.4672	25.9074	49.2255	59.8247	59.5347
gene-LM6179_00423_LM6179_00423	164.669	186.092	126.293	146.571	142.593	205.647
gene-LM6179_00424_LM6179_00424	3781.92	3646.1	4861.15	3625.08	3993.83	6329.13
gene-LM6179_00425_LM6179_00425	888.778	737.867	982.494	827.577	790.744	479.831
gene-LM6179_00426_LM6179_00426	5006.96	4627.69	4833.34	3767.02	4167.28	5722.24
gene-LM6179_00427_LM6179_00427	98.6557	18.5714	6.47762	104.546	25.9185	5.18661
gene-LM6179_00428_LM6179_00428	464.709	52.0331	31.091	314.124	55.8296	31.095
gene-LM6179_00429_LM6179_00429	12936.9	15971.9	30538.8	15525.4	13249.8	31484.8
gene-LM6179_00430_LM6179_00430	4125.27	4686.48	3648.21	3753.82	2976.56	4436.75
gene-LM6179_00431_LM6179_00431	5360.24	5131.15	6157.22	3416.2	3700.5	5819.34
gene-LM6179_00432_LM6179_00432	29.8487	20.4429	29.7954	12.9289	28.912	31.0926
gene-LM6179_00433_LM6179_00433	56.6381	69.7322	83.5528	62.1467	89.7343	88.0316
gene-LM6179_00434_LM6179_00434	198.275	217.786	223.437	195.99	185.477	302.547
gene-LM6179_00435_LM6179_00435	10.9236	20.4602	10.3629	28.5023	16.9505	14.2357
gene-LM6179_00436_LM6179_00436	7.95087	7.43741	12.3063	9.06101	10.9674	5.17893
gene-LM6179_00437_LM6179_00437	12.9845	17.6249	10.365	6.43756	23.9212	5.19318
gene-LM6179_00438_LM6179_00438	20.859	51.1454	18.7829	15.5429	21.9356	25.8864
gene-LM6179_00439_LM6179_00439	7.94798	12.0877	5.18154	19.4241	9.97058	12.9447
gene-LM6179_00440_cdiI	17.8851	31.6124	16.8401	27.1901	21.9351	10.3565
gene-LM6179_00441_LM6179_00441	5.96655	4.6472	1.29543	11.6427	6.97899	2.59028
gene-LM6179_00442_LM6179_00442	4728.15	5714.01	9357.74	5597.64	5049.82	9484.2
gene-LM6179_00443_LM6179_00443	147.758	119.116	195.59	123.266	157.553	138.366
gene-LM6179_00444_LM6179_00444	41.6653	51.1741	42.0978	50.5836	63.8176	51.7365
gene-LM6179_00445_LM6179_00445	78.3555	78.1634	47.2787	47.9994	67.807	53.0243
gene-LM6179_00446_LM6179_00446	0.992084	7.44332	1.29532	2.59387	7.97717	2.5869
gene-LM6179_00447_LM6179_00447	1174.42	1206.37	972.101	1198.4	1077.98	1279.79
gene-LM6179_00448_yidA	949.183	1181.76	937.155	1063.78	1086.91	1043.67
gene-LM6179_00449_LM6179_00449	173.437	257.842	222.139	206.442	240.328	374.887
gene-LM6179_00450_LM6179_00450	900.017	984.766	1102.93	1072.3	1015.15	1270.84
gene-LM6179_00451_LM6179_00451	1865.58	1677.75	2169.64	1750.1	1673.24	1558.36
gene-LM6179_00452_holB	5826.69	6443.57	6839.17	5904.14	5937.19	6041.39
gene-LM6179_00453_LM6179_00453	7256.01	5716.27	4876.83	5060.93	5073.57	4940.2
gene-LM6179_00454_yabA	2509.43	1736.03	2096.58	2955.23	1659.11	1734.54
gene-LM6179_00455_LM6179_00455	1762.67	2451.81	2173.53	2367.3	2266.54	2974.69
gene-LM6179_00456_LM6179_00456	319.473	400.443	428.799	502.776	315.035	431.479
gene-LM6179_00457_rsmI	3967.93	3773.43	3379.44	3325.33	3360.46	3448.96
gene-LM6179_00458_LM6179_00458	34.8234	24.1597	28.5	33.615	37.8847	14.2508
gene-LM6179_00459_LM6179_00459	432.41	355.469	273.309	390.514	428.782	371.154
gene-LM6179_00460_LM6179_00460	1714.13	1168.96	1121.07	2035.12	1230.53	1386.05
gene-LM6179_00461_LM6179_00461	479.667	542.684	524.584	498.59	567.413	626.959
gene-LM6179_00463_LM6179_00463	85.2675	116.333	133.415	127.184	135.617	208.175
gene-LM6179_00464_LM6179_00464	23.7938	24.1981	34.3251	25.9579	31.91	43.9607
gene-LM6179_00466_LM6179_00466	1555.08	1916.93	1779.75	1477.73	1840.77	1500.13
gene-LM6179_00467_metG	17595.6	16305.9	17189.6	17460.6	16708.2	17797.5
gene-LM6179_00468_LM6179_00468	194.32	194.514	205.303	225.829	213.398	178.431
gene-LM6179_00469_LM6179_00469	193.389	135.862	177.456	229.645	151.57	243.122
gene-LM6179_00470_LM6179_00470	168.602	166.567	154.141	133.629	192.453	226.315
gene-LM6179_00471_LM6179_00471	371.777	419.745	472.132	416.627	395.884	621.913
gene-LM6179_00472_LM6179_00472	781.87	727.95	613.308	660.952	705.032	975.942
gene-LM6179_00473_LM6179_00473	775.023	738.152	613.959	653.078	713.005	981.176
gene-LM6179_00474_LM6179_00474	951.576	1151.37	1230.51	946.357	1151.77	1310.93
gene-LM6179_00475_LM6179_00475	2063.14	2162.47	1936.49	1714.9	2064.12	2305.98
gene-LM6179_00476_LM6179_00476	6632.62	6863.85	13089.5	10028.7	9316.73	7508.29
gene-LM6179_00477_rnmV	450.542	475.378	555.05	403.215	552.409	579.563
gene-LM6179_00478_rsmA	2948.4	2875.44	3475.94	2729.83	3066.29	3538.17
gene-LM6179_00479_LM6179_00479	565.536	718.061	967.08	484.461	832.428	461.388
gene-LM6179_00480_ispE	2300.82	2535.78	2434.52	2183.58	2360.3	2182.92
gene-LM6179_00481_chbG	3787.31	4020.54	3551.1	3149.38	3412.26	2725.11
gene-LM6179_00482_purR	2977.45	2395.17	2684.52	1759.15	2621.54	1582.95
gene-LM6179_00483_LM6179_00483	665.693	1316.53	1328.35	975.289	1205.55	1434.44
gene-LM6179_00484_LM6179_00484	1119.04	1065.34	823.822	762.622	848.573	957.139
gene-LM6179_00485_LM6179_00485	1989.81	1976.78	1933.87	1610.65	1955.48	2108.85
gene-LM6179_00486_spoVG	19459	14918.1	26886.7	14432.2	16847.2	12634.5
gene-LM6179_00487_spoVG	9191.96	7291.29	12492.5	6163.8	8671.87	7105.36
gene-LM6179_00488_glmU	9022.19	11870.5	11229.5	9390.98	10484.5	10083.4
gene-LM6179_00489_LM6179_00489	9599.12	9133.82	10296.3	9095.9	8976.56	8988.56
gene-LM6179_00490_prfA	1416.59	1388.22	1661.24	1862.55	1473.79	968.755
gene-LM6179_00491_plcA	896.45	1054.37	1737.64	1163.91	1037.06	2071.6
gene-LM6179_00492_hly	11779	10546.5	12375.1	12140	10306	15152.2
gene-LM6179_00493_mpl	242.861	188.012	204.007	168.752	204.425	266.33
gene-LM6179_00494_actA	1812.87	1428.77	1950.69	1447.52	1482.84	2717.46
gene-LM6179_00495_plcB	416.535	431.777	676.148	511.181	431.773	865.156
gene-LM6179_00496_LM6179_00496	26.8442	26.0266	21.3744	40.1111	22.9313	15.54
gene-LM6179_00497_LM6179_00497	68.5104	95.7975	111.401	120.507	81.7618	68.5843
gene-LM6179_00498_LM6179_00498	1196.89	767.831	1027.26	1015.86	788.643	599.541
gene-LM6179_00499_LM6179_00499	756.971	576.854	784.964	901.358	678.059	685.534
gene-LM6179_00500_LM6179_00500	9651.84	7641.09	8650.65	8297.75	8693.35	7646.36
gene-LM6179_00501_LM6179_00501	9654.42	8743.46	8297.86	10742.1	7661.01	7223.23
gene-LM6179_00502_LM6179_00502	1313.88	1238.23	893.779	1059.29	1144.7	698.569
gene-LM6179_00503_pth	886.247	1144.23	1722.15	943.806	1357.09	1231.61
gene-LM6179_00504_mfd	12885.3	17056.7	14263.5	13041.4	15152.7	20442.9
gene-LM6179_00505_LM6179_00505	7452.22	9705.07	6556.06	6277.72	7926.73	8974.94
gene-LM6179_00506_LM6179_00506	1146.35	460.865	1033.13	871.273	623.098	905.642
gene-LM6179_00507_LM6179_00507	5667.74	3828.14	3276.67	2947.37	3598.39	1970.16
gene-LM6179_00508_LM6179_00508	3681.5	5152.11	5084.32	3333.24	4748.1	2816.18
gene-LM6179_00509_LM6179_00509	8025.31	8539.22	12904.2	9730.53	10027.9	13007.9
gene-LM6179_00510_ftsH	57239.1	56478.3	60436.1	51677.9	53959.9	59498.9
gene-LM6179_00511_LM6179_00511	4622.19	3896.92	4006.39	3546.6	3900.89	4778.77
gene-LM6179_00512_hslO	2913.7	2596.27	2582.19	2501.47	2448.05	2750.62
gene-LM6179_00514_cysK	10649.6	9765.55	15009.3	9783.25	8896.77	11510.4
gene-LM6179_00516_folP	3817.54	2034.12	2124.95	2288.44	2256.58	2100.26
gene-LM6179_00517_folB	1302.59	1235.69	1060.28	1065.63	1193.47	1258.29
gene-LM6179_00518_folK	807.148	1154.27	847.161	934.359	1077.87	1108.93
gene-LM6179_00519_dusB	12476.4	9830.09	12809.8	11016.8	10407.5	8731.03
gene-LM6179_00520_lysS	19005.9	23764.8	32019.3	21468.8	25652.9	26356.5
gene-LM6179_00526_LM6179_00526	614.619	654.766	452.08	914.8	576.32	487.859
gene-LM6179_00527_LM6179_00527	2400.13	2362.7	1599.75	2077.8	2183.68	2062.37
gene-LM6179_00528_LM6179_00528	4538.45	5158.46	2466.24	3761.9	4215.07	3523.66
gene-LM6179_00529_LM6179_00529	19428.6	20200.3	13822.5	16197.6	18551.1	18412
gene-LM6179_00530_radA	4113.07	4800.68	3532.24	3652.55	4406.6	4380.39
gene-LM6179_00531_LM6179_00531	8715.58	10107.7	7034.09	10318.2	8704.39	7988.47
gene-LM6179_00532_ispD	7107	6023.62	3439.72	4203.56	5059.53	3701.77
gene-LM6179_00533_ispF	6723.48	5172.3	4351.1	4141.61	4750.18	4536.74
gene-LM6179_00534_gltX	14645.4	12122	13941.1	14572	12812	11434.2
gene-LM6179_00535_cysE	637.03	326.55	353.624	440.875	354.98	417.825
gene-LM6179_00536_cysS	3558.84	3278.97	2140.45	2597.34	2602.68	3005.99
gene-LM6179_00537_LM6179_00537	346.648	152.508	347.16	216.311	232.318	288.629
gene-LM6179_00538_rlmB	2355.83	2589.53	2150.87	1976.87	2279.5	2752.22
gene-LM6179_00539_LM6179_00539	1492.93	1267.84	1335.5	1491.87	1274.31	1569.44
gene-LM6179_00540_LM6179_00540	2072.89	2218.84	1771.36	2035.74	1997.26	2359.52
gene-LM6179_00541_secE	100.025	198.385	138.638	147.834	186.369	128.634
gene-LM6179_00542_nusG	2484.34	2576.72	3109.47	2551.09	2374.14	1209.69
gene-LM6179_00543_LM6179_00543	167.792	279.029	266.843	282.495	237.309	265.271
gene-LM6179_00544_rplK	28494.3	29886.6	33270.3	31361.3	34043.3	33354.5
gene-LM6179_00545_rplA	67640.9	66083.3	59205.1	66937.8	58986.3	62135.4
gene-LM6179_00547_rplJ	31437.6	35135	41200.5	37927	34570.7	34127.7
gene-LM6179_00548_rplL	16232.4	22292.3	24797.8	16554.4	23822.4	21286.3
gene-LM6179_00549_LM6179_00549	166.903	232.46	143.14	148.923	171.494	99.6728
gene-LM6179_00550_LM6179_00550	281.604	389.935	191.056	415.257	250.292	126.721
gene-LM6179_00551_LM6179_00551	447.45	513.579	571.237	562.844	527.489	332.425
gene-LM6179_00552_LM6179_00552	336.518	408.343	533.035	370.683	487.586	258.776
gene-LM6179_00553_LM6179_00553	1307.83	882.884	1394.42	1360.19	991.151	450.172
gene-LM6179_00555_LM6179_00555	1531.8	1713.38	1787.5	1610.61	1560.6	1172.75
gene-LM6179_00556_LM6179_00556	708.006	556.508	757.101	708.5	643.179	240.517
gene-LM6179_00557_LM6179_00557	73.3653	53.0494	66.7073	73.979	61.8256	65.9415
gene-LM6179_00558_LM6179_00558	100.127	114.478	77.0694	99.9435	92.7388	98.2623
gene-LM6179_00559_LM6179_00559	38.6804	48.3876	27.8491	31.136	38.8894	15.519
gene-LM6179_00560_LM6179_00560	273.575	302.503	213.073	242.758	289.188	270.199
gene-LM6179_00561_gtfA	261.705	280.152	209.188	355.663	263.259	210.741
gene-LM6179_00562_LM6179_00562	192.239	382.651	228.009	643.088	337.947	221.67
gene-LM6179_00563_rpoB	147797	138464	132508	137629	134931	175467
gene-LM6179_00564_rpoC	149439	162135	168774	148172	162268	242889
gene-LM6179_00565_LM6179_00565	402.953	464.192	582.902	456.317	473.632	743.905
gene-LM6179_00566_LM6179_00566	1270.85	1153.19	1286.21	1227.96	1295.36	1697.56
gene-LM6179_00567_inlH	1149.83	315.531	258.408	1226.75	480.65	359.407
gene-LM6179_00568_inlE	16.8518	26.9917	20.7245	16.875	16.9523	27.1503
gene-LM6179_00569_LM6179_00569	798.143	145.184	141.834	681.341	246.304	87.925
gene-LM6179_00570_LM6179_00570	242.344	274.334	327.082	218.913	307.099	319.684
gene-LM6179_00571_LM6179_00571	1047.17	900.82	937.796	783.73	861.558	1104.33
gene-LM6179_00572_LM6179_00572	1116.22	518.215	1410.61	893.478	792.726	924.876
gene-LM6179_00573_LM6179_00573	352.853	362.081	464.356	294.702	303.15	573.995
gene-LM6179_00574_LM6179_00574	18.8389	27.9195	27.8488	22.0615	30.9126	43.9635
gene-LM6179_00575_LM6179_00575	1535.98	1527.64	1058.93	1178.73	1256.39	1369.88
gene-LM6179_00576_LM6179_00576	3882.97	3455.83	3388.46	2897.21	3432.34	4192.85
gene-LM6179_00577_yidA	992.824	833.746	1437.79	1171.46	1026.08	389.274
gene-LM6179_00578_LM6179_00578	1284.53	823.198	1376.95	1276.65	938.28	423.099
gene-LM6179_00579_LM6179_00579	156.756	183.288	159.972	265.86	171.509	160.392
gene-LM6179_00580_LM6179_00580	1398.42	1579.12	1805.66	1403.74	1499.74	1851.91
gene-LM6179_00581_LM6179_00581	623.854	615.078	627.576	674.604	581.346	752.676
gene-LM6179_00582_LM6179_00582	724.881	630.95	1058.91	859	733.921	464.23
gene-LM6179_00583_ugpC	2028.63	1204.27	1727.92	1598.83	1396.06	1214.16
gene-LM6179_00584_nrdD	3856.38	2087.84	2457.13	2822.57	2244.71	2529.89
gene-LM6179_00585_nrdG	1251.51	927.463	1082.25	956.734	1042.99	1044.04
gene-LM6179_00586_LM6179_00586	381.961	571.269	560.874	673.095	568.373	428.137
gene-LM6179_00587_LM6179_00587	582.237	453.152	722.783	638.232	523.508	474.644
gene-LM6179_00588_LM6179_00588	596.269	674.538	507.118	513.563	519.512	474.708
gene-LM6179_00589_LM6179_00589	897.384	960.404	976.005	960.259	920.395	1035.76
gene-LM6179_00590_LM6179_00590	488.966	560.177	622.395	607.144	577.357	755.263
gene-LM6179_00591_LM6179_00591	803.076	681.257	641.168	694.342	648.171	607.707
gene-LM6179_00592_yycF	2521.69	1914.86	3398.91	2424.17	2174.79	1826.28
gene-LM6179_00593_walK	2898.2	3239.16	3716.15	3104.07	3277.81	4493.75
gene-LM6179_00594_yycH	2386.22	3043.44	2891.72	2871.08	2973.62	4064.98
gene-LM6179_00595_LM6179_00595	2008.38	2551.53	3242.8	2332.64	2822.97	4006.45
gene-LM6179_00596_LM6179_00596	2024.27	1728.93	2073.14	1798.11	1745.04	2305.86
gene-LM6179_00597_htrA	5401.5	5673.85	7043.09	6833.07	6791.91	8345.48
gene-LM6179_00599_rlmH	240.258	102.313	109.457	125.704	111.675	59.5226
gene-LM6179_00600_LM6179_00600	63.4725	137.722	151.551	133.632	121.654	206.914
gene-LM6179_00601_LM6179_00601	63.4856	89.3247	75.7758	99.8775	63.8179	55.6146
gene-LM6179_00602_LM6179_00602	754.065	440.996	222.796	308.635	387.887	230.248
gene-LM6179_00603_LM6179_00603	490.627	638.528	849.053	532.28	666.132	1115.67
gene-LM6179_00604_LM6179_00604	156.637	148.914	175.511	103.836	159.551	275.395
gene-LM6179_00605_LM6179_00605	43.7723	72.4834	58.9428	29.7406	57.8245	101.044
gene-LM6179_00606_LM6179_00606	240.894	282.942	294.029	203.787	279.214	396.922
gene-LM6179_00607_LM6179_00607	44.7288	49.2703	53.7594	41.4166	52.8425	78.9838
gene-LM6179_00609_dcm	5474.95	4856.22	6754.29	7187.2	6174.57	3082.54
gene-LM6179_00610_LM6179_00610	1634.54	1878.29	1446.18	2261.37	1675.3	1557.86
gene-LM6179_00611_LM6179_00611	1332.61	1130.74	894.4	907.113	1028.09	892.202
gene-LM6179_00612_LM6179_00612	6.95511	17.666	6.47695	24.6014	5.98231	6.47269
gene-LM6179_00613_LM6179_00613	3673.91	2727.3	2814.06	2327.24	2531.79	2378.38
gene-LM6179_00614_tenA	115.083	86.528	70.5949	86.8935	106.695	73.7273
gene-LM6179_00615_thiM	759.747	441.996	292.739	383.998	337.041	342.717
gene-LM6179_00616_thiD	653.627	568.544	536.257	520.207	561.402	566.456
gene-LM6179_00617_thiE	513.946	487.518	452.068	355.326	446.719	390.642
gene-LM6179_00618_LM6179_00618	3331.83	2988.59	3414.37	2830.98	3085.32	4463.08
gene-LM6179_00619_vip	46.5977	39.0887	42.0969	36.3399	38.8903	74.9931
gene-LM6179_00620_LM6179_00620	359.153	132.116	86.7866	217.873	119.657	56.9135
gene-LM6179_00621_LM6179_00621	8.94072	2.78958	1.94307	0	2.99119	2.58882
gene-LM6179_00622_LM6179_00622	135.891	175.863	197.535	155.664	139.602	201.758
gene-LM6179_00623_LM6179_00623	3.97121	4.65058	3.88606	3.88776	2.9913	1.29397
gene-LM6179_00625_LM6179_00625	114.046	179.6	155.436	199.811	177.496	84.0566
gene-LM6179_00626_LM6179_00626	13.8844	5.58334	11.6577	6.48709	13.9603	7.75923
gene-LM6179_00627_LM6179_00627	101.076	127.532	169.68	148.036	161.549	228.794
gene-LM6179_00628_LM6179_00628	3.96834	2.79124	2.59064	11.6724	4.98573	5.1738
gene-LM6179_00629_LM6179_00629	625.417	596.645	672.248	615.376	696.049	731.711
gene-LM6179_00630_LM6179_00630	1011.77	1225.97	1150.84	1375.14	1187.68	1915.69
gene-LM6179_00631_LM6179_00631	118.958	156.363	229.913	167.445	170.52	270.215
gene-LM6179_00633_inlI	889.798	1163.65	987.636	1070.1	1038.11	1410.19
gene-LM6179_00634_LM6179_00634	16.8739	16.7437	14.8964	19.4435	11.9654	10.3505
gene-LM6179_00635_LM6179_00635	37.8083	23.2305	16.8409	12.9289	20.9363	23.3194
gene-LM6179_00636_LM6179_00636	10.9302	15.806	20.0786	12.9472	16.9498	24.5971
gene-LM6179_00637_LM6179_00637	171.494	147.058	74.4787	93.4603	122.655	102.137
gene-LM6179_00638_LM6179_00638	16.89	36.2628	8.42002	33.6673	25.9234	10.3559
gene-LM6179_00639_LM6179_00639	117.247	84.6096	88.7343	123.003	67.7994	47.8987
gene-LM6179_00640_LM6179_00640	17.9501	13.9242	20.0811	21.925	12.9587	10.3773
gene-LM6179_00641_LM6179_00641	147.126	120.845	164.518	142.35	144.568	107.477
gene-LM6179_00642_tkt	675.954	467.267	467.594	419.346	483.645	694.214
gene-LM6179_00643_fsa	75.4029	45.5891	51.8129	77.8113	55.84	60.7942
gene-LM6179_00644_LM6179_00644	42.6522	43.7329	43.3929	55.7788	41.8806	62.0797
gene-LM6179_00645_rpiB	31.7759	35.3413	31.7364	44.0519	25.9243	37.5292
gene-LM6179_00646_LM6179_00646	71.4177	27.9146	24.6109	45.4014	30.9119	55.613
gene-LM6179_00647_dhaL2	99.2158	65.1269	34.9737	53.1701	35.8971	59.5012
gene-LM6179_00648_dhaK2	105.11	99.5758	59.5836	64.8809	72.7939	87.931
gene-LM6179_00649_LM6179_00649	11.9277	16.7333	10.3633	6.47134	15.9524	10.3585
gene-LM6179_00650_LM6179_00650	35.7516	20.4598	7.7722	15.546	15.9533	18.1186
gene-LM6179_00651_dhaM2	4.96779	9.29802	24.6124	12.9485	14.9558	28.4793
gene-LM6179_00652_LM6179_00652	470.166	605.747	790.787	661.563	657.127	531.557
gene-LM6179_00653_LM6179_00653	150.972	185.987	146.377	163.209	156.541	106.131
gene-LM6179_00654_LM6179_00654	4454.78	3199.93	3427.96	3434.74	3179.06	3404.11
gene-LM6179_00655_LM6179_00655	7785.48	3272.52	4032.21	6487.83	4079.53	3714.4
gene-LM6179_00656_LM6179_00656	3026.31	2919.37	3821.77	3467.31	3066.32	2564.19
gene-LM6179_00657_LM6179_00657	7.94399	15.8106	4.53377	20.7303	14.9563	14.2352
gene-LM6179_00658_LM6179_00658	136.804	97.7266	64.7642	88.2645	91.7418	73.6956
gene-LM6179_00659_LM6179_00659	418.523	363.845	374.99	343.81	330.062	271.576
gene-LM6179_00660_LM6179_00660	233.097	144.226	229.27	263.331	200.429	188.824
gene-LM6179_00661_LM6179_00661	7.97429	27.8539	6.47768	41.2903	23.9244	7.78105
gene-LM6179_00662_tatC	741	928.602	580.948	766.587	570.372	659.617
gene-LM6179_00663_tatA	166.042	97.3383	101.711	106.698	88.6995	70.1637
gene-LM6179_00664_LM6179_00664	120.062	156.298	113.341	112.813	133.616	155.228
gene-LM6179_00665_LM6179_00665	228.081	288.484	215.667	306.22	227.355	131.9
gene-LM6179_00667_LM6179_00667	839.636	614.288	494.15	577.629	392.895	602.485
gene-LM6179_00668_LM6179_00668	699.978	455.098	637.283	595.694	385.911	914.156
gene-LM6179_00669_efeB	1520.81	941.869	1055.66	1169.42	742.906	1171.42
gene-LM6179_00670_LM6179_00670	1098.86	858.555	781.741	960.436	770.767	569.299
gene-LM6179_00671_LM6179_00671	5198.07	4806.71	6141.09	4742.05	5279.92	4469.95
gene-LM6179_00672_LM6179_00672	2247.56	3298.2	3635.57	2443.36	3207.42	2271.21
gene-LM6179_00673_LM6179_00673	606.119	834.61	722.139	578.48	736.895	516.066
gene-LM6179_00674_LM6179_00674	128.87	143.334	114.632	114.227	113.68	133.168
gene-LM6179_00675_LM6179_00675	110.041	150.776	158.672	154.458	186.475	221.09
gene-LM6179_00676_LM6179_00676	18.8972	3.71749	14.2498	3.88021	8.9729	11.6573
gene-LM6179_00677_LM6179_00677	42.9487	22.263	95.8762	41.2004	36.8786	29.8608
gene-LM6179_00678_LM6179_00678	1680.91	1449.85	1699.43	1305.29	1411.99	1800.08
gene-LM6179_00679_LM6179_00679	311.861	265.967	419.053	313.481	338.009	306.737
gene-LM6179_00680_LM6179_00680	7.94399	10.2304	12.9536	14.2521	8.9738	2.58822
gene-LM6179_00681_LM6179_00681	7.94353	8.37052	9.06752	11.6615	8.97383	9.05849
gene-LM6179_00684_LM6179_00684	2.98041	9.29838	8.42	2.58996	7.97648	2.5889
gene-LM6179_00685_LM6179_00685	761.793	779.746	682.629	810.734	762.825	697.105
gene-LM6179_00686_iolA	300.363	209.417	144.424	246.63	180.492	127.995
gene-LM6179_00687_iolB	184.478	129.343	71.8895	132.326	76.7816	90.5281
gene-LM6179_00688_iolC	232.04	191.705	120.463	205.02	160.545	186.209
gene-LM6179_00689_iolD	532.249	563.136	615.256	490.742	576.384	817.035
gene-LM6179_00690_LM6179_00690	776.016	986.492	913.899	776.86	965.144	585.141
gene-LM6179_00691_LM6179_00691	435.219	455.584	327.734	435.027	374.89	244.676
gene-LM6179_00692_LM6179_00692	459.064	732.429	236.391	402.308	451.724	297.396
gene-LM6179_00693_LM6179_00693	565.509	695.009	736.39	529.13	647.147	633.804
gene-LM6179_00694_LM6179_00694	274.522	187.729	384.098	199.172	274.171	275.899
gene-LM6179_00695_floA	3367.67	3185.42	4794.55	3537.1	3599.8	3591.06
gene-LM6179_00696_LM6179_00696	2952.13	2998.46	2372.45	2976.16	2644.28	2003.26
gene-LM6179_00697_LM6179_00697	858.147	1321.19	2288.18	1421.45	1326.21	1054.16
gene-LM6179_00698_LM6179_00698	36.7463	53.9385	75.7791	40.1586	68.7985	66.005
gene-LM6179_00699_proC	932.34	782.561	914.488	796.523	809.695	671.213
gene-LM6179_00700_LM6179_00700	907.406	710.614	1136.02	958.999	745.833	451.591
gene-LM6179_00701_LM6179_00701	5.95754	1.86013	7.12447	3.88725	1.99419	9.0584
gene-LM6179_00702_LM6179_00702	15.9056	4.64789	5.18165	6.47047	2.99106	3.88471
gene-LM6179_00703_LM6179_00703	54.5326	18.6132	14.2482	33.7419	19.9437	27.1536
gene-LM6179_00704_mngB	537.138	369.549	541.422	402.515	393.899	553.27
gene-LM6179_00705_LM6179_00705	916.813	821.901	933.893	865.943	833.663	1194.52
gene-LM6179_00706_LM6179_00706	514.484	690.02	276.562	393.784	450.678	242.028
gene-LM6179_00707_LM6179_00707	282.114	475.171	364.649	426.099	426.744	248.52
gene-LM6179_00708_LM6179_00708	680.233	438.322	367.864	577.448	389.896	314.222
gene-LM6179_00709_LM6179_00709	185.79	108.788	187.183	178.696	113.664	103.559
gene-LM6179_00710_LM6179_00710	281.136	265.94	172.286	483.056	207.389	172.157
gene-LM6179_00711_LM6179_00711	394.287	190.643	366.59	380.85	208.389	137.189
gene-LM6179_00712_ppsA	1785.84	1822.61	1876.2	1559.42	1816.92	2585.38
gene-LM6179_00713_LM6179_00713	1171.28	270.789	448.175	774.541	416.816	235.366
gene-LM6179_00714_LM6179_00714	274.741	112.23	143.168	119.706	130.568	77.9085
gene-LM6179_00715_LM6179_00715	1217.98	1008.68	645.711	678.482	867.531	567.746
gene-LM6179_00716_pgdA	19924.7	22088.1	25816.9	24214.4	23090	11479.7
gene-LM6179_00717_LM6179_00717	102.808	97.43	77.7357	88.9028	92.6988	41.5299
gene-LM6179_00718_LM6179_00718	83.4338	179.476	42.0997	178.748	84.7512	32.3575
gene-LM6179_00719_LM6179_00719	91.5072	63.1958	73.1923	63.3729	63.807	27.2013
gene-LM6179_00720_LM6179_00720	113.141	166.516	190.415	116.676	169.511	182.415
gene-LM6179_00721_LM6179_00721	378.88	421.526	412.555	356.756	391.885	338.836
gene-LM6179_00722_LM6179_00722	550.231	602.161	464.36	447.775	524.521	601.227
gene-LM6179_00723_LM6179_00723	139.034	199.948	187.181	216.348	164.519	258.837
gene-LM6179_00724_LM6179_00724	109.173	167.445	156.088	175.01	163.528	213.467
gene-LM6179_00725_LM6179_00725	55.5389	88.402	69.9464	79.1407	86.7535	46.5559
gene-LM6179_00726_LM6179_00726	481.695	503.567	563.444	520.608	490.625	734.293
gene-LM6179_00727_LM6179_00727	111.203	153.463	141.842	104.96	155.547	194.105
gene-LM6179_00728_LM6179_00728	60.6509	49.2636	58.9417	29.7583	54.8355	71.2269
gene-LM6179_00729_LM6179_00729	366.857	428.102	286.907	236.192	367.96	391.789
gene-LM6179_00730_LM6179_00730	1333.93	1289.23	1357.44	1111.45	1271.45	1794.26
gene-LM6179_00731_LM6179_00731	417.523	515.529	458.537	525.457	443.74	425.464
gene-LM6179_00732_LM6179_00732	107.18	173.032	171.632	105.015	149.569	199.227
gene-LM6179_00733_LM6179_00733	224.18	223.314	313.466	276.29	281.198	331.098
gene-LM6179_00736_inlB	2560.16	803.281	670.952	1812.36	919.422	1038.1
gene-LM6179_00739_LM6179_00739	337.879	493.393	459.17	542.854	582.379	709.613
gene-LM6179_00740_LM6179_00740	173.735	183.235	254.537	213.835	169.508	235.498
gene-LM6179_00741_LM6179_00741	358.034	306.148	265.538	249.094	282.198	188.812
gene-LM6179_00742_lntA	4.96125	16.7462	10.3626	12.967	8.97422	5.17428
gene-LM6179_00743_LM6179_00743	378.714	114.476	116.576	427.013	144.592	153.861
gene-LM6179_00744_LM6179_00744	174.712	186.033	141.841	325.32	171.503	85.3961
gene-LM6179_00745_LM6179_00745	4999.24	5008.71	4990.04	4177.92	5011.96	6936.93
gene-LM6179_00746_LM6179_00746	5.96625	2.78839	5.18171	2.5874	0	3.88532
gene-LM6179_00747_LM6179_00747	3128.73	3329.64	4192.89	2832.48	3611.76	2701.4
gene-LM6179_00748_LM6179_00748	218.168	191.701	243.516	230.959	165.531	174.576
gene-LM6179_00749_LM6179_00749	33.7345	20.4682	37.5644	23.3422	27.9199	18.1094
gene-LM6179_00750_LM6179_00750	433.498	296.815	323.181	274.98	245.3	133.218
gene-LM6179_00751_LM6179_00751	471.257	534.98	283.675	408.519	400.852	249.641
gene-LM6179_00752_LM6179_00752	550.52	566.662	575.118	662.848	582.339	569.069
gene-LM6179_00753_LM6179_00753	4147.76	4673.67	3469.39	3788.54	3925.01	5298.94
gene-LM6179_00754_LM6179_00754	1814.4	1709.64	1756.41	1382.16	1616.44	2535.59
gene-LM6179_00755_LM6179_00755	1199.9	1240.48	1135.33	991.326	1107.86	1502.63
gene-LM6179_00756_LM6179_00756	964.484	870.264	1029.1	1155.33	907.451	502.917
gene-LM6179_00757_LM6179_00757	123.924	148.913	88.7271	75.2797	106.699	125.416
gene-LM6179_00758_LM6179_00758	279.606	254.999	218.257	259.55	206.417	331.017
gene-LM6179_00759_LM6179_00759	447.06	335.073	351.021	270.005	283.204	399.493
gene-LM6179_00761_LM6179_00761	643.334	720.404	553.732	1009.92	640.201	708.488
gene-LM6179_00762_LM6179_00762	379.578	382.575	314.103	375.233	348.026	377.472
gene-LM6179_00763_LM6179_00763	547.098	546.39	396.354	398.581	465.696	579.153
gene-LM6179_00764_LM6179_00764	53.6131	97.6607	38.213	42.7639	60.8231	60.8177
gene-LM6179_00765_LM6179_00765	79.4216	108.825	137.307	130.893	145.577	113.867
gene-LM6179_00766_LM6179_00766	41.7703	50.1874	60.2377	59.5002	55.8316	53.104
gene-LM6179_00767_LM6179_00767	29.8621	20.4388	42.7506	21.9684	35.8897	29.8045
gene-LM6179_00768_LM6179_00768	37.8083	23.2305	16.8409	12.9289	20.9363	23.3194
gene-LM6179_00769_LM6179_00769	15.8984	12.0869	18.7832	14.2419	16.9498	25.8917
gene-LM6179_00770_LM6179_00770	175.498	144.251	143.777	243.977	154.563	153.871
gene-LM6179_00771_LM6179_00771	1.99049	2.7873	5.18186	3.87745	3.98779	1.29573
gene-LM6179_00772_LM6179_00772	9.93896	21.3822	16.8403	34.9482	11.9644	7.76856
gene-LM6179_00773_LM6179_00773	5.977	5.57231	1.29551	7.74713	3.98755	0
gene-LM6179_00774_LM6179_00774	277.654	260.57	141.835	185.556	186.472	142.243
gene-LM6179_00776_LM6179_00776	180.827	221.293	316.075	326.303	289.146	120.39
gene-LM6179_00777_LM6179_00777	220.613	236.149	197.548	265.389	224.334	86.7419
gene-LM6179_00779_LM6179_00779	256.049	218.613	102.979	206.133	140.595	157.832
gene-LM6179_00780_LM6179_00780	992.204	890.755	685.202	780.203	814.713	853.261
gene-LM6179_00781_rlmN	2899.17	2467.17	3597.03	2699.33	2584.7	2498.14
gene-LM6179_00782_LM6179_00782	1397.87	1198.92	1748.73	1267.41	1367.03	1524.3
gene-LM6179_00783_isdG	791.966	769.832	2281.19	699.125	1028.95	796.183
gene-LM6179_00784_LM6179_00784	2387.68	1891.28	2108.16	2062.75	1554.52	1518.77
gene-LM6179_00785_rpmF	728.012	665.271	1158.39	625.279	809.198	590.266
gene-LM6179_00786_LM6179_00786	1712.16	1036.53	852.964	1029.89	856.554	601.42
gene-LM6179_00787_LM6179_00787	609.907	591.841	580.295	563.096	574.37	717.718
gene-LM6179_00788_LM6179_00788	171.466	63.2951	187.815	88.2834	67.81	64.6382
gene-LM6179_00789_LM6179_00789	204.299	79.0974	102.329	179.044	100.714	135.786
gene-LM6179_00790_aroD	654.669	433.605	547.269	647.286	451.712	354.374
gene-LM6179_00791_LM6179_00791	521.962	332.123	397.666	322.853	279.197	219.916
gene-LM6179_00792_LM6179_00792	653.492	729.59	362.036	504.753	575.369	394.405
gene-LM6179_00793_LM6179_00793	81.748	142.974	329.068	210.291	184.415	162.118
gene-LM6179_00794_LM6179_00794	698.853	948.434	753.206	1064.42	852.603	924.401
gene-LM6179_00795_rpiB	3.97192	1.86008	3.2384	2.59134	8.97381	2.5882
gene-LM6179_00796_LM6179_00796	3.96845	7.44322	9.06724	10.3752	9.97145	5.17389
gene-LM6179_00797_LM6179_00797	3.96863	4.65192	4.53363	3.8905	5.98285	10.348
gene-LM6179_00798_LM6179_00798	91.1832	106.113	79.6593	128.532	101.715	135.739
gene-LM6179_00799_LM6179_00799	39.6918	42.795	43.3935	37.6025	33.9025	56.9185
gene-LM6179_00800_LM6179_00800	21.8431	32.5531	16.192	18.1416	19.9419	28.4684
gene-LM6179_00801_LM6179_00801	20.8606	14.8781	20.0784	19.427	29.912	16.8268
gene-LM6179_00802_rpe	20.8353	32.5634	19.4298	24.6398	26.9228	25.8701
gene-LM6179_00803_LM6179_00803	37.6792	31.6416	33.6776	31.1445	39.8872	28.4475
gene-LM6179_00804_LM6179_00804	9.94763	13.9395	9.06811	7.75894	12.9607	22.0216
gene-LM6179_00805_LM6179_00805	88.2342	94.9316	72.536	62.3	79.7752	102.143
gene-LM6179_00806_LM6179_00806	8693.95	8795.92	11066.4	8209.46	8942.64	9230.5
gene-LM6179_00807_LM6179_00807	92.2908	110.705	165.155	123.17	144.584	58.2147
gene-LM6179_00808_LM6179_00808	464.295	417.756	623.696	483.758	446.722	256.103
gene-LM6179_00809_LM6179_00809	394.519	580.146	881.518	418.15	664.03	460.897
gene-LM6179_00810_LM6179_00810	743.699	723.591	1191.08	715.254	893.396	771.258
gene-LM6179_00811_LM6179_00811	235.899	349.048	422.26	253.155	339.049	572.707
gene-LM6179_00813_LM6179_00813	378.371	92.9992	88.7327	272.055	119.65	93.1813
gene-LM6179_00814_LM6179_00814	1387.84	1359.81	1476.62	1308.42	1458.9	2000.11
gene-LM6179_00815_LM6179_00815	23.8039	17.6799	11.6578	20.7568	19.9433	10.3461
gene-LM6179_00816_cas6	34.7197	35.3572	40.8024	45.3974	37.8918	16.814
gene-LM6179_00817_cas8a1	4.95608	2.79233	5.18111	3.89451	10.9692	6.46411
gene-LM6179_00818_cas7i	26.7772	23.2639	18.1342	33.7327	26.9235	34.9166
gene-LM6179_00819_cas5b	25.7893	57.6906	45.9835	49.2938	31.9091	47.8526
gene-LM6179_00820_LM6179_00820	80.2789	76.3278	49.868	45.4419	74.7906	56.8804
gene-LM6179_00821_LM6179_00821	2.9885	10.2159	2.59102	6.45594	1.99378	3.88919
gene-LM6179_00822_cas2	0.995095	0	0.64773	2.58538	1.99391	0
gene-LM6179_00823_LM6179_00823	180.844	148.762	147.027	221.397	119.646	104.861
gene-LM6179_00824_LM6179_00824	8311.23	9503.72	7575.46	6303.19	8080.26	6180.05
gene-LM6179_00825_LM6179_00825	600.907	365.733	293.385	377.611	320.094	284.481
gene-LM6179_00826_LM6179_00826	2737.17	2680.45	3187.7	2263.63	2898.83	3706.84
gene-LM6179_00827_LM6179_00827	686.418	698.789	450.121	530.535	471.655	536.737
gene-LM6179_00828_LM6179_00828	50.6439	89.2825	20.0781	49.2334	56.834	33.6473
gene-LM6179_00829_LM6179_00829	3081.72	2112.86	2196.79	2234.13	2250.68	2298.65
gene-LM6179_00830_LM6179_00830	918.993	928.855	1124.95	1060.44	973.259	808.08
gene-LM6179_00831_LM6179_00831	146.81	249.365	219.556	265.909	216.383	205.644
gene-LM6179_00832_LM6179_00832	730.584	861.869	558.914	819.075	686.071	567.574
gene-LM6179_00833_LM6179_00833	1209.37	1219.28	1398.26	1238.36	1380.12	1747.96
gene-LM6179_00834_LM6179_00834	2214.8	2335.12	1386.6	1706.74	1748.07	2055.81
gene-LM6179_00835_LM6179_00835	5286.65	5644.47	5752.96	5041.31	5692.05	9175.97
gene-LM6179_00836_LM6179_00836	1635.43	1785.72	1691.02	1501.07	1561.56	1941.13
gene-LM6179_00837_LM6179_00837	423.501	523.889	571.23	374.93	508.554	545.751
gene-LM6179_00838_LM6179_00838	284.662	423.655	286.299	321.801	322.012	283.778
gene-LM6179_00839_LM6179_00839	2900.69	2179.75	2440.32	1992.4	2088.12	2381.56
gene-LM6179_00840_LM6179_00840	1660.98	1647.17	1624.95	1331.32	1601.46	1401.75
gene-LM6179_00841_LM6179_00841	454.046	314.581	389.881	366.024	348.02	426.667
gene-LM6179_00842_LM6179_00842	1546.58	2457.05	2388.51	1390.07	2310.49	2959.57
gene-LM6179_00843_LM6179_00843	3227.19	3333.69	4126.14	2395.79	3612.8	4833.22
gene-LM6179_00844_LM6179_00844	5163.18	1801.69	2613.91	5779.72	2372.29	1896.96
gene-LM6179_00845_LM6179_00845	1896.63	1909.76	2730.47	2281.61	2104.06	1361.52
gene-LM6179_00846_LM6179_00846	4602.41	3307.29	5614.48	5420.97	2971.57	2821.68
gene-LM6179_00847_LM6179_00847	2.98157	9.29677	5.82931	6.47215	11.9644	6.47366
gene-LM6179_00848_LM6179_00848	20.8239	11.1673	7.12413	18.1665	11.9661	9.05177
gene-LM6179_00849_LM6179_00849	3.97038	3.72081	2.59069	3.88864	1.99423	2.58764
gene-LM6179_00850_LM6179_00850	5.96116	2.78944	5.82924	5.17959	4.98528	3.88348
gene-LM6179_00851_LM6179_00851	73.3642	67.9409	93.9083	49.3201	63.8201	89.2143
gene-LM6179_00852_LM6179_00852	1143.38	1140.91	1216.29	1140.54	1194.61	1360.38
gene-LM6179_00853_LM6179_00853	0.99212	1.8608	1.29532	0	1.99429	3.88043
gene-LM6179_00854_LM6179_00854	17.8403	9.30813	11.6575	14.2812	13.9609	20.6842
gene-LM6179_00855_LM6179_00855	5.96822	6.50528	5.82949	5.17297	2.99094	7.77205
gene-LM6179_00856_LM6179_00856	90.2526	77.2347	66.7082	63.5706	58.8327	75.0077
gene-LM6179_00857_LM6179_00857	28.7555	29.7801	38.2112	42.823	26.9238	33.62
gene-LM6179_00858_cbpA	1305.73	820.584	1235.09	1095.78	901.414	468.259
gene-LM6179_00859_LM6179_00859	1849.06	1009.79	1029.75	1763.76	1086.93	923.197
gene-LM6179_00860_LM6179_00860	5009	2846.22	3052.33	4270.62	3243.88	2553.43
gene-LM6179_00861_LM6179_00861	1612.04	1385.43	1092.6	1605.71	1173.65	1098.1
gene-LM6179_00862_LM6179_00862	1766.84	1487.76	1402.83	1302.17	1388.03	1109.76
gene-LM6179_00863_LM6179_00863	8214.1	8219.35	10576.1	8970.85	8443.12	9848.04
gene-LM6179_00864_LM6179_00864	165.614	187.976	278.49	286.743	206.414	144.836
gene-LM6179_00865_gdhA	3981.22	5057.56	5911.67	3219.03	5241.25	6980.43
gene-LM6179_00866_hisE	72.5931	76.2141	91.3277	69.8561	53.8379	145.056
gene-LM6179_00867_hisI	61.6482	95.7367	73.8392	98.3267	76.7694	99.7204
gene-LM6179_00868_hisF	297.579	330.32	270.073	281.483	275.215	424.215
gene-LM6179_00869_hisA	250.974	339.615	297.922	234.769	297.151	397.069
gene-LM6179_00870_hisH	110.137	161.882	143.781	92.0685	162.533	258.71
gene-LM6179_00871_hisB	164.731	139.545	121.114	103.724	145.581	241.912
gene-LM6179_00872_hisD	397.547	383.451	389.881	284.246	353.005	630.958
gene-LM6179_00873_hisG	116.085	155.372	107.512	115.415	115.668	191.441
gene-LM6179_00874_LM6179_00874	201.265	215.917	195.589	208.951	193.454	292.216
gene-LM6179_00875_hisJ	427.47	506.208	452.709	420.334	504.565	404.788
gene-LM6179_00876_LM6179_00876	130.306	117.095	128.249	84.0607	111.662	113.99
gene-LM6179_00877_LM6179_00877	801.189	1086.04	578.997	944.702	754.864	662.056
gene-LM6179_00878_LM6179_00878	3568.97	4499.04	3253.11	2576.4	3269.79	3095.3
gene-LM6179_00879_LM6179_00879	1801.25	1702.3	1713.01	1667.94	1720.16	1748.01
gene-LM6179_00880_LM6179_00880	1496.9	1585.5	2029.76	1592.82	1761.97	1632.24
gene-LM6179_00881_LM6179_00881	395.528	567.753	559.562	552.97	496.603	461.559
gene-LM6179_00882_LM6179_00882	778.451	611.053	409.981	418.527	490.57	375.277
gene-LM6179_00883_LM6179_00883	708.241	630.864	365.926	479.946	496.584	342.736
gene-LM6179_00884_LM6179_00884	154.65	114.152	181.381	201.082	126.592	80.4469
gene-LM6179_00885_LM6179_00885	403.802	338.662	650.899	456.493	426.777	296.21
gene-LM6179_00886_LM6179_00886	1660.68	2103.34	1857.44	1806.59	1940.52	2618.31
gene-LM6179_00887_LM6179_00887	25857.4	31752.1	33025.8	23484	32386.9	41637.6
gene-LM6179_00888_secA2	5506.4	5173.59	5133.16	5424.61	4873.36	5319.53
gene-LM6179_00889_LM6179_00889	2173.28	2570.53	2247.33	2969.43	2269.59	1730.03
gene-LM6179_00890_LM6179_00890	150.786	133.984	148.314	101.169	142.593	152.621
gene-LM6179_00891_LM6179_00891	110.065	79.1033	103.624	79.1572	95.7291	149.998
gene-LM6179_00892_LM6179_00892	281.459	263.429	314.103	289.544	283.208	430.47
gene-LM6179_00893_LM6179_00893	973.483	949.346	1177.41	1035.81	1068.99	1005.88
gene-LM6179_00894_LM6179_00894	109.256	72.535	83.5516	117.873	66.804	99.6598
gene-LM6179_00895_LM6179_00895	998.131	1089.02	962.391	1269.64	1024.13	1215.24
gene-LM6179_00896_LM6179_00896	462.226	504.326	345.2	526.662	446.727	426.795
gene-LM6179_00897_LM6179_00897	1229.72	1164.66	1463.73	1308	1099.82	628.766
gene-LM6179_00898_LM6179_00898	1566.13	1690.74	1748.02	1853.8	1698.17	1614.02
gene-LM6179_00899_metX	674.224	604.926	401.54	508.721	493.605	549.539
gene-LM6179_00900_LM6179_00900	430.264	428.124	433.921	368.609	442.752	589.585
gene-LM6179_00901_LM6179_00901	601.497	239.065	220.208	473.131	257.256	104.798
gene-LM6179_00902_LM6179_00902	1515.83	1170.49	1515.52	1516.2	1185.61	600.145
gene-LM6179_00903_LM6179_00903	148.873	169.305	136.658	73.8932	166.519	117.73
gene-LM6179_00904_LM6179_00904	44.7344	80.8732	37.567	67.2929	51.845	24.6032
gene-LM6179_00905_LM6179_00905	293.731	258.626	267.486	263.207	251.277	188.87
gene-LM6179_00906_LM6179_00906	593.915	699.852	769.403	833.156	687.059	493.94
gene-LM6179_00907_LM6179_00907	103.24	40.9271	99.7418	128.311	69.7976	31.0534
gene-LM6179_00908_LM6179_00908	1013.34	1612.34	642.511	756.267	960.168	471.18
gene-LM6179_00909_LM6179_00909	85.4783	137.587	133.427	97.0742	109.673	112.646
gene-LM6179_00910_LM6179_00910	1856.81	1773.02	1215.62	1178.56	1541.66	1470.06
gene-LM6179_00912_LM6179_00912	513.332	362.729	286.922	497.578	403.823	313.159
gene-LM6179_00913_LM6179_00913	2707.97	2621.08	1944.86	2696.33	2507.96	2281.82
gene-LM6179_00914_LM6179_00914	3474.08	2646.24	2884.58	3202.72	3053.44	2604.98
gene-LM6179_00915_LM6179_00915	643.535	812.252	1114.73	721.675	876.35	828.992
gene-LM6179_00916_LM6179_00916	516.411	164.749	233.797	638.716	325.088	245.633
gene-LM6179_00918_LM6179_00918	2087.64	1429.03	1382.11	1352.5	1478.76	1417.73
gene-LM6179_00919_LM6179_00919	231.355	188.802	190.418	206.02	222.352	142.348
gene-LM6179_00920_LM6179_00920	696.146	1088.79	792.723	721.431	1056.01	665.969
gene-LM6179_00921_LM6179_00921	326.547	373.95	347.151	370.738	338.023	248.406
gene-LM6179_00922_LM6179_00922	22.9118	24.1467	18.7849	21.9502	34.8911	24.6315
gene-LM6179_00923_LM6179_00923	1101.22	1272.38	1134.66	1352.72	1207.61	910.137
gene-LM6179_00924_LM6179_00924	8.93451	10.2316	27.2023	12.9603	11.9653	15.527
gene-LM6179_00925_LM6179_00925	767.405	738.019	751.916	648.898	719.967	936.141
gene-LM6179_00926_LM6179_00926	107.238	126.488	125.002	156.783	133.61	178.582
gene-LM6179_00927_LM6179_00927	108.282	111.583	145.73	95.8342	140.586	120.38
gene-LM6179_00928_LM6179_00928	83.3244	144.223	137.303	97.2839	108.69	103.469
gene-LM6179_00929_LM6179_00929	5.97057	6.50414	7.77276	19.3904	13.9574	10.365
gene-LM6179_00930_LM6179_00930	44.7931	39.0195	40.1597	29.722	22.9295	16.846
gene-LM6179_00931_LM6179_00931	601.769	599.867	564.131	691.859	630.16	665.181
gene-LM6179_00932_LM6179_00932	993.029	1053.25	1064.1	1150.44	960.255	1214.52
gene-LM6179_00933_LM6179_00933	2985.55	3242.82	1997.97	2926.07	2667.51	2325.79
gene-LM6179_00934_LM6179_00934	172.414	172.219	204.651	170.122	190.469	294.709
gene-LM6179_00935_LM6179_00935	20.8985	1.85827	10.3637	20.6814	8.97257	2.59135
gene-LM6179_00936_LM6179_00936	90.3239	52.0919	144.431	154.254	63.8154	85.3909
gene-LM6179_00937_LM6179_00937	25.7693	23.2704	20.7244	32.4574	18.9469	31.0262
gene-LM6179_00938_LM6179_00938	0	1.8601	5.82912	2.5914	1.99418	0
gene-LM6179_00939_LM6179_00939	38.6702	36.295	18.7818	20.7633	29.9154	23.2751
gene-LM6179_00940_LM6179_00940	1.98896	9.29419	9.71573	16.8162	15.9519	18.1325
gene-LM6179_00941_LM6179_00941	52.544	45.6044	47.278	55.8103	46.8679	60.7688
gene-LM6179_00942_LM6179_00942	149.797	251.218	376.289	274.967	254.273	194.012
gene-LM6179_00943_LM6179_00943	153.948	126.473	149.616	128.239	147.567	81.5387
gene-LM6179_00944_LM6179_00944	356.244	239.091	248.056	245.057	233.329	150.06
gene-LM6179_00946_LM6179_00946	155.707	139.582	189.114	164.768	181.484	80.1797
gene-LM6179_00947_LM6179_00947	25.8375	37.1888	18.1356	42.7212	21.9349	10.3572
gene-LM6179_00949_LM6179_00949	476.421	857.666	314.768	488.7	583.314	363.553
gene-LM6179_00950_LM6179_00950	1242.59	1406.11	1674.18	1506.4	1446.9	1485.85
gene-LM6179_00951_LM6179_00951	2564.14	643.182	437.155	1128.18	671.118	458.938
gene-LM6179_00952_LM6179_00952	605.108	571.301	386.004	490.298	504.559	235.394
gene-LM6179_00953_LM6179_00953	29.7648	20.4685	24.6111	40.2018	29.9143	14.2285
gene-LM6179_00954_ltaP	7442.76	7809.35	8112.96	7392.09	7902.83	9036.63
gene-LM6179_00955_LM6179_00955	4164.59	4218.99	2115.2	3359.24	3150.13	2097.09
gene-LM6179_00956_LM6179_00956	725.991	606.71	514.884	477.426	601.29	478.498
gene-LM6179_00957_LM6179_00957	477.579	282.483	199.5	405.966	238.275	169.714
gene-LM6179_00958_LM6179_00958	256.838	221.482	213.724	372.397	288.183	227.592
gene-LM6179_00959_LM6179_00959	324.444	391.688	349.737	429.24	385.893	367.36
gene-LM6179_00960_LM6179_00960	4124.63	4125.56	3272.5	4097.9	3906.08	5372.38
gene-LM6179_00961_LM6179_00961	744.125	729.419	577.066	1007.63	697.002	619.591
gene-LM6179_00962_LM6179_00962	667.974	694.881	626.297	741.485	643.141	430.827
gene-LM6179_00963_LM6179_00963	8948.97	6026.44	8125.42	6408.37	6612.24	3759.22
gene-LM6179_00964_LM6179_00964	311.296	188.397	287.618	242.33	294.052	181.654
gene-LM6179_00965_LM6179_00965	385.897	190.74	159.324	317.771	204.416	109.94
gene-LM6179_00966_LM6179_00966	956.7	1552.62	1431.35	1312.01	1381.02	1329.92
gene-LM6179_00967_LM6179_00967	274.126	175.76	248.712	209.845	214.371	102.247
gene-LM6179_00968_LM6179_00968	528.842	509.841	461.783	376.065	424.781	333.732
gene-LM6179_00969_LM6179_00969	20.826	42.8062	23.9631	67.468	32.9066	34.9159
gene-LM6179_00971_LM6179_00971	21.889	21.3721	23.9659	34.9079	14.9545	25.9105
gene-LM6179_00972_LM6179_00972	10.9393	19.5178	29.1472	15.5227	20.9369	20.7229
gene-LM6179_00973_pdxK	5336.03	5337.48	6623.55	5128.24	6034.83	5894.7
gene-LM6179_00974_LM6179_00974	2185.82	2119.8	2239.58	2472.86	2200.75	2556.68
gene-LM6179_00975_LM6179_00975	1584.91	1143.3	1077.72	890.662	1056.95	890.065
gene-LM6179_00976_LM6179_00976	513.671	283.345	522.077	432.868	356.901	391.364
gene-LM6179_00977_LM6179_00977	352.713	264.064	148.97	146.319	234.308	144.986
gene-LM6179_00978_LM6179_00978	1132.48	1431.25	1095.18	1027.64	1227.52	1136.68
gene-LM6179_00979_LM6179_00979	1165.48	1513.91	1080.29	924.901	1216.53	1039.83
gene-LM6179_00980_LM6179_00980	401.651	99.5702	213.725	377.555	185.473	137.079
gene-LM6179_00981_LM6179_00981	87.0525	29.6604	19.4355	69.3915	42.8538	9.09707
gene-LM6179_00982_LM6179_00982	256.007	245.608	279.143	243.773	241.307	166.873
gene-LM6179_00983_LM6179_00983	94.3466	64.1688	52.4624	59.5916	74.7811	40.1202
gene-LM6179_00984_LM6179_00984	90.7947	227.376	240.33	198.504	236.238	259.506
gene-LM6179_00985_mogR	2274.93	3572.5	3375.55	3067.3	3507.05	4863.58
gene-LM6179_00986_LM6179_00986	106.398	136.631	155.451	250.978	95.7122	102.313
gene-LM6179_00987_LM6179_00987	705.246	911.879	740.918	635.623	680.061	609.155
gene-LM6179_00988_LM6179_00988	339.378	519.368	281.764	217.137	275.157	253.963
gene-LM6179_00989_LM6179_00989	660.617	1258.95	463.074	592.809	666.101	620.798
gene-LM6179_00990_LM6179_00990	1102.61	1568.12	1140.51	888.915	1166.7	1252.98
gene-LM6179_00991_LM6179_00991	1334.05	2034.77	1235.04	962.047	1314.32	1550.01
gene-LM6179_00992_flhF	980.519	1213.62	1017.45	739.788	896.472	1192.12
gene-LM6179_00993_LM6179_00993	409.649	704.387	799.206	400.841	576.358	915.661
gene-LM6179_00994_LM6179_00994	393.773	681.129	696.229	459.223	568.381	922.12
gene-LM6179_00995_LM6179_00995	65.6076	131.073	103.633	116.474	93.7201	157.975
gene-LM6179_00996_motA	719.036	699.769	942.982	513.761	728.928	1169.08
gene-LM6179_00997_LM6179_00997	870.808	795.603	1040.13	643.475	746.876	1198.84
gene-LM6179_00998_LM6179_00998	399.063	676.227	609.461	431.593	615.216	1229.2
gene-LM6179_00999_LM6179_00999	2087.37	4008.04	4169.49	2452.41	3258.86	6016.59
gene-LM6179_01000_LM6179_01000	1399.29	1892.79	2503.17	1447.99	1775.96	2773.85
gene-LM6179_01001_LM6179_01001	942.17	1366.98	2053.7	834.229	1239.48	1840.24
gene-LM6179_01002_LM6179_01002	244.463	326.332	262.318	152.761	212.37	225.27
gene-LM6179_01003_LM6179_01003	1748.42	2276.73	2519.96	1399.5	1960.5	3144.06
gene-LM6179_01004_LM6179_01004	201.913	189.587	216.338	155.199	162.509	252.583
gene-LM6179_01005_LM6179_01005	114.225	444.504	321.253	151.547	270.207	441.356
gene-LM6179_01006_LM6179_01006	732.76	1176.32	1316.02	777.314	1057.01	2107.7
gene-LM6179_01007_LM6179_01007	135.071	271.55	263.608	159.335	183.462	456.864
gene-LM6179_01008_flgE	752.485	1302.04	1265.5	586.644	1081.95	1806.28
gene-LM6179_01009_LM6179_01009	141.489	168.081	145.098	169.103	120.622	243.754
gene-LM6179_01010_fliM	836.917	1440.59	935.204	730.557	891.476	1342.24
gene-LM6179_01011_LM6179_01011	894.122	1344.01	1264.84	756.792	1188.66	1954.8
gene-LM6179_01012_LM6179_01012	454.027	831.143	919.651	520.503	711.996	1367.89
gene-LM6179_01013_LM6179_01013	259.763	622.621	678.084	353.007	501.584	1079.66
gene-LM6179_01014_LM6179_01014	69.5021	223.219	159.329	142.538	148.567	271.747
gene-LM6179_01015_LM6179_01015	168.831	277.135	228.632	167.116	235.311	368.847
gene-LM6179_01016_flgK	1490.88	2103.5	2084.11	1124.14	1784.98	3075.73
gene-LM6179_01017_LM6179_01017	818.187	1221.82	1514.86	823.864	1197.6	2317.42
gene-LM6179_01018_LM6179_01018	992.376	1687.37	1747.99	966.958	1477.84	2973.77
gene-LM6179_01019_LM6179_01019	106.301	367.286	272.031	260.291	198.415	459.53
gene-LM6179_01020_LM6179_01020	86.5671	244.378	349.773	165.477	242.262	436.608
gene-LM6179_01021_flgB	251.314	528.18	694.323	248.672	464.634	928.052
gene-LM6179_01022_flgC	656.544	982.001	906.762	370.449	806.632	1245.12
gene-LM6179_01023_fliE	182.031	277.868	193.021	103.459	198.399	313.473
gene-LM6179_01024_fliF	925.807	1778.71	2165.71	945.055	1682.28	3299.3
gene-LM6179_01025_LM6179_01025	695.046	999.524	1328.32	716.362	1016.13	2045.58
gene-LM6179_01026_LM6179_01026	639.877	1028.12	1010.35	558.997	838.602	1712.5
gene-LM6179_01027_fliI	1557.46	2503.61	1501.88	1140.89	1605.48	2526.4
gene-LM6179_01028_LM6179_01028	462.325	1171.38	1211.12	398.147	1069.94	1946.67
gene-LM6179_01029_LM6179_01029	444.494	909.909	1153.49	538.176	860.533	1565.15
gene-LM6179_01030_lftR	118.308	119.911	194.313	102.224	146.561	95.8277
gene-LM6179_01031_LM6179_01031	450.386	322.544	408.057	322.182	381.855	231.805
gene-LM6179_01032_LM6179_01032	2214.52	1080.17	2154.12	2160.5	1358.11	710.137
gene-LM6179_01033_LM6179_01033	2975.59	910.305	934.542	2169.27	1169.72	1405.29
gene-LM6179_01034_LM6179_01034	1236	1504.16	1855.48	1200.85	1378.13	2449.85
gene-LM6179_01035_LM6179_01035	535.669	374.044	646.362	394.314	416.81	698.423
gene-LM6179_01036_LM6179_01036	214.476	201.406	178.789	140.527	156.497	71.3571
gene-LM6179_01039_glmS	40457.1	42090.4	50031.3	37736.6	44252.9	59424.7
gene-LM6179_01040_LM6179_01040	951.287	1231.94	1296.61	780.865	1237.47	1244.21
gene-LM6179_01041_LM6179_01041	414.991	541.328	676.174	410.807	552.394	487.827
gene-LM6179_01042_LM6179_01042	321.066	336.52	250.662	361.085	370.893	222.713
gene-LM6179_01043_LM6179_01043	8051.76	4925.71	3726.8	3377.89	3910.51	1166.2
gene-LM6179_01044_LM6179_01044	94.1596	143.344	113.337	115.545	122.656	165.475
gene-LM6179_01045_LM6179_01045	58.5664	30.6959	40.8034	34.9957	40.8815	21.9956
gene-LM6179_01046_LM6179_01046	357.966	552.788	590.655	496.993	500.583	839.22
gene-LM6179_01047_rpe	166.674	178.638	125.646	211.396	157.549	164.27
gene-LM6179_01048_rpiB	166.824	120.904	86.7893	126.973	118.654	84.1172
gene-LM6179_01049_LM6179_01049	246.926	296.857	242.869	240.042	277.214	331.047
gene-LM6179_01050_LM6179_01050	470.805	461.675	334.181	401.155	404.865	502.895
gene-LM6179_01051_LM6179_01051	325.16	378.805	303.744	364.736	325.085	372.359
gene-LM6179_01052_LM6179_01052	232.16	289.352	180.05	219.17	230.34	223.773
gene-LM6179_01053_LM6179_01053	1.98711	1.8596	3.23847	2.58971	4.98527	5.17806
gene-LM6179_01054_LM6179_01054	9.92064	8.37381	12.3055	11.6727	0.997148	18.1081
gene-LM6179_01055_LM6179_01055	8.92827	16.7479	14.2485	16.8612	15.9544	2.58682
gene-LM6179_01056_LM6179_01056	44.601	50.2638	36.9153	72.7041	31.9106	58.1743
gene-LM6179_01057_LM6179_01057	13.8975	15.8128	19.4302	9.07267	16.9509	27.1715
gene-LM6179_01058_LM6179_01058	1.98929	1.8587	0.647719	3.87997	3.98794	1.2953
gene-LM6179_01059_LM6179_01059	1.98795	2.78889	0.647704	2.58854	0.997028	1.29482
gene-LM6179_01060_LM6179_01060	58.6985	71.5521	56.9998	46.5472	92.7182	31.0914
gene-LM6179_01061_LM6179_01061	12.9731	23.1997	47.2889	14.176	27.9097	15.572
gene-LM6179_01062_LM6179_01062	234.259	234.408	205.96	255.346	211.388	91.8627
gene-LM6179_01063_LM6179_01063	8.95232	39.0317	33.6815	23.2783	27.9155	12.9534
gene-LM6179_01064_LM6179_01064	304.481	345.229	434.575	275.038	374.934	276.754
gene-LM6179_01065_LM6179_01065	25.7942	43.7295	42.7455	50.5806	42.8773	42.6839
gene-LM6179_01066_LM6179_01066	158.763	121.874	161.916	116.701	132.619	124.184
gene-LM6179_01067_LM6179_01067	292.586	296.838	246.108	277.625	223.365	290.983
gene-LM6179_01068_LM6179_01068	658.491	490.412	395.714	483.959	448.727	518.563
gene-LM6179_01069_LM6179_01069	882.541	689.581	654.125	567.05	689.048	779.748
gene-LM6179_01070_LM6179_01070	468.095	657.909	559.571	413.885	601.293	787.554
gene-LM6179_01071_LM6179_01071	533.503	606.751	567.988	513.836	579.358	731.912
gene-LM6179_01072_LM6179_01072	417.749	437.257	351.034	421.416	364.951	486.39
gene-LM6179_01073_LM6179_01073	258.975	251.194	159.973	261.937	230.339	280.703
gene-LM6179_01074_hflX	866.487	692.44	968.227	986.406	875.532	843.009
gene-LM6179_01075_LM6179_01075	3120.03	2548.79	2385.3	2989.25	2422.12	1818.25
gene-LM6179_01076_lplA2	2219.22	2159.02	2412.49	2359.05	2180.82	1921.56
gene-LM6179_01077_LM6179_01077	54.5259	66.0803	69.9454	68.7907	58.8342	54.3035
gene-LM6179_01078_LM6179_01078	35.702	31.6392	33.0302	16.8669	32.9066	34.9161
gene-LM6179_01079_LM6179_01079	55.5375	51.1807	22.6678	41.5176	35.898	45.2621
gene-LM6179_01080_LM6179_01080	136.814	137.743	105.566	132.386	131.629	109.902
gene-LM6179_01081_LM6179_01081	74.368	60.4908	43.3924	105.111	72.794	64.654
gene-LM6179_01082_LM6179_01082	785.266	1018.14	1159.29	1084.94	992.197	990.458
gene-LM6179_01083_LM6179_01083	489.024	674.596	561.518	801.639	596.299	349.202
gene-LM6179_01084_LM6179_01084	270.861	379.595	367.224	456.481	366.948	223.777
gene-LM6179_01085_LM6179_01085	680.245	538.825	516.176	615.067	513.546	287.07
gene-LM6179_01086_LM6179_01086	2603.15	2143.14	2526.48	1778.9	2207.74	1368.16
gene-LM6179_01087_LM6179_01087	996.085	1122	1312.25	1084.45	1168.51	998.372
gene-LM6179_01088_LM6179_01088	81.3238	53.0415	42.0974	59.6807	42.8782	32.3303
gene-LM6179_01089_LM6179_01089	981.576	849.861	780.47	644.879	810.608	424.587
gene-LM6179_01090_LM6179_01090	32.7973	51.1322	104.928	51.7772	73.7806	32.3683
gene-LM6179_01091_LM6179_01091	1538.95	2098.28	1308.31	1059.99	1520.57	1158.15
gene-LM6179_01092_LM6179_01092	1.98779	14.8746	4.53391	6.47189	3.98813	3.88428
gene-LM6179_01093_LM6179_01093	4173.23	1501.92	1027.18	2079.78	1524.67	1163.88
gene-LM6179_01094_LM6179_01094	2139.38	799.317	856.198	1463.35	935.338	1092.81
gene-LM6179_01095_LM6179_01095	539.074	290.2	577.727	562.45	418.783	662.501
gene-LM6179_01096_LM6179_01096	521.367	307.83	325.137	650.356	368.921	346.838
gene-LM6179_01097_LM6179_01097	12058.6	12145.9	9575.27	12697.7	10864.6	13618.3
gene-LM6179_01098_LM6179_01098	1351.37	1238.32	2028.48	1532.79	1593.43	1946.77
gene-LM6179_01099_LM6179_01099	3340.81	3715.46	3097.67	3115.19	3362.53	2916.81
gene-LM6179_01100_LM6179_01100	5957.28	1437.32	1264.82	3845.22	1724.19	1602.81
gene-LM6179_01101_LM6179_01101	69.3798	119.144	115.927	110.354	99.7205	177.109
gene-LM6179_01102_LM6179_01102	706.146	994.75	793.374	1053.47	973.234	863.877
gene-LM6179_01103_ybaK	582.784	575.738	474.1	470.411	572.336	468.421
gene-LM6179_01104_LM6179_01104	2692.68	1457.92	3756.43	3100.78	1879.61	1367.22
gene-LM6179_01105_LM6179_01105	481.977	390.838	382.762	485.247	439.752	292.261
gene-LM6179_01106_LM6179_01106	704.346	774.122	593.903	542.148	671.082	565.223
gene-LM6179_01107_LM6179_01107	462.357	273.53	313.468	532.984	342.019	231.54
gene-LM6179_01108_rarD	886.567	1251.63	1031.06	800.56	1097.89	1035.82
gene-LM6179_01109_LM6179_01109	2414.89	1102.31	1191.07	2129.77	1241.41	894.011
gene-LM6179_01110_LM6179_01110	714.891	731.968	1093.93	799.494	712.923	600.436
gene-LM6179_01111_LM6179_01111	1672.32	1889.41	1092.57	1100.75	1435.96	1263.15
gene-LM6179_01112_LM6179_01112	745.922	912.805	1123.68	1205.07	955.276	1334.72
gene-LM6179_01113_LM6179_01113	28.8219	13.9451	17.4879	34.9496	21.9348	10.3579
gene-LM6179_01114_LM6179_01114	40.6371	53.0559	66.059	98.6683	72.796	56.882
gene-LM6179_01115_LM6179_01115	183.555	191.656	213.081	247.686	203.417	146.169
gene-LM6179_01116_LM6179_01116	2892.1	2585.81	2920.19	2536.88	2771.24	2482.09
gene-LM6179_01117_LM6179_01117	823.074	1056.59	846.515	1171.45	983.139	966.622
gene-LM6179_01118_LM6179_01118	499.431	1168.17	494.179	1046.99	688.993	383.037
gene-LM6179_01119_LM6179_01119	322.565	441.863	387.954	442.051	323.067	329.908
gene-LM6179_01120_LM6179_01120	1200.73	1258.24	1235.71	1183.54	1199.61	1382.26
gene-LM6179_01121_LM6179_01121	607.004	1008.68	415.146	797.833	667.101	653.102
gene-LM6179_01122_LM6179_01122	1042.43	1553.03	830.292	1107.88	1158.7	1227.32
gene-LM6179_01123_LM6179_01123	1759.97	1728.21	1642.43	1694.82	1736.09	2243.44
gene-LM6179_01124_LM6179_01124	314.059	403.48	412.586	469.878	371.894	604.64
gene-LM6179_01125_LM6179_01125	6754.78	6808.92	11854.1	8003.82	8127.77	5524.18
gene-LM6179_01126_LM6179_01126	346.385	158.141	295.337	260.564	223.355	71.1566
gene-LM6179_01127_LM6179_01127	604.965	470.861	623.041	651.304	466.674	455.208
gene-LM6179_01128_LM6179_01128	1745.35	1393.09	1557.6	1362.39	1409	1453.51
gene-LM6179_01129_LM6179_01129	82.4157	98.5853	121.116	141.231	124.636	81.5273
gene-LM6179_01130_LM6179_01130	52.6112	103.249	91.3219	181.456	81.763	65.9874
gene-LM6179_01131_LM6179_01131	61.5806	30.6879	62.1779	42.7452	45.8654	29.7685
gene-LM6179_01132_LM6179_01132	2384.42	1959.45	1628.15	2025.56	1903.68	1887.32
gene-LM6179_01133_LM6179_01133	1000.7	793.753	626.927	757.665	762.832	796.629
gene-LM6179_01134_LM6179_01134	566.689	666.068	469.559	447.265	592.291	372.59
gene-LM6179_01135_LM6179_01135	997.089	842.94	579.009	1042.69	738.884	593.708
gene-LM6179_01136_LM6179_01136	1451.42	1330.62	1205.35	1162.93	1326.09	952.702
gene-LM6179_01137_LM6179_01137	1958.83	1607.95	1902.16	1803.28	1637.34	1086.33
gene-LM6179_01138_LM6179_01138	1100.71	977.134	813.447	921.281	911.418	1070.71
gene-LM6179_01139_LM6179_01139	2187.01	2355.61	2021.94	1684.7	1827.85	2240.68
gene-LM6179_01140_LM6179_01140	4920.49	4810.22	4857.29	4129.4	4780.57	4738.24
gene-LM6179_01141_nifJ	14755.1	11186.5	9622.52	11258.6	10796.9	12353.6
gene-LM6179_01142_LM6179_01142	5454.26	6108.89	5047.04	6118.77	5562.41	5932.52
gene-LM6179_01143_LM6179_01143	599.976	508.095	402.191	408.709	428.783	422.867
gene-LM6179_01144_LM6179_01144	0.994956	2.78766	5.18181	16.8075	2.9909	1.29552
gene-LM6179_01145_LM6179_01145	18.8427	25.1253	54.4027	29.8414	30.9122	7.75913
gene-LM6179_01146_LM6179_01146	1.98402	0.930446	0	5.18817	0	0
gene-LM6179_01147_LM6179_01147	3.96638	11.1674	6.47648	2.59526	4.98589	10.3448
gene-LM6179_01148_psiE	168.85	202.726	151.559	288.854	162.523	106.131
gene-LM6179_01149_LM6179_01149	1009.05	1069.47	1240.23	1021.67	1009.17	956.683
gene-LM6179_01150_hpt	32.7141	21.4067	15.5434	16.874	13.9607	21.9794
gene-LM6179_01151_LM6179_01151	58.4941	65.1483	36.9157	38.9362	58.8341	42.6682
gene-LM6179_01152_LM6179_01152	188.642	189.739	356.223	167.165	246.283	134.577
gene-LM6179_01153_LM6179_01153	4988.83	4655.21	4152.63	3873.24	4327.9	4821.72
gene-LM6179_01154_LM6179_01154	1875.67	2286.37	2964.85	2271.42	2484.08	3659.22
gene-LM6179_01155_LM6179_01155	60.7354	25.081	47.9329	50.3839	24.923	22.0326
gene-LM6179_01156_LM6179_01156	416.3	527.198	507.792	353.495	518.468	428.485
gene-LM6179_01157_LM6179_01157	448.162	420.656	450.114	411.388	437.763	425.408
gene-LM6179_01158_uvrC	366.859	434.615	399.598	433.449	425.797	417.651
gene-LM6179_01159_LM6179_01159	13639.4	12033.5	13086.9	11228	13311.6	10767.2
gene-LM6179_01160_LM6179_01160	5983.63	7241.76	6906.62	6978.32	6712.83	4608.3
gene-LM6179_01161_LM6179_01161	27.7528	20.4775	21.372	24.6665	14.9581	27.1486
gene-LM6179_01162_LM6179_01162	13.0833	3.69803	20.087	12.7711	16.9357	10.4298
gene-LM6179_01163_LM6179_01163	436.446	475.476	573.823	596.696	498.578	406.107
gene-LM6179_01164_sugR	293.768	173.028	251.295	259.281	225.35	196.646
gene-LM6179_01165_sugE1	220.662	369.063	176.823	201.906	303.096	139.84
gene-LM6179_01166_sugE2	223.712	239.812	150.917	124.209	169.491	88.0624
gene-LM6179_01167_LM6179_01167	6341.65	5511.36	5999.14	5104.11	5620.12	4635.51
gene-LM6179_01168_LM6179_01168	6540.87	6874.34	6341.71	6283.58	6364.09	7195.06
gene-LM6179_01169_LM6179_01169	3162.53	4011.15	3742.81	3882.04	3883.9	4341.94
gene-LM6179_01170_LM6179_01170	477.939	475.55	564.749	494.408	509.558	464.217
gene-LM6179_01171_LM6179_01171	133.835	103.309	100.385	124.604	114.677	134.465
gene-LM6179_01172_LM6179_01172	97.1903	67.9308	26.5537	71.3586	68.8046	45.262
gene-LM6179_01173_LM6179_01173	106.123	89.3312	42.7451	90.8139	65.8128	84.0609
gene-LM6179_01174_LM6179_01174	247.818	164.743	102.975	202.502	162.543	146.093
gene-LM6179_01175_LM6179_01175	124.953	87.4744	49.8691	83.0396	77.7793	94.4012
gene-LM6179_01176_LM6179_01176	110.061	97.7175	69.2982	110.306	81.7688	117.668
gene-LM6179_01177_LM6179_01177	316.2	244.794	233.15	272.614	255.283	266.322
gene-LM6179_01178_cshA	19043.1	21988.2	32882	23700.9	25180.2	30038.2
gene-LM6179_01180_LM6179_01180	1.0006	0	0	1.28503	0.996601	0
gene-LM6179_01181_LM6179_01181	384.196	390.657	433.943	432.86	345.995	161.742
gene-LM6179_01182_LM6179_01182	202.46	282.8	198.186	377.258	229.338	340.247
gene-LM6179_01183_LM6179_01183	219.144	173.095	136.006	259.525	162.54	143.534
gene-LM6179_01184_LM6179_01184	70.6042	58.5548	49.2263	67.2688	55.8319	45.33
gene-LM6179_01185_LM6179_01185	199.758	171.063	143.142	82.8468	181.461	117.818
gene-LM6179_01186_LM6179_01186	262.737	279.202	127.586	193.375	182.485	134.472
gene-LM6179_01187_LM6179_01187	27.7516	37.2325	32.3818	41.5454	27.9218	31.0262
gene-LM6179_01188_LM6179_01188	0	0.929559	1.94312	0	4.98509	2.58987
gene-LM6179_01189_LM6179_01189	1.98811	0.929595	4.53394	0	2.99107	11.6539
gene-LM6179_01190_LM6179_01190	60.4733	45.605	36.268	40.2367	42.8792	42.6667
gene-LM6179_01191_LM6179_01191	42.6552	27.9137	22.0203	38.9125	27.9203	32.3344
gene-LM6179_01192_LM6179_01192	156.68	123.769	111.396	105.102	91.74	99.5714
gene-LM6179_01193_LM6179_01193	110.102	69.7867	55.6984	131.016	78.7754	62.0795
gene-LM6179_01194_LM6179_01194	488.727	353.677	385.994	582.804	494.608	499.062
gene-LM6179_01195_LM6179_01195	49.6409	54.8764	91.9701	51.8359	62.8173	55.6412
gene-LM6179_01196_LM6179_01196	608.578	997.092	711.796	703.698	795.688	844.955
gene-LM6179_01197_LM6179_01197	2210.59	2579.09	2854.8	1841.95	2671.49	3587.74
gene-LM6179_01198_hemG	2011.42	2074.59	2040.72	1540.72	2064.19	2777.17
gene-LM6179_01199_acpS	328.943	367.234	382.79	418.134	370.899	541.176
gene-LM6179_01200_alr	1491.23	2013.94	1860.69	1435.32	1956.47	2500.72
gene-LM6179_01201_LM6179_01201	880.659	603.027	2013.79	1190.57	931.157	776.079
gene-LM6179_01202_LM6179_01202	1897.35	1595.3	1467.69	1493.71	1434.73	1180.82
gene-LM6179_01203_LM6179_01203	7837.17	6427.21	6571.73	8149.93	6523.45	7742.64
gene-LM6179_01204_LM6179_01204	3809.18	3741.14	2395.19	3242.8	3207.48	3045.09
gene-LM6179_01205_LM6179_01205	4437.88	5355.44	3953.48	3836.6	5135.92	4676.31
gene-LM6179_01206_LM6179_01206	7213.86	8775.74	8252.33	8749.93	8663.47	9320.64
gene-LM6179_01207_rsbV	913.425	1595.27	1665.89	1061.34	1628.15	1786.81
gene-LM6179_01208_rsbW	3723.13	3872.95	3775.96	4684.59	3771.03	4566.5
gene-LM6179_01209_sigB	12608.9	12175.6	8127.42	10617.7	9710.33	9714.03
gene-LM6179_01210_LM6179_01210	4355.23	4478.58	3386.64	5003.68	4047.36	3810.98
gene-LM6179_01211_LM6179_01211	581.856	829.315	459.176	623.107	676.101	791.217
gene-LM6179_01212_LM6179_01212	3538.22	4196.16	4105.36	3772.97	4026.73	4951.18
gene-LM6179_01213_LM6179_01213	315.732	371.105	450.136	360.24	397.842	516.313
gene-LM6179_01214_LM6179_01214	24.9586	11.1338	16.8429	9.01706	12.9577	5.19185
gene-LM6179_01215_LM6179_01215	459.951	257.572	552.48	335.42	400.819	142.385
gene-LM6179_01216_celB	129.872	97.7241	93.2606	124.601	105.702	80.1626
gene-LM6179_01217_LM6179_01217	1177.52	868.106	1528.47	1133.61	1102.85	870.457
gene-LM6179_01218_LM6179_01218	143.068	153.419	330.971	160.567	140.585	64.7247
gene-LM6179_01219_LM6179_01219	1548.67	812.247	1073.82	1435.69	968.228	893.782
gene-LM6179_01220_LM6179_01220	506.281	296.719	402.206	425.106	297.138	451.572
gene-LM6179_01221_gorA	4551.3	4168.7	3840.52	3620.06	4042.62	5369.5
gene-LM6179_01222_LM6179_01222	2798.71	2687.02	3099.05	2187.9	2880.75	3099.13
gene-LM6179_01223_LM6179_01223	1489.21	1971.15	997.374	1304.28	1352.18	1070.62
gene-LM6179_01225_LM6179_01225	52.6509	35.3347	77.7229	41.4418	52.8443	46.5988
gene-LM6179_01226_LM6179_01226	600.854	652.389	593.244	567.119	653.154	565.056
gene-LM6179_01227_LM6179_01227	417.918	319.978	360.754	431.6	355.968	283.36
gene-LM6179_01228_LM6179_01228	1206.07	424.317	324.474	622.702	382.91	275.466
gene-LM6179_01229_LM6179_01229	2591.25	591.022	482.492	2318.32	909.442	691.692
gene-LM6179_01230_LM6179_01230	6.96172	1.85879	0.647717	3.88044	1.99398	3.88566
gene-LM6179_01231_LM6179_01231	34.6989	19.5447	19.4293	32.4478	34.9016	33.6168
gene-LM6179_01232_LM6179_01232	9.93858	11.1561	9.71552	5.17772	5.98221	9.06313
gene-LM6179_01233_LM6179_01233	58.487	20.4763	34.9726	51.9218	30.9131	43.9581
gene-LM6179_01234_LM6179_01234	262.657	373.251	414.488	341.441	367.968	595.972
gene-LM6179_01235_LM6179_01235	679.011	879.568	1069.25	841.177	885.512	1195.89
gene-LM6179_01236_LM6179_01236	907.279	1061.85	931.317	689.067	1041.06	969.804
gene-LM6179_01237_LM6179_01237	653.59	1033.83	685.864	826.414	765.823	876.816
gene-LM6179_01238_coaA	2728.13	2828.04	2869.74	2924.57	2855.9	2384.59
gene-LM6179_01239_LM6179_01239	1307.45	1131.43	915.788	914.433	1041.03	1104.55
gene-LM6179_01240_LM6179_01240	1449.57	1301.06	1225.99	1127.76	1135.79	1541.29
gene-LM6179_01241_LM6179_01241	175.609	249.345	189.117	245.105	226.351	179.796
gene-LM6179_01242_ltaS	17645.3	17552.2	22559.8	22618.5	19679.8	27711.8
gene-LM6179_01243_LM6179_01243	266.911	285.618	294.687	237.301	307.118	278.115
gene-LM6179_01244_LM6179_01244	1102.24	1347.22	1525.24	1317.65	1393.01	1086.52
gene-LM6179_01245_LM6179_01245	1877.81	1760.43	2434.54	2168.74	2116.96	1517.12
gene-LM6179_01246_lplA1	3313.94	3560.53	3525.15	3299.84	3368.46	1812.93
gene-LM6179_01247_LM6179_01247	500.112	618.67	189.766	433.082	321.077	122.892
gene-LM6179_01248_LM6179_01248	770.516	733.308	814.743	966.673	777.795	548.291
gene-LM6179_01249_queG	3625.85	3626.81	3512.83	2530.7	3323.61	3185.99
gene-LM6179_01250_trmL	1204.09	1256.67	1130.19	1170.41	1377.01	1374.08
gene-LM6179_01251_nfsA	2847.91	4318.3	6461.02	3083.25	5252.01	5376.49
gene-LM6179_01252_LM6179_01252	147.418	163.896	29.1553	142.296	83.702	14.313
gene-LM6179_01253_LM6179_01253	704.975	485.494	469.568	682.86	469.631	331.279
gene-LM6179_01254_LM6179_01254	413.641	593.642	562.166	596.682	544.447	532.86
gene-LM6179_01255_LM6179_01255	2549.49	1806.3	2033.62	1790.66	1901.61	2053.48
gene-LM6179_01256_LM6179_01256	2000.21	2014.23	1885.27	2549.7	2086.15	2166.73
gene-LM6179_01257_fri	2045.28	2076.9	3447.59	3082.83	2476.79	1243.54
gene-LM6179_01258_LM6179_01258	558.958	438.664	492.266	359.566	438.675	185.222
gene-LM6179_01259_LM6179_01259	1447.57	1691.95	1738.28	1604.06	1702.19	1507.66
gene-LM6179_01260_LM6179_01260	225.274	315.677	291.495	430.968	358.865	282.712
gene-LM6179_01261_LM6179_01261	719.777	698.017	702.046	674.892	753.874	800.352
gene-LM6179_01262_LM6179_01262	373.016	421.482	467.61	422.811	407.833	437.181
gene-LM6179_01263_LM6179_01263	356.96	389.005	289.498	397.092	320.095	169.392
gene-LM6179_01264_LM6179_01264	1267.41	1849.97	1452.03	1562.15	1567.55	1299.65
gene-LM6179_01265_LM6179_01265	469.13	455.027	551.801	508.548	494.593	561.274
gene-LM6179_01266_LM6179_01266	456.744	498.515	795.35	463.879	534.442	392.099
gene-LM6179_01268_LM6179_01268	394.727	72.42	66.7201	149.678	85.729	22.0463
gene-LM6179_01269_LM6179_01269	330.132	307.652	222.166	178.531	277.167	106.199
gene-LM6179_01270_LM6179_01270	1320.06	1493.52	2045.29	1581.49	1735.07	1107.01
gene-LM6179_01271_nagA	2266.54	2193.58	2475.3	2931.7	2236.68	2292.52
gene-LM6179_01272_nagB	912.668	997.429	1774.58	1570.68	1233.47	1458.97
gene-LM6179_01273_LM6179_01273	3964.99	2779.26	2959.15	3393.13	2756.13	2086.23
gene-LM6179_01275_LM6179_01275	2017.8	2401.05	1972.73	2228.15	2029.26	1346.08
gene-LM6179_01276_LM6179_01276	1187.06	1259.07	1488.95	1230.01	1345.18	1422.49
gene-LM6179_01277_LM6179_01277	2600.5	2297.88	1945.52	2410.16	2334.42	2437.25
gene-LM6179_01278_LM6179_01278	2613.12	2999.17	3335.49	2789.9	3290.51	3379.18
gene-LM6179_01279_htpX	9769.16	8048.57	5938.95	7524.16	6718.94	5489.49
gene-LM6179_01280_yjbH	4020.85	4016.14	4751.83	4623.61	4236.94	5010.09
gene-LM6179_01281_LM6179_01281	513.047	654.003	810.878	927.038	729.899	1040.09
gene-LM6179_01282_LM6179_01282	725.787	571.074	538.221	479.456	609.226	605.601
gene-LM6179_01283_LM6179_01283	975.247	1259.77	1523.3	963.594	1400.99	1342.62
gene-LM6179_01284_LM6179_01284	1196.18	1291.55	1503.21	1171.42	1420.95	1346.31
gene-LM6179_01285_LM6179_01285	1513.37	1620.12	1894.38	1536.18	1686.21	1792.36
gene-LM6179_01286_fabI	4081.55	3704.34	6019.95	3572.6	4555.03	3378.09
gene-LM6179_01287_dltD	18917.8	27352.4	27495	19969.8	27071.7	38479.5
gene-LM6179_01288_dltC	619.76	1115.28	1397.86	1427.7	1087.59	2139.33
gene-LM6179_01289_dltB	7710.5	14112.8	10561.8	9565.07	11874.5	16991.2
gene-LM6179_01290_dltA	23850	30881.5	29244.2	23412.4	29262.8	40963
gene-LM6179_01291_LM6179_01291	18.1153	28.6597	0.647967	134.096	40.8448	7.82231
gene-LM6179_01292_rpiA	368.069	421.475	397.016	392.966	435.753	403.56
gene-LM6179_01293_LM6179_01293	1093.31	915.146	878.904	799.395	885.414	720.828
gene-LM6179_01294_LM6179_01294	1088.16	1168.68	1169.02	1332.17	1157.7	1345.08
gene-LM6179_01295_LM6179_01295	2737.76	2189.76	3236.3	2535.61	2173.85	1485.76
gene-LM6179_01296_lieA	168.625	115.38	174.219	95.9914	120.656	173.306
gene-LM6179_01297_lieB	175.572	227.037	157.38	131.012	217.38	151.321
gene-LM6179_01298_LM6179_01298	3827.39	3747.18	3808.78	3530.72	3450.3	2504.31
gene-LM6179_01299_LM6179_01299	3338.55	2593.69	3275.15	3367.52	2795.09	1642.19
gene-LM6179_01300_LM6179_01300	1042.44	1039.87	638.609	1346.46	788.707	414.07
gene-LM6179_01301_LM6179_01301	68.5129	79.0549	93.9136	171.036	69.7965	72.4679
gene-LM6179_01302_LM6179_01302	56.6079	53.009	36.2703	51.8188	45.8657	31.0608
gene-LM6179_01303_LM6179_01303	210.24	192.629	134.064	202.408	142.595	169.405
gene-LM6179_01304_LM6179_01304	152.733	157.262	115.282	185.526	139.603	134.495
gene-LM6179_01305_LM6179_01305	8152.1	7350.21	7166.14	7465.44	6915.57	6332.39
gene-LM6179_01306_LM6179_01306	167.841	137.636	294.696	173.589	184.46	117.774
gene-LM6179_01307_LM6179_01307	182.408	218.72	148.958	122.011	154.565	153.857
gene-LM6179_01308_LM6179_01308	773.687	1039.36	1126.92	853.551	968.24	981.632
gene-LM6179_01309_LM6179_01309	1321.22	1483.2	1038.19	985.864	1255.42	1088.98
gene-LM6179_01310_LM6179_01310	3336.92	4522.35	2370.37	3344.86	3156.11	2549.65
gene-LM6179_01311_LM6179_01311	226.552	124.588	90.0298	159.251	140.584	89.3262
gene-LM6179_01312_LM6179_01312	58.5026	79.1035	26.5535	107.706	72.794	33.62
gene-LM6179_01313_LM6179_01313	134.028	91.1514	99.7422	115.337	87.7449	98.3417
gene-LM6179_01314_LM6179_01314	18099.4	19848	18620.8	16603.1	21894.7	23830.3
gene-LM6179_01315_LM6179_01315	1165.91	1180.6	1127.58	1163.12	968.218	671.37
gene-LM6179_01316_LM6179_01316	537.591	602.968	424.214	587.653	515.532	285.818
gene-LM6179_01317_LM6179_01317	215.111	311.799	289.495	354.37	282.206	340.027
gene-LM6179_01318_LM6179_01318	44.773	76.1961	57.6477	49.1297	74.7724	38.8657
gene-LM6179_01319_LM6179_01319	7686.49	7341.24	11481.1	8837.76	8607.55	5407.57
gene-LM6179_01320_ptsP	78121	53259.3	69882.8	99770.5	56864.4	37269.3
gene-LM6179_01321_LM6179_01321	1401.08	1797.05	876.267	1572.78	1254.45	973.687
gene-LM6179_01322_LM6179_01322	1134.58	1073.85	1105.54	1067.76	1133.78	1092.77
gene-LM6179_01323_LM6179_01323	1780.69	1599.82	2014.82	1463.92	1866.73	2795.49
gene-LM6179_01324_LM6179_01324	442.701	287.786	625.102	310.871	277.119	285.351
gene-LM6179_01325_LM6179_01325	381.668	445.714	893.911	516.277	529.335	298.23
gene-LM6179_01326_LM6179_01326	402.149	385.971	453.376	409.441	425.758	427.048
gene-LM6179_01327_LM6179_01327	1153.39	1514.95	1723.4	1511.51	1551.59	1408.29
gene-LM6179_01328_dapD	5216.03	4621.51	5429.96	4906.67	4829.2	4043.18
gene-LM6179_01329_LM6179_01329	7598.85	7507.62	8074.85	7283.07	7994.42	6719.86
gene-LM6179_01330_LM6179_01330	1991.5	1545.63	3100.31	2130.27	1651.31	968.631
gene-LM6179_01331_LM6179_01331	5355.78	5491.02	5350.19	5230.32	5209.3	5253.41
gene-LM6179_01332_LM6179_01332	3296.67	4469.4	2839.96	2721.89	3572.84	2977.01
gene-LM6179_01333_LM6179_01333	4859.37	4890.16	5010.23	5096.47	5090.55	4751.13
gene-LM6179_01334_LM6179_01334	479.493	549.714	669.048	527.476	534.449	288.545
gene-LM6179_01335_LM6179_01335	387.892	345.189	400.901	373.532	326.068	437.178
gene-LM6179_01336_LM6179_01336	1188.11	1298.13	1587.39	1323.37	1372.1	1456.15
gene-LM6179_01337_liaF	1403.7	1736.21	1643.76	1478.63	1580.48	1951.74
gene-LM6179_01338_LM6179_01338	3149.15	3308.42	3359.99	3267.61	3390.41	3921.85
gene-LM6179_01339_LM6179_01339	1734.35	1674.67	1839.36	1859.59	1721.06	1896.31
gene-LM6179_01340_LM6179_01340	2461.49	3347.56	2692.97	2454.97	2770.06	2687.87
gene-LM6179_01341_LM6179_01341	865.741	892.427	887.928	1200.19	880.502	663.392
gene-LM6179_01342_LM6179_01342	603.991	661.617	563.457	552.683	585.336	381.502
gene-LM6179_01343_LM6179_01343	2700.22	3390.18	2951.34	3155.7	3122.15	3301.35
gene-LM6179_01344_rnjA	15046.8	16417	18714.2	17830.2	17281.5	17939.3
gene-LM6179_01345_LM6179_01345	551.752	438.975	1128.45	754.058	684.792	825.229
gene-LM6179_01347_LM6179_01347	1291.46	962.128	1122.39	1124.67	975.22	924.723
gene-LM6179_01348_LM6179_01348	357.958	324.789	519.413	400.978	399.869	559.904
gene-LM6179_01349_LM6179_01349	57.4969	31.6449	49.8684	55.8146	61.826	43.9587
gene-LM6179_01350_LM6179_01350	22.8117	21.4021	19.4296	19.4598	17.9489	20.6921
gene-LM6179_01351_LM6179_01351	42.6407	31.6403	34.3254	32.439	37.8926	34.9146
gene-LM6179_01352_LM6179_01352	31.7216	29.7838	20.7245	25.961	24.9299	27.1505
gene-LM6179_01353_LM6179_01353	131.825	190.813	112.689	183.052	142.6	118.936
gene-LM6179_01354_LM6179_01354	255.781	239.19	274.601	256.986	275.224	263.763
gene-LM6179_01355_LM6179_01355	55.5434	82.8158	27.8491	68.7556	59.8297	28.4521
gene-LM6179_01356_LM6179_01356	330.457	391.656	427.46	300.798	354.978	413.969
gene-LM6179_01357_LM6179_01357	320.457	254.929	315.411	285.313	284.186	309.142
gene-LM6179_01358_LM6179_01358	268.861	248.418	209.842	239.928	248.289	227.65
gene-LM6179_01359_modA	472.145	382.432	380.821	337.271	421.798	553.54
gene-LM6179_01360_LM6179_01360	557.18	497.919	430.036	475.022	519.535	593.475
gene-LM6179_01361_mobB	239.258	266.947	202.075	269.561	245.287	287.256
gene-LM6179_01362_LM6179_01362	108.255	132.985	171.637	176.175	119.649	188.958
gene-LM6179_01363_moaD	92.6236	104.026	51.1722	55.534	84.7366	73.8858
gene-LM6179_01364_moaC	310.742	264.155	270.081	234.566	284.174	289.847
gene-LM6179_01365_moaA	651.48	526.73	388.589	516.455	439.755	434.481
gene-LM6179_01366_LM6179_01366	292.862	324.617	301.817	301.965	267.224	257.493
gene-LM6179_01367_LM6179_01367	518.608	403.887	401.542	463.251	398.871	402.154
gene-LM6179_01368_LM6179_01368	745.338	582.342	860.104	631.349	703.969	730.953
gene-LM6179_01369_def	2309.48	2551.68	2828.37	2332.2	2250.5	1186.35
gene-LM6179_01371_pdhA	27024.3	35837.8	40425.4	26266.8	36642.5	57287.6
gene-LM6179_01372_LM6179_01372	37949.4	38118.6	36360.3	34159.1	36946.3	53112.2
gene-LM6179_01373_LM6179_01373	60997.6	69856.1	69715.8	62030.5	67517.4	99297.5
gene-LM6179_01374_lpdA	54727.2	64758.4	63629.5	46459.8	63303.9	81196.8
gene-LM6179_01375_LM6179_01375	98.4481	77.1436	128.247	87.9669	120.637	90.66
gene-LM6179_01376_LM6179_01376	3522.33	3749.37	3655.33	4730.89	3721.45	3437.15
gene-LM6179_01377_LM6179_01377	727.523	1075.9	970.952	776.782	1085.68	1015.85
gene-LM6179_01378_LM6179_01378	2307.7	2534.84	3266.85	2661.24	2626.41	2290.01
gene-LM6179_01379_LM6179_01379	66.4726	88.3877	95.2061	105.047	100.712	107.359
gene-LM6179_01380_LM6179_01380	236.922	370.434	204.655	430.95	318.105	254.699
gene-LM6179_01381_LM6179_01381	18.835	13.0303	9.06698	11.6822	10.9691	11.6361
gene-LM6179_01382_LM6179_01382	7.9369	8.37363	3.88596	3.89069	5.98287	7.76083
gene-LM6179_01383_LM6179_01383	2068.6	2419.54	2212.37	3432	2318.43	2237.14
gene-LM6179_01385_LM6179_01385	1353.44	1743.46	1204.65	1990.42	1422.91	1694.59
gene-LM6179_01386_LM6179_01386	830.217	625.292	638.588	605.794	721.943	441.02
gene-LM6179_01387_typA	20141.6	20858.2	27535.6	19820.1	22037.2	25727.8
gene-LM6179_01388_LM6179_01388	2597.42	2293.8	3053.03	3357.66	2630.53	1452.28
gene-LM6179_01389_LM6179_01389	101.609	80.7985	170.359	95.5479	96.6981	54.4487
gene-LM6179_01390_LM6179_01390	234.826	246.236	1171.74	377.495	422.711	351.1
gene-LM6179_01391_LM6179_01391	2565.84	2408.61	2205.88	2796.88	2309.48	1281.35
gene-LM6179_01392_LM6179_01392	25044.4	30584.3	30815	26613.7	28929.3	33240
gene-LM6179_01393_LM6179_01393	1030.39	1607.1	1892.44	1447.97	1613.42	2321.26
gene-LM6179_01394_LM6179_01394	1168.39	1565.13	1437.79	1875.86	1534.63	1012.64
gene-LM6179_01395_tagH	3246.49	4113.33	4643.64	5207.38	4317.78	2930.16
gene-LM6179_01396_aut	4547.66	5087.65	6246.47	4629.32	5835.62	6573.97
gene-LM6179_01397_LM6179_01397	2726.84	3819.91	3368.37	4294.34	3324.67	2283.12
gene-LM6179_01398_galU	3165.65	3009.42	3110.02	3366.8	2769.13	2287.68
gene-LM6179_01399_LM6179_01399	7805.14	10916.3	7872.64	11208.4	9633.09	7481.96
gene-LM6179_01400_LM6179_01400	5100.53	6514.66	5587.82	6988.44	5957.3	5511.14
gene-LM6179_01401_rfbA	5604.4	5993.69	5459.7	5040.43	5861.35	5318.98
gene-LM6179_01402_rfbC	3276.04	3172.21	4558.29	3069.96	3708.31	3806.08
gene-LM6179_01403_rfbB	4854.94	5703.72	5675.99	7092.71	5607.12	5221.58
gene-LM6179_01404_rfbD	3054.76	4221.82	4614.53	4711.92	4270.85	3432.28
gene-LM6179_01405_LM6179_01405	1819.69	2546.72	1956.51	2538.2	2169.92	2654.01
gene-LM6179_01406_LM6179_01406	2040.58	3018.36	3657.97	3726.37	3193.87	3047.26
gene-LM6179_01407_LM6179_01407	8477.97	7508.3	6511.45	8280.36	7153.76	4953.8
gene-LM6179_01408_LM6179_01408	885.379	1441.61	849.71	1800.07	1070.98	1251.63
gene-LM6179_01409_tagD	73.5188	139.474	110.755	142.443	119.647	94.4965
gene-LM6179_01410_LM6179_01410	810.151	1065.55	889.221	969.308	979.227	1048.71
gene-LM6179_01411_LM6179_01411	1039.18	1034.85	867.2	1183.45	977.234	906.457
gene-LM6179_01412_LM6179_01412	5131.9	4383.82	4533.48	4980.69	4424.56	5293.03
gene-LM6179_01413_nadE	3232.32	2619.44	3327.64	2345.56	2922.69	3379.27
gene-LM6179_01414_LM6179_01414	747.847	650.593	847.212	861.509	682.942	672.198
gene-LM6179_01415_LM6179_01415	732.069	718.817	626.962	602.27	658.066	541.032
gene-LM6179_01416_guaA	20553.8	17254.4	24899.2	17639.9	18391.3	18028.9
gene-LM6179_01417_LM6179_01417	181.553	287.497	133.418	291.809	234.329	148.747
gene-LM6179_01418_LM6179_01418	102.177	117.236	98.444	147.863	123.647	82.7775
gene-LM6179_01419_LM6179_01419	312.429	296.835	203.363	505.943	250.288	190.111
gene-LM6179_01420_LM6179_01420	56.7125	24.1597	50.5227	33.615	35.8907	54.412
gene-LM6179_01421_LM6179_01421	75.5277	49.2745	91.9733	113.919	63.8105	121.7
gene-LM6179_01423_LM6179_01423	26.8286	45.5584	9.71545	62.1467	19.941	25.8917
gene-LM6179_01424_LM6179_01424	53.6322	62.307	38.8611	107.516	60.8217	36.239
gene-LM6179_01425_LM6179_01425	73.4694	93.9406	27.8501	173.648	81.7622	46.5836
gene-LM6179_01426_LM6179_01426	124.132	54.8705	27.8504	98.4625	55.8368	27.1773
gene-LM6179_01428_LM6179_01428	146.897	148.836	201.426	254.072	174.496	200.536
gene-LM6179_01429_LM6179_01429	137.028	95.7952	96.5044	114.021	87.7441	94.4681
gene-LM6179_01430_LM6179_01430	338.593	324.59	185.236	349.846	277.192	212.228
gene-LM6179_01431_LM6179_01431	386.716	360.152	379.521	276.401	383.914	491.372
gene-LM6179_01432_LM6179_01432	64.5004	106.056	115.932	138.737	119.656	184.987
gene-LM6179_01433_LM6179_01433	95.2319	162.829	108.806	180.291	142.593	217.289
gene-LM6179_01436_LM6179_01436	92.2737	126.53	313.468	153.021	198.431	86.6663
gene-LM6179_01438_LM6179_01438	401.439	310.881	202.711	351.807	213.401	210.729
gene-LM6179_01439_LM6179_01439	597.712	335.078	324.467	520.558	264.258	262.445
gene-LM6179_01440_LM6179_01440	1.98896	0	1.29543	3.88067	1.99399	2.59036
gene-LM6179_01441_LM6179_01441	64.6032	16.7339	45.9869	55.6582	37.8872	36.2533
gene-LM6179_01442_LM6179_01442	283.561	364.823	275.897	482.784	357.989	203.002
gene-LM6179_01443_LM6179_01443	569.97	339.728	455.291	362.175	443.753	328.383
gene-LM6179_01444_LM6179_01444	20.8718	31.6085	34.9759	71.1907	44.8665	23.3057
gene-LM6179_01445_LM6179_01445	3127.04	2953.66	4363.33	3173.83	3398.21	2016.84
gene-LM6179_01446_LM6179_01446	25.9033	15.7874	31.0923	30.9847	25.9189	16.8542
gene-LM6179_01447_LM6179_01447	190.71	118.099	170.99	246.096	123.637	113.9
gene-LM6179_01448_LM6179_01448	254.157	133.007	168.396	154.215	144.58	151.394
gene-LM6179_01449_LM6179_01449	231.975	224.304	266.181	219.36	219.382	245.654
gene-LM6179_01450_LM6179_01450	136.96	104.189	93.9119	119.269	96.7209	89.2669
gene-LM6179_01451_eutS	19.8772	13.0155	20.7264	16.8276	18.9437	15.5368
gene-LM6179_01452_LM6179_01452	25.8206	49.2896	54.4054	28.501	55.8366	58.2383
gene-LM6179_01453_LM6179_01453	187.477	159.111	79.6617	134.903	124.644	121.575
gene-LM6179_01454_cobU	75.4262	49.3039	48.5751	58.3389	47.8619	68.5669
gene-LM6179_01455_cobS	79.3556	82.8121	25.9063	33.7255	60.8265	50.4407
gene-LM6179_01456_cobC	20.8401	18.6058	16.1917	22.0407	24.9282	28.4607
gene-LM6179_01457_LM6179_01457	152.726	114.459	113.987	142.718	103.706	143.545
gene-LM6179_01458_pduA	0.994889	1.8585	1.94317	0	0	2.59095
gene-LM6179_01459_pduB	16.8614	16.7493	9.06716	10.3782	10.9688	12.9328
gene-LM6179_01460_LM6179_01460	52.5349	46.5387	40.1536	33.7521	54.846	51.7131
gene-LM6179_01461_LM6179_01461	40.6776	48.3805	27.2018	18.1561	39.8857	41.3916
gene-LM6179_01462_LM6179_01462	18.8601	22.3244	19.4302	25.9231	22.9336	25.877
gene-LM6179_01463_LM6179_01463	142.73	143.342	130.175	155.787	135.62	170.649
gene-LM6179_01464_LM6179_01464	15.9023	17.6636	12.954	10.355	9.97032	24.6004
gene-LM6179_01465_LM6179_01465	31.7779	26.9703	14.249	31.0934	22.933	37.5305
gene-LM6179_01466_pduA	28.8599	25.0866	13.6024	14.2185	16.9482	16.8438
gene-LM6179_01467_pduL	23.8128	44.6576	22.6682	44.0904	36.8942	51.7413
gene-LM6179_01468_eutJ	68.4336	71.6514	51.8122	59.6782	58.8327	71.1281
gene-LM6179_01469_pduM	21.8416	24.183	21.3733	20.7347	28.9159	33.6432
gene-LM6179_01470_LM6179_01470	6.9684	15.793	5.18191	10.3371	10.9662	14.255
gene-LM6179_01471_LM6179_01471	58.5047	49.3226	46.6307	40.2262	54.8447	78.8793
gene-LM6179_01472_LM6179_01472	107.063	94.9347	58.2877	101.245	115.675	124.118
gene-LM6179_01473_LM6179_01473	86.2603	106.095	83.5463	58.3997	94.7324	115.079
gene-LM6179_01474_LM6179_01474	31.745	56.7567	22.0204	23.3463	48.8603	42.6826
gene-LM6179_01475_LM6179_01475	189.366	180.552	196.884	180.401	229.353	165.502
gene-LM6179_01476_cobD	787.27	698.917	845.826	676.119	675.092	716.347
gene-LM6179_01477_LM6179_01477	333.225	316.39	380.819	306.192	343.026	363.39
gene-LM6179_01478_LM6179_01478	23.7956	11.168	29.7917	25.9559	19.9437	10.3441
gene-LM6179_01479_LM6179_01479	319.541	378.632	463.081	313.763	368.938	302.715
gene-LM6179_01480_LM6179_01480	566.033	636.627	785.588	616.573	672.11	735.651
gene-LM6179_01481_eutA	0.991318	7.44588	6.47641	3.89408	1.99439	7.75738
gene-LM6179_01482_LM6179_01482	20.8183	13.9608	16.191	29.8537	19.9439	27.1512
gene-LM6179_01483_eutC	13.8843	9.30561	12.3054	6.48717	13.9604	18.1048
gene-LM6179_01484_eutL	19.843	19.5381	17.4869	22.0463	13.96	32.3375
gene-LM6179_01485_LM6179_01485	14.8889	19.5342	12.9534	11.6659	7.97692	18.1135
gene-LM6179_01486_LM6179_01486	52.5389	63.2904	65.4117	76.5849	65.8149	81.4517
gene-LM6179_01487_LM6179_01487	3.97982	4.6461	4.53409	3.87866	2.9909	1.29552
gene-LM6179_01488_LM6179_01488	20.8305	24.1925	23.3156	29.8346	24.9289	25.8668
gene-LM6179_01489_eutD	15.8749	29.772	27.8495	41.4976	22.9342	25.8704
gene-LM6179_01490_LM6179_01490	31.7566	19.536	19.43	28.5229	26.9224	21.9925
gene-LM6179_01491_LM6179_01491	13.9345	7.43255	1.9432	6.46186	2.99083	2.59158
gene-LM6179_01492_LM6179_01492	23.8199	17.6746	24.6114	27.2234	19.9424	37.5187
gene-LM6179_01493_eutH	39.6598	39.0878	31.7346	22.0622	59.831	62.0652
gene-LM6179_01494_LM6179_01494	11.9162	13.0204	6.47682	3.88685	15.9534	9.05888
gene-LM6179_01495_LM6179_01495	1831.93	2542.78	1929.32	2781.71	2471.05	1856.58
gene-LM6179_01496_LM6179_01496	403.936	497.686	540.156	576.893	462.665	376.476
gene-LM6179_01497_LM6179_01497	23.8254	27.9045	18.7826	36.2889	14.9566	19.4087
gene-LM6179_01498_LM6179_01498	118.962	98.6565	79.66	80.4749	67.8091	86.6255
gene-LM6179_01499_cbiB	41.6495	41.8767	29.1442	31.1411	23.9322	51.7256
gene-LM6179_01500_LM6179_01500	36.7117	22.3287	26.5542	25.9353	35.897	29.7514
gene-LM6179_01501_cbiD	97.1665	77.2448	52.4593	81.7598	65.8141	64.6512
gene-LM6179_01502_LM6179_01502	27.7848	25.1186	23.3159	42.7882	27.9197	43.983
gene-LM6179_01503_LM6179_01503	60.5367	32.5598	25.9067	32.4121	31.908	40.1042
gene-LM6179_01504_LM6179_01504	50.5889	66.9942	36.9164	57.0743	59.8293	69.8407
gene-LM6179_01505_cbiG	39.6628	71.6585	57.6406	41.5253	60.8279	87.9293
gene-LM6179_01506_cobJ	59.5192	48.3837	32.3829	50.586	47.8633	56.9087
gene-LM6179_01507_cobK	53.5644	43.7324	33.6781	53.1832	36.8948	67.2538
gene-LM6179_01508_cobA	59.4775	67.9444	51.8113	50.6244	76.7841	126.702
gene-LM6179_01509_LM6179_01509	32.7319	32.5676	34.9734	38.917	37.8921	77.598
gene-LM6179_01510_LM6179_01510	25.7925	13.0262	29.1446	25.9406	36.8946	32.3351
gene-LM6179_01511_LM6179_01511	44.6471	45.5888	30.4401	27.2335	40.8828	45.2727
gene-LM6179_01512_LM6179_01512	8.95232	15.7985	7.12493	9.05269	6.97887	14.2488
gene-LM6179_01513_LM6179_01513	50.5967	41.8685	20.7251	35.017	33.903	40.0971
gene-LM6179_01514_LM6179_01514	138.858	141.438	170.333	173.836	139.603	162.953
gene-LM6179_01515_LM6179_01515	1422.47	1670.7	1292.04	1521.37	1492.8	1590.22
gene-LM6179_01516_LM6179_01516	982.492	1017.72	963.729	869.93	924.335	1125.51
gene-LM6179_01517_LM6179_01517	1255.98	1040.77	854.935	781.383	979.149	573.25
gene-LM6179_01518_LM6179_01518	493.511	385.038	613.354	412.023	545.408	456.816
gene-LM6179_01519_LM6179_01519	59.5534	53.9526	82.9019	67.4059	99.7117	82.8027
gene-LM6179_01520_LM6179_01520	165.075	209.124	152.213	148.768	150.547	164.483
gene-LM6179_01521_LM6179_01521	178.645	254.889	164.508	230.757	208.399	100.911
gene-LM6179_01522_LM6179_01522	567.281	503.43	661.252	600.702	543.456	276.747
gene-LM6179_01523_LM6179_01523	960.873	1175.36	2053.05	945.955	1467.84	1070.69
gene-LM6179_01524_LM6179_01524	3433.66	3163.27	3837.95	3083.4	3664.64	3306.32
gene-LM6179_01525_LM6179_01525	4150.21	3575.84	3711.72	4045.86	3573.81	2990.19
gene-LM6179_01526_LM6179_01526	207.694	195.241	189.776	173.474	143.574	120.403
gene-LM6179_01527_LM6179_01527	649.232	422.932	549.906	513.681	530.41	367.78
gene-LM6179_01529_pheS	5779.75	7014.21	6224.53	5201.16	6400.9	8561.38
gene-LM6179_01530_pheT	17187	17940.1	16773.1	15147	17029.4	22429.8
gene-LM6179_01531_LM6179_01531	606.135	817.852	666.441	555.118	705.982	759.235
gene-LM6179_01532_LM6179_01532	4194.71	4698.18	4762.04	4608.52	5022.98	7448.15
gene-LM6179_01533_LM6179_01533	859.903	749.621	1134.74	860.343	893.394	1467.49
gene-LM6179_01534_LM6179_01534	11348.6	10518	11792.7	10098.6	11390.2	16476.1
gene-LM6179_01535_LM6179_01535	510.931	588.019	796.622	632.896	665.096	648.024
gene-LM6179_01536_rnhC	1514.29	1181.84	1211.11	1047.09	1190.62	1176.77
gene-LM6179_01537_zapA	427.063	363.239	612.761	288.148	384.816	343.415
gene-LM6179_01538_LM6179_01538	725.523	574.887	441.063	685.763	455.684	314.383
gene-LM6179_01539_polX	1869.42	1990.94	1904.71	1700.62	1920.61	2625.71
gene-LM6179_01540_LM6179_01540	4546.03	5658.57	5215.41	4511.88	5202.44	7324.52
gene-LM6179_01541_trxA	2421.43	2557.82	3686.14	2816.23	2790.6	2260.02
gene-LM6179_01542_uvrC	5933.21	7986.2	7809.87	6321.04	7323.46	10766.4
gene-LM6179_01543_LM6179_01543	2106.79	2551.02	2843.8	2175.22	2395.24	2438.55
gene-LM6179_01544_LM6179_01544	830.91	706.913	1287.58	785.396	814.636	482.63
gene-LM6179_01545_racE	3375.27	3473.6	3856.78	2499.84	3824.11	4617.02
gene-LM6179_01546_rph	5730.47	5081.31	5204.57	4817.56	5004.72	6650.41
gene-LM6179_01547_LM6179_01547	2342.74	2130.48	2130.81	1943.72	2234.58	2883.4
gene-LM6179_01548_LM6179_01548	1845.21	2078.08	3647.04	1574.92	2378.12	3775.34
gene-LM6179_01549_LM6179_01549	1537.77	2573.31	3379.41	2508.66	3082.3	3386.38
gene-LM6179_01550_LM6179_01550	909.901	1100.59	1034.97	867.486	1080.89	532.954
gene-LM6179_01551_LM6179_01551	339.592	632.434	518.144	618.048	632.156	476.223
gene-LM6179_01552_LM6179_01552	481.208	637.652	857.568	596.49	577.27	608.651
gene-LM6179_01554_LM6179_01554	214.599	202.283	91.9872	246.093	140.543	64.8905
gene-LM6179_01555_LM6179_01555	3.99624	4.63761	12.9563	5.14864	10.9637	12.9848
gene-LM6179_01556_LM6179_01556	29.885	23.218	16.8416	14.2031	14.9533	20.7423
gene-LM6179_01558_LM6179_01558	4.98326	21.3559	9.71647	19.3577	4.98428	18.1544
gene-LM6179_01560_LM6179_01560	60.5354	71.6323	78.3677	73.9012	73.7874	91.8504
gene-LM6179_01561_LM6179_01561	8.95862	26.013	33.6823	19.3839	20.9357	64.7923
gene-LM6179_01562_LM6179_01562	12.9424	20.4372	26.5574	21.9644	24.9231	28.5113
gene-LM6179_01563_LM6179_01563	7.01286	2.77914	5.83088	8.98332	3.98608	5.20185
gene-LM6179_01564_LM6179_01564	40.697	37.2078	38.8603	66.1059	38.8874	75.0422
gene-LM6179_01565_LM6179_01565	113.137	84.6548	61.5284	54.451	79.77	93.1463
gene-LM6179_01566_LM6179_01566	57.5721	78.136	63.4719	93.3246	67.8037	126.796
gene-LM6179_01567_LM6179_01567	97.2995	92.0794	91.3226	90.7095	79.7679	106.108
gene-LM6179_01568_LM6179_01568	26.8155	43.7083	38.8611	44.0438	35.8948	59.5347
gene-LM6179_01569_LM6179_01569	4.00393	15.7544	11.0136	5.13802	16.9418	14.2984
gene-LM6179_01570_LM6179_01570	63.5877	77.1735	51.8155	78.9861	58.8262	88.027
gene-LM6179_01571_LM6179_01571	25.8129	42.7853	27.8501	73.8675	50.8522	78.9321
gene-LM6179_01572_LM6179_01572	54.5635	53.9646	72.5378	55.7696	45.8688	133.224
gene-LM6179_01573_LM6179_01573	123.926	140.536	175.511	124.599	140.604	276.693
gene-LM6179_01574_LM6179_01574	34.7469	72.5501	53.1094	84.2378	56.8349	120.337
gene-LM6179_01575_LM6179_01575	207.136	255.048	263.588	286.938	274.233	445.99
gene-LM6179_01576_LM6179_01576	28.8369	30.6722	25.2608	28.4614	25.9221	36.263
gene-LM6179_01577_LM6179_01577	33.7465	61.3947	43.3939	44.0737	41.8789	91.8586
gene-LM6179_01578_LM6179_01578	1.00406	2.7764	0	3.84088	0.996373	0
gene-LM6179_01579_LM6179_01579	1.99357	12.9985	5.82991	5.16129	5.98109	6.48421
gene-LM6179_01580_LM6179_01580	8.93829	7.43979	7.12453	5.18175	10.9679	11.6479
gene-LM6179_01581_LM6179_01581	61.501	74.4376	115.283	76.5305	74.7866	100.882
gene-LM6179_01582_LM6179_01582	4.97092	3.71816	3.23854	2.58794	5.98209	3.8849
gene-LM6179_01583_LM6179_01583	2.98312	4.64731	9.06798	6.46851	8.97302	12.9511
gene-LM6179_01584_LM6179_01584	0.993786	1.85941	1.2954	1.29453	1.99408	1.29468
gene-LM6179_01585_LM6179_01585	20.8159	23.2693	34.9725	27.2611	12.9636	29.7352
gene-LM6179_01586_LM6179_01586	22.8042	29.7812	16.1911	27.2535	12.9634	25.8604
gene-LM6179_01587_LM6179_01587	11.9023	9.3051	11.6578	19.4589	22.9347	32.3321
gene-LM6179_01588_LM6179_01588	16.855	42.8108	34.9728	29.8495	31.9099	49.1343
gene-LM6179_01589_LM6179_01589	0	0	0.647867	1.28394	0.996549	5.20058
gene-LM6179_01590_LM6179_01590	0.994644	4.64675	2.59088	3.87997	2.99096	9.0671
gene-LM6179_01591_LM6179_01591	6.95578	2.78925	5.82927	15.5361	5.98228	9.06225
gene-LM6179_01592_LM6179_01592	5.96001	13.9484	9.71534	9.06618	12.9619	18.121
gene-LM6179_01593_LM6179_01593	3.97399	6.50878	3.88616	11.6544	7.97646	14.2392
gene-LM6179_01594_LM6179_01594	32.7473	19.5364	23.9636	27.228	22.934	32.341
gene-LM6179_01595_LM6179_01595	1.98819	1.85915	0.647707	0	2.99106	3.88471
gene-LM6179_01596_LM6179_01596	3.00854	0	0	0	0.996453	0
gene-LM6179_01597_LM6179_01597	170.431	145.223	141.184	129.865	126.647	224.909
gene-LM6179_01598_LM6179_01598	11.8948	20.477	21.3721	22.0686	25.9272	49.1276
gene-LM6179_01599_LM6179_01599	32.7058	43.7491	33.6771	28.5639	23.933	53.0018
gene-LM6179_01600_LM6179_01600	12.8897	18.613	18.7817	14.2752	26.9239	31.0329
gene-LM6179_01601_LM6179_01601	0.993684	1.8595	2.59079	2.58935	1.99409	2.58921
gene-LM6179_01602_LM6179_01602	3.9801	4.64596	1.29546	0	2.99088	0
gene-LM6179_01603_LM6179_01603	7.93426	6.51379	8.41948	10.3789	10.9688	14.2256
gene-LM6179_01604_LM6179_01604	345.171	704.392	717.601	845.801	803.711	805.723
gene-LM6179_01606_acrIIA1	488.546	706.832	735.765	1338.43	744.826	630.225
gene-LM6179_01607_LM6179_01607	255.934	507.151	726.124	564.442	526.367	397.924
gene-LM6179_01608_LM6179_01608	165.423	140.214	233.842	219.418	180.433	111.512
gene-LM6179_01609_brtA	544.458	289.406	308.93	330.849	305.134	226.308
gene-LM6179_01610_mdrT	490.689	635.699	488.969	480.283	525.522	505.515
gene-LM6179_01611_LM6179_01611	311.421	270.787	327.065	212.767	289.178	338.828
gene-LM6179_01612_fdhF	851.261	236.441	137.298	410.323	234.345	178.387
gene-LM6179_01613_LM6179_01613	101.267	30.6936	40.8036	84.2334	33.9014	27.1736
gene-LM6179_01614_fdhD	41.6588	25.1236	29.1445	44.1059	23.9318	34.9191
gene-LM6179_01615_LM6179_01615	458.346	463.345	472.144	450.034	461.679	464.351
gene-LM6179_01616_LM6179_01616	1826.04	1933.12	1942.28	1771.77	1797.94	2208.29
gene-LM6179_01617_LM6179_01617	126.915	174.962	202.066	177.79	203.425	280.59
gene-LM6179_01618_LM6179_01618	167.667	185.15	141.19	145.252	164.529	177.206
gene-LM6179_01619_LM6179_01619	0	0	0.647896	3.84584	0.996453	1.30118
gene-LM6179_01620_LM6179_01620	416.806	410.751	237.066	334.928	282.145	294.052
gene-LM6179_01621_LM6179_01621	759.674	739.794	894.407	677.255	826.652	1236.3
gene-LM6179_01622_LM6179_01622	859.898	956.585	1277.17	1069	1006.14	816.042
gene-LM6179_01623_LM6179_01623	307.176	431.943	406.712	355.825	394.899	506.694
gene-LM6179_01624_LM6179_01624	827.075	761.212	676.795	660.421	705	413.814
gene-LM6179_01625_LM6179_01625	243.835	268.51	564.175	236.524	348.931	279.878
gene-LM6179_01626_LM6179_01626	1219.67	532.313	400.894	1262.59	591.326	506.896
gene-LM6179_01627_LM6179_01627	524.084	253.016	194.949	557.379	241.302	270.407
gene-LM6179_01628_LM6179_01628	673.709	320.045	157.382	726.188	272.219	216.021
gene-LM6179_01629_LM6179_01629	383.012	199.093	107.512	409.754	184.47	184.981
gene-LM6179_01630_LM6179_01630	6589.67	9556.25	10938.6	7368.34	9616	13360.1
gene-LM6179_01631_LM6179_01631	36.7865	92.9522	136.667	109.982	90.728	111.37
gene-LM6179_01632_LM6179_01632	35.9404	65.875	120.491	41.2209	74.7561	80.4737
gene-LM6179_01634_LM6179_01634	968.984	1081.28	1062.8	852.357	1006.14	1087.62
gene-LM6179_01635_LM6179_01635	3622.45	3705.17	2981.1	3144.95	3393.44	3326.71
gene-LM6179_01636_LM6179_01636	117.955	111.275	237.106	185.24	141.526	96.1167
gene-LM6179_01637_LM6179_01637	621.086	732.215	648.309	486.316	668.085	908.036
gene-LM6179_01638_LM6179_01638	2174.62	1838.69	2249.4	1743.97	2080.93	1772.91
gene-LM6179_01639_argS	16215.4	17295.7	18503.7	19346.5	17969.5	17735
gene-LM6179_01640_rpoE	6392.9	5851.14	8017.51	8388.38	6354.64	4365.2
gene-LM6179_01641_LM6179_01641	13876.5	17699.4	20583.9	14648.1	17581.6	20218.8
gene-LM6179_01642_LM6179_01642	85.2675	116.333	133.415	127.184	135.617	208.175
gene-LM6179_01644_ami	15833.4	20131.7	21609.6	13010.5	20109.8	31225.9
gene-LM6179_01645_LM6179_01645	1572.81	2101.25	1268.75	1594.63	1621.4	1343.6
gene-LM6179_01646_fba	48510.4	39933.5	53172.9	44601.4	40058.2	36647.4
gene-LM6179_01647_LM6179_01647	4490.99	5455.79	5843.68	5326.69	5599.22	6160.89
gene-LM6179_01648_LM6179_01648	2237.99	2708.12	1585.44	2660.2	2226.7	1825.83
gene-LM6179_01649_LM6179_01649	2468.92	2940.83	1930.63	2882.23	2582.7	2339.13
gene-LM6179_01650_LM6179_01650	4060.75	5360.85	5675.3	4209.14	5422.72	5338.6
gene-LM6179_01651_rho	1626.88	2378.88	2313.38	2074.07	2270.6	2624.69
gene-LM6179_01652_LM6179_01652	2545.58	3319.43	3134.62	3169.91	3131.12	2831.98
gene-LM6179_01653_gtcA	956.315	1059.28	1024.63	1088.27	1090.81	876.143
gene-LM6179_01654_LM6179_01654	5689.48	4616.88	10647.7	5462.37	4769.15	2623.75
gene-LM6179_01655_LM6179_01655	4779.48	5293.86	4949.29	4557.02	4952.05	5779.47
gene-LM6179_01656_thrC	6511.5	5731.8	5239.46	6301.62	5307.99	6082.57
gene-LM6179_01657_thrB	5608.37	4360.57	4459.08	4239.93	4141.24	4517.19
gene-LM6179_01658_LM6179_01658	737.342	1096.81	1087.43	1028.13	1026.04	1161.71
gene-LM6179_01659_prfA	5823.26	6941.69	6464.16	4945.62	6108.73	6386.37
gene-LM6179_01660_prmC	4597.87	5070.54	3405.36	4629.04	4273.85	4037.45
gene-LM6179_01662_LM6179_01662	3748.11	3601.54	3096.4	3030.07	3227.87	3855.95
gene-LM6179_01663_LM6179_01663	670.467	745.792	911.297	790.097	760.765	982.387
gene-LM6179_01664_LM6179_01664	5915.76	4836.82	7087.16	5124.07	5405.76	2570.41
gene-LM6179_01665_upp	5056.33	5822.2	9548.49	5771.84	6362.74	7197.29
gene-LM6179_01666_wecB	7819.81	8090.28	7727.7	7366.27	7411.07	8495.1
gene-LM6179_01667_LM6179_01667	5441.63	7245.65	5178.28	5563.89	6547.73	6821.35
gene-LM6179_01668_atpB	8543.15	9413.34	8883.92	10386.8	9550.72	11441.4
gene-LM6179_01669_atpE	2548.92	4330.42	2124.71	1653.4	3094.13	2406.23
gene-LM6179_01670_atpF	13314.2	12431.9	9729.34	11566.9	11187.6	12457.2
gene-LM6179_01671_LM6179_01671	12336	11280.9	10569.3	17407	11421	16333.8
gene-LM6179_01672_atpA	32919.4	39558.8	43821.9	31526.5	41464.4	58193.2
gene-LM6179_01673_LM6179_01673	21670.6	23075.9	24494.8	27764.7	22884	33482.4
gene-LM6179_01674_atpD	35332.6	39135.5	43042.9	38088	40633.7	57412.3
gene-LM6179_01675_LM6179_01675	13635.1	14788.3	15595	18530.5	12995.8	15662.8
gene-LM6179_01676_LM6179_01676	10.9604	46.4311	7.12535	65.8341	19.9375	6.48282
gene-LM6179_01677_murA	14771.6	12995.5	16819.3	14571.9	13713.4	9809.56
gene-LM6179_01678_mreB	3121.57	4002.58	4464.89	3504.87	4020.62	3968.53
gene-LM6179_01679_fabZ	2569.1	2275.71	2419.1	2553.49	2203.56	1939.96
gene-LM6179_01680_ssb	6.95578	5.5785	2.59079	2.58935	5.98228	9.06225
gene-LM6179_01681_LM6179_01681	810.301	998.462	1425.48	1170.2	1082.92	632.397
gene-LM6179_01682_LM6179_01682	374.964	295.887	277.197	330.761	285.186	212.112
gene-LM6179_01683_menC	1356.36	1216.37	838.701	981.12	1073.97	726.679
gene-LM6179_01684_LM6179_01684	640.542	584.44	646.999	743.579	543.463	424.125
gene-LM6179_01685_LM6179_01685	4530.37	4231.62	6691.49	4318.75	5248.16	5671.37
gene-LM6179_01686_LM6179_01686	519.075	832.568	790.804	782.998	820.63	1077.69
gene-LM6179_01687_LM6179_01687	737.204	581.48	985.742	709.336	717.94	836.916
gene-LM6179_01688_degU	2254.98	1539.85	2056.97	2322.85	1769.94	1440.89
gene-LM6179_01689_LM6179_01689	2535.97	2734.87	2493.46	2437.77	2624.54	1522.13
gene-LM6179_01691_LM6179_01691	420.34	488.625	347.784	412.749	446.742	417.617
gene-LM6179_01692_LM6179_01692	99.2143	118.16	117.874	132.279	144.586	104.773
gene-LM6179_01693_raiA	2744.06	2556.39	3082.9	3579.5	2514.75	1652.05
gene-LM6179_01694_secA	8710.29	8199.85	10627	11197.5	8813.35	9660.33
gene-LM6179_01695_prfB	3789.55	3777.53	4234.31	3124.99	3915.94	4040.74
gene-LM6179_01696_LM6179_01696	2429.81	2485.5	1999.3	1964.27	2259.58	1889.39
gene-LM6179_01697_ftsE	13959.4	14192.6	16797	15830.7	14241.3	16398.2
gene-LM6179_01698_ftsX	11084.6	13289.4	12543.7	11134.6	12973.2	14093.2
gene-LM6179_01699_LM6179_01699	24740.3	29109	37198.1	28123.3	32112.4	39126.9
gene-LM6179_016s_rRNA_1_LM6179_016s_rRNA_1	214935	159032	156391	165192	165084	71124
gene-LM6179_016s_rRNA_2_LM6179_016s_rRNA_2	214935	159032	156391	165192	165084	71124
gene-LM6179_016s_rRNA_3_LM6179_016s_rRNA_3	214935	159032	156391	165192	165084	71124
gene-LM6179_016s_rRNA_4_LM6179_016s_rRNA_4	214935	159032	156391	165192	165084	71124
gene-LM6179_01700_LM6179_01700	2803.6	3545.08	3293.26	3037.2	3370.51	3490.93
gene-LM6179_01701_cls	3465.61	3819.76	3422.14	3509.91	3406.42	3745.49
gene-LM6179_01702_LM6179_01702	5745.49	6474.72	3774.47	4935.65	4918.12	4224.22
gene-LM6179_01703_LM6179_01703	1799.52	1531.51	1330.94	1632.96	1340.17	1823.7
gene-LM6179_01704_LM6179_01704	4173.9	4352.36	3916.92	3734.94	3968.87	5540.96
gene-LM6179_01705_LM6179_01705	33.7178	30.709	33.0302	19.4622	31.9095	45.261
gene-LM6179_01706_pstC	26.7754	26.9869	18.7819	35.0327	28.918	32.329
gene-LM6179_01707_pstA	36.694	25.1252	22.0201	22.0565	37.8924	34.9162
gene-LM6179_01708_pstB	50.5832	32.5683	27.8491	46.7029	45.8695	47.8508
gene-LM6179_01709_pstB	144.815	70.7178	64.7655	142.694	73.7898	63.372
gene-LM6179_01710_phoU	154.773	99.5521	90.0249	121.905	111.68	71.1418
gene-LM6179_01711_LM6179_01711	71.6063	69.7048	178.122	80.1959	103.687	82.894
gene-LM6179_01712_LM6179_01712	302.015	293.829	401.569	358.709	327.035	266.657
gene-LM6179_01713_LM6179_01713	793.733	827.109	926.156	911.665	860.533	655.81
gene-LM6179_01714_LM6179_01714	541.976	301.818	211.169	255.624	255.201	176.321
gene-LM6179_01715_uvrB	12185.1	12033.5	10478.8	11818.2	11493.8	16432.4
gene-LM6179_01716_uvrA	17924.3	17589.7	16302.2	16775	18047.6	25990.4
gene-LM6179_01717_LM6179_01717	1351.28	1971.22	1874.28	1926.1	1858.76	2289.82
gene-LM6179_01718_LM6179_01718	1998.73	3005.19	2667	2385.47	2897.83	2893.69
gene-LM6179_01719_LM6179_01719	425.295	283.912	277.907	274.376	367.8	281.658
gene-LM6179_01720_LM6179_01720	522.75	1102.61	385.382	867.303	597.225	359.928
gene-LM6179_01721_hprK	3873.44	3490.64	3527.75	3765.44	3370.44	2402.67
gene-LM6179_01722_lgt	1046.35	1311.12	1051.79	1061.22	1236.48	950.535
gene-LM6179_01723_ppaX	1255.07	1635.62	1549.21	1422.64	1479.76	1338.77
gene-LM6179_01724_LM6179_01724	919.248	853.882	659.333	850.211	743.842	683.18
gene-LM6179_01725_LM6179_01725	2724.08	2587.47	1518.07	2680.49	2238.7	1718.24
gene-LM6179_01726_trxB	7680.26	6409.04	5569.78	6460.58	6239.32	5120.8
gene-LM6179_01727_galE	3388.35	3050.54	2380.11	2958.53	2589.67	2918.55
gene-LM6179_01728_LM6179_01728	1876	1620.25	1606.81	1520.91	1716.15	1961.57
gene-LM6179_01729_LM6179_01729	5562.64	4169.9	4223.9	4726.7	3941.94	3763.38
gene-LM6179_01730_rapZ	1831.75	1993.26	2347.74	2066.8	2036.22	2504.93
gene-LM6179_01731_LM6179_01731	2880.69	3263.63	2347.08	2417.39	2733.26	2888.84
gene-LM6179_01732_whiA	3430.04	3612.61	3261.56	3557.97	3387.4	4159.97
gene-LM6179_01733_namA	3521.12	3182.73	2880.09	2996.27	2884.84	3288.32
gene-LM6179_01734_LM6179_01734	9.91462	19.5442	16.8388	16.8717	15.955	12.93
gene-LM6179_01735_LM6179_01735	3038.43	2841.51	2067.92	2550.58	2489.99	1644.58
gene-LM6179_01736_clpP	2981.9	2789.1	4325.11	2726.77	3188.83	2041.33
gene-LM6179_01737_LM6179_01737	526.386	704.568	915.117	581.52	946.338	779.613
gene-LM6179_01738_LM6179_01738	679.169	1096.32	797.899	1300.38	972.254	1008.55
gene-LM6179_01739_LM6179_01739	1797.55	3226.77	1616.55	3322.97	2581.62	1328.33
gene-LM6179_01740_LM6179_01740	1924.47	3478.03	2191.67	3188.19	2530.77	2068.12
gene-LM6179_01742_LM6179_01742	96.7313	77.9754	87.45	82.5411	67.7837	67.4524
gene-LM6179_01743_LM6179_01743	16.0294	25.9386	14.2533	48.7666	28.8991	13.0046
gene-LM6179_01744_LM6179_01744	284.939	384.135	665.164	427.646	447.698	424.426
gene-LM6179_01745_LM6179_01745	0.996522	6.5	1.29552	1.29069	0.996865	5.18661
gene-LM6179_01746_LM6179_01746	177.196	230.392	287.596	239.046	176.457	132.182
gene-LM6179_01747_LM6179_01747	1.9908	10.2194	7.77284	16.7994	9.96937	14.2543
gene-LM6179_01749_LM6179_01749	0	4.63813	0.647812	0	1.99344	1.29829
gene-LM6179_01750_LM6179_01750	7.97119	13.0007	16.194	11.6178	7.97499	22.0416
gene-LM6179_01751_LM6179_01751	3.9801	4.64596	3.88637	14.2207	0.996961	6.47787
gene-LM6179_01752_LM6179_01752	352.495	415.621	708.701	591.119	411.651	425.785
gene-LM6179_01753_LM6179_01753	37.6917	26.0539	44.0405	33.7277	40.8835	93.1181
gene-LM6179_01754_LM6179_01754	21.8368	26.976	43.394	29.8133	30.9106	75.0411
gene-LM6179_01755_LM6179_01755	11.9568	6.50036	1.94328	9.03605	1.99375	7.77938
gene-LM6179_01756_LM6179_01756	5.99597	0.927411	7.77388	15.4415	9.96684	10.3893
gene-LM6179_01757_LM6179_01757	25.7827	30.7098	35.6207	42.8197	29.9152	55.6046
gene-LM6179_01758_LM6179_01758	20.8284	24.1936	23.9632	31.1353	20.9404	59.4902
gene-LM6179_01759_LM6179_01759	30.7421	48.3903	44.0402	27.2477	20.9406	64.658
gene-LM6179_01760_LM6179_01760	2.00367	0	1.29575	5.13332	0.99652	1.30046
gene-LM6179_01761_LM6179_01761	0.997744	0	0	2.57798	0.996787	5.19012
gene-LM6179_01762_LM6179_01762	32.7512	30.6985	32.3834	20.7425	44.8705	38.8117
gene-LM6179_01763_LM6179_01763	20.86	38.1257	29.146	24.6082	24.9267	58.2459
gene-LM6179_01766_ssb	47.6537	31.6242	42.7466	37.5824	46.8638	59.5221
gene-LM6179_01767_LM6179_01767	3.99969	3.70867	8.42187	9.00178	5.97987	11.6918
gene-LM6179_01768_LM6179_01768	14.8996	18.5981	42.7474	40.1514	29.9121	84.1318
gene-LM6179_01769_LM6179_01769	14.9025	10.2281	22.6693	22.0139	8.97352	27.1839
gene-LM6179_01771_LM6179_01771	30.7855	37.2	43.3948	27.2061	43.8717	69.8852
gene-LM6179_01773_LM6179_01773	210.399	200.937	172.28	215.206	195.436	147.483
gene-LM6179_01774_LM6179_01774	14.8968	11.1598	21.3736	7.77281	24.927	20.7072
gene-LM6179_01775_LM6179_01775	33.7453	30.6979	15.5441	19.4451	20.9395	24.5814
gene-LM6179_01776_LM6179_01776	72.3694	99.5866	88.727	90.8574	75.7866	82.7474
gene-LM6179_01777_LM6179_01777	32.7125	51.1911	42.0966	28.5575	42.8794	81.4511
gene-LM6179_01778_LM6179_01778	8.92333	8.376	6.47645	5.19117	11.9662	24.5673
gene-LM6179_01779_LM6179_01779	6.94684	3.72112	9.06734	2.59297	4.98563	12.9368
gene-LM6179_01780_LM6179_01780	24.7928	12.0974	13.6007	22.0569	8.97453	34.9159
gene-LM6179_01781_LM6179_01781	2.00684	2.77718	0.647908	1.28116	0.996415	1.3016
gene-LM6179_01782_LM6179_01782	9.93387	8.36885	10.363	5.18038	5.98239	15.5327
gene-LM6179_01783_LM6179_01783	5.9623	10.2271	6.47698	7.76777	5.98226	6.47315
gene-LM6179_01784_LM6179_01784	8.94612	5.57767	16.1926	7.76527	4.98513	7.76907
gene-LM6179_01785_LM6179_01785	6.95299	6.50941	5.82919	7.77144	6.9795	7.76591
gene-LM6179_01786_LM6179_01786	2.97918	6.51006	7.77219	6.47779	8.97377	20.7065
gene-LM6179_01787_LM6179_01787	2.98229	1.85915	7.12477	1.29409	1.99404	5.17962
gene-LM6179_01788_LM6179_01788	0	0	1.94306	0	2.99124	5.17693
gene-LM6179_01789_LM6179_01789	0	0.930323	3.88599	2.59325	0.997133	6.46805
gene-LM6179_01790_LM6179_01790	71.3423	85.645	77.7156	66.2322	87.7556	165.449
gene-LM6179_01791_LM6179_01791	6.94276	18.6105	18.7819	31.1354	21.9376	29.745
gene-LM6179_01792_LM6179_01792	13.8821	21.4044	31.7347	31.1438	32.9069	33.6201
gene-LM6179_01793_LM6179_01793	25.7809	36.2945	27.8488	14.2743	26.9238	43.9647
gene-LM6179_01794_LM6179_01794	26.7714	34.4339	33.6776	28.5498	33.9042	47.8429
gene-LM6179_01795_LM6179_01795	7.9546	6.50638	8.42026	3.88132	2.99102	9.06549
gene-LM6179_01796_LM6179_01796	0	1.85146	1.94372	3.84348	0.996415	3.90479
gene-LM6179_01797_LM6179_01797	0.993684	1.8595	2.59079	2.58935	1.99409	2.58921
gene-LM6179_01798_LM6179_01798	3.9801	1.85838	3.88637	2.58558	0	3.88672
gene-LM6179_01799_LM6179_01799	7.93426	11.1665	16.1913	6.48683	13.9603	19.3985
gene-LM6179_01800_LM6179_01800	29.7742	65.1177	84.1969	88.1544	88.7439	43.9869
gene-LM6179_01801_LM6179_01801	2573.1	2459.33	2275.93	2449.54	2411.01	1785.58
gene-LM6179_01802_acrIIA1	986.028	1396.92	711.153	1641.62	1161.61	864.457
gene-LM6179_01803_acrIIA2	285.169	450.941	284.338	327.576	475.593	292.571
gene-LM6179_01804_LM6179_01804	211.263	186.643	301.857	196.185	179.436	165.972
gene-LM6179_01805_LM6179_01805	2.9944	3.71162	4.53458	21.9036	5.98057	2.59562
gene-LM6179_01806_LM6179_01806	12.9227	5.57757	5.18165	5.17661	6.97916	3.88462
gene-LM6179_01807_LM6179_01807	233.44	205.504	184.592	273.273	189.443	124.26
gene-LM6179_01808_LM6179_01808	543.768	775.899	856.212	774.109	789.73	598.932
gene-LM6179_01809_LM6179_01809	1275.55	1245.44	953.32	1278.86	1144.79	1348.33
gene-LM6179_01810_LM6179_01810	2615.06	2339.49	3589.92	3137.39	2609.6	1868.61
gene-LM6179_01811_rpoN	3078.16	2694.43	2970.09	2549.22	2929.75	2102.29
gene-LM6179_01812_LM6179_01812	22314	15403.9	13205.5	18289.6	13618.5	14148.8
gene-LM6179_01813_gap	58853.8	40755.6	49602.1	44353.3	44386.4	55134.9
gene-LM6179_01814_LM6179_01814	44272	43055.2	31054.5	46988.4	36578.8	51003.2
gene-LM6179_01815_tpiA	31621.7	29621.8	26157.5	29856.7	28644.3	37568.9
gene-LM6179_01816_gpmI	72456	63439.3	54227.6	64674.8	57502.4	83559
gene-LM6179_01817_eno	67960.3	44842.4	51983.7	46272.6	46905.8	73361.6
gene-LM6179_01818_LM6179_01818	115.113	112.134	82.278	105.329	90.6884	114.387
gene-LM6179_01819_LM6179_01819	850.143	883.928	1146.35	915.724	941.311	1054.11
gene-LM6179_01820_LM6179_01820	4661.18	4694.22	5318.55	4438.77	4711.56	4142.61
gene-LM6179_01821_secG	3004.51	2578.64	5528	2565.9	2626.74	3389.45
gene-LM6179_01823_LM6179_01823	4452.84	5366.97	4387.87	3795.42	4715.55	5598.91
gene-LM6179_01824_rnr	20393.1	19625.8	15997.2	18135.9	17107.1	17982.9
gene-LM6179_01825_smpB	3110.71	2407.05	2862.09	2585.12	2724.07	2659.23
gene-LM6179_01826_LM6179_01826	20.8257	12.0975	18.1342	63.5767	22.9349	20.6908
gene-LM6179_01829_LM6179_01829	4.95829	13.9589	7.77179	14.273	10.9689	16.8108
gene-LM6179_01830_LM6179_01830	365.65	417.043	327.054	318.154	374.954	502.825
gene-LM6179_01831_LM6179_01831	88.2474	118.191	104.919	96.0302	136.614	118.961
gene-LM6179_01832_LM6179_01832	30.7888	49.2876	33.032	29.7936	38.886	16.8252
gene-LM6179_01833_LM6179_01833	59.5443	59.538	64.1191	63.5276	56.8362	49.16
gene-LM6179_01834_LM6179_01834	982.789	849.61	901.53	989.964	860.557	703.492
gene-LM6179_01835_LM6179_01835	229.498	296.615	216.329	256.398	214.367	157.926
gene-LM6179_01836_LM6179_01836	60.6324	63.2148	113.348	95.7758	61.8157	38.8445
gene-LM6179_01837_LM6179_01837	139.962	141.388	292.748	215.162	227.341	216.073
gene-LM6179_01838_LM6179_01838	522.454	446.364	803.78	558.263	536.425	587.612
gene-LM6179_01839_LM6179_01839	81.3248	68.8605	162.561	127.144	115.671	104.751
gene-LM6179_01840_LM6179_01840	34.8086	40.8935	40.8062	40.0979	31.9038	47.9231
gene-LM6179_01841_LM6179_01841	1917.23	173.116	148.958	1357.72	302.15	118.947
gene-LM6179_01842_LM6179_01842	1055.41	1239.4	2056.31	905.422	1186.62	2037
gene-LM6179_01843_LM6179_01843	83.1925	63.9064	153.549	89.7868	82.7085	46.8291
gene-LM6179_01844_LM6179_01844	2054.66	1864.93	1697.49	1725.79	1711.15	1612.52
gene-LM6179_01845_LM6179_01845	2866.69	3024.52	1192.97	1855.62	2044.21	1549.13
gene-LM6179_01846_LM6179_01846	2222.77	2703.12	2632.07	2785.19	2369.25	2741.78
gene-LM6179_01847_rodA	1558.58	1621.24	1229.23	1474.33	1287.37	934.838
gene-LM6179_01848_rodA	1570.47	1444.41	1559.53	1545.71	1423.98	1212.83
gene-LM6179_01849_LM6179_01849	1169.73	951.075	1821.98	882.836	1282.19	1053.89
gene-LM6179_01850_gcvH	2383.54	2253.84	2724.85	1656.12	2225.42	1552.12
gene-LM6179_01851_LM6179_01851	212.921	193.278	185.25	199.104	148.548	142.508
gene-LM6179_01852_LM6179_01852	1120.67	1406.07	1294.66	1144.33	1314.27	1109.57
gene-LM6179_01853_cesR	1544.62	1818.06	1910.59	1447.44	1820.79	1870.29
gene-LM6179_01854_cesK	2187.2	2125.64	2587.99	2412.6	2157.91	2426.98
gene-LM6179_01855_LM6179_01855	32.9778	136.329	54.4171	120.958	85.7148	48.0507
gene-LM6179_01856_LM6179_01856	1381.27	1622.08	1155.4	1101.71	1267.41	1348.69
gene-LM6179_01857_LM6179_01857	854.197	1119.28	832.243	749.618	930.337	1002.43
gene-LM6179_01858_LM6179_01858	1142.56	1483.27	1914.46	1624.26	1613.41	1736.83
gene-LM6179_01859_LM6179_01859	3469.37	4143.24	4739.48	4950.81	4421.5	5823.9
gene-LM6179_01860_sufC	14544.9	13358.3	13115	14927.3	11274.9	15817.1
gene-LM6179_01861_sufD	35584.5	26591.3	22945.3	30116.1	23780	30585.8
gene-LM6179_01862_LM6179_01862	38566.3	33207.1	29282.6	33570.9	28240.4	41243.2
gene-LM6179_01863_LM6179_01863	6776.35	8271.65	8162.08	6831.78	7281.73	11106.2
gene-LM6179_01864_sufB	32699	35045.7	39221.2	32908.4	32880.5	47730.2
gene-LM6179_01865_LM6179_01865	23.0226	26.8752	9.71787	42.3887	19.9315	1.29985
gene-LM6179_01866_LM6179_01866	1629.51	1406.04	1316.68	1355.74	1193.61	1022.95
gene-LM6179_01867_LM6179_01867	984.74	804.233	696.922	599.435	733.826	604.581
gene-LM6179_01868_LM6179_01868	2804.79	3077.29	2564.7	2145.82	2560.72	2614.93
gene-LM6179_01869_LM6179_01869	4524.44	3435.32	2720.09	3586.39	2928.76	2556.08
gene-LM6179_01870_LM6179_01870	535.4	422.755	547.333	405.873	462.586	630.995
gene-LM6179_01871_LM6179_01871	3182.04	3606.58	3251.23	2952.4	3230.79	3279.87
gene-LM6179_01872_LM6179_01872	250.241	189.725	227.336	206.003	202.409	258.825
gene-LM6179_01873_LM6179_01873	1213.44	1088	794.01	1085.08	939.354	896.005
gene-LM6179_01874_LM6179_01874	737.571	380.436	548.58	568.977	436.733	425.69
gene-LM6179_01875_LM6179_01875	119.568	89.1477	261.695	131.668	125.606	120.58
gene-LM6179_01876_LM6179_01876	119.915	135.905	142.48	116.859	107.699	190.025
gene-LM6179_01877_LM6179_01877	0	1.85433	0	0	0	0
gene-LM6179_01878_LM6179_01878	700.9	290.946	345.876	419.246	304.089	257.699
gene-LM6179_01879_LM6179_01879	292.977	132.786	128.905	123.906	111.649	81.6891
gene-LM6179_01880_LM6179_01880	2814.91	594.5	545.98	1466.63	743.865	644.186
gene-LM6179_01881_LM6179_01881	7943.74	7069.88	8609.19	6403.75	7282.38	5758.19
gene-LM6179_01882_LM6179_01882	10283.1	8358.5	9772.3	8913.73	8974.69	8391.43
gene-LM6179_01883_LM6179_01883	342.179	326.614	398.307	403.463	295.16	285.811
gene-LM6179_01884_LM6179_01884	395.578	125.643	69.2979	319.278	134.62	86.6291
gene-LM6179_01885_LM6179_01885	648.321	511.556	407.389	436.71	557.379	377.846
[truncated: 1,189 more rows]

## Sheet: 6179vsdel_logH2O2
Feature	Logarithmic Phase 6179 Hydrogen Peroxide Rep1	Logarithmic Phase 6179 Hydrogen Peroxide Rep2	Logarithmic Phase 6179 Hydrogen Peroxide Rep3	Logarithmic Phase 6179Δrli47 Hydrogen Peroxide Rep1	Logarithmic Phase 6179Δrli47 Hydrogen Peroxide Rep2	Logarithmic Phase 6179Δrli47 Hydrogen Peroxide Rep3
gene-CRISPR_repeat_CP098509.1:2245204..2246690	0	0.644883	1.53088	0	38.07	0
gene-CRISPR_repeat_CP098509.1:31815..32165	0	0.645259	0.765321	1.03485	0	0
gene-CRISPR_repeat_CP098509.1:47358..49654	7.16372	12.2522	2.29635	6.21188	0	3.44416
gene-LM6179_00001_csn2	144.486	154.156	98.7367	174.939	76.1481	124.646
gene-LM6179_00002_cas2	44.7892	44.5261	20.6633	41.3919	9.52099	55.0642
gene-LM6179_00003_cas1	209.555	259.915	235.749	250.001	161.807	204.549
gene-LM6179_00004_cas9	496.676	590.663	541.943	566.849	523.438	464.291
gene-LM6179_00005_LM6179_00005	15.5244	13.547	6.12297	12.9379	19.0385	13.7709
gene-LM6179_00006_LM6179_00006	30.4467	44.4974	35.2101	31.5758	19.0351	19.9748
gene-LM6179_00008_rpsI	13125.6	11069.6	5324.48	10627.7	9977.03	12418.7
gene-LM6179_00009_rplM	11995.4	10724.2	2978.01	9023	7748.98	10410
gene-LM6179_00010_truA	595.842	479.219	1016.46	717.373	542.543	621.881
gene-LM6179_00011_LM6179_00011	183.288	152.857	205.896	327.636	361.691	205.921
gene-LM6179_00012_LM6179_00012	640.008	583.68	914.675	765.532	818.553	645.327
gene-LM6179_00013_LM6179_00013	380.305	408.902	1252.22	412.008	818.557	501.381
gene-LM6179_00014_LM6179_00014	9.55277	10.9651	6.88861	5.1757	9.51851	15.1504
gene-LM6179_00015_LM6179_00015	49.5527	26.4428	12.2467	33.1266	66.6262	35.1248
gene-LM6179_00016_LM6179_00016	296.115	359.218	473.035	277.445	609.137	385.015
gene-LM6179_00017_rplQ	14720.4	16572.6	14948	13740.5	18744.7	19086.7
gene-LM6179_00018_LM6179_00018	41939.2	51337	79093.4	42925.3	91572.1	63419.2
gene-LM6179_00019_rpsK	26299.7	23440	12029.6	20737.3	15841.4	24879.1
gene-LM6179_00020_rpsM	25821.6	26246.1	34393.9	24391.6	54542.3	31701.6
gene-LM6179_00021_infA	6651.42	7667.03	25787.6	6012.86	11886.8	12336.8
gene-LM6179_00022_LM6179_00022	24593.7	26631.9	40641.2	21105.3	100716	38802.5
gene-LM6179_00023_secY	72549.5	82612.5	58617.8	63805.4	58086	93171.9
gene-LM6179_00024_rplO	37037	42596.6	48223.7	37629.6	32252.4	54909.8
gene-LM6179_00025_rpmD	7615.86	8023.19	7846.85	7915.74	6955.69	7682.97
gene-LM6179_00026_rpsE	34777.3	31824	35632.8	28199.9	72821.7	39442
gene-LM6179_00027_rplR	21260.1	20888.4	25564.2	20354.9	26638.3	20925.3
gene-LM6179_00028_rplF	41220.3	40961.6	38205.6	38515.6	39884.6	49653.8
gene-LM6179_00029_rpsH	39796.5	32211.5	12390.2	29854.3	24247.4	41531.7
gene-LM6179_00030_LM6179_00030	13902.2	11244.8	4640.82	10513.2	9613.32	11344.5
gene-LM6179_00031_rplE	38679.1	37115.6	18642.4	31711.1	51450.1	30523.6
gene-LM6179_00032_rplX	14595.1	11088.9	12607.5	12240.2	27649.8	21739.4
gene-LM6179_00033_rplN	14936	11423.1	13334.4	12300.2	25162.3	13520
gene-LM6179_00034_rpsQ	19318.3	19455.3	12025.1	17840.9	12560.3	13690.7
gene-LM6179_00035_rpmC	17436.3	15246.1	8555.12	13094.4	8945.75	15558.8
gene-LM6179_00036_rplP	32363.5	26045.8	20180.2	26151.4	34432.6	32783.2
gene-LM6179_00037_rpsC	72700.3	59975.4	30186.6	58203.7	51619	71169.2
gene-LM6179_00038_rplV	34295	24128.4	8047.38	25919.7	18812.5	30320
gene-LM6179_00039_rpsS	12346.4	9162.66	3797.24	8879.86	10626.7	11814.8
gene-LM6179_00040_rplB	84489.3	67581.2	45914.2	64231.2	93410.8	103784
gene-LM6179_00041_rplW	21889.5	17692.2	8187.62	19985.2	11616.8	27412.6
gene-LM6179_00042_rplD	55613.3	45101.1	19601.8	45172.7	47212.4	48466.1
gene-LM6179_00043_rplC	61221.3	43147.2	22527.9	46898.9	42890.9	63429.7
gene-LM6179_00044_rpsJ	25436.3	20502.7	14320.9	20520.6	17128.9	27586.5
gene-LM6179_00045_LM6179_00045	482.4	534.676	440.878	482.396	447.354	543.384
gene-LM6179_00046_menA	1154.63	1175.07	667.449	1211.21	875.649	844.39
gene-LM6179_00047_LM6179_00047	2004.15	1798.67	1302.76	1900.18	1189.72	1703.98
gene-LM6179_00048_LM6179_00048	24859.9	13306.5	5429.12	19346.5	10660.2	14545.8
gene-LM6179_00049_LM6179_00049	38831.9	38917.6	61724	40705.4	58122.4	40590.6
gene-LM6179_00050_eetA	364.836	330.314	731.681	478.162	323.668	446.83
gene-LM6179_00051_eetB	476.465	457.993	304.623	446.636	466.429	402.135
gene-LM6179_00052_LM6179_00052	888.356	779.077	619.228	1158.93	951.79	960.103
gene-LM6179_00053_LM6179_00053	425.061	454.005	717.979	685.864	942.241	562.736
gene-LM6179_00054_LM6179_00054	230.447	208.957	234.985	233.443	209.394	223.841
gene-LM6179_00055_LM6179_00055	60.8969	70.9458	80.3685	69.8752	38.0726	50.2753
gene-LM6179_00056_LM6179_00056	38.8074	81.9124	204.364	42.4419	152.293	79.1985
gene-LM6179_00057_LM6179_00057	42.9868	95.458	143.896	41.924	66.6285	66.1128
gene-LM6179_00058_LM6179_00058	24.4785	92.8768	97.9724	32.6079	66.628	48.8966
gene-LM6179_00059_LM6179_00059	44.776	116.732	101.036	41.409	95.1788	73.6953
gene-LM6179_00060_LM6179_00060	98.5045	274.726	374.298	121.126	285.528	194.925
gene-LM6179_00061_LM6179_00061	9.55618	13.5547	16.0704	10.3462	9.52227	14.4506
gene-LM6179_00062_LM6179_00062	8.35959	57.4179	42.86	21.7346	66.6376	37.867
gene-LM6179_00063_LM6179_00063	219.688	265.682	342.92	227.25	218.898	294.817
gene-LM6179_00064_tuf	207938	199042	287215	182528	268094	256208
gene-LM6179_00065_fusA	280590	291068	376988	251511	437177	379196
gene-LM6179_00066_rpsG	38100.2	38886	60584.2	35221.7	51994.9	49898.4
gene-LM6179_00067_rpsL	25915.2	26608	26679.3	24012.5	18059.2	25215.7
gene-LM6179_00068_LM6179_00068	84.7731	107.696	57.4078	110.774	76.1404	99.1855
gene-LM6179_00069_LM6179_00069	1351.59	1369.1	1077.74	1187.46	942.237	1487.09
gene-LM6179_00070_LM6179_00070	29.2576	32.2552	22.9611	32.0859	28.558	37.181
gene-LM6179_00071_rpe	39.4054	21.2854	17.6042	30.0188	38.0743	25.4799
gene-LM6179_00072_tkt	171.333	83.1869	117.113	131.484	66.6212	104.012
gene-LM6179_00073_LM6179_00073	17.9114	5.80501	5.35781	12.4217	0	12.3958
gene-LM6179_00074_rpiB	5.9711	1.29028	2.29608	3.62246	0	6.19648
gene-LM6179_00076_LM6179_00076	119.402	63.2025	123.234	107.664	133.25	93.6697
gene-LM6179_00077_LM6179_00077	164.774	103.832	129.357	154.25	104.696	112.955
gene-LM6179_00078_LM6179_00078	219.098	128.98	245.704	253.639	114.212	196.99
gene-LM6179_00079_LM6179_00079	28.6678	7.74515	2.2958	20.6932	9.52201	11.0105
gene-LM6179_00080_LM6179_00080	71.652	29.0302	57.4024	69.3459	38.0777	54.3934
gene-LM6179_00081_LM6179_00081	394.006	263.747	362.822	356.663	218.898	345.101
gene-LM6179_00082_LM6179_00082	77.0166	36.7628	59.7023	109.73	47.5908	47.5205
gene-LM6179_00083_LM6179_00083	29.2607	36.7786	42.8583	30.5289	9.52043	60.5776
gene-LM6179_00084_LM6179_00084	12.5402	10.9689	19.8986	11.3838	28.561	11.0143
gene-LM6179_00085_LM6179_00085	17.9109	21.9288	45.9248	20.7037	66.6272	26.8594
gene-LM6179_00086_LM6179_00086	26.2723	29.6751	46.6874	32.0856	28.5582	38.5576
gene-LM6179_00087_rpiB	116.435	130.96	141.592	130.928	85.6754	127.375
gene-LM6179_00088_LM6179_00088	23.887	29.0374	32.1433	22.2489	19.0415	35.1053
gene-LM6179_00089_LM6179_00089	242.979	375.977	639.138	256.744	2379.41	395.357
gene-LM6179_00090_LM6179_00090	411.352	481.142	722.551	437.367	1713.27	416.665
gene-LM6179_00091_LM6179_00091	125.379	116.099	388.825	122.148	523.513	152.884
gene-LM6179_00092_LM6179_00092	196.404	199.902	381.96	210.171	295.032	231.451
gene-LM6179_00093_kdpC	26.868	14.191	19.9001	30.5353	9.51883	30.9873
gene-LM6179_00094_kdpB	50.7433	45.785	70.4211	43.4828	95.173	44.7735
gene-LM6179_00095_kdpA	15.5216	20.6359	38.2721	24.3293	28.5522	13.0873
gene-LM6179_00097_LM6179_00097	9.5554	12.2618	7.6529	15.0037	0	14.4531
gene-LM6179_00098_LM6179_00098	494.313	388.227	251.063	370.107	494.915	464.238
gene-LM6179_00099_LM6179_00099	145.124	105.84	116.324	108.647	114.258	153.476
gene-LM6179_00100_LM6179_00100	30.4509	19.352	35.2075	38.8152	0	26.8547
gene-LM6179_00101_LM6179_00101	125.968	65.7813	71.9504	104.56	38.071	57.167
gene-LM6179_00102_LM6179_00102	98.5058	56.7523	107.16	97.8307	38.071	48.2133
gene-LM6179_00104_mgtA	384.451	210.865	254.895	336.997	228.413	278.98
gene-LM6179_00105_LM6179_00105	55.5273	57.4092	22.1962	67.281	9.51886	33.7416
gene-LM6179_00106_LM6179_00106	6704.73	5029.33	3651.93	5557.98	4615.93	6658.75
gene-LM6179_00107_LM6179_00107	1043.88	930.522	629.848	974.787	647.424	890.673
gene-LM6179_00108_tmk	702.734	742.417	736.311	669.725	571.118	784.357
gene-LM6179_00109_LM6179_00109	236.41	202.495	246.471	188.937	276.009	256.918
gene-LM6179_00110_dhaK1	220.298	185.095	358.984	188.411	295.054	199.046
gene-LM6179_00111_dhaL1	143.892	153.518	241.864	145.95	171.337	170.778
gene-LM6179_00112_dhaM1	109.875	77.4263	90.3093	97.7978	114.243	119.094
gene-LM6179_00113_LM6179_00113	82.9864	63.8504	42.0979	79.1927	114.217	77.1359
gene-LM6179_00114_LM6179_00114	118.808	103.838	70.4183	96.2732	199.88	103.995
gene-LM6179_00115_LM6179_00115	385.081	350.856	333.722	382.505	295.061	333.336
gene-LM6179_00116_LM6179_00116	462.921	428.02	316.801	544.141	199.988	372.887
gene-LM6179_00117_recR	1135.01	1057.85	1331.78	1225.05	1142.25	1101.1
gene-LM6179_00118_LM6179_00118	597.796	477.542	351.272	525.666	523.664	510.014
gene-LM6179_00119_dnaX	2585.54	2520.8	3537.88	2344.94	2664.87	2564.44
gene-LM6179_00120_LM6179_00120	255.559	225.146	354.364	424.356	133.272	247.868
gene-LM6179_00121_LM6179_00121	33.4646	42.6458	64.2633	74.9538	19.0559	19.9324
gene-LM6179_00122_LM6179_00122	57.3491	41.3267	29.8417	94.123	66.6714	37.1417
gene-LM6179_00123_LM6179_00123	10.1489	3.86935	7.65437	7.24689	9.51757	12.3981
gene-LM6179_00124_LM6179_00124	8.37011	4.52731	9.94301	10.3316	0	6.17956
gene-LM6179_00125_LM6179_00125	96.1254	72.8865	40.5661	115.417	57.1115	77.1281
gene-LM6179_00126_LM6179_00126	297.898	215.39	307.707	226.209	323.595	271.386
gene-LM6179_00127_LM6179_00127	981.495	1049.31	1158.85	910.473	818.544	1221.81
gene-LM6179_00128_LM6179_00128	456.12	361.809	197.479	329.717	399.753	433.902
gene-LM6179_00129_cydC	4371.72	3391.37	3567.73	3605.41	3607.09	3961.35
gene-LM6179_00130_cydD	4451.72	3677.05	5136.12	3739.99	5577.2	4098.42
gene-LM6179_00131_cydB	5811.31	6062.31	8775.61	5741.38	5034.95	5085.69
gene-LM6179_00132_LM6179_00132	5607.56	4868.26	4395.91	4961.03	4330.48	5767.23
gene-LM6179_00133_tadA	130.167	113.54	269.409	153.7	257.023	113.607
gene-LM6179_00134_LM6179_00134	2004.09	1608.33	3015.07	1646.1	2227.08	2034.03
gene-LM6179_00135_LM6179_00135	17.9112	12.2547	22.9622	19.6681	142.775	17.9055
gene-LM6179_00136_LM6179_00136	60.8978	41.2789	16.839	43.477	28.555	36.5
gene-LM6179_00137_LM6179_00137	125.391	108.38	170.676	115.404	38.0778	130.13
gene-LM6179_00138_LM6179_00138	213.765	216.766	216.597	242.706	237.99	218.943
gene-LM6179_00139_LM6179_00139	469.835	424.339	516.67	492.788	314.08	452.532
gene-LM6179_00140_LM6179_00140	23.8843	17.4185	35.2066	27.4275	66.6368	15.1472
gene-LM6179_00141_LM6179_00141	105.673	134.794	48.9868	110.767	114.216	138.433
gene-LM6179_00142_LM6179_00142	31.0494	31.6111	51.2793	34.6727	28.5585	34.4257
gene-LM6179_00143_LM6179_00143	45.3818	27.7427	35.2059	43.9851	57.1196	26.1612
gene-LM6179_00144_LM6179_00144	219.717	200.603	156.906	235.489	190.374	192.127
gene-LM6179_00145_LM6179_00145	121.222	129.046	104.085	100.902	47.6017	85.3608
gene-LM6179_00146_LM6179_00146	79.4057	106.421	55.1095	105.588	85.6645	71.6233
gene-LM6179_00147_LM6179_00147	45.9675	39.3366	52.8158	46.5886	28.552	51.6615
gene-LM6179_00148_LM6179_00148	98.5006	90.9231	74.2488	83.3434	142.758	113.659
gene-LM6179_00149_LM6179_00149	79.9962	70.2911	87.2605	64.7056	142.761	93.6778
gene-LM6179_00150_LM6179_00150	33.4323	29.021	40.5678	23.293	9.51774	37.8819
gene-LM6179_00151_LM6179_00151	78.806	83.1966	171.455	64.1836	190.359	77.8271
gene-LM6179_00152_LM6179_00152	737.887	855.773	1597.47	684.829	1313.43	772.815
gene-LM6179_00153_LM6179_00153	76.4216	99.9744	107.157	96.7866	66.629	96.4129
gene-LM6179_00154_LM6179_00154	11.9447	10.9718	18.3666	6.7255	19.0435	15.8284
gene-LM6179_00155_lde	36.4171	58.0414	69.6544	41.9278	114.212	47.5252
gene-LM6179_00156_LM6179_00156	49.565	45.1685	85.7157	56.9166	161.851	47.4963
gene-LM6179_00157_fsa	299.72	232.204	419.438	264.476	314.113	287.854
gene-LM6179_00158_LM6179_00158	73.4364	85.7845	146.192	91.6108	104.703	84.017
gene-LM6179_00159_LM6179_00159	839.361	895.08	1223.94	883.622	1598.92	1000.84
gene-LM6179_00160_LM6179_00160	440.809	418.962	785.89	433.465	647.565	450.652
gene-LM6179_00161_serS	2174.27	2087.53	2422.6	2065.87	1484.75	2206.16
gene-LM6179_00162_LM6179_00162	17.9136	21.9355	35.9715	21.7342	9.51979	20.6542
gene-LM6179_00163_LM6179_00163	65.0802	72.89	61.9965	68.3163	76.1507	80.5671
gene-LM6179_00164_pabB	470.425	470.756	496.007	462.258	333.109	546.914
gene-LM6179_00165_LM6179_00165	1207.7	1249.76	1289.01	1281.69	2512.59	1768.17
gene-LM6179_00166_LM6179_00166	1861.99	1760.49	1723.01	1712.38	1608.44	2279.28
gene-LM6179_00167_LM6179_00167	8.95964	2.58226	1.53045	8.27604	38.0925	0
gene-LM6179_00169_LM6179_00169	63.2895	53.5395	31.3808	62.1051	66.6324	37.1842
gene-LM6179_00170_LM6179_00170	16.7202	13.5497	6.12265	20.1804	0	4.81879
gene-LM6179_00171_LM6179_00171	63.8831	59.9836	55.1093	76.0845	47.5917	77.1318
gene-LM6179_00172_LM6179_00172	10.1518	10.9693	3.82661	10.866	0	8.26037
gene-LM6179_00173_LM6179_00173	466.224	417.838	313.839	412.591	561.498	474.637
gene-LM6179_00174_LM6179_00174	7.7624	5.80619	6.88824	3.62248	0	1.37701
gene-LM6179_00175_pbpD1	2352.16	2083	1027.98	1999.1	2626.85	1874.87
gene-LM6179_00176_LM6179_00176	1285.31	1167.87	994.31	1158.49	1123.06	1369.35
gene-LM6179_00177_LM6179_00177	2886.39	2725.16	2273.38	2607.43	2227.04	3308.44
gene-LM6179_00178_recQ	515.198	625.523	823.618	478.306	751.873	629.574
gene-LM6179_00179_guaB	8326.84	7509.03	15603.5	7908.48	8137.47	9291.83
gene-LM6179_00180_LM6179_00180	185.691	130.304	256.403	183.725	237.976	137.716
gene-LM6179_00181_LM6179_00181	34.6253	41.9169	43.6302	33.6468	76.1395	32.3738
gene-LM6179_00183_LM6179_00183	268.049	978.291	2502.22	364.417	1142.1	1117.22
gene-LM6179_00184_LM6179_00184	9.55546	21.9424	49.7437	15.521	57.1289	30.9705
gene-LM6179_00185_LM6179_00185	328.347	585.562	698.844	393.402	552.019	740.444
gene-LM6179_00186_bglK	191.644	368.91	1536.2	241.203	3236.13	457.31
gene-LM6179_00187_LM6179_00187	25.0828	40.657	45.9175	32.0773	95.2135	43.3599
gene-LM6179_00188_LM6179_00188	256.129	166.405	253.35	209.104	218.921	242.415
gene-LM6179_00189_LM6179_00189	835.868	883.657	1276.69	1062.57	580.629	807.79
gene-LM6179_00190_LM6179_00190	300.89	359.216	473.036	432.215	190.355	267.928
gene-LM6179_00191_LM6179_00191	87.165	123.185	129.356	115.943	76.1442	117.083
gene-LM6179_00192_gshAB	5436.07	5075.62	4093.62	5067.35	3597.52	5960.47
gene-LM6179_00193_LM6179_00193	92.5338	88.9942	153.853	87.9984	66.6226	82.6551
gene-LM6179_00194_LM6179_00194	62.6832	70.9352	79.6063	62.1179	95.1735	59.927
gene-LM6179_00195_LM6179_00195	75.8222	78.6847	132.417	114.907	57.1086	59.9178
gene-LM6179_00196_LM6179_00196	0	0	0	0	0	0
gene-LM6179_00197_LM6179_00197	339.694	397.262	293.926	364.409	314.084	347.828
gene-LM6179_00198_LM6179_00198	4.17959	0.645082	0	5.69279	0	1.37713
gene-LM6179_00200_ychF	1651.32	1218.89	2281.74	1642.41	1541.88	1631.67
gene-LM6179_00201_LM6179_00201	5.97209	2.5814	5.35704	5.69113	38.0854	2.06476
gene-LM6179_00202_LM6179_00202	176.705	197.325	591.692	174.45	504.414	208.027
gene-LM6179_00203_LM6179_00203	9.55519	13.5519	19.1325	10.8651	0	8.94758
gene-LM6179_00204_LM6179_00204	33.4319	47.7223	61.2348	40.8929	47.5881	41.3268
gene-LM6179_00205_LM6179_00205	106.86	133.487	129.36	121.648	161.795	126.743
gene-LM6179_00206_LM6179_00206	11902.8	12305.7	15238.4	10791.7	10202.8	12934.9
gene-LM6179_00207_LM6179_00207	145.074	70.2975	124.764	99.8992	57.1074	99.1785
gene-LM6179_00208_LM6179_00208	133.127	87.0565	86.4954	83.3418	133.243	65.4378
gene-LM6179_00209_LM6179_00209	215.526	347.632	417.152	364.388	209.399	238.982
gene-LM6179_00210_LM6179_00210	120.684	105.92	170.624	146.853	85.7298	85.2702
gene-LM6179_00211_LM6179_00211	1265.09	1049.98	811.342	1258.8	875.664	920.809
gene-LM6179_00212_LM6179_00212	337.324	274.114	73.4794	310.552	209.402	211.427
gene-LM6179_00213_LM6179_00213	481.807	314.103	201.303	643.878	533.023	301.645
gene-LM6179_00214_LM6179_00214	29.861	24.5242	8.41813	33.6285	19.0431	17.2056
gene-LM6179_00215_noc	266.273	247.017	221.206	297.62	285.542	261.022
gene-LM6179_00216_LM6179_00216	169.556	141.247	101.035	135.092	190.363	128.098
gene-LM6179_00217_LM6179_00217	122.389	100.611	225.799	110.25	228.432	103.309
gene-LM6179_00218_LM6179_00218	66.8761	54.8363	78.8321	57.9597	66.6369	62.6539
gene-LM6179_00219_LM6179_00219	125.977	80.626	253.347	103.514	85.6668	97.0997
gene-LM6179_00220_LM6179_00220	261.483	266.984	352.867	226.207	209.386	345.084
gene-LM6179_00221_LM6179_00221	229.253	210.891	224.27	204.975	237.947	225.219
gene-LM6179_00222_LM6179_00222	120.005	123.193	138.539	106.104	38.0735	161.149
gene-LM6179_00223_rsmG	601.219	622.413	574.055	598.323	447.363	597.769
gene-LM6179_00224_LM6179_00224	2.38909	1.29097	3.82625	1.0346	0	2.06428
gene-LM6179_00225_LM6179_00225	3.58294	6.45238	6.88795	7.24413	0	5.50706
gene-LM6179_00226_LM6179_00226	53.1328	40.6285	41.3335	38.8223	38.0705	59.235
gene-LM6179_00227_LM6179_00227	0	1.29039	0	1.03493	0	0
gene-LM6179_00228_LM6179_00228	0.59714	0.645202	3.82669	1.03492	0	0
gene-LM6179_00229_LM6179_00229	1.19427	0	0	0	0	2.0653
gene-LM6179_00230_mnmG	3728.15	3580.93	3277.64	3315.55	2702.93	4263.09
gene-LM6179_00231_mnmE	791.018	827.394	1305.84	736.077	1065.97	981.521
gene-LM6179_00232_LM6179_00232	1.79108	1.28992	1.53083	0.517595	0	2.75482
gene-LM6179_00233_LM6179_00233	45.3751	32.2495	28.32	35.1953	9.51839	29.6128
gene-LM6179_00234_LM6179_00234	17.3153	12.2563	9.18456	17.0786	28.5571	11.7058
gene-LM6179_00235_LM6179_00235	41.1956	32.2492	71.1829	36.2308	19.0367	59.2264
gene-LM6179_00236_LM6179_00236	2.38801	3.86943	6.88889	4.14101	0	4.13262
gene-LM6179_00237_LM6179_00237	10.746	9.67359	24.4938	12.9407	9.51769	15.8417
gene-LM6179_00238_LM6179_00238	12.5369	11.608	7.65438	7.76454	19.0351	4.82152
gene-LM6179_00239_LM6179_00239	5.97001	3.86943	5.35803	6.72915	0	4.82139
gene-LM6179_00240_LM6179_00240	359.38	427.536	509.024	461.75	485.379	362.326
gene-LM6179_00241_LM6179_00241	23.8789	24.504	18.3709	17.6005	19.0343	30.9979
gene-LM6179_00242_LM6179_00242	185.129	240.056	585.457	223.515	114.253	196.164
gene-LM6179_00243_LM6179_00243	767.144	896.412	1507.14	798.702	818.518	756.274
gene-LM6179_00244_LM6179_00244	611.33	608.146	1393.09	765.052	904.181	686.702
gene-LM6179_00245_serC	485.366	514.643	643.726	504.68	694.798	545.495
gene-LM6179_00246_LM6179_00246	72.8345	64.491	126.296	114.913	171.319	62.6775
gene-LM6179_00247_LM6179_00247	8.95679	14.8386	19.8992	17.5945	57.1186	7.57323
gene-LM6179_00248_LM6179_00248	8.3603	18.7123	14.5411	13.4532	0	16.5207
gene-LM6179_00249_LM6179_00249	871.111	797.259	365.858	809.456	647.273	600.479
gene-LM6179_00250_LM6179_00250	118.842	106.478	111.734	114.344	199.943	70.8935
gene-LM6179_00251_pgmB	360.02	437.959	689.626	376.273	447.37	374.627
gene-LM6179_00252_LM6179_00252	524.767	701.02	1377.01	479.836	970.81	701.158
gene-LM6179_00253_LM6179_00253	94.9195	69.6443	86.4957	61.0833	66.6209	49.5956
gene-LM6179_00254_LM6179_00254	37.6116	18.7028	28.3208	23.8103	9.51784	24.1062
gene-LM6179_00255_LM6179_00255	56.7179	45.7926	97.9729	54.8648	19.0364	50.275
gene-LM6179_00256_LM6179_00256	51.9398	46.4343	146.197	44.5151	85.6603	38.5701
gene-LM6179_00257_LM6179_00257	32.2393	21.9284	20.6663	33.6439	19.0362	26.1711
gene-LM6179_00258_LM6179_00258	15.5226	13.5439	8.41961	17.0809	9.51804	6.8872
gene-LM6179_00259_LM6179_00259	85.9676	72.8733	67.3583	51.7632	57.1057	65.4341
gene-LM6179_00260_LM6179_00260	52.5348	43.8513	38.2721	52.2822	0	48.9054
gene-LM6179_00262_LM6179_00262	91.3426	83.8402	65.0612	85.9242	38.0714	87.4708
gene-LM6179_00263_LM6179_00263	471.615	507.505	269.437	506.264	314.071	489.752
gene-LM6179_00264_LM6179_00264	26.2713	31.6081	15.3077	34.675	66.6329	28.232
gene-LM6179_00265_LM6179_00265	442.372	528.808	506.72	516.601	304.561	546.21
gene-LM6179_00266_rhaM	1.79161	2.58134	4.59178	0.517384	0	0
gene-LM6179_00267_rhaD	4.17919	3.86976	8.41957	5.69355	19.0363	2.06612
gene-LM6179_00268_rhaA	1.194	2.5796	6.12347	4.14104	0	1.37755
gene-LM6179_00269_rhaB	3.58195	0.644885	0.765439	1.55291	0	1.37759
gene-LM6179_00270_LM6179_00270	0.596998	0	0.765434	1.03526	0	0.688777
gene-LM6179_00271_LM6179_00271	31.6417	32.2466	8.41967	23.2925	28.5537	47.523
gene-LM6179_00272_LM6179_00272	76.429	65.8021	51.2794	74.5208	218.947	46.8194
gene-LM6179_00273_jag	2160.15	2442.05	2319.15	2260.7	2141.7	2289.02
gene-LM6179_00274_yidC	2432.87	2693.96	1116.74	2277.96	1941.69	2276.89
gene-LM6179_00275_rnpA	48.967	72.9124	30.613	80.7199	38.0819	48.8747
gene-LM6179_00276_rpmH	262.679	397.762	122.322	331.26	305.334	174.776
gene-LM6179_00277_LM6179_00277	26.2723	25.1593	6.12294	36.7432	0	16.5247
gene-LM6179_00279_dnaA	2244.7	2188.76	922.351	2118.16	1579.92	2472.74
gene-LM6179_00281_dnaN	4670.96	4524.05	3284.46	4582.52	3769.02	4629.87
gene-LM6179_00282_LM6179_00282	72.8335	82.5463	171.458	105.08	76.1406	80.5878
gene-LM6179_00283_yaaA	15.532	10.3317	23.7203	18.6177	85.7204	16.5074
gene-LM6179_00284_recF	588.647	601.06	695.01	680.155	666.243	715.621
gene-LM6179_00285_gyrB	5046.88	4541.12	4798.58	4528.41	4349.42	5398.28
gene-LM6179_00286_gyrA	11381.9	10385.3	17172.9	12008.7	15693.9	13727.2
gene-LM6179_00287_cls	927.723	861.561	1213.99	926.576	789.951	1073.84
gene-LM6179_00288_speG	171.362	144.497	172.976	167.162	142.786	176.963
gene-LM6179_00289_mvk	329.552	354.713	349.033	364.916	333.127	315.442
gene-LM6179_00290_mvaD	1161.19	1326.63	2257.23	1044.54	1104.08	1235.6
gene-LM6179_00291_LM6179_00291	1390.43	1421.4	1992.41	1286.8	1237.31	1572.43
gene-LM6179_00292_qoxA	2454.89	2235.92	1424.46	2186.95	3502.54	2592.49
gene-LM6179_00293_qoxB	9988.68	9867.66	11956.3	8733.3	11620.6	10663.6
gene-LM6179_00294_qoxC	2753.63	2976.79	5172.53	2715.11	6396.55	3339.16
gene-LM6179_00295_qoxD	1301.86	1162.82	491.329	913.223	847.359	1225.2
gene-LM6179_00296_LM6179_00296	1.79102	2.57965	1.53086	5.69384	19.0355	0.68876
gene-LM6179_00297_LM6179_00297	381.478	238.608	306.941	343.194	513.946	330.62
gene-LM6179_00298_LM6179_00298	34.0305	27.0883	58.937	30.5381	114.218	45.4546
gene-LM6179_00299_LM6179_00299	121.198	95.4571	73.4792	129.914	76.1464	93.6607
gene-LM6179_00300_LM6179_00300	17.9139	14.194	6.12276	12.9367	28.5599	15.1458
gene-LM6179_00301_LM6179_00301	5.37382	11.6117	7.65372	4.14014	19.0385	11.7053
gene-LM6179_00302_LM6179_00302	7.16435	4.51475	7.65414	6.72871	0	4.1322
gene-LM6179_00303_LM6179_00303	2.38811	1.93488	3.82708	0.517596	9.51813	1.37741
gene-LM6179_00304_LM6179_00304	0.597042	2.57996	0.765405	3.10547	9.51839	2.75468
gene-LM6179_00305_LM6179_00305	1.1941	1.93504	1.5308	1.5527	0	3.44322
gene-LM6179_00306_LM6179_00306	1428.58	1833.35	1941.17	916.759	1189.67	763.899
gene-LM6179_00307_LM6179_00307	23.8809	31.6025	35.9747	24.8449	19.0361	19.2841
gene-LM6179_00308_LM6179_00308	65.6895	40.6527	62.7557	49.6717	95.2079	26.1566
gene-LM6179_003085_LM6179_003085	0	0	0	0	0	0
gene-LM6179_00309_LM6179_00309	306.276	321.192	647.54	298.652	932.78	380.164
gene-LM6179_003090_LM6179_003090	0	0	0	0.517687	0	0
gene-LM6179_003095_LM6179_003095	0	0	0	0	0	0
gene-LM6179_00310_LM6179_00310	211.938	208.954	94.913	209.118	190.356	183.208
gene-LM6179_003100_LM6179_003100	0	0	0	0	0	0
gene-LM6179_003105_LM6179_003105	0	0	0	0	0	0
gene-LM6179_00311_LM6179_00311	4.1791	10.9639	11.4814	10.3522	19.0358	9.64231
gene-LM6179_003110_LM6179_003110	0	0	0	0	0	0
gene-LM6179_003115_LM6179_003115	0	0	0	0	0	0
gene-LM6179_00312_LM6179_00312	36.4155	27.0837	22.9635	27.4359	38.0689	31.6864
gene-LM6179_003120_LM6179_003120	19.1066	16.1269	15.3076	16.0434	0	16.5256
gene-LM6179_003125_LM6179_003125	5.37399	5.16111	0.765359	4.65745	0	6.88498
gene-LM6179_00313_LM6179_00313	20.2978	16.1223	9.18524	17.5996	38.0703	13.0869
gene-LM6179_003130_LM6179_003130	0	0	0	0	0	0
gene-LM6179_003135_LM6179_003135	6.57316	17.4448	14.536	8.78812	19.0551	8.24852
gene-LM6179_00314_LM6179_00314	35.8204	27.0865	26.79	29.5043	47.5889	38.5703
gene-LM6179_003140_LM6179_003140	0	0	0	0	0	0
gene-LM6179_003145_LM6179_003145	2.98704	8.3951	8.41673	2.06853	0	2.75102
gene-LM6179_00315_ptcA	13.7312	13.5434	15.3085	9.8347	0	9.64245
gene-LM6179_003150_prli42	0	0	0	0	0	0
gene-LM6179_003155_ssrS	216.295	132.424	355.004	189.23	390.586	213.821
gene-LM6179_00316_LM6179_00316	11.9399	22.5711	37.5064	20.7054	9.51755	20.6636
gene-LM6179_003160_LM6179_003160	0	0	0	0	0	0
gene-LM6179_003165_LM6179_003165	8.95732	13.5499	7.65329	11.3837	9.52039	6.19549
gene-LM6179_00317_aguA	34.6264	40.6297	55.8763	26.3986	66.6244	32.3716
gene-LM6179_003170_LM6179_003170	0	0	0	0	0	0
gene-LM6179_003175_LM6179_003175	0	0	0	0	0	0
gene-LM6179_00318_arcC	47.1643	51.595	72.7151	48.6552	57.1077	52.3436
gene-LM6179_003180_LM6179_003180	0	0	0	0	0	0
gene-LM6179_003185_LM6179_003185	0	0	0	0	0	0
gene-LM6179_00319_aguA	69.2527	72.8753	117.111	78.1608	38.071	74.386
gene-LM6179_003190_LM6179_003190	0	0	0	0	0	0
gene-LM6179_003195_LM6179_003195	0	0	0	0	0	0
gene-LM6179_00320_LM6179_00320	35.8219	50.9526	24.4932	54.8645	38.0729	52.3407
gene-LM6179_003200_LM6179_003200	0	0	0	0	0	0
gene-LM6179_003205_LM6179_003205	0	0	0	0	0	0
gene-LM6179_00321_LM6179_00321	95.5278	116.746	92.6134	135.086	57.1111	90.2133
gene-LM6179_003210_LM6179_003210	0	0	0	0	0	0
gene-LM6179_003215_LM6179_003215	0	0	0	0	9.5168	0
gene-LM6179_00322_arcA	57.909	56.1065	65.0618	43.9984	95.1766	72.3212
gene-LM6179_003220_LM6179_003220	0	0	0	0	0	0
gene-LM6179_003225_LM6179_003225	0	0	0	0	0	0
gene-LM6179_00323_rpsF	6366.45	4409.31	2209.36	4799.47	3703.94	5053.48
gene-LM6179_003230_LM6179_003230	0	0	0	0	0	0
gene-LM6179_003235_LM6179_003235	0	0	0	0	0	0
gene-LM6179_00324_ssb	14249.2	13561.2	49478.9	14996.7	19866.2	20599
gene-LM6179_003240_LM6179_003240	0	0	0	0	0	0
gene-LM6179_003245_LM6179_003245	0	0	0	0	0	0
gene-LM6179_00325_rpsR	684.542	457.74	323.683	559.638	1152.35	506.328
gene-LM6179_003250_LM6179_003250	0	0	0	0	0	0
gene-LM6179_003255_LM6179_003255	0	0	0	0	0	0
gene-LM6179_00326_LM6179_00326	614.373	510.215	370.451	690.423	218.93	422.13
gene-LM6179_003260_LM6179_003260	0	0	0	0	0	0
gene-LM6179_003265_LM6179_003265	0	0	0	0	0	0
gene-LM6179_00327_LM6179_00327	4059.99	3885.63	5687.65	4718.59	2598.6	2808.23
gene-LM6179_003270_LM6179_003270	0	0	0	0	0	0
gene-LM6179_003275_LM6179_003275	0	0	0	0	0	0
gene-LM6179_00328_LM6179_00328	808.799	728.696	394.69	1000.29	333.602	508.937
gene-LM6179_003280_rnpB	4690.56	3937.06	9853.71	4069.26	5569.31	9045.1
gene-LM6179_003285_LM6179_003285	4.78606	3.88562	1.52916	3.09662	0	10.9703
gene-LM6179_00329_LM6179_00329	639.384	1193.7	701.904	877.903	808.997	600.616
gene-LM6179_003290_LM6179_003290	28.6627	31.6149	7.65339	40.8792	171.362	25.4717
gene-LM6179_003295_rpmF	923.973	738.081	787.94	847.609	628.929	651.412
gene-LM6179_00330_LM6179_00330	308.669	514.697	355.915	362.307	314.105	335.386
gene-LM6179_003300_LM6179_003300	0	0	0	0	0	0
gene-LM6179_003305_LM6179_003305	8.96233	3.22975	0	4.13628	0	2.06266
gene-LM6179_00331_pdeA	2041.08	2016.48	4443.42	1947.41	4178.1	1981.74
gene-LM6179_003310_LM6179_003310	0	0	0	0	0	0
gene-LM6179_003315_LM6179_003315	0	0	0	0	0	0
gene-LM6179_00332_rplI	432.903	323.212	437.021	447.636	552.135	308.45
gene-LM6179_003320_LM6179_003320	0	0	0	0	0	0
gene-LM6179_003325_LM6179_003325	0	0	0	0	0	0
gene-LM6179_00333_dnaB	3259	3412.12	9595.51	3292.15	21271.8	3430.15
gene-LM6179_003330_LM6179_003330	0	0	0	0	0	0
gene-LM6179_003335_LM6179_003335	272.907	92.9188	13.7757	159.883	152.331	198.243
gene-LM6179_00334_LM6179_00334	1789.2	1060.21	1844.7	1496.99	1075.49	2064.96
gene-LM6179_003340_LM6179_003340	0	0	0	0	0	0
gene-LM6179_003345_LM6179_003345	0	0	0	0	0	0
gene-LM6179_003350_LM6179_003350	0	0	0	0	0	0
gene-LM6179_003355_LM6179_003355	0	0	0	0	0	0
gene-LM6179_00336_LM6179_00336	15.5279	15.4894	15.3056	26.3849	19.0434	6.88204
gene-LM6179_003360_LM6179_003360	0	0	0	0	0	0
gene-LM6179_003365_LM6179_003365	0	0	0	0	0	0
gene-LM6179_00337_esaA	8.95454	11.6071	15.3091	6.21199	28.5513	16.5324
gene-LM6179_003370_LM6179_003370	0	0	0	0	0	0
gene-LM6179_003375_LM6179_003375	0	0	0	0	0	0
gene-LM6179_00338_essA	1.19416	1.93523	3.82689	4.14023	9.51911	1.37714
gene-LM6179_003380_LM6179_003380	0	0	0	0	0	0
gene-LM6179_003385_LM6179_003385	0	0	0	0	0	0
gene-LM6179_00339_LM6179_00339	1.79191	0.645551	0	0	0	0
gene-LM6179_003390_LM6179_003390	0	0	0	0	0	0
gene-LM6179_003395_LM6179_003395	0	0	0	0	0	0
gene-LM6179_00340_essB	11.94	12.2532	6.12346	14.4935	9.51768	19.9743
gene-LM6179_003400_LM6179_003400	0	0	0	0	0	0
gene-LM6179_003405_LM6179_003405	0	0	0	0	0	0
gene-LM6179_00341_essC	88.3507	68.9963	53.582	76.0978	57.1021	69.5751
gene-LM6179_003410_LM6179_003410	0	0	0	0	0	0
gene-LM6179_003415_LM6179_003415	0	0	0	0	0	0
gene-LM6179_00342_LM6179_00342	5.97134	3.22595	4.59206	4.13972	0	2.75375
gene-LM6179_003420_LM6179_003420	0.598094	0	0.764691	0	0	0
gene-LM6179_003425_LM6179_003425	0	0	0	0	0	0
gene-LM6179_00343_LM6179_00343	4.18054	4.51762	3.82642	7.76042	0	2.7529
gene-LM6179_003430_LM6179_003430	0	0	0	0	0	0
gene-LM6179_003435_ssrA	19465.3	9329.98	95965.6	16794.2	130095	35848.2
gene-LM6179_00344_LM6179_00344	7.76155	3.86995	13.7773	10.8691	0	6.19801
gene-LM6179_003440_LM6179_003440	8.35757	11.607	13.7782	8.28266	0	10.3328
gene-LM6179_003445_LM6179_003445	0.597349	1.93695	0	0	0	0
gene-LM6179_00345_LM6179_00345	15.5268	7.09823	9.94903	4.65666	0	3.44159
gene-LM6179_003450_LM6179_003450	0	0	0	0.516948	38.1103	0
gene-LM6179_003455_LM6179_003455	0	0	0	0	0	0
gene-LM6179_00346_LM6179_00346	144.474	145.747	261.013	134.584	333.117	153.597
gene-LM6179_003460_LM6179_003460	73.5149	77.5639	165.999	103.36	19.0595	94.129
gene-LM6179_003465_LM6179_003465	183.306	174.174	145.421	179.063	742.499	83.315
gene-LM6179_00347_LM6179_00347	5.37473	3.87188	2.29591	7.24354	0	2.06488
gene-LM6179_003470_LM6179_003470	8.36405	5.81246	8.41655	6.20525	9.5253	5.50156
gene-LM6179_003475_LM6179_003475	0	1.29675	5.35035	2.06268	57.2774	3.42379
gene-LM6179_00348_LM6179_00348	31.0468	37.411	23.7273	39.8524	57.1116	20.6592
gene-LM6179_003480_LM6179_003480	0	0	0	0	0	0
gene-LM6179_003485_LM6179_003485	0	0	0	0	0	0
gene-LM6179_003490_rrf	189.442	163.36	655.272	111.578	4037.31	128.252
gene-LM6179_003495_LM6179_003495	232475	213347	734559	224126	1.16336e+07	200535
gene-LM6179_00350_LM6179_00350	16.1234	17.4218	8.41855	15.5229	28.5617	13.7673
gene-LM6179_003500_LM6179_003500	0	0	0	0	0	0
gene-LM6179_003505_LM6179_003505	0	0	0	0	0	0
gene-LM6179_00351_LM6179_00351	9.55507	11.6156	7.65304	9.83052	0	5.50636
gene-LM6179_003510_LM6179_003510	110562	105411	353268	100267	4.00234e+06	94701.7
gene-LM6179_003515_LM6179_003515	229.252	239.267	235.751	215.846	152.285	278.254
gene-LM6179_00352_LM6179_00352	1.79114	7.09506	1.5308	5.69327	0	6.19787
gene-LM6179_003520_LM6179_003520	345.657	330.824	268.67	361.831	247.454	298.938
gene-LM6179_003525_LM6179_003525	112.838	94.8082	129.355	108.696	114.217	95.7311
gene-LM6179_00353_LM6179_00353	16.1193	12.2536	9.95053	13.458	0	12.3974
gene-LM6179_003530_LM6179_003530	77.0284	72.9028	113.272	82.7974	57.1186	75.7323
gene-LM6179_003535_LM6179_003535	20.3033	18.0667	7.65327	26.9068	38.0817	30.2888
gene-LM6179_00354_LM6179_00354	14.9268	12.256	6.88847	13.9737	9.5189	13.772
gene-LM6179_003540_rpmJ	1714.18	1925.88	400.087	1673.95	488.208	1685.9
gene-LM6179_003545_LM6179_003545	0	0	0	0	0	0
gene-LM6179_00355_LM6179_00355	14.3305	8.38662	7.65363	12.9376	28.5585	17.9014
gene-LM6179_003550_ffs	2157.94	1224.48	17081.9	1916.59	179175	9505.34
gene-LM6179_003555_LM6179_003555	2.98879	4.52569	5.35444	5.16709	0	2.74754
gene-LM6179_00356_LM6179_00356	7.16541	6.45154	8.41889	14.4896	0	6.19632
gene-LM6179_003560_LM6179_003560	11.347	7.09884	9.9488	11.3823	28.564	16.5181
gene-LM6179_003565_LM6179_003565	0	0	0	0	0	0
gene-LM6179_003570_LM6179_003570	40.5959	20.6368	45.1606	37.787	28.5529	33.0612
gene-LM6179_003575_LM6179_003575	2.98625	1.93632	3.06105	3.62127	0	0
gene-LM6179_003580_LM6179_003580	7.16449	7.09489	0.765406	6.72852	19.0368	5.50936
gene-LM6179_003585_LM6179_003585	1.79281	1.93859	0	1.55069	0	3.43634
gene-LM6179_00359_LM6179_00359	0	0	0	0.517565	0	0.688642
gene-LM6179_003590_LM6179_003590	11.9424	12.2581	3.82676	16.5594	9.51979	8.26166
gene-LM6179_003595_LM6179_003595	0	0	0	0	0	0
gene-LM6179_00360_LM6179_00360	0	0.645334	0.765297	1.03477	0	2.75308
gene-LM6179_003600_LM6179_003600	110562	105411	353268	100267	4.00234e+06	94701.7
gene-LM6179_003605_LM6179_003605	232475	213347	734559	224126	1.16336e+07	200535
gene-LM6179_00361_LM6179_00361	13.1343	13.5436	10.7159	14.4931	9.51792	15.1522
gene-LM6179_003610_rrf	189.442	163.36	655.272	111.578	4037.31	128.252
gene-LM6179_003615_LM6179_003615	0	0	0	0	0	0
gene-LM6179_00362_LM6179_00362	1.19436	1.29057	0	1.03482	9.52084	0
gene-LM6179_003620_LM6179_003620	0	0	0	0	0	0
gene-LM6179_003625_LM6179_003625	0	0	0	0	0	0
gene-LM6179_00363_LM6179_00363	0.59711	1.29028	1.53072	2.06998	0	2.06549
gene-LM6179_003630_LM6179_003630	0	0	0	0	0	0
gene-LM6179_003635_LM6179_003635	0	0	0	0	0	0
gene-LM6179_00364_LM6179_00364	1.1941	0	0	0	9.51858	0
gene-LM6179_003640_LM6179_003640	0	0	0	0	0	0
gene-LM6179_003645_LM6179_003645	0	0	0	0	0	0
gene-LM6179_00365_LM6179_00365	0.59708	2.5803	1.53076	3.62272	0	2.06572
gene-LM6179_003650_LM6179_003650	0	0	0	0	0	0
gene-LM6179_003655_LM6179_003655	0	0	0	0	0	0
gene-LM6179_003660_rpmG	19.1349	17.4684	4.58867	18.0759	19.0695	14.4137
gene-LM6179_003665_inlD	39.4011	33.5333	27.5559	37.7881	47.587	46.1502
gene-LM6179_00367_LM6179_00367	52.5389	45.148	63.5291	51.7589	76.1459	43.3876
gene-LM6179_003670_LM6179_003670	0	0.645342	0	0	0	0
gene-LM6179_003675_LM6179_003675	1.79119	1.93512	2.29617	2.58775	0	1.37723
gene-LM6179_00368_LM6179_00368	129.551	162.52	209.727	149.074	256.981	134.995
gene-LM6179_003680_inlA	558.172	526.842	342.922	547.682	456.827	739.119
gene-LM6179_003685_LM6179_003685	0.597241	1.29084	2.29581	0.517335	0	1.37634
gene-LM6179_00369_LM6179_00369	89.5579	98.0422	151.549	97.3022	85.6673	46.139
gene-LM6179_003690_LM6179_003690	0.597152	0	0	0	19.0407	0.688393
gene-LM6179_003695_LM6179_003695	4.77608	0	0	0	0	0.688747
gene-LM6179_00370_LM6179_00370	184.478	173.487	321.478	185.304	237.948	230.037
gene-LM6179_003700_LM6179_003700	0	0	0	1.03507	0	0
gene-LM6179_003705_LM6179_003705	681.812	621.755	601.613	703.402	523.504	496.545
gene-LM6179_00371_LM6179_00371	19.1037	24.5056	25.2595	22.2585	66.6225	24.7966
gene-LM6179_003710_LM6179_003710	1.79145	1.93567	3.06133	0	19.0406	2.75359
gene-LM6179_003715_mobP2	10.1489	3.22446	10.7161	5.69397	0	6.88784
gene-LM6179_00372_LM6179_00372	4.77842	6.45551	10.7132	8.27618	19.046	0.688018
gene-LM6179_003720_LM6179_003720	2.38844	2.58055	0	2.06998	9.51961	4.13099
gene-LM6179_003725_LM6179_003725	0	0.645614	0	0	0	0
gene-LM6179_00373_LM6179_00373	0	1.29212	0	2.58486	0	2.7497
gene-LM6179_003730_LM6179_003730	0.597018	0	0	0.517606	0	0.688727
gene-LM6179_003735_LM6179_003735	0.597062	0	0	0	0	0
gene-LM6179_00374_LM6179_00374	1.19492	1.29177	0	2.06829	0	2.06289
gene-LM6179_003740_LM6179_003740	0	0	0	0	0	2.06625
gene-LM6179_003745_LM6179_003745	5.37282	5.15888	3.06179	6.21183	28.5519	6.88823
gene-LM6179_00375_LM6179_00375	3.58313	8.38898	8.41836	4.13919	0	8.94793
gene-LM6179_003750_LM6179_003750	1.79112	0.644987	0.765407	0.517581	0	0.688675
gene-LM6179_003755_LM6179_003755	0	0	0	0	0	0.688358
gene-LM6179_00376_LM6179_00376	38.8149	34.8423	26.7866	26.9071	28.561	23.4054
gene-LM6179_003760_LM6179_003760	4.17883	5.1588	8.41995	4.65892	19.0345	4.82183
gene-LM6179_003765_LM6179_003765	1.79092	1.93454	0	1.03532	9.51721	2.06651
gene-LM6179_00377_LM6179_00377	122.985	105.769	156.147	101.452	133.251	126.039
gene-LM6179_003770_LM6179_003770	1.79101	0	0.76543	0	0	0
gene-LM6179_003775_LM6179_003775	1.79094	0.644856	3.06179	2.07062	0	4.13296
gene-LM6179_003780_LM6179_003780	0	0.64544	0	0	0	0
gene-LM6179_003785_LM6179_003785	0	0	0	1.0351	0	0
gene-LM6179_00379_LM6179_00379	0.597044	0	0	0	0	0
gene-LM6179_003790_LM6179_003790	0.597042	0	0	0.517577	0	0
gene-LM6179_003795_LM6179_003795	0	0.64541	0	0	0	0
gene-LM6179_00380_LM6179_00380	17.3119	18.6998	9.18552	15.5303	38.0679	14.4663
gene-LM6179_003800_LM6179_003800	0	0	0	0	0	0
gene-LM6179_003805_LM6179_003805	6.56794	4.5156	0.765375	5.17524	0	4.13135
gene-LM6179_00381_LM6179_00381	7.16372	12.897	8.41994	13.9767	0	13.7766
gene-LM6179_003810_LM6179_003810	3.58232	3.87009	6.88858	6.21078	0	4.13185
gene-LM6179_003815_LM6179_003815	1.19492	0	0	0.517072	0	1.37526
gene-LM6179_00382_LM6179_00382	1.19465	0	0	0.517235	0	0.687964
gene-LM6179_003820_LM6179_003820	0.597324	0	0	1.03447	9.52339	0.687964
gene-LM6179_003825_LM6179_003825	1.19432	2.58099	0.765324	3.62203	0	0
gene-LM6179_00383_LM6179_00383	9.55216	9.67386	5.35799	8.79947	0	6.88748
gene-LM6179_003830_LM6179_003830	5.37329	9.67457	3.82706	10.3518	47.5912	6.88692
gene-LM6179_003835_LM6179_003835	11.3435	17.414	15.3083	6.21113	0	11.708
gene-LM6179_00384_LM6179_00384	25.0736	24.5055	13.7779	17.0821	9.51749	24.1079
gene-LM6179_003840_LM6179_003840	19.104	29.0205	13.7778	29.5049	47.5882	30.9949
gene-LM6179_003845_LM6179_003845	5.9714	7.74242	7.65339	5.17459	0	4.13055
gene-LM6179_00385_LM6179_00385	10.1494	9.0293	8.4196	12.4224	0	6.88717
gene-LM6179_003850_LM6179_003850	0	0	0	1.03399	0	0
gene-LM6179_003855_LM6179_003855	222.127	214.19	136.233	198.715	171.355	221.692
gene-LM6179_00386_atpD	19.1038	18.0569	24.494	21.223	0	22.73
gene-LM6179_003860_LM6179_003860	1196.94	1180.09	1470.43	1102.6	1408.56	1256.42
gene-LM6179_003865_cadC	21.4977	32.2621	50.5115	25.3543	57.1228	34.4188
gene-LM6179_00387_LM6179_00387	5.97192	3.22657	1.53061	6.20875	0	0.688295
gene-LM6179_003870_LM6179_003870	71.6485	72.8911	35.9731	71.4208	323.643	70.2368
gene-LM6179_003875_LM6179_003875	1104.99	1107.19	1328.83	1012.55	6528.76	1130.4
gene-LM6179_00388_LM6179_00388	5.97069	4.51536	2.29616	8.79825	0	3.443
gene-LM6179_003880_LM6179_003880	168.35	196.687	192.126	208.093	199.866	185.978
gene-LM6179_003885_LM6179_003885	892.547	873.259	811.344	1121.64	609.154	706.627
gene-LM6179_00389_LM6179_00389	3.58232	3.8701	6.12318	3.62294	19.0372	4.13184
gene-LM6179_003890_LM6179_003890	564.935	468.483	121.684	534.481	361.794	564.42
gene-LM6179_003895_LM6179_003895	135.519	207.657	252.593	169.265	142.764	210.077
gene-LM6179_00390_LM6179_00390	25.0746	12.8987	10.7159	33.6447	38.0717	33.0594
gene-LM6179_003900_LM6179_003900	17.318	34.1993	21.4289	21.2142	9.52069	31.6639
gene-LM6179_003905_LM6179_003905	167.767	196.718	95.6762	224.115	323.621	128.096
gene-LM6179_00391_LM6179_00391	13.7317	13.5442	8.41955	22.2565	0	24.1046
gene-LM6179_003910_LM6179_003910	348.645	302.455	164.569	310.58	399.738	320.285
gene-LM6179_003915_LM6179_003915	17172.1	17003.6	23925.6	15797.3	18730	17901.2
gene-LM6179_00392_LM6179_00392	50.7466	34.8269	36.7402	36.2324	47.59	45.4559
gene-LM6179_003920_LM6179_003920	0	0.645631	0	0.517216	0	2.06377
gene-LM6179_003925_LM6179_003925	0	0.645753	0	0	0	0
gene-LM6179_00393_LM6179_00393	12.5399	13.5491	16.0721	11.3841	19.0402	11.7033
gene-LM6179_003930_LM6179_003930	8.9605	7.74825	9.94741	7.24057	28.5724	2.06358
gene-LM6179_003935_LM6179_003935	36.4206	48.377	42.8621	33.1237	0	24.7906
gene-LM6179_00394_LM6179_00394	44.7875	63.8806	37.5007	72.4397	38.0824	33.0412
gene-LM6179_003940_LM6179_003940	1014.26	1167.82	972.888	1276.03	942.202	829.362
gene-LM6179_003945_LM6179_003945	25.087	35.5061	13.0088	23.7936	9.52313	30.272
gene-LM6179_00395_LM6179_00395	0	0.645391	0.765279	0	9.52169	0
gene-LM6179_003950_LM6179_003950	7.7629	0.645215	4.59201	4.65706	0	4.81886
gene-LM6179_003955_LM6179_003955	23.8819	9.67508	6.12321	7.24598	0	17.2163
gene-LM6179_00396_LM6179_00396	30.4589	20.6528	29.0805	33.6275	38.0871	33.0333
gene-LM6179_003960_LM6179_003960	3.58313	3.22653	3.06122	2.0696	0	6.88302
gene-LM6179_003965_LM6179_003965	22.1016	27.7621	9.18244	12.9304	28.571	8.94302
gene-LM6179_00397_LM6179_00397	207.178	208.986	326.059	248.948	237.965	212.101
gene-LM6179_003970_LM6179_003970	116.478	129.765	175.999	142.757	209.515	108.698
gene-LM6179_003975_LM6179_003975	324.863	241.978	193.625	230.768	171.373	283.595
gene-LM6179_00398_LM6179_00398	19.706	19.3567	41.3279	18.6281	9.52031	17.21
gene-LM6179_003980_LM6179_003980	4.78475	1.94175	3.82346	1.0326	19.074	3.43025
gene-LM6179_003985_LM6179_003985	254.925	87.0659	80.3695	65.7366	95.1791	289.27
gene-LM6179_00399_chiB	35.8186	30.9529	45.9269	36.7536	38.069	39.2634
gene-LM6179_003990_LM6179_003990	20.9054	7.1009	0.765233	2.58635	9.52289	18.5769
gene-LM6179_003995_LM6179_003995	471.599	651.267	560.317	544.595	494.882	511.142
gene-LM6179_00400_LM6179_00400	20.8957	21.2832	45.9252	17.081	47.59	26.8603
gene-LM6179_004000_LM6179_004000	25.6767	47.0986	25.2563	35.7053	19.04	29.603
gene-LM6179_004005_LM6179_004005	41.8026	38.7172	17.6022	35.7013	209.458	31.6629
gene-LM6179_00401_LM6179_00401	201.184	205.713	217.386	177.035	228.417	177.714
gene-LM6179_004010_LM6179_004010	0	0	0	0	0	0
gene-LM6179_00402_LM6179_00402	105.666	110.918	195.954	95.7646	161.796	111.587
gene-LM6179_00403_LM6179_00403	85.3747	81.2647	70.4183	123.706	76.1449	132.232
gene-LM6179_00404_LM6179_00404	235.22	216.046	458.492	236.553	247.462	325.783
gene-LM6179_00405_LM6179_00405	43.584	52.2442	30.6162	50.2051	9.51839	35.1222
gene-LM6179_00406_LM6179_00406	5.37339	9.02992	3.82702	9.31637	38.0737	12.396
gene-LM6179_00407_LM6179_00407	34.6321	33.5466	20.6648	32.0851	57.1171	39.2451
gene-LM6179_00408_LM6179_00408	22.0957	20.0039	22.194	21.7312	28.5625	12.3898
gene-LM6179_00409_lmaD	5.97116	26.4512	22.1953	6.72734	9.51971	15.1466
gene-LM6179_00410_lmaC	11.9424	36.7743	52.0438	11.902	19.0396	22.031
gene-LM6179_00411_lmaB	55.5338	189.043	149.241	57.4382	180.882	103.953
gene-LM6179_00412_lmaA	57.9171	216.102	136.237	72.9714	142.787	104.662
gene-LM6179_00413_LM6179_00413	31.6525	106.485	57.3965	33.6288	38.0859	50.9293
gene-LM6179_00414_LM6179_00414	62.6985	293.556	218.124	80.2082	95.1994	147.329
gene-LM6179_00415_LM6179_00415	192.228	818.978	835.101	230.354	913.666	383.671
gene-LM6179_00416_LM6179_00416	74.0314	259.919	174.515	91.6143	237.954	152.204
gene-LM6179_00417_LM6179_00417	75.2225	303.108	112.518	96.2779	247.461	131.554
gene-LM6179_00418_LM6179_00418	42.9998	198.775	187.495	53.2882	123.78	98.416
gene-LM6179_00419_LM6179_00419	59.1095	284.464	147.72	76.0796	142.782	117.064
gene-LM6179_00420_LM6179_00420	61.5007	275.459	264.053	73.487	399.812	132.199
gene-LM6179_00421_LM6179_00421	42.9895	181.263	108.684	52.2712	28.557	70.9241
gene-LM6179_00422_LM6179_00422	36.4243	109.677	119.395	38.2938	152.316	39.9316
gene-LM6179_00423_LM6179_00423	65.6742	225.744	194.414	69.8736	152.293	127.405
gene-LM6179_00424_LM6179_00424	10244.7	7760.13	5325.23	7651.5	6966.61	9250.34
gene-LM6179_00425_LM6179_00425	182.693	198.008	182.167	214.28	256.994	128.095
gene-LM6179_00426_LM6179_00426	3733.58	3364.99	6262.83	3498.73	3026.56	3806.29
gene-LM6179_00427_LM6179_00427	4.18144	1.2913	1.53039	2.06882	0	2.06371
gene-LM6179_00428_LM6179_00428	7.76426	5.80896	12.2442	3.62127	9.52209	10.3222
gene-LM6179_00429_LM6179_00429	55560.5	46723.3	34081.3	47937.8	44303.8	59823.8
gene-LM6179_00430_LM6179_00430	5580.31	6096.58	10127.3	5982.01	5044.51	6152.46
gene-LM6179_00431_LM6179_00431	6162.44	6067	10513	5541.47	6082.01	7146.18
gene-LM6179_00432_LM6179_00432	5.97241	3.2271	0	1.55201	9.52193	1.37634
gene-LM6179_00433_LM6179_00433	10.7487	10.3237	4.59198	4.65699	0	7.57233
gene-LM6179_00434_LM6179_00434	23.2829	36.1141	35.21	27.9521	57.1056	28.9288
gene-LM6179_00435_LM6179_00435	2.38845	0.645142	0.765358	1.55248	0	2.06548
gene-LM6179_00436_LM6179_00436	0.597166	3.87155	0.765321	0	0	0.688358
gene-LM6179_00437_LM6179_00437	0	0	0.765091	0	0	1.37503
gene-LM6179_00438_LM6179_00438	2.38851	2.5807	0.765347	0	0	0.688456
gene-LM6179_00439_LM6179_00439	0.597142	3.22603	0	3.10474	19.0403	0
gene-LM6179_00440_cdiI	4.18005	4.51657	0.765332	1.03489	0	0.688399
gene-LM6179_00441_LM6179_00441	0	0.645342	1.53059	1.03476	0	0
gene-LM6179_00442_LM6179_00442	7546.51	6255.92	6618.01	6494.37	5177.48	7284.12
gene-LM6179_00443_LM6179_00443	66.2688	87.7115	69.6534	72.9828	66.6256	73.0056
gene-LM6179_00444_LM6179_00444	20.8965	29.0246	24.493	17.0801	19.0368	23.4148
gene-LM6179_00445_LM6179_00445	22.0901	41.9226	45.1594	29.5028	28.5545	15.1514
gene-LM6179_00446_LM6179_00446	2.38818	3.225	0.765403	2.58787	19.0369	0
gene-LM6179_00447_LM6179_00447	229.239	274.062	345.218	244.334	256.965	280.355
gene-LM6179_00448_yidA	239.408	217.997	189.823	232.917	95.1815	198.347
gene-LM6179_00449_LM6179_00449	48.3551	58.6814	42.0997	45.5539	19.0345	75.0828
gene-LM6179_00450_LM6179_00450	452.515	357.903	327.61	448.281	561.527	452.548
gene-LM6179_00451_LM6179_00451	772.552	773.305	800.625	761.902	599.642	674.934
gene-LM6179_00452_holB	434.028	694.589	656.734	398.044	685.288	703.894
gene-LM6179_00453_LM6179_00453	1525.4	2052.9	4707.31	1473.6	2903.03	2345.74
gene-LM6179_00454_yabA	546.978	741.332	2576.13	561.963	2389.54	1044.35
gene-LM6179_00455_LM6179_00455	380.311	546.296	574.057	414.069	552.06	572.298
gene-LM6179_00456_LM6179_00456	75.8522	97.4647	51.2722	70.3544	123.79	72.2528
gene-LM6179_00457_rsmI	573.141	804.25	1070.82	572.986	875.659	832.662
gene-LM6179_00458_LM6179_00458	2.98621	1.93626	6.88743	0.517335	19.0439	1.37634
gene-LM6179_00459_LM6179_00459	74.0309	81.264	32.913	63.1472	47.5904	85.4006
gene-LM6179_00460_LM6179_00460	676.996	576.54	494.471	650.661	770.928	738.369
gene-LM6179_00461_LM6179_00461	26.8639	32.8872	13.0127	24.33	76.1377	34.4418
gene-LM6179_00463_LM6179_00463	25.6712	32.2456	28.3209	30.0222	437.816	29.6168
gene-LM6179_00464_LM6179_00464	7.16399	9.67351	6.12347	8.7997	28.5529	8.95408
gene-LM6179_00466_LM6179_00466	180.301	206.385	142.368	172.878	114.217	154.272
gene-LM6179_00467_metG	7924.32	8214.88	11428.9	7810.85	11934.7	8488.35
gene-LM6179_00468_LM6179_00468	53.7301	65.1353	38.2716	60.5624	104.694	69.5659
gene-LM6179_00469_LM6179_00469	73.4337	105.127	75.011	67.8059	76.1443	88.8448
gene-LM6179_00470_LM6179_00470	77.0162	105.773	28.3204	81.263	114.217	99.1746
gene-LM6179_00471_LM6179_00471	228.054	295.364	183.704	234.486	142.765	294.107
gene-LM6179_00472_LM6179_00472	477.575	395.284	546.535	396.015	685.232	535.237
gene-LM6179_00473_LM6179_00473	432.211	348.865	381.194	377.889	333.104	442.23
gene-LM6179_00474_LM6179_00474	711.011	534.6	368.178	609.268	352.145	609.594
gene-LM6179_00475_LM6179_00475	245.977	238.639	253.351	274.84	180.846	224.514
gene-LM6179_00476_LM6179_00476	1975.47	1721.89	656.742	1956.12	1579.93	1727.44
gene-LM6179_00477_rnmV	77.0215	81.2754	37.5041	77.6323	95.1882	56.4659
gene-LM6179_00478_rsmA	1308.07	1217.01	1041.74	1300.22	904.212	1502.1
gene-LM6179_00479_LM6179_00479	329.107	316.306	146.16	305.193	380.911	280.725
gene-LM6179_00480_ispE	369.556	328.923	385.771	363.357	247.469	374.664
gene-LM6179_00481_chbG	936.154	977.792	1327.98	963.223	666.282	930.408
gene-LM6179_00482_purR	739.717	677.209	925.387	717.904	666.27	438.705
gene-LM6179_00483_LM6179_00483	1261.56	1375.14	943.741	1199.73	875.699	1448.94
gene-LM6179_00484_LM6179_00484	1310.51	1782.12	2709.53	1414.02	1760.91	1771.25
gene-LM6179_00485_LM6179_00485	2316.96	2620.25	3344.94	2255.3	1541.86	2479.58
gene-LM6179_00486_spoVG	7937.5	5697.79	8170.26	7199.27	5455.73	6831.59
gene-LM6179_00487_spoVG	5591.67	4519.38	6169.02	4708.63	2751.67	3465.35
gene-LM6179_00488_glmU	1879.34	2016.57	1390.8	1794.12	1798.82	1874.88
gene-LM6179_00489_LM6179_00489	4174.93	4037.29	4695.87	3734.56	5701.24	4363.14
gene-LM6179_00490_prfA	7.76152	5.8049	4.59244	13.4571	19.0367	8.95274
gene-LM6179_00491_plcA	3.58209	4.51455	0.765423	10.8698	0	8.26481
gene-LM6179_00492_hly	39.9982	25.1502	16.0743	65.223	38.0698	36.5065
gene-LM6179_00493_mpl	4.17893	2.57952	3.06176	3.62349	9.51748	2.0664
gene-LM6179_00494_actA	16.7155	17.4114	19.9016	18.6353	9.51737	26.1749
gene-LM6179_00495_plcB	11.9404	10.3192	7.65418	10.8696	28.5542	13.0856
gene-LM6179_00496_LM6179_00496	0.597192	0	0	0	0	0
gene-LM6179_00497_LM6179_00497	8.95652	12.2573	1.53073	8.79759	19.0389	9.63929
gene-LM6179_00498_LM6179_00498	121.228	125.187	147.705	112.277	257.064	111.507
gene-LM6179_00499_LM6179_00499	129.559	125.775	131.649	143.368	104.703	159.08
gene-LM6179_00500_LM6179_00500	7819.12	7357.44	5713.11	7861.96	4073.68	7226.18
gene-LM6179_00501_LM6179_00501	2592.41	2385.29	3068.47	2528.29	1789.5	3140.86
gene-LM6179_00502_LM6179_00502	55.5269	47.7328	83.4275	100.405	47.5939	66.107
gene-LM6179_00503_pth	74.0366	91.5972	31.3808	74.5264	19.0378	49.5792
gene-LM6179_00504_mfd	4087.44	3783.23	3540.23	3518.07	3635.53	4466.53
gene-LM6179_00505_LM6179_00505	1648.28	1605.1	2027.65	1507.38	1874.94	1746.11
gene-LM6179_00506_LM6179_00506	158.869	137.479	215.039	198.652	418.972	157.586
gene-LM6179_00507_LM6179_00507	104.499	141.299	104.851	127.812	133.282	90.1836
gene-LM6179_00508_LM6179_00508	272.285	236.125	143.121	265.471	247.512	165.925
gene-LM6179_00509_LM6179_00509	2098.99	1795.3	1147.4	1844.91	1522.77	1677.97
gene-LM6179_00510_ftsH	24997.9	23458	34842.4	21361.5	27457.4	29142.8
gene-LM6179_00511_LM6179_00511	877.637	929.402	1548.43	866.963	780.494	1060.59
gene-LM6179_00512_hslO	1473.45	1227.33	1700.76	1365.44	1675.17	1378.13
gene-LM6179_00514_cysK	8326.6	4279.18	6955.39	6831.9	3445.5	7850.14
gene-LM6179_00516_folP	629.864	808.137	2185.26	721.01	1599.05	767.216
gene-LM6179_00517_folB	492.05	600.054	709.464	508.135	285.608	545.904
gene-LM6179_00518_folK	532.011	578.658	413.3	567.713	390.292	393.844
gene-LM6179_00519_dusB	2303.87	2419.13	3758.24	2462.29	4492.44	2708.13
gene-LM6179_00520_lysS	10318.4	8873.58	6152.6	9164.81	6395.76	9727.18
gene-LM6179_00526_LM6179_00526	124.794	92.8975	111.743	128.341	104.714	56.4584
gene-LM6179_00527_LM6179_00527	398.85	386.4	606.945	417.129	485.474	297.463
gene-LM6179_00528_LM6179_00528	977.904	846.787	1377.77	923.943	1494.3	710.786
gene-LM6179_00529_LM6179_00529	6789.4	6383.35	8795.79	6287.49	9869.35	6353.82
gene-LM6179_00530_radA	569.533	553.961	865.709	608.221	951.756	650.215
gene-LM6179_00531_LM6179_00531	2201.76	2465.52	3843.98	2868.65	3616.76	2398.24
gene-LM6179_00532_ispD	1433.5	1495.74	1898.97	1512.36	2750.82	1309.84
gene-LM6179_00533_ispF	1442.59	1685.02	2612.97	1570.13	1523.1	1452.8
gene-LM6179_00534_gltX	5605.75	5706.58	7838.1	6124.19	6100.72	6066.21
gene-LM6179_00535_cysE	34.0323	32.2512	49.7507	20.7024	152.299	21.3475
gene-LM6179_00536_cysS	1303.83	1408.43	2968.37	1361.9	2779.12	1304.57
gene-LM6179_00537_LM6179_00537	153.461	87.7432	176.796	107.118	361.755	107.4
gene-LM6179_00538_rlmB	978.54	897.162	1128.21	894.389	894.717	921.463
gene-LM6179_00539_LM6179_00539	422.138	427.043	769.97	410.917	713.934	411.763
gene-LM6179_00540_LM6179_00540	346.294	427.654	508.987	402.142	371.229	404.223
gene-LM6179_00541_secE	7.76885	6.46197	0.765024	8.27033	0	2.0618
gene-LM6179_00542_nusG	505.127	535.405	456.167	553.245	675.85	327.076
gene-LM6179_00543_LM6179_00543	58.5156	64.5111	68.8831	65.2062	95.1939	64.7218
gene-LM6179_00544_rplK	19177.6	17166.3	28206.4	15134.9	43914.5	25732.6
gene-LM6179_00545_rplA	45132.9	42503.3	67363.9	40168	71140.8	46865.6
gene-LM6179_00547_rplJ	30638.9	24610.8	29518.2	26694.9	33421.9	32092.2
gene-LM6179_00548_rplL	18901.8	12828.6	6437.93	14130.2	10567.7	15215.3
gene-LM6179_00549_LM6179_00549	5.9714	10.9684	18.3681	10.8666	19.0403	14.4569
gene-LM6179_00550_LM6179_00550	26.2684	45.1446	42.0985	39.3389	19.0357	25.4837
gene-LM6179_00551_LM6179_00551	234.64	333.468	153.846	290.357	142.778	180.427
gene-LM6179_00552_LM6179_00552	260.927	261.26	303.089	250.482	237.979	246.504
gene-LM6179_00553_LM6179_00553	127.771	162.547	193.645	186.32	85.6683	117.755
gene-LM6179_00555_LM6179_00555	204.772	207.66	260.247	200.839	114.212	209.385
gene-LM6179_00556_LM6179_00556	52.5371	53.5291	35.2095	56.9375	38.0715	33.0596
gene-LM6179_00557_LM6179_00557	4.179	11.6082	25.2593	4.65865	28.553	10.3316
gene-LM6179_00558_LM6179_00558	13.1339	22.5713	25.2594	13.9761	0	14.4645
gene-LM6179_00559_LM6179_00559	9.55242	14.834	7.65416	6.21116	9.51812	6.88708
gene-LM6179_00560_LM6179_00560	57.3106	70.9359	112.52	55.3881	114.209	65.4368
gene-LM6179_00561_gtfA	69.2511	86.4147	96.4453	74.5398	47.5876	66.1241
gene-LM6179_00562_LM6179_00562	10.7517	41.9628	8.41741	13.4483	19.0465	15.8236
gene-LM6179_00563_rpoB	75019.7	73265.2	147133	69309.5	119849	101654
gene-LM6179_00564_rpoC	92576.5	92666.9	103837	79677.9	108647	124165
gene-LM6179_00565_LM6179_00565	155.239	105.145	137.769	142.323	95.1895	161.13
gene-LM6179_00566_LM6179_00566	1002.95	817.069	1109.89	951.937	723.331	1071.07
gene-LM6179_00567_inlH	106.264	123.171	84.1986	98.3524	66.622	155.67
gene-LM6179_00568_inlE	17.3127	14.1874	14.5434	16.0468	9.51749	21.3527
gene-LM6179_00569_LM6179_00569	70.4465	69.6504	120.938	54.3505	47.5887	84.7178
gene-LM6179_00570_LM6179_00570	76.4317	43.8712	27.5526	54.3354	19.0396	65.4045
gene-LM6179_00571_LM6179_00571	368.358	299.894	528.142	325.059	314.092	338.169
gene-LM6179_00572_LM6179_00572	180.907	122.553	140.833	172.866	285.558	143.237
gene-LM6179_00573_LM6179_00573	232.226	205.712	150.793	212.754	352.142	267.261
gene-LM6179_00574_LM6179_00574	20.2982	7.09409	3.82714	11.3876	9.51778	15.8414
gene-LM6179_00575_LM6179_00575	915.883	762.415	1255.25	784.623	1361.17	893.16
gene-LM6179_00576_LM6179_00576	2396.33	2053.32	2907.14	2041.56	1884.47	2200
gene-LM6179_00577_yidA	255.528	194.134	205.131	293.994	190.363	159.779
gene-LM6179_00578_LM6179_00578	47.1698	32.8994	65.8223	53.8225	76.1534	29.608
gene-LM6179_00579_LM6179_00579	192.847	163.831	71.9477	169.763	475.926	137.042
gene-LM6179_00580_LM6179_00580	1269.87	902.938	747.812	1078.16	2027.36	1230.04
gene-LM6179_00581_LM6179_00581	331.947	296.037	339.844	286.23	371.207	278.926
gene-LM6179_00582_LM6179_00582	428.656	352.133	558.759	498.977	380.716	323.018
gene-LM6179_00583_ugpC	1342.67	1528.45	1409.16	1275.94	2979.06	1399.56
gene-LM6179_00584_nrdD	610.112	460.427	701.916	623.256	571.037	613.745
gene-LM6179_00585_nrdG	200.616	140.622	80.3654	159.403	133.265	224.482
gene-LM6179_00586_LM6179_00586	167.173	139.965	58.1705	229.284	133.259	122.581
gene-LM6179_00587_LM6179_00587	337.323	288.947	327.596	330.222	314.101	298.893
gene-LM6179_00588_LM6179_00588	635.856	623.72	645.998	594.17	847.147	667.993
gene-LM6179_00589_LM6179_00589	1429.84	1343.38	1504.83	1309.05	1332.5	1768.01
gene-LM6179_00590_LM6179_00590	812.554	768.793	502.112	899.063	685.306	799.587
gene-LM6179_00591_LM6179_00591	256.114	217.978	444.716	273.306	371.19	237.625
gene-LM6179_00592_yycF	654.356	530.18	911.599	641.281	647.249	701.069
gene-LM6179_00593_walK	527.733	498.482	404.155	482.449	456.833	554.496
gene-LM6179_00594_yycH	607.742	619.099	445.484	586.478	523.468	590.975
gene-LM6179_00595_LM6179_00595	553.442	533.379	277.846	513.457	485.423	559.921
gene-LM6179_00596_LM6179_00596	216.123	228.96	293.154	242.753	266.507	226.585
gene-LM6179_00597_htrA	2247.67	2017.19	1050.95	2099.55	1789.29	2398.39
gene-LM6179_00599_rlmH	8.35932	7.09614	12.2459	8.28022	19.0386	4.13123
gene-LM6179_00600_LM6179_00600	46.5678	35.4723	20.6663	56.9361	276.024	39.9455
gene-LM6179_00601_LM6179_00601	20.8963	18.7045	25.2585	18.633	9.51831	22.0378
gene-LM6179_00602_LM6179_00602	44.1819	57.4063	130.118	50.2038	95.1859	44.0731
gene-LM6179_00603_LM6179_00603	279.985	279.226	169.163	229.836	409.246	330.632
gene-LM6179_00604_LM6179_00604	168.95	146.391	123.235	138.726	76.1408	185.971
gene-LM6179_00605_LM6179_00605	36.4312	36.7878	32.9069	27.9367	9.52177	40.6034
gene-LM6179_00606_LM6179_00606	108.653	116.725	199.779	121.644	161.798	131.559
gene-LM6179_00607_LM6179_00607	10.7491	23.2299	14.541	12.418	28.5622	19.9618
gene-LM6179_00609_dcm	1253.11	1345.93	771.554	1558.05	970.808	965.646
gene-LM6179_00610_LM6179_00610	457.889	589.415	605.465	588.044	561.528	495.94
gene-LM6179_00611_LM6179_00611	531.933	415.327	719.503	428.072	951.778	409.121
gene-LM6179_00612_LM6179_00612	0	0	0	1.0349	0	0
gene-LM6179_00613_LM6179_00613	221.499	199.295	366.633	211.177	428.319	246.553
gene-LM6179_00614_tenA	21.4937	19.995	26.0237	20.7029	38.0739	15.1505
gene-LM6179_00615_thiM	103.883	108.999	300.808	110.765	276.027	119.146
gene-LM6179_00616_thiD	193.437	170.916	296.215	173.911	152.291	201.101
gene-LM6179_00617_thiE	128.366	107.717	215.077	127.839	152.297	144.615
gene-LM6179_00618_LM6179_00618	8923.85	8151.38	13089	6966.87	8099.42	6526.98
gene-LM6179_00619_vip	8.35802	8.38376	9.18519	7.7644	9.51768	13.0866
gene-LM6179_00620_LM6179_00620	29.2554	41.9254	37.5046	42.4407	76.1482	48.2056
gene-LM6179_00621_LM6179_00621	0	0.645194	1.53068	0.517463	0	4.1306
gene-LM6179_00622_LM6179_00622	42.3893	37.4084	28.3202	29.5026	19.0365	39.9441
gene-LM6179_00623_LM6179_00623	0	0	0	0	0	0.688538
gene-LM6179_00625_LM6179_00625	35.2242	37.4068	16.8392	52.2781	28.554	25.4828
gene-LM6179_00626_LM6179_00626	0.597022	1.2899	0	0	0	0
gene-LM6179_00627_LM6179_00627	262.666	128.966	90.3238	188.431	218.893	205.279
gene-LM6179_00628_LM6179_00628	4.17932	5.15999	2.29621	8.28118	0	4.82062
gene-LM6179_00629_LM6179_00629	81.7865	100.599	84.199	108.189	47.5867	110.211
gene-LM6179_00630_LM6179_00630	149.839	129.612	63.5327	132.005	209.376	148.792
gene-LM6179_00631_LM6179_00631	22.6857	17.412	9.18526	17.5997	19.0351	13.087
gene-LM6179_00633_inlI	56.7114	69.6407	32.1493	53.3205	47.5849	54.4205
gene-LM6179_00634_LM6179_00634	2.9854	4.5155	2.29614	6.21039	0	4.82003
gene-LM6179_00635_LM6179_00635	0.597241	1.29084	2.29581	0.517335	0	1.37634
gene-LM6179_00636_LM6179_00636	0	0.645228	0	0	0	0.688393
gene-LM6179_00637_LM6179_00637	5.37292	6.44884	2.29632	4.65875	0	4.82156
gene-LM6179_00638_LM6179_00638	4.18001	7.74252	3.06134	8.79672	0	2.75366
gene-LM6179_00639_LM6179_00639	22.6917	25.8089	26.7866	22.7676	38.0812	12.3912
gene-LM6179_00640_LM6179_00640	4.77918	5.81178	5.35615	2.06859	9.52468	4.81448
gene-LM6179_00641_LM6179_00641	57.9267	35.4911	61.9901	42.9448	19.0418	37.8575
gene-LM6179_00642_tkt	451.317	366.926	536.578	301.791	504.418	459.444
gene-LM6179_00643_fsa	108.663	89.6561	168.388	76.6002	152.296	89.5245
gene-LM6179_00644_LM6179_00644	87.7639	81.2667	108.688	60.5578	57.1095	103.303
gene-LM6179_00645_rpiB	72.25	49.6752	61.9942	31.5674	28.5587	58.5229
gene-LM6179_00646_LM6179_00646	80.5995	51.5979	99.5034	54.8643	66.6278	96.4165
gene-LM6179_00647_dhaL2	79.4077	83.8513	243.397	58.4851	142.778	90.9015
gene-LM6179_00648_dhaK2	145.671	98.6741	197.48	79.7124	152.286	93.6689
gene-LM6179_00649_LM6179_00649	13.735	15.4866	23.7248	5.17417	9.52074	9.63674
gene-LM6179_00650_LM6179_00650	22.0932	22.5802	47.4521	26.9094	57.1181	24.097
gene-LM6179_00651_dhaM2	9.55433	13.5495	10.7147	11.9014	28.5607	15.145
gene-LM6179_00652_LM6179_00652	211.947	186.397	130.885	227.739	104.701	186.635
gene-LM6179_00653_LM6179_00653	48.367	50.3231	69.6468	51.2303	28.5595	48.1925
gene-LM6179_00654_LM6179_00654	2307.96	1892.72	1706.17	2064.87	1399.07	2009.91
gene-LM6179_00655_LM6179_00655	2042.3	1095.01	858.824	1713.39	1256.31	1073.84
gene-LM6179_00656_LM6179_00656	1696.11	1367.24	1468.85	1745.4	1199.25	1592.38
gene-LM6179_00657_LM6179_00657	1.19422	4.51593	6.12288	2.06999	0	4.13103
gene-LM6179_00658_LM6179_00658	12.5369	12.8978	25.2594	12.4233	19.0351	24.1076
gene-LM6179_00659_LM6179_00659	21.4928	27.088	23.7279	15.528	66.6265	19.284
gene-LM6179_00660_LM6179_00660	24.4783	30.9587	85.7261	25.3618	190.365	26.1703
gene-LM6179_00661_LM6179_00661	0.597367	1.93706	0	0.517184	9.52414	0
gene-LM6179_00662_tatC	409.568	699.161	615.388	696.149	418.806	750.661
gene-LM6179_00663_tatA	87.8478	169.95	269.289	140.079	400.19	189.686
gene-LM6179_00664_LM6179_00664	60.8998	45.7967	51.2815	66.7652	66.6306	70.2405
gene-LM6179_00665_LM6179_00665	22.6866	16.7684	12.2468	24.8452	9.51794	11.0197
gene-LM6179_00667_LM6179_00667	349.837	770.638	949.909	503.144	761.402	657.797
gene-LM6179_00668_LM6179_00668	2430.4	4285.42	5888.46	3176.66	3426.38	4777.27
gene-LM6179_00669_efeB	3130.66	6154.92	12498.8	4015.78	6243.57	8440.27
gene-LM6179_00670_LM6179_00670	59.1113	65.1533	75.0069	76.0764	19.0383	84.0048
gene-LM6179_00671_LM6179_00671	1877.69	1644.07	1329.51	1774.27	2151.15	1587.4
gene-LM6179_00672_LM6179_00672	1073.73	914.372	594.647	991.358	666.459	865.224
gene-LM6179_00673_LM6179_00673	124.184	97.3932	86.4909	109.209	237.959	77.1313
gene-LM6179_00674_LM6179_00674	59.6992	50.3011	66.5932	34.6817	66.6227	41.3275
gene-LM6179_00675_LM6179_00675	87.1614	60.62	48.9879	53.8339	104.693	90.9194
gene-LM6179_00676_LM6179_00676	7.76381	1.29073	3.06115	3.62156	0	3.44117
gene-LM6179_00677_LM6179_00677	3.58503	7.10583	2.29527	6.20419	0	4.8126
gene-LM6179_00678_LM6179_00678	65.075	52.8851	129.356	61.5952	428.309	64.0517
gene-LM6179_00679_LM6179_00679	91.9566	107.097	122.456	108.154	114.237	72.2896
gene-LM6179_00680_LM6179_00680	0	0	0	0.517498	0	0
gene-LM6179_00681_LM6179_00681	1.79131	0.645124	3.82682	2.07001	0	2.06554
gene-LM6179_00684_LM6179_00684	1.19428	3.87121	2.29602	1.03492	0	0
gene-LM6179_00685_LM6179_00685	17.314	12.2545	13.012	20.7035	9.51826	11.7077
gene-LM6179_00686_iolA	41.7894	29.6647	96.4453	29.5054	66.6226	37.1949
gene-LM6179_00687_iolB	23.2841	19.3488	58.1715	25.3622	9.51814	22.7273
gene-LM6179_00688_iolC	39.4029	36.7611	57.4068	35.7152	28.5537	45.4568
gene-LM6179_00689_iolD	130.739	94.15	56.643	81.2711	142.76	126.054
gene-LM6179_00690_LM6179_00690	89.5725	87.7504	100.258	104.524	266.569	99.1294
gene-LM6179_00691_LM6179_00691	54.938	63.2324	65.8184	82.791	990.116	56.4482
gene-LM6179_00692_LM6179_00692	50.7455	56.1075	50.5184	77.1257	66.6243	41.3256
gene-LM6179_00693_LM6179_00693	106.275	101.266	93.3789	97.3032	85.6665	124.646
gene-LM6179_00694_LM6179_00694	173.791	140.046	87.2424	156.243	142.823	130.763
gene-LM6179_00695_floA	4506.28	3772.88	2834.36	3726.78	3911.88	4305.96
gene-LM6179_00696_LM6179_00696	2549.64	2254.08	2007.54	2321.5	2456.04	2778.13
gene-LM6179_00697_LM6179_00697	35.2256	43.8599	22.1967	54.3453	171.332	42.0083
gene-LM6179_00698_LM6179_00698	1.19424	1.93546	2.29606	3.6224	66.6382	9.63872
gene-LM6179_00699_proC	307.47	223.158	487.568	296.581	799.527	314.736
gene-LM6179_00700_LM6179_00700	96.132	103.861	205.885	122.651	104.712	99.1499
gene-LM6179_00701_LM6179_00701	1.79131	9.67683	3.06146	1.55251	9.51947	2.75407
gene-LM6179_00702_LM6179_00702	6.56901	5.80764	17.6021	7.24369	28.5627	9.63644
gene-LM6179_00703_LM6179_00703	44.1784	59.977	65.8269	32.6102	76.142	56.4783
gene-LM6179_00704_mngB	249.535	342.413	331.44	207.064	342.619	356.819
gene-LM6179_00705_LM6179_00705	168.349	210.87	258.721	168.237	209.381	188.048
gene-LM6179_00706_LM6179_00706	46.5755	45.1615	30.614	67.7899	9.51982	27.5387
gene-LM6179_00707_LM6179_00707	69.8645	79.3578	42.0939	105.046	66.64	44.0603
gene-LM6179_00708_LM6179_00708	93.1338	85.1304	152.32	96.7939	114.214	97.8016
gene-LM6179_00709_LM6179_00709	74.0458	45.8099	61.9922	69.8563	76.1616	64.0225
gene-LM6179_00710_LM6179_00710	145.104	179.364	178.325	198.706	361.762	156.963
gene-LM6179_00711_LM6179_00711	105.69	81.935	104.853	119.539	237.994	94.3212
gene-LM6179_00712_ppsA	526.531	526.194	525.865	510.413	637.652	659.219
gene-LM6179_00713_LM6179_00713	294.93	163.173	280.908	307.454	190.361	226.587
gene-LM6179_00714_LM6179_00714	11.9504	12.9204	15.3016	7.75492	0	10.3121
gene-LM6179_00715_LM6179_00715	75.2256	97.3894	126.293	91.0965	76.1453	50.964
gene-LM6179_00716_pgdA	3947.32	5235.21	4742.65	3988.39	4387.59	4616.95
gene-LM6179_00717_LM6179_00717	4.18221	6.45886	5.35586	6.20486	0	8.25155
gene-LM6179_00718_LM6179_00718	10.7483	9.67756	7.65348	12.9369	9.51988	6.19614
gene-LM6179_00719_LM6179_00719	1.79166	3.87224	1.53057	5.17361	28.5646	3.44112
gene-LM6179_00720_LM6179_00720	11.9414	9.03076	4.59231	28.9824	57.1135	11.7061
gene-LM6179_00721_LM6179_00721	41.1949	21.9287	37.5053	34.6788	104.7	23.4159
gene-LM6179_00722_LM6179_00722	91.9379	96.0901	76.5434	89.0323	380.706	100.561
gene-LM6179_00723_LM6179_00723	34.6327	38.7089	29.0835	42.9516	85.6772	30.9819
gene-LM6179_00724_LM6179_00724	15.5239	19.3517	7.65384	20.7016	0	19.2806
gene-LM6179_00725_LM6179_00725	9.55238	7.73943	3.06167	5.6936	9.51807	6.88714
gene-LM6179_00726_LM6179_00726	62.086	61.9067	71.9519	55.9064	76.1386	59.2386
gene-LM6179_00727_LM6179_00727	29.855	30.9656	45.1566	24.3228	9.51943	19.9672
gene-LM6179_00728_LM6179_00728	8.95793	5.16256	14.5407	13.9696	9.52111	10.3243
gene-LM6179_00729_LM6179_00729	67.4617	52.2381	103.333	59.0088	76.1421	71.6309
gene-LM6179_00730_LM6179_00730	308.635	283.087	359.762	248.477	447.308	334.776
gene-LM6179_00731_LM6179_00731	97.9116	124.475	114.047	106.626	38.0722	103.308
gene-LM6179_00732_LM6179_00732	26.271	21.9316	11.4808	20.7019	66.6319	30.9872
gene-LM6179_00733_LM6179_00733	66.868	51.5983	48.2208	40.8892	28.5549	61.9815
gene-LM6179_00736_inlB	31.0431	27.0843	22.9634	37.2708	0	28.2415
gene-LM6179_00739_LM6179_00739	16.7149	30.3065	13.7783	19.154	19.0339	30.3103
gene-LM6179_00740_LM6179_00740	25.0779	38.0609	15.3074	37.7787	76.1543	35.1157
gene-LM6179_00741_LM6179_00741	87.7626	71.59	99.5042	86.9565	95.1809	70.2486
gene-LM6179_00742_lntA	2.98528	3.22512	3.06158	6.21072	0	1.37726
gene-LM6179_00743_LM6179_00743	25.6709	21.9266	49.7532	30.5402	76.141	33.7501
gene-LM6179_00744_LM6179_00744	19.7038	23.8682	5.35763	30.5339	0	8.95126
gene-LM6179_00745_LM6179_00745	1608.86	1438.68	1407.66	1333.99	1265.8	1688.99
gene-LM6179_00746_LM6179_00746	0	0	1.53059	0	0	0
gene-LM6179_00747_LM6179_00747	551.047	469.516	401.846	488.621	485.416	553.739
gene-LM6179_00748_LM6179_00748	30.4479	21.283	19.1355	25.8804	19.0359	13.0859
gene-LM6179_00749_LM6179_00749	10.7469	15.4804	16.0734	15.5269	9.51859	12.3956
gene-LM6179_00750_LM6179_00750	147.469	150.281	195.944	205.997	218.922	122.584
gene-LM6179_00751_LM6179_00751	122.992	97.3957	137.007	132.498	66.6295	92.9683
gene-LM6179_00752_LM6179_00752	146.871	148.345	144.662	168.733	76.1462	144.624
gene-LM6179_00753_LM6179_00753	909.198	964.704	1115.26	954.038	1046.9	1057.35
gene-LM6179_00754_LM6179_00754	481.782	488.197	440.123	441.016	361.673	515.195
gene-LM6179_00755_LM6179_00755	305.075	296.026	265.602	302.801	171.323	324.393
gene-LM6179_00756_LM6179_00756	220.886	289.55	285.51	247.433	180.832	196.998
gene-LM6179_00757_LM6179_00757	35.2229	38.0489	32.9137	25.8816	47.5881	24.1073
gene-LM6179_00758_LM6179_00758	90.7449	79.9695	153.086	71.4317	28.5533	84.7172
gene-LM6179_00759_LM6179_00759	128.95	128.331	309.238	101.458	352.146	123.295
gene-LM6179_00761_LM6179_00761	187.455	203.137	172.224	216.892	95.1747	194.241
gene-LM6179_00762_LM6179_00762	27.4609	38.691	27.5562	30.0242	0	31.6863
gene-LM6179_00763_LM6179_00763	47.1614	69.6447	78.0756	69.8832	95.1729	47.5289
gene-LM6179_00764_LM6179_00764	8.35935	12.2571	5.35758	11.3852	0	11.0165
gene-LM6179_00765_LM6179_00765	29.2575	31.6099	29.0841	24.8408	9.51929	22.7219
gene-LM6179_00766_LM6179_00766	12.5415	14.1979	15.3058	12.4169	19.0428	8.25892
gene-LM6179_00767_LM6179_00767	10.1536	5.80936	5.35675	8.27677	0	7.56904
gene-LM6179_00768_LM6179_00768	0.597241	1.29084	2.29581	0.517335	0	1.37634
gene-LM6179_00769_LM6179_00769	0.597152	0	0	0	19.0407	0.688393
gene-LM6179_00770_LM6179_00770	0	6.44915	6.88886	3.62335	9.51777	8.26509
gene-LM6179_00771_LM6179_00771	0	0	0	0	0	0
gene-LM6179_00772_LM6179_00772	0.597169	3.22632	1.53064	5.17423	0	1.3767
gene-LM6179_00773_LM6179_00773	0.597324	2.58239	0.765214	1.03447	0	1.37593
gene-LM6179_00774_LM6179_00774	46.5671	51.5945	123.233	44.5146	152.286	45.4568
gene-LM6179_00776_LM6179_00776	36.4259	30.3251	19.1334	50.1928	28.5607	17.2102
gene-LM6179_00777_LM6179_00777	59.1188	41.2955	40.5623	78.1327	9.52047	40.6142
gene-LM6179_00779_LM6179_00779	26.2711	28.3822	78.0694	36.7456	28.5567	30.2984
gene-LM6179_00780_LM6179_00780	138.501	154.124	228.102	136.141	95.1741	144.65
gene-LM6179_00781_rlmN	721.183	381.79	590.911	540.396	428.299	669.473
gene-LM6179_00782_LM6179_00782	112.254	81.9282	58.9335	109.713	57.1159	97.7724
gene-LM6179_00783_isdG	582.823	555.546	257.916	554.697	599.785	483.937
gene-LM6179_00784_LM6179_00784	1286.68	1450.7	3739.69	1277.31	1627.72	1815.86
gene-LM6179_00785_rpmF	325.139	354.855	400.845	260.468	438.367	405.373
gene-LM6179_00786_LM6179_00786	117.617	84.4929	352.087	97.823	276.032	117.764
gene-LM6179_00787_LM6179_00787	114.628	118.025	78.0728	107.144	76.1441	111.573
gene-LM6179_00788_LM6179_00788	2.38792	3.2243	0	3.10591	0	0.688822
gene-LM6179_00789_LM6179_00789	120.598	112.221	137.01	96.2739	85.6624	120.526
gene-LM6179_00790_aroD	140.303	117.386	156.909	150.1	114.219	121.209
gene-LM6179_00791_LM6179_00791	35.8237	30.9616	73.4776	45.0272	76.15	35.8082
gene-LM6179_00792_LM6179_00792	56.7164	51.5948	62.7647	59.0076	66.6255	42.0129
gene-LM6179_00793_LM6179_00793	34.0504	16.1427	8.41697	21.7212	9.52431	24.7621
gene-LM6179_00794_LM6179_00794	522.964	497.849	303.88	689.497	285.525	462.872
gene-LM6179_00795_rpiB	3.58264	3.22565	9.9497	1.035	0	2.75403
gene-LM6179_00796_LM6179_00796	6.56752	2.58001	1.5308	7.246	0	6.88655
gene-LM6179_00797_LM6179_00797	5.9705	4.51507	4.5924	6.21081	19.0371	3.44324
gene-LM6179_00798_LM6179_00798	53.1312	39.3364	54.3468	50.73	76.1384	62.683
gene-LM6179_00799_LM6179_00799	16.7177	16.1257	7.65393	12.4213	0	15.1497
gene-LM6179_00800_LM6179_00800	10.1507	7.74137	5.35757	5.69259	9.51941	6.88526
gene-LM6179_00801_LM6179_00801	7.16559	4.5163	15.3069	5.69215	28.56	4.13066
gene-LM6179_00802_rpe	7.1646	10.3202	4.5924	9.83378	19.0371	4.82053
gene-LM6179_00803_LM6179_00803	7.16411	5.8043	13.7777	4.65855	0	4.82125
gene-LM6179_00804_LM6179_00804	2.38891	3.22696	3.06112	3.10411	0	1.37641
gene-LM6179_00805_LM6179_00805	20.2979	19.347	24.4939	18.1171	9.51763	28.9287
gene-LM6179_00806_LM6179_00806	1936.72	2019.95	2026.07	1772.81	1494.32	2340.31
gene-LM6179_00807_LM6179_00807	8.95598	10.3207	4.59234	10.351	9.51881	2.75444
gene-LM6179_00808_LM6179_00808	20.8966	21.285	21.4313	34.1598	57.1108	23.4144
gene-LM6179_00809_LM6179_00809	123.612	74.8482	24.4904	94.6907	123.766	69.526
gene-LM6179_00810_LM6179_00810	86.5799	67.0927	48.2179	75.5556	28.5584	73.6714
gene-LM6179_00811_LM6179_00811	63.2802	47.0752	31.3832	73.5061	28.5521	77.8361
gene-LM6179_00813_LM6179_00813	12.5394	20.6447	26.7875	12.4197	19.0394	17.9007
gene-LM6179_00814_LM6179_00814	170.143	146.389	138.544	169.267	95.1753	161.177
gene-LM6179_00815_LM6179_00815	12.5376	10.9643	29.8512	16.0454	0	5.50963
gene-LM6179_00816_cas6	3.58223	9.67479	11.4811	8.2813	9.51835	6.88676
gene-LM6179_00817_cas8a1	1.79096	0	0	1.03529	0	0
gene-LM6179_00818_cas7i	5.3732	3.8697	6.88876	4.14081	0	3.44359
gene-LM6179_00819_cas5b	4.77626	5.80474	13.7774	4.14071	19.0365	15.8399
gene-LM6179_00820_LM6179_00820	8.35769	10.9625	13.7781	7.24717	9.51727	9.6436
gene-LM6179_00821_LM6179_00821	0.597324	0.645597	0	0.517235	0	0
gene-LM6179_00822_cas2	0	0.64544	0	0	0	0
gene-LM6179_00823_LM6179_00823	84.7956	41.2946	104.85	57.4362	238.009	44.0572
gene-LM6179_00824_LM6179_00824	5776.51	6893.2	8976.29	6158.32	5329.82	6642.69
gene-LM6179_00825_LM6179_00825	64.4773	49.6594	176.813	60.5608	142.768	56.477
gene-LM6179_00826_LM6179_00826	766.544	612.65	544.225	687.416	761.408	807.252
gene-LM6179_00827_LM6179_00827	77.6146	53.5331	97.9724	56.4169	104.701	86.0857
gene-LM6179_00828_LM6179_00828	16.1219	21.2895	14.5418	25.8748	47.5979	11.7045
gene-LM6179_00829_LM6179_00829	746.83	821.569	702.676	766.632	1189.68	756.998
gene-LM6179_00830_LM6179_00830	907.434	891.243	1416.82	964.351	571.055	856.157
gene-LM6179_00831_LM6179_00831	31.6429	36.7639	29.0855	38.3012	19.0366	24.7925
gene-LM6179_00832_LM6179_00832	31.0436	42.5623	29.0867	44.5169	28.5525	32.3733
gene-LM6179_00833_LM6179_00833	254.318	168.959	221.977	225.691	304.56	214.216
gene-LM6179_00834_LM6179_00834	530.135	407.577	1019.56	484.501	494.917	402.245
gene-LM6179_00835_LM6179_00835	3568.15	2623.93	3269.22	3157.17	2179.46	3289.13
gene-LM6179_00836_LM6179_00836	933.148	621.735	721.788	809.008	637.711	762.406
gene-LM6179_00837_LM6179_00837	241.199	165.754	146.96	181.159	256.989	222.453
gene-LM6179_00838_LM6179_00838	158.873	119.412	148.459	141.224	19.0447	130.053
gene-LM6179_00839_LM6179_00839	1358.16	1124.05	2300.9	1167.78	1503.78	1447.14
gene-LM6179_00840_LM6179_00840	200.597	228.306	235.75	174.952	447.342	216.952
gene-LM6179_00841_LM6179_00841	366.556	299.231	550.348	428.6	361.669	372.631
gene-LM6179_00842_LM6179_00842	1316.38	1167.27	676.644	1048.72	1104.04	1408.55
gene-LM6179_00843_LM6179_00843	2370.7	2130.77	2508.32	1960.77	2046.31	2933.46
gene-LM6179_00844_LM6179_00844	1779.09	2019.91	2613.93	2092.72	2398.5	2123.4
gene-LM6179_00845_LM6179_00845	574.913	1017.66	827.432	734.512	828.039	720.453
gene-LM6179_00846_LM6179_00846	5750.48	6375.88	5128.32	7729.42	3369.36	6058.05
gene-LM6179_00847_LM6179_00847	4.77733	3.87155	1.53064	4.65684	0	3.44179
gene-LM6179_00848_LM6179_00848	16.7164	9.02902	19.1356	9.83464	19.0358	15.841
gene-LM6179_00849_LM6179_00849	6.56788	1.93522	3.8269	2.07012	9.51908	7.5743
gene-LM6179_00850_LM6179_00850	4.18001	1.29042	7.65336	3.10472	9.5202	6.19573
gene-LM6179_00851_LM6179_00851	67.4609	61.2655	48.2223	59.5274	28.5529	54.4133
gene-LM6179_00852_LM6179_00852	250.15	279.257	467.673	237.583	304.574	271.361
gene-LM6179_00853_LM6179_00853	0	0	0	1.03514	0	0
gene-LM6179_00854_LM6179_00854	4.77584	2.57944	3.82723	4.14122	9.51731	3.44411
gene-LM6179_00855_LM6179_00855	4.18057	0.645382	3.06113	0	0	0
gene-LM6179_00856_LM6179_00856	25.0751	22.5734	25.2587	19.6687	9.5181	42.0114
gene-LM6179_00857_LM6179_00857	11.9402	12.2536	6.88884	14.4932	57.107	8.95372
gene-LM6179_00858_cbpA	459.134	409.585	260.235	612.278	361.707	309.888
gene-LM6179_00859_LM6179_00859	514.616	492.709	453.136	551.272	409.261	516.576
gene-LM6179_00860_LM6179_00860	945.037	947.334	1120.6	970.573	723.33	911.964
gene-LM6179_00861_LM6179_00861	393.45	410.214	811.33	457.022	542.548	389.787
gene-LM6179_00862_LM6179_00862	595.252	471.491	674.321	546.043	1332.58	369.125
gene-LM6179_00863_LM6179_00863	6204.72	5554.07	4831.37	5510.55	4949.27	6308.25
gene-LM6179_00864_LM6179_00864	39.4033	70.9438	29.8514	67.8063	57.108	35.8137
gene-LM6179_00865_gdhA	2257.24	1492.92	956.031	1779.11	1170.66	1903.12
gene-LM6179_00866_hisE	47.1792	30.3311	39.7953	36.7339	28.5639	45.4252
gene-LM6179_00867_hisI	50.7619	36.1383	22.959	47.0823	19.0423	46.1146
gene-LM6179_00868_hisF	157.02	119.966	152.317	119.045	123.738	162.53
gene-LM6179_00869_hisA	125.975	105.778	121.7	89.0239	114.22	148.065
gene-LM6179_00870_hisH	81.1995	67.082	35.9736	68.3182	66.6304	89.5227
gene-LM6179_00871_hisB	70.4535	72.8893	53.5773	66.2465	104.707	82.6337
gene-LM6179_00872_hisD	167.756	148.326	189.828	144.419	199.87	194.236
gene-LM6179_00873_hisG	37.0172	47.086	52.0471	45.0282	47.5929	37.8754
gene-LM6179_00874_LM6179_00874	62.0882	56.1069	105.63	60.5622	152.283	74.3869
gene-LM6179_00875_hisJ	129.555	105.128	108.689	104.554	304.58	119.146
gene-LM6179_00876_LM6179_00876	1.19445	3.87229	3.06113	5.69092	0	2.06464
gene-LM6179_00877_LM6179_00877	407.758	425.65	802.167	467.407	371.196	448.375
gene-LM6179_00878_LM6179_00878	269.843	261.183	293.162	280.039	285.528	280.333
gene-LM6179_00879_LM6179_00879	758.779	723.565	939.192	715.89	456.842	739.759
gene-LM6179_00880_LM6179_00880	608.979	584.355	580.179	555.883	314.105	639.093
gene-LM6179_00881_LM6179_00881	30.4466	23.2158	24.494	30.5407	57.1051	27.5518
gene-LM6179_00882_LM6179_00882	118.823	93.5426	172.972	98.8433	76.1558	121.179
gene-LM6179_00883_LM6179_00883	90.7493	109.001	201.303	116.457	114.219	77.8215
gene-LM6179_00884_LM6179_00884	8.96148	7.74994	19.8937	13.9618	19.0506	2.75078
gene-LM6179_00885_LM6179_00885	78.8105	79.981	52.8126	100.926	28.5556	55.7807
gene-LM6179_00886_LM6179_00886	862.071	689.405	687.358	691.548	961.287	809.303
gene-LM6179_00887_LM6179_00887	10148.9	8041.74	5247.85	9432.9	8099.42	9377.89
gene-LM6179_00888_secA2	1167.09	1332.91	2702.8	1214.42	1703.59	1544.36
gene-LM6179_00889_LM6179_00889	576.704	581.707	389.605	586.987	228.425	582.008
gene-LM6179_00890_LM6179_00890	29.255	30.3145	39.0357	27.9493	38.0735	36.4996
gene-LM6179_00891_LM6179_00891	9.55217	16.1231	9.95054	11.3875	0	13.7749
gene-LM6179_00892_LM6179_00892	31.6397	37.4012	34.4453	21.224	19.0344	23.4204
gene-LM6179_00893_LM6179_00893	214.918	209.589	198.248	197.737	285.526	222.479
gene-LM6179_00894_LM6179_00894	45.9785	22.5809	45.921	34.671	47.5992	33.7347
gene-LM6179_00895_LM6179_00895	494.303	410.137	401.093	408.424	523.456	482.168
gene-LM6179_00896_LM6179_00896	251.351	188.977	203.599	197.201	390.248	191.456
gene-LM6179_00897_LM6179_00897	619.166	652.157	652.107	775.79	456.911	419.35
gene-LM6179_00898_LM6179_00898	502.699	465.02	178.341	434.778	504.463	368.454
gene-LM6179_00899_metX	245.369	225.72	332.196	221.024	390.228	265.861
gene-LM6179_00900_LM6179_00900	242.978	174.767	198.248	197.735	66.6234	226.608
gene-LM6179_00901_LM6179_00901	105.086	109.017	72.7111	208.566	133.267	103.287
gene-LM6179_00902_LM6179_00902	686.598	687.562	786.836	900.067	742.435	507.548
gene-LM6179_00903_LM6179_00903	35.8244	21.932	24.4923	48.6488	38.0758	35.1182
gene-LM6179_00904_LM6179_00904	41.8028	49.0423	13.0103	34.6662	28.5627	16.5196
gene-LM6179_00905_LM6179_00905	231.66	219.312	172.978	240.145	228.45	176.286
gene-LM6179_00906_LM6179_00906	717.004	619.119	603.158	657.379	656.726	605.418
gene-LM6179_00907_LM6179_00907	24.4806	21.933	12.246	13.4556	47.596	19.2796
gene-LM6179_00908_LM6179_00908	243.036	292.276	247.97	265.456	76.161	212.035
gene-LM6179_00909_LM6179_00909	16.1236	23.2297	13.7757	12.4181	0	6.19511
gene-LM6179_00910_LM6179_00910	322.378	327.606	496.003	326.109	542.502	320.973
gene-LM6179_00912_LM6179_00912	34.6319	50.3193	45.9219	63.1357	66.6361	42.6883
gene-LM6179_00913_LM6179_00913	632.804	602.309	728.702	588.564	475.87	602.02
gene-LM6179_00914_LM6179_00914	784.436	702.26	650.628	656.378	980.289	814.179
gene-LM6179_00915_LM6179_00915	14.3333	15.489	19.1321	21.7292	19.0431	19.9585
gene-LM6179_00916_LM6179_00916	86.5627	105.114	79.6062	91.1059	199.865	161.182
gene-LM6179_00918_LM6179_00918	1458.01	1701.56	1908.9	1739.53	1342.13	1075.65
gene-LM6179_00919_LM6179_00919	46.5741	30.966	26.7877	36.7427	57.117	23.4095
gene-LM6179_00920_LM6179_00920	300.896	225.728	180.64	275.885	276.02	202.487
gene-LM6179_00921_LM6179_00921	22.0918	34.8336	53.5767	25.8768	95.1901	17.2145
gene-LM6179_00922_LM6179_00922	3.58395	5.16478	0	1.5517	9.52339	3.43982
gene-LM6179_00923_LM6179_00923	130.143	111.562	112.52	196.706	95.1739	142.584
gene-LM6179_00924_LM6179_00924	85.3837	77.4111	25.2573	98.8464	523.558	66.1009
gene-LM6179_00925_LM6179_00925	155.818	185.089	166.864	215.849	361.674	172.191
gene-LM6179_00926_LM6179_00926	13.1363	10.9671	13.0112	17.5951	19.039	16.5243
gene-LM6179_00927_LM6179_00927	9.55418	10.3231	11.4801	12.9366	9.52006	6.88434
gene-LM6179_00928_LM6179_00928	13.1348	9.67471	11.4811	18.1154	9.5183	15.151
gene-LM6179_00929_LM6179_00929	1.79175	3.2272	1.53053	2.0693	0	1.37629
gene-LM6179_00930_LM6179_00930	6.56999	10.3278	6.12199	11.8979	38.0899	8.25714
gene-LM6179_00931_LM6179_00931	176.147	163.219	175.267	169.739	266.548	205.173
gene-LM6179_00932_LM6179_00932	310.462	235.422	137.773	285.185	399.773	351.909
gene-LM6179_00933_LM6179_00933	362.968	387.569	448.549	380.469	314.075	407.085
gene-LM6179_00934_LM6179_00934	25.6694	16.7654	14.5437	25.366	28.551	35.1321
gene-LM6179_00935_LM6179_00935	1.79177	1.2909	3.06104	2.06927	0	4.12881
gene-LM6179_00936_LM6179_00936	20.8977	11.6113	11.4807	16.5611	9.51904	16.5259
gene-LM6179_00937_LM6179_00937	23.8792	25.7944	24.4943	26.9179	0	24.7976
gene-LM6179_00938_LM6179_00938	5.97105	2.58051	3.06145	3.10501	0	1.37702
gene-LM6179_00939_LM6179_00939	17.9103	18.7027	19.1357	16.5638	9.51781	21.3513
gene-LM6179_00940_LM6179_00940	10.7498	4.51745	5.35704	12.9344	19.0427	7.57078
gene-LM6179_00941_LM6179_00941	57.3118	23.8613	65.0619	42.4457	57.1058	52.3471
gene-LM6179_00942_LM6179_00942	31.0462	18.7047	25.2584	38.8183	28.5552	22.0374
gene-LM6179_00943_LM6179_00943	62.6978	67.7422	124.752	57.9578	38.0793	53.012
gene-LM6179_00944_LM6179_00944	102.098	112.881	189.817	107.134	504.494	97.0953
gene-LM6179_00946_LM6179_00946	8.35833	9.67429	4.5925	12.94	0	6.88714
gene-LM6179_00947_LM6179_00947	0	3.22621	2.29598	0.517435	0	1.37675
gene-LM6179_00949_LM6179_00949	28.0626	46.4448	32.9114	36.745	38.0761	25.4775
gene-LM6179_00950_LM6179_00950	1471.65	1255.06	936.11	1274.86	704.331	1355.42
gene-LM6179_00951_LM6179_00951	66.265	52.8789	97.977	62.6356	57.1041	60.6159
gene-LM6179_00952_LM6179_00952	164.186	146.411	265.596	263.449	133.257	152.886
gene-LM6179_00953_LM6179_00953	38.2112	14.8352	32.1468	34.1594	28.5556	17.2162
gene-LM6179_00954_ltaP	927.712	1020.82	650.628	974.215	866.08	1025.64
gene-LM6179_00955_LM6179_00955	315.81	384.354	733.289	344.745	218.904	289.291
gene-LM6179_00956_LM6179_00956	80.5984	94.1636	172.219	90.5796	57.1086	75.7581
gene-LM6179_00957_LM6179_00957	18.5145	19.3626	6.12216	11.3814	9.52193	12.3871
gene-LM6179_00958_LM6179_00958	51.9404	74.8126	35.2094	81.7823	133.251	45.4564
gene-LM6179_00959_LM6179_00959	90.1549	92.8819	82.663	119.558	171.334	92.9669
gene-LM6179_00960_LM6179_00960	1220.21	1245.84	1328.82	1160.08	1741.64	1422.46
gene-LM6179_00961_LM6179_00961	163.592	212.209	166.092	185.806	694.855	200.396
gene-LM6179_00962_LM6179_00962	249.578	267.702	267.118	284.645	161.823	306.42
gene-LM6179_00963_LM6179_00963	4820.92	3943.17	4209.05	5070.99	3359.85	5113.81
gene-LM6179_00964_LM6179_00964	68.7047	69.1036	65.8021	90.4932	47.6265	78.3973
gene-LM6179_00965_LM6179_00965	26.8669	39.9894	53.5784	50.7227	19.0368	27.5468
gene-LM6179_00966_LM6179_00966	360.032	245.764	75.7733	360.729	142.783	269.932
gene-LM6179_00967_LM6179_00967	27.4676	25.1614	36.7368	34.1537	19.0396	22.7194
gene-LM6179_00968_LM6179_00968	53.7348	58.6964	54.3432	59.0023	76.1488	35.8093
gene-LM6179_00969_LM6179_00969	8.9553	6.44945	3.06168	6.21125	19.036	2.06617
gene-LM6179_00971_LM6179_00971	1.79172	3.87252	1.53054	1.03467	9.52193	1.37634
gene-LM6179_00972_LM6179_00972	12.5414	5.80814	2.29588	3.10425	0	4.12951
gene-LM6179_00973_pdxK	2598.26	2315.41	1532.36	2396.98	1513.39	2688.7
gene-LM6179_00974_LM6179_00974	1176.13	1226.7	1123.63	1262.43	637.71	1068.89
gene-LM6179_00975_LM6179_00975	529.003	503.138	941.426	514.957	418.83	444.837
gene-LM6179_00976_LM6179_00976	302.82	184.612	264.775	239.506	152.361	250.461
gene-LM6179_00977_LM6179_00977	147.495	121.3	132.403	142.817	266.567	81.2323
gene-LM6179_00978_LM6179_00978	353.434	320.534	421.748	381.477	485.416	340.233
gene-LM6179_00979_LM6179_00979	496.134	494.694	500.579	550.197	418.802	482.084
gene-LM6179_00980_LM6179_00980	32.8362	29.6676	38.271	37.2674	19.0361	42.012
gene-LM6179_00981_LM6179_00981	3.58577	8.40124	10.7101	5.68553	0	6.18487
gene-LM6179_00982_LM6179_00982	16.7176	31.6063	19.1348	38.2993	19.0374	30.9882
gene-LM6179_00983_LM6179_00983	7.76251	12.2579	13.011	7.24483	0	8.95028
gene-LM6179_00984_LM6179_00984	144.579	69.1036	10.712	102.904	76.2024	114.845
gene-LM6179_00985_mogR	1459.71	1353.73	618.46	1392.88	828.064	1486.28
gene-LM6179_00986_LM6179_00986	45.3873	50.3361	81.1215	49.1514	199.946	37.8548
gene-LM6179_00987_LM6179_00987	182.692	274.114	253.351	223.598	599.649	186.635
gene-LM6179_00988_LM6179_00988	103.923	141.356	155.347	95.7026	161.879	81.8865
gene-LM6179_00989_LM6179_00989	278.218	388.92	482.209	293.472	237.956	285.806
gene-LM6179_00990_LM6179_00990	543.875	725.537	1159.62	552.298	494.927	668.776
gene-LM6179_00991_LM6179_00991	1770.64	1972.62	3065.62	1590.75	2750.5	1702.09
gene-LM6179_00992_flhF	2403.52	2441.6	4225.96	2076.21	2550.73	2642.13
gene-LM6179_00993_LM6179_00993	1560.04	1400.88	1102.96	1169.75	1589.54	1583.31
gene-LM6179_00994_LM6179_00994	1160.63	1240.27	974.37	996.881	1056.52	1085.39
gene-LM6179_00995_LM6179_00995	388.167	393.625	215.818	337.351	333.229	363.435
gene-LM6179_00996_motA	3101.54	3170.59	4132.49	2684.79	6443.74	2715.6
gene-LM6179_00997_LM6179_00997	3441.86	2958.43	3819.42	2810.55	5206.42	3316.81
gene-LM6179_00998_LM6179_00998	2631.96	2974.5	3102.06	2405.96	2351.24	2744.59
gene-LM6179_00999_LM6179_00999	16511.3	15606.3	11387.5	14960.6	12448.7	16635
gene-LM6179_01000_LM6179_01000	10558.3	9708.97	10869	10660.1	9403.78	11572
gene-LM6179_01001_LM6179_01001	185034	173853	105583	151414	142295	169152
gene-LM6179_01002_LM6179_01002	545.206	500.708	879.359	618.853	694.994	552.766
gene-LM6179_01003_LM6179_01003	8853.85	8504.48	13975.5	9936.8	9469.77	11046.5
gene-LM6179_01004_LM6179_01004	378.04	501.455	1023.19	689.643	733.159	678.589
gene-LM6179_01005_LM6179_01005	453.815	460.007	427.064	544.902	456.954	572.799
gene-LM6179_01006_LM6179_01006	2247.74	3345.21	4109.58	2539.95	2465.12	3542.24
gene-LM6179_01007_LM6179_01007	896.276	1219.35	1043.94	835.736	847.259	985.209
gene-LM6179_01008_flgE	12267.7	11413.5	11186.8	10171.9	8518.3	12362.8
gene-LM6179_01009_LM6179_01009	1528.59	1714.8	2744.78	1387.17	1552.36	1638.64
gene-LM6179_01010_fliM	8121.16	8706.55	15785.4	7571.12	7738.04	9840.74
gene-LM6179_01011_LM6179_01011	8622.92	9075.39	9055.93	8223.25	6062.63	9671.43
gene-LM6179_01012_LM6179_01012	4071.5	3598.48	3791.98	3583.08	4625.53	4295.98
gene-LM6179_01013_LM6179_01013	1675.19	1486.51	1070.84	2084.99	1046.95	1874.82
gene-LM6179_01014_LM6179_01014	150.469	175.472	178.33	367.947	114.233	203.114
gene-LM6179_01015_LM6179_01015	417.384	369.026	635.245	688.776	437.907	480.561
gene-LM6179_01016_flgK	9984.06	9487.49	11310.9	9323.22	7728.2	10829.3
gene-LM6179_01017_LM6179_01017	8687.27	8160.54	6878.82	7859.27	4901.79	9507.07
gene-LM6179_01018_LM6179_01018	9799.72	9827.58	6648.57	8726.75	7871.07	10624.4
gene-LM6179_01019_LM6179_01019	2356.91	2174.97	820.443	2236.97	1256.66	2325.5
gene-LM6179_01020_LM6179_01020	1859.23	1680.05	967.297	1527.67	1761.57	1853.21
gene-LM6179_01021_flgB	2900.26	2487.18	950.559	2233.4	2056.31	2846.04
gene-LM6179_01022_flgC	3994.77	4189.74	3091.24	3731	2579.89	4402.01
gene-LM6179_01023_fliE	1384.37	1472.76	825.739	1187.85	875.989	1353.72
gene-LM6179_01024_fliF	7565.02	6771.82	3601.41	5878.89	5329.76	7558.96
gene-LM6179_01025_LM6179_01025	4828.58	4615.65	4095.05	4233.62	3873.73	5465.99
gene-LM6179_01026_LM6179_01026	3880.19	4031.22	4189.06	3747.77	2427.2	4656.75
gene-LM6179_01027_fliI	5275.07	5407.45	8936.46	4692.85	8356.46	6203.16
gene-LM6179_01028_LM6179_01028	3401.38	2779.96	1003.44	2406.19	2569.99	3707.72
gene-LM6179_01029_LM6179_01029	3271.84	3063.16	1520.85	2677.37	2370.12	3176.72
gene-LM6179_01030_lftR	59.7189	44.5261	24.4898	47.6007	76.168	32.3502
gene-LM6179_01031_LM6179_01031	115.258	128.417	180.612	127.279	133.295	122.516
gene-LM6179_01032_LM6179_01032	248.97	258.004	318.406	319.339	190.371	199.019
gene-LM6179_01033_LM6179_01033	370.131	343.716	450.081	338.541	418.765	571.024
gene-LM6179_01034_LM6179_01034	23051.3	20767.3	15348.7	19677.4	16417.5	25742.3
gene-LM6179_01035_LM6179_01035	7898.22	7443.76	8832.04	6701.14	6786.57	8426.66
gene-LM6179_01036_LM6179_01036	2.9871	8.39543	0	3.61983	0	0.687726
gene-LM6179_01039_glmS	11807.1	11134.3	12691.8	10898.6	9108.12	11694
gene-LM6179_01040_LM6179_01040	98.511	90.2973	40.5667	79.1904	95.183	67.4908
gene-LM6179_01041_LM6179_01041	102.103	98.7009	71.1794	93.1525	28.558	108.1
gene-LM6179_01042_LM6179_01042	102.117	87.7583	88.7764	111.244	104.729	77.7815
gene-LM6179_01043_LM6179_01043	1498.79	1214.87	2450.64	1627.45	1399.43	771.066
gene-LM6179_01044_LM6179_01044	44.1767	56.1031	20.667	46.5886	19.0347	63.3713
gene-LM6179_01045_LM6179_01045	12.5388	11.6115	20.6652	9.31548	199.902	6.88564
gene-LM6179_01046_LM6179_01046	162.387	187.674	79.6042	182.2	218.911	154.279
gene-LM6179_01047_rpe	13.7321	15.4801	16.0734	16.5623	9.51848	6.88656
gene-LM6179_01048_rpiB	13.1364	12.2575	22.1955	15.5249	9.51956	13.0816
gene-LM6179_01049_LM6179_01049	31.0449	39.3413	39.0365	28.4684	9.51796	28.9267
gene-LM6179_01050_LM6179_01050	69.847	81.253	81.1372	59.5297	123.726	73.0145
gene-LM6179_01051_LM6179_01051	94.9221	101.248	104.099	94.2096	913.686	75.0778
gene-LM6179_01052_LM6179_01052	71.0488	79.3358	56.6396	107.654	57.1111	75.7517
gene-LM6179_01053_LM6179_01053	0	0	0	0	9.52024	0
gene-LM6179_01054_LM6179_01054	1.79113	3.22498	0.765404	4.1406	28.5553	2.06599
gene-LM6179_01055_LM6179_01055	4.77633	5.15993	3.06162	2.58789	0	4.13202
gene-LM6179_01056_LM6179_01056	14.9245	18.0561	7.65447	12.9413	28.5519	16.5317
gene-LM6179_01057_LM6179_01057	8.3592	2.58034	3.0615	3.62267	0	4.81991
gene-LM6179_01058_LM6179_01058	0	0	0	0.517361	0	0
gene-LM6179_01059_LM6179_01059	0	0	0	1.03483	0	0
gene-LM6179_01060_LM6179_01060	5.37513	8.39033	6.12218	9.82948	0	6.88182
gene-LM6179_01061_LM6179_01061	2.38978	0	0.765132	5.17088	0	6.18897
gene-LM6179_01062_LM6179_01062	66.2761	52.2513	26.7882	97.2954	66.6338	39.2484
gene-LM6179_01063_LM6179_01063	13.7362	11.6169	1.53056	21.2116	9.52162	7.57035
gene-LM6179_01064_LM6179_01064	70.449	71.5902	81.1341	78.6748	95.1811	83.3338
gene-LM6179_01065_LM6179_01065	6.5675	7.09499	3.82701	9.8339	0	2.75464
gene-LM6179_01066_LM6179_01066	38.2117	25.801	16.8387	34.6764	38.0747	29.611
gene-LM6179_01067_LM6179_01067	115.823	101.259	88.0227	116.459	66.627	121.901
gene-LM6179_01068_LM6179_01068	255.524	242.499	407.969	265.014	199.878	230.034
gene-LM6179_01069_LM6179_01069	397.611	357.937	650.611	368.022	228.43	382.25
gene-LM6179_01070_LM6179_01070	182.091	226.376	139.306	166.151	199.879	234.165
gene-LM6179_01071_LM6179_01071	273.433	337.301	297.75	249.488	304.574	318.196
gene-LM6179_01072_LM6179_01072	168.37	201.894	273.246	172.347	171.336	218.984
gene-LM6179_01073_LM6179_01073	57.3174	98.6884	90.3167	62.1073	47.5932	92.9655
gene-LM6179_01074_hflX	266.859	252.156	372.001	261.403	342.635	270.689
gene-LM6179_01075_LM6179_01075	491.946	564.331	1307.33	525.366	647.227	617.78
gene-LM6179_01076_lplA2	653.132	797.778	959.842	827.663	513.966	793.429
gene-LM6179_01077_LM6179_01077	19.7009	22.5714	28.3211	19.1524	9.51761	8.26536
gene-LM6179_01078_LM6179_01078	9.55233	19.3484	7.65419	15.5281	19.036	15.8406
gene-LM6179_01079_LM6179_01079	21.4928	24.5081	18.37	21.7393	0	14.4631
gene-LM6179_01080_LM6179_01080	61.4909	49.6573	58.173	44.5162	95.1764	54.4133
gene-LM6179_01081_LM6179_01081	37.6117	33.5361	47.4564	33.1274	76.1427	23.4174
gene-LM6179_01082_LM6179_01082	239.399	205.727	73.4813	191.52	104.695	197.674
gene-LM6179_01083_LM6179_01083	39.4043	42.5685	32.1472	79.7082	95.1828	42.6985
gene-LM6179_01084_LM6179_01084	69.855	67.7262	35.9738	75.0472	95.1856	66.11
gene-LM6179_01085_LM6179_01085	357.014	377.929	420.984	373.716	266.501	281.006
gene-LM6179_01086_LM6179_01086	664.48	657.193	630.707	650.115	685.293	559.249
gene-LM6179_01087_LM6179_01087	436.541	432.347	263.267	480.153	399.877	420.562
gene-LM6179_01088_LM6179_01088	34.0303	21.2834	65.826	23.8096	114.217	39.2568
gene-LM6179_01089_LM6179_01089	31.0514	27.7439	26.7868	30.5299	47.6008	17.8989
gene-LM6179_01090_LM6179_01090	0.597166	3.22629	0.765321	3.62199	0	0.688358
gene-LM6179_01091_LM6179_01091	268.695	302.558	351.303	284.63	190.388	240.296
gene-LM6179_01092_LM6179_01092	1.19434	0	0.765319	0.517423	0	0.688352
gene-LM6179_01093_LM6179_01093	756.426	563.685	578.657	673.918	637.709	896.712
gene-LM6179_01094_LM6179_01094	342.097	303.777	385.003	396.995	380.726	480.715
gene-LM6179_01095_LM6179_01095	260.332	174.822	99.4982	203.384	304.617	307.09
gene-LM6179_01096_LM6179_01096	163.012	124.513	57.4018	128.855	95.1966	134.944
gene-LM6179_01097_LM6179_01097	6406.11	5061.36	6438.22	6519.44	4415.96	6836.77
gene-LM6179_01098_LM6179_01098	847.815	667.591	377.341	1186.26	504.486	671.425
gene-LM6179_01099_LM6179_01099	1293.09	1051.17	757.017	1333.43	609.124	1063.49
gene-LM6179_01100_LM6179_01100	1714.48	1693.31	2503.05	1821.17	1636.93	2136.85
gene-LM6179_01101_LM6179_01101	26.2672	27.729	10.7162	25.3649	19.0346	26.864
gene-LM6179_01102_LM6179_01102	101.494	170.913	85.7267	151.656	85.6628	114.326
gene-LM6179_01103_ybaK	39.4083	46.4477	49.749	47.6112	19.0387	30.9841
gene-LM6179_01104_LM6179_01104	2218.64	1867.94	1840.79	2373.05	2741.34	1412.42
gene-LM6179_01105_LM6179_01105	66.2693	60.6249	79.6036	64.1828	104.698	51.6541
gene-LM6179_01106_LM6179_01106	100.9	102.554	150.019	78.1542	114.221	96.4136
gene-LM6179_01107_LM6179_01107	102.693	102.557	99.5018	97.8199	104.704	119.824
gene-LM6179_01108_rarD	360.599	371.486	220.441	403.215	342.647	329.901
gene-LM6179_01109_LM6179_01109	167.779	228.999	310.745	192.005	180.862	172.833
gene-LM6179_01110_LM6179_01110	163.606	139.346	88.017	165.602	47.5972	114.983
gene-LM6179_01111_LM6179_01111	178.501	94.798	103.334	135.104	161.798	132.248
gene-LM6179_01112_LM6179_01112	337.921	321.197	337.546	317.799	399.767	299.58
gene-LM6179_01113_LM6179_01113	10.749	5.16207	0	7.24397	0	4.13015
gene-LM6179_01114_LM6179_01114	10.1487	9.02807	5.35812	6.21181	0	4.13292
gene-LM6179_01115_LM6179_01115	38.2114	48.3761	13.7772	56.9321	0	28.923
gene-LM6179_01116_LM6179_01116	453.108	436.569	314.599	442.076	285.519	457.379
gene-LM6179_01117_LM6179_01117	22.6897	36.7713	23.7264	39.3307	28.5582	28.2297
gene-LM6179_01118_LM6179_01118	6.56811	12.9024	2.29609	8.28009	57.1167	11.7048
gene-LM6179_01119_LM6179_01119	97.3231	118.691	146.188	146.463	276.05	114.306
gene-LM6179_01120_LM6179_01120	536.112	492.716	881.009	726.222	437.818	483.507
gene-LM6179_01121_LM6179_01121	337.918	303.778	173.749	416.146	152.291	287.189
gene-LM6179_01122_LM6179_01122	600.014	572.083	535.79	604.549	295.063	531.678
gene-LM6179_01123_LM6179_01123	1005.96	981.566	1346.39	960.183	1170.69	1084.1
gene-LM6179_01124_LM6179_01124	330.83	278.752	169.901	278.893	209.453	278.785
gene-LM6179_01125_LM6179_01125	1185.73	1112.61	740.147	1270.13	571.104	1017.85
gene-LM6179_01126_LM6179_01126	7.16489	14.8364	27.5538	15.0086	0	10.3288
gene-LM6179_01127_LM6179_01127	181.495	150.273	194.416	144.928	199.879	195.596
gene-LM6179_01128_LM6179_01128	447.166	323.76	326.07	385.1	552.042	504.15
gene-LM6179_01129_LM6179_01129	14.3305	16.1282	8.41899	23.2875	28.5585	13.7702
gene-LM6179_01130_LM6179_01130	19.1067	20.6427	14.5421	35.7093	9.51916	11.7055
gene-LM6179_01131_LM6179_01131	8.35973	5.16134	9.1842	5.69226	0	3.44232
gene-LM6179_01132_LM6179_01132	789.199	820.243	1268.35	833.434	1208.68	812.142
gene-LM6179_01133_LM6179_01133	426.872	419.865	616.926	499.483	342.651	463.503
gene-LM6179_01134_LM6179_01134	201.81	181.905	176.039	218.403	152.302	152.869
gene-LM6179_01135_LM6179_01135	383.305	399.903	468.425	517.57	504.481	353.279
gene-LM6179_01136_LM6179_01136	33.4397	30.3243	67.3499	40.8794	57.1206	20.6529
gene-LM6179_01137_LM6179_01137	2477.06	1713.66	1706.88	2458.58	1142.18	1840.91
gene-LM6179_01138_LM6179_01138	89.5522	94.1602	176.813	76.0888	85.6612	106.066
gene-LM6179_01139_LM6179_01139	656.101	706.808	1232.35	653.25	780.445	801.738
[truncated: 1,909 more rows]

## Sheet: 6179vsdel__logLA
Logarithmic Phase 6179 Lactic Acid Rep1	Logarithmic Phase 6179 Lactic Acid Rep2	Logarithmic Phase 6179 Lactic Acid Rep3	Logarithmic Phase 6179Δrli47 Lactic Acid Rep1	Logarithmic Phase 6179Δrli47 Lactic Acid Rep2	Logarithmic Phase 6179Δrli47 Lactic Acid Rep3	log_DLA_3
[truncated: 3,188 more rows]

[truncated: 3 more sheets: 6179vsdel_stat20C, 6179vsdel_statH2O2, 6179vsdel_statLA]
