# Supplementary material for: Investigating the role of the Listeria monocytogenes noncoding RNA Rli47 during the response to environmental stressors
Source: FEMS Microbes. 2025 Oct 20;6:xtaf012. doi: 10.1093/femsmc/xtaf012 (PMC12596718; doi:10.1093/femsmc/xtaf012)
Supplement: xtaf012_Supplemental_Files [file xtaf012_supplemental_files.zip › Supplementary File 8 - BLASTn of rli47 against all RefSeq Lmono strains.xlsx]

## Sheet: Sheet1
qseqid	sseqid	pident	length	mismatch	gapopen	qstart	qend	sstart	send	evalue	bitscore	sstrand
NC_003210.1:2226024-2226532_EGD-e_rli47	NZ_LT985476.1_Lmono_isolate_LMNC088_complete_	100	473	0	0	1	473	2221901	2222373	0	854	plus
NC_003210.1:2226024-2226532_EGD-e_rli47	NZ_CP196620.1_Lmono_strain_BL87/028-B_chromos	100	473	0	0	1	473	952295	951823	0	854	minus
NC_003210.1:2226024-2226532_EGD-e_rli47	NZ_CP196617.1_Lmono_strain_07/030_chromosome_	100	473	0	0	1	473	2419519	2419047	0	854	minus
NC_003210.1:2226024-2226532_EGD-e_rli47	NZ_CP196612.1_Lmono_strain_07/039_chromosome_	100	473	0	0	1	473	974859	974387	0	854	minus
NC_003210.1:2226024-2226532_EGD-e_rli47	NZ_CP196605.1_Lmono_strain_BL87/019_chromosom	100	473	0	0	1	473	2084011	2084483	0	854	plus
NC_003210.1:2226024-2226532_EGD-e_rli47	NZ_CP196598.1_Lmono_strain_BL87/038_chromosom	100	473	0	0	1	473	935836	935364	0	854	minus
NC_003210.1:2226024-2226532_EGD-e_rli47	NZ_CP196589.1_Lmono_strain_BL88/019_chromosom	100	473	0	0	1	473	2523493	2523021	0	854	minus
NC_003210.1:2226024-2226532_EGD-e_rli47	NZ_CP196588.1_Lmono_strain_BL88/020_chromosom	100	473	0	0	1	473	916194	915722	0	854	minus
NC_003210.1:2226024-2226532_EGD-e_rli47	NZ_CP196587.1_Lmono_strain_BL88/021_chromosom	100	473	0	0	1	473	1185672	1185200	0	854	minus
NC_003210.1:2226024-2226532_EGD-e_rli47	NZ_CP196582.1_Lmono_strain_BL88/030_chromosom	100	473	0	0	1	473	1185747	1185275	0	854	minus
NC_003210.1:2226024-2226532_EGD-e_rli47	NZ_CP183931.1_Lmono_strain_VBLLi_01-100_(L54)	100	473	0	0	1	473	990328	989856	0	854	minus
NC_003210.1:2226024-2226532_EGD-e_rli47	NZ_CP183934.1_Lmono_strain_26/2/2W_chromosome	100	473	0	0	1	473	2081629	2081157	0	854	minus
NC_003210.1:2226024-2226532_EGD-e_rli47	NZ_CP183936.1_Lmono_strain_BL89/019_chromosom	100	473	0	0	1	473	215370	214898	0	854	minus
NC_003210.1:2226024-2226532_EGD-e_rli47	NZ_CP183938.1_Lmono_strain_28/21_chromosome_c	100	473	0	0	1	473	1029841	1029369	0	854	minus
NC_003210.1:2226024-2226532_EGD-e_rli47	NZ_CP184517.1_Lmono_strain_399454_chromosome_	100	473	0	0	1	473	888851	888379	0	854	minus
NC_003210.1:2226024-2226532_EGD-e_rli47	NZ_CP184519.1_Lmono_strain_259390_chromosome_	100	473	0	0	1	473	2598509	2598037	0	854	minus
NC_003210.1:2226024-2226532_EGD-e_rli47	NZ_CP184516.1_Lmono_strain_389690_chromosome_	100	473	0	0	1	473	2958927	2958455	0	854	minus
NC_003210.1:2226024-2226532_EGD-e_rli47	NZ_CP184523.1_Lmono_strain_246255_chromosome_	100	473	0	0	1	473	2345329	2344857	0	854	minus
NC_003210.1:2226024-2226532_EGD-e_rli47	NZ_CP184513.1_Lmono_strain_396044_chromosome_	100	473	0	0	1	473	463602	463130	0	854	minus
NC_003210.1:2226024-2226532_EGD-e_rli47	NZ_CP184510.1_Lmono_strain_535305_chromosome_	100	473	0	0	1	473	690204	689732	0	854	minus
NC_003210.1:2226024-2226532_EGD-e_rli47	NZ_CP184521.1_Lmono_strain_241745_chromosome_	100	473	0	0	1	473	2954565	2954093	0	854	minus
NC_003210.1:2226024-2226532_EGD-e_rli47	NZ_CP184508.1_Lmono_strain_757923_chromosome_	100	473	0	0	1	473	2079999	2079527	0	854	minus
NC_003210.1:2226024-2226532_EGD-e_rli47	NZ_CP184525.1_Lmono_strain_163381_chromosome_	100	473	0	0	1	473	1574509	1574981	0	854	plus
NC_003210.1:2226024-2226532_EGD-e_rli47	NZ_CP184524.1_Lmono_strain_246242_chromosome_	100	473	0	0	1	473	349402	349874	0	854	plus
NC_003210.1:2226024-2226532_EGD-e_rli47	NZ_CP184511.1_Lmono_strain_457441_chromosome_	100	473	0	0	1	473	2476075	2475603	0	854	minus
NC_003210.1:2226024-2226532_EGD-e_rli47	NZ_CP184506.1_Lmono_strain_754322_chromosome_	100	473	0	0	1	473	2421592	2422064	0	854	plus
NC_003210.1:2226024-2226532_EGD-e_rli47	NZ_CP182865.1_Lmono_strain_LM21_chromosome_co	100	473	0	0	1	473	714528	714056	0	854	minus
NC_003210.1:2226024-2226532_EGD-e_rli47	NZ_CP178248.1_Lmono_strain_NTLM03_chromosome_	100	473	0	0	1	473	2280501	2280973	0	854	plus
NC_003210.1:2226024-2226532_EGD-e_rli47	NZ_CP149495.1_Lmono_EGD-e_chromosome_complete	100	473	0	0	1	473	2225721	2226193	0	854	plus
NC_003210.1:2226024-2226532_EGD-e_rli47	NZ_CP168923.1_Lmono_strain_N19-1094_chromosom	100	473	0	0	1	473	2387941	2388413	0	854	plus
NC_003210.1:2226024-2226532_EGD-e_rli47	NZ_CP168921.1_Lmono_strain_N21-0399_chromosom	100	473	0	0	1	473	2387690	2388162	0	854	plus
NC_003210.1:2226024-2226532_EGD-e_rli47	NZ_CP168919.1_Lmono_strain_N22-1529_chromosom	100	473	0	0	1	473	2387690	2388162	0	854	plus
NC_003210.1:2226024-2226532_EGD-e_rli47	NZ_CP168917.1_Lmono_strain_N21-2978_chromosom	100	473	0	0	1	473	2339816	2340288	0	854	plus
NC_003210.1:2226024-2226532_EGD-e_rli47	NZ_CP168915.1_Lmono_strain_N23-0743_chromosom	100	473	0	0	1	473	2302768	2303240	0	854	plus
NC_003210.1:2226024-2226532_EGD-e_rli47	NZ_CP168913.1_Lmono_strain_N20-0304_chromosom	100	473	0	0	1	473	2387690	2388162	0	854	plus
NC_003210.1:2226024-2226532_EGD-e_rli47	NZ_CP168904.1_Lmono_strain_N23-2678_chromosom	100	473	0	0	1	473	2288672	2289144	0	854	plus
NC_003210.1:2226024-2226532_EGD-e_rli47	NZ_CP168896.1_Lmono_strain_N21-0290_chromosom	100	473	0	0	1	473	2245361	2245833	0	854	plus
NC_003210.1:2226024-2226532_EGD-e_rli47	NZ_CP168893.1_Lmono_strain_N21-0849_chromosom	100	473	0	0	1	473	2245103	2245575	0	854	plus
NC_003210.1:2226024-2226532_EGD-e_rli47	NZ_CP168891.1_Lmono_strain_N21-1043_chromosom	100	473	0	0	1	473	2245921	2246393	0	854	plus
NC_003210.1:2226024-2226532_EGD-e_rli47	NZ_CP168888.1_Lmono_strain_N22-3360_chromosom	100	473	0	0	1	473	2244861	2245333	0	854	plus
NC_003210.1:2226024-2226532_EGD-e_rli47	NZ_CP168876.1_Lmono_strain_N21-1215_chromosom	100	473	0	0	1	473	2245960	2246432	0	854	plus
NC_003210.1:2226024-2226532_EGD-e_rli47	NZ_CP168873.1_Lmono_strain_N22-0614_chromosom	100	473	0	0	1	473	2245102	2245574	0	854	plus
NC_003210.1:2226024-2226532_EGD-e_rli47	NZ_CP168871.1_Lmono_strain_N22-1391_chromosom	100	473	0	0	1	473	2244868	2245340	0	854	plus
NC_003210.1:2226024-2226532_EGD-e_rli47	NZ_CP168869.1_Lmono_strain_N22-1823_chromosom	100	473	0	0	1	473	2244868	2245340	0	854	plus
NC_003210.1:2226024-2226532_EGD-e_rli47	NZ_CP168865.1_Lmono_strain_N23-0052_chromosom	100	473	0	0	1	473	2244861	2245333	0	854	plus
NC_003210.1:2226024-2226532_EGD-e_rli47	NZ_CP168864.1_Lmono_strain_N23-0099_chromosom	100	473	0	0	1	473	2221540	2222012	0	854	plus
NC_003210.1:2226024-2226532_EGD-e_rli47	NZ_CP168862.1_Lmono_strain_N23-2450_chromosom	100	473	0	0	1	473	2182913	2183385	0	854	plus
NC_003210.1:2226024-2226532_EGD-e_rli47	NZ_CP168861.1_Lmono_strain_N23-2796_chromosom	100	473	0	0	1	473	2291052	2291524	0	854	plus
NC_003210.1:2226024-2226532_EGD-e_rli47	NZ_CP168859.1_Lmono_strain_N23-3369_chromosom	100	473	0	0	1	473	2249108	2249580	0	854	plus
NC_003210.1:2226024-2226532_EGD-e_rli47	NZ_CP168848.1_Lmono_strain_N21-1451_chromosom	100	473	0	0	1	473	2245953	2246425	0	854	plus
NC_003210.1:2226024-2226532_EGD-e_rli47	NZ_CP168840.1_Lmono_strain_N22-3119_chromosom	100	473	0	0	1	473	2265555	2266027	0	854	plus
NC_003210.1:2226024-2226532_EGD-e_rli47	NZ_CP168837.1_Lmono_strain_N22-3358_chromosom	100	473	0	0	1	473	2244861	2245333	0	854	plus
NC_003210.1:2226024-2226532_EGD-e_rli47	NZ_CP168835.1_Lmono_strain_N23-0167_chromosom	100	473	0	0	1	473	2237050	2237522	0	854	plus
NC_003210.1:2226024-2226532_EGD-e_rli47	NZ_CP168830.1_Lmono_strain_N23-1083_chromosom	100	473	0	0	1	473	2262048	2262520	0	854	plus
NC_003210.1:2226024-2226532_EGD-e_rli47	NZ_CP168821.1_Lmono_strain_N23-2879_chromosom	100	473	0	0	1	473	2279102	2279574	0	854	plus
NC_003210.1:2226024-2226532_EGD-e_rli47	NZ_CP168815.1_Lmono_strain_N24-0020_chromosom	100	473	0	0	1	473	2309705	2310177	0	854	plus
NC_003210.1:2226024-2226532_EGD-e_rli47	NZ_CP168813.1_Lmono_strain_N24-0029_chromosom	100	473	0	0	1	473	2291051	2291523	0	854	plus
NC_003210.1:2226024-2226532_EGD-e_rli47	NZ_CP124260.1_Lmono_isolate_L202_chromosome_c	100	473	0	0	1	473	2194111	2194583	0	854	plus
NC_003210.1:2226024-2226532_EGD-e_rli47	NZ_CP139336.1_Lmono_strain_P4_LIS_chromosome_	100	473	0	0	1	473	2299774	2300246	0	854	plus
NC_003210.1:2226024-2226532_EGD-e_rli47	NZ_CP099457.1_Lmono_strain_L1812_chromosome_c	100	473	0	0	1	473	1036132	1036604	0	854	plus
NC_003210.1:2226024-2226532_EGD-e_rli47	NZ_CP099454.1_Lmono_strain_L1551_chromosome_c	100	473	0	0	1	473	980404	980876	0	854	plus
NC_003210.1:2226024-2226532_EGD-e_rli47	NZ_CP099456.1_Lmono_strain_L1436_chromosome_c	100	473	0	0	1	473	985899	986371	0	854	plus
NC_003210.1:2226024-2226532_EGD-e_rli47	NZ_CP154928.1_Lmono_strain_GIMC2080:LmcUH27_c	100	473	0	0	1	473	2232865	2233337	0	854	plus
NC_003210.1:2226024-2226532_EGD-e_rli47	NZ_CP154926.1_Lmono_strain_GIMC2125:LmcUH36_c	100	473	0	0	1	473	2247898	2248370	0	854	plus
NC_003210.1:2226024-2226532_EGD-e_rli47	NZ_CP154925.1_Lmono_strain_GIMC2124:LmcUH35_c	100	473	0	0	1	473	2247949	2248421	0	854	plus
NC_003210.1:2226024-2226532_EGD-e_rli47	NZ_CP154929.1_Lmono_strain_GIMC2090:LmcH67_6_	100	473	0	0	1	473	2238076	2238548	0	854	plus
NC_003210.1:2226024-2226532_EGD-e_rli47	NZ_CP157899.1_Lmono_strain_GIMC2095:LmcH67_8_	100	473	0	0	1	473	2238973	2239445	0	854	plus
NC_003210.1:2226024-2226532_EGD-e_rli47	NZ_CP154927.1_Lmono_strain_GIMC2079:LmcUH26_c	100	473	0	0	1	473	2239443	2239915	0	854	plus
NC_003210.1:2226024-2226532_EGD-e_rli47	NZ_CP096156.1_Lmono_strain_FSL_J1-0094_chromo	100	473	0	0	1	473	2961770	2961298	0	854	minus
NC_003210.1:2226024-2226532_EGD-e_rli47	NZ_CP098509.1_Lmono_6179_chromosome_complete_	100	473	0	0	1	473	1748283	1748755	0	854	plus
NC_003210.1:2226024-2226532_EGD-e_rli47	NZ_CP115041.1_Lmono_strain_MKELm2_2022_chromo	100	473	0	0	1	473	2248211	2248683	0	854	plus
NC_003210.1:2226024-2226532_EGD-e_rli47	NZ_CP061814.1_Lmono_LO28_chromosome_complete_	100	473	0	0	1	473	2245801	2246273	0	854	plus
NC_003210.1:2226024-2226532_EGD-e_rli47	NZ_CP076051.1_Lmono_strain_3BS90_chromosome_c	100	473	0	0	1	473	2316197	2315725	0	854	minus
NC_003210.1:2226024-2226532_EGD-e_rli47	NZ_CP075877.1_Lmono_strain_2HF15_chromosome_c	100	473	0	0	1	473	2581488	2581016	0	854	minus
NC_003210.1:2226024-2226532_EGD-e_rli47	NZ_CP075878.1_Lmono_strain_2HF33_chromosome_c	100	473	0	0	1	473	1430488	1430016	0	854	minus
NC_003210.1:2226024-2226532_EGD-e_rli47	NZ_CP074104.1_Lmono_strain_LM30_chromosome_co	100	473	0	0	1	473	1977632	1977160	0	854	minus
NC_003210.1:2226024-2226532_EGD-e_rli47	NZ_CP058256.1_Lmono_strain_HM00113468_chromos	100	473	0	0	1	473	1082708	1083180	0	854	plus
NC_003210.1:2226024-2226532_EGD-e_rli47	NZ_CP023861.1_Lmono_EGD-e_chromosome_complete	100	473	0	0	1	473	2226033	2226505	0	854	plus
NC_003210.1:2226024-2226532_EGD-e_rli47	NZ_CP046362.1_Lmono_strain_N843_15_chromosome	100	473	0	0	1	473	2221331	2221803	0	854	plus
NC_003210.1:2226024-2226532_EGD-e_rli47	NZ_CP046361.1_Lmono_strain_N843_10_chromosome	100	473	0	0	1	473	2221922	2222394	0	854	plus
NC_003210.1:2226024-2226532_EGD-e_rli47	NZ_CP045972.1_Lmono_strain_AUSMDU00000224_chr	100	473	0	0	1	473	2245003	2245475	0	854	plus
NC_003210.1:2226024-2226532_EGD-e_rli47	NZ_CP029175.1_Lmono_strain_NCCP_15743_chromos	100	473	0	0	1	473	2228335	2228807	0	854	plus
NC_003210.1:2226024-2226532_EGD-e_rli47	NZ_CP025568.1_Lmono_strain_PIR00540_chromosom	100	473	0	0	1	473	2333680	2334152	0	854	plus
NC_003210.1:2226024-2226532_EGD-e_rli47	NZ_CP025567.1_Lmono_strain_ATCC_51779_chromos	100	473	0	0	1	473	2250997	2251469	0	854	plus
NC_003210.1:2226024-2226532_EGD-e_rli47	NZ_CP025222.1_Lmono_strain_ATCC_51775_chromos	100	473	0	0	1	473	2313864	2314336	0	854	plus
NC_003210.1:2226024-2226532_EGD-e_rli47	NZ_CP025221.1_Lmono_strain_PIR00543_chromosom	100	473	0	0	1	473	2304123	2304595	0	854	plus
NC_003210.1:2226024-2226532_EGD-e_rli47	NZ_CP028183.1_Lmono_strain_CFSAN054109_chromo	100	473	0	0	1	473	2287613	2288085	0	854	plus
NC_003210.1:2226024-2226532_EGD-e_rli47	NZ_CP021325.1_Lmono_strain_NH1_chromosome_com	100	473	0	0	1	473	2274575	2275047	0	854	plus
NC_003210.1:2226024-2226532_EGD-e_rli47	NZ_CP025443.1_Lmono_strain_MF4545_chromosome_	100	473	0	0	1	473	2316206	2316678	0	854	plus
NC_003210.1:2226024-2226532_EGD-e_rli47	NZ_CP025440.1_Lmono_strain_MF6172_chromosome_	100	473	0	0	1	473	2301256	2301728	0	854	plus
NC_003210.1:2226024-2226532_EGD-e_rli47	NZ_CP025438.1_Lmono_strain_MF4697_chromosome_	100	473	0	0	1	473	2301262	2301734	0	854	plus
NC_003210.1:2226024-2226532_EGD-e_rli47	NZ_CP025442.1_Lmono_strain_MF4562_chromosome_	100	473	0	0	1	473	2320588	2321060	0	854	plus
NC_003210.1:2226024-2226532_EGD-e_rli47	NZ_CP025259.1_Lmono_strain_MF4624_chromosome_	100	473	0	0	1	473	2301259	2301731	0	854	plus
NC_003210.1:2226024-2226532_EGD-e_rli47	NZ_CP025082.1_Lmono_strain_MF4626_chromosome_	100	473	0	0	1	473	2244669	2245141	0	854	plus
NC_003210.1:2226024-2226532_EGD-e_rli47	NZ_CP023754.1_Lmono_strain_AL4E_chromosome_co	100	473	0	0	1	473	2300742	2301214	0	854	plus
NC_003210.1:2226024-2226532_EGD-e_rli47	NZ_CP023752.1_Lmono_strain_AT3E_chromosome_co	100	473	0	0	1	473	2332682	2333154	0	854	plus
NC_003210.1:2226024-2226532_EGD-e_rli47	NZ_CP007196.1_Lmono_serotype_3c_str._10-5027_	100	473	0	0	1	473	2241748	2242220	0	854	plus
NC_003210.1:2226024-2226532_EGD-e_rli47	NZ_CP007195.1_Lmono_serotype_1/2c_str._10-502	100	473	0	0	1	473	2239597	2240069	0	854	plus
NC_003210.1:2226024-2226532_EGD-e_rli47	NZ_CP007194.1_Lmono_serotype_1/2c_str._10-502	100	473	0	0	1	473	2239624	2240096	0	854	plus
NC_003210.1:2226024-2226532_EGD-e_rli47	NZ_CP098507.1_Lmono_strain_L58-55_chromosome_	100	473	0	0	1	473	2499919	2499447	0	854	minus
NC_003210.1:2226024-2226532_EGD-e_rli47	NZ_CP019617.1_Lmono_strain_10-092876-0055_LM4	100	473	0	0	1	473	2214094	2214566	0	854	plus
NC_003210.1:2226024-2226532_EGD-e_rli47	NZ_CP011345.1_Lmono_strain_FW040025_chromosom	100	473	0	0	1	473	2567463	2567935	0	854	plus
NC_003210.1:2226024-2226532_EGD-e_rli47	NZ_CP007689.1_Lmono_strain_L2074_chromosome_c	100	473	0	0	1	473	2185842	2186314	0	854	plus
NC_003210.1:2226024-2226532_EGD-e_rli47	NC_018589.1_Lmono_SLCC2479_complete_sequence	100	473	0	0	1	473	2245921	2246393	0	854	plus
NC_003210.1:2226024-2226532_EGD-e_rli47	NC_018588.1_Lmono_SLCC2372_chromosome_NC_0185	100	473	0	0	1	473	2246311	2246783	0	854	plus
NC_003210.1:2226024-2226532_EGD-e_rli47	NC_003210.1_Lmono_EGD-e_chromosome_complete_g	100	473	0	0	1	473	2226036	2226508	0	854	plus
NC_003210.1:2226024-2226532_EGD-e_rli47	NC_017545.1_Lmono_J0161_complete_sequence	100	473	0	0	1	473	2224574	2225046	0	854	plus
NC_003210.1:2226024-2226532_EGD-e_rli47	NC_017546.1_Lmono_FSL_R2-561_complete_sequenc	100	473	0	0	1	473	2246334	2246806	0	854	plus
NC_003210.1:2226024-2226532_EGD-e_rli47	NZ_CP168901.1_Lmono_strain_N23-2254_chromosom	99.789	473	1	0	1	473	2174483	2174955	0	849	plus
NC_003210.1:2226024-2226532_EGD-e_rli47	NZ_CP168883.1_Lmono_strain_N23-1635_chromosom	99.789	473	1	0	1	473	2187369	2187841	0	849	plus
NC_003210.1:2226024-2226532_EGD-e_rli47	NZ_CP168863.1_Lmono_strain_N23-0795_chromosom	99.789	473	1	0	1	473	2187387	2187859	0	849	plus
NC_003210.1:2226024-2226532_EGD-e_rli47	NZ_CP124261.1_Lmono_strain_L190_chromosome_co	99.789	473	1	0	1	473	2191218	2191690	0	849	plus
NC_003210.1:2226024-2226532_EGD-e_rli47	NZ_CP129425.1_Lmono_strain_GIMC2134:LmcEH-7_c	99.789	473	1	0	1	473	2270458	2270930	0	849	plus
NC_003210.1:2226024-2226532_EGD-e_rli47	NZ_CP129430.1_Lmono_strain_GIMC2123:LmcUH37_c	99.789	473	1	0	1	473	2235692	2236164	0	849	plus
NC_003210.1:2226024-2226532_EGD-e_rli47	NZ_CP129427.1_Lmono_strain_GIMC2112:LmcIH1-8_	99.789	473	1	0	1	473	2237853	2238325	0	849	plus
NC_003210.1:2226024-2226532_EGD-e_rli47	NZ_CP127191.1_Lmono_strain_GIMC2105:Lmc10258_	99.789	473	1	0	1	473	2229778	2230250	0	849	plus
NC_003210.1:2226024-2226532_EGD-e_rli47	NZ_CP127193.1_Lmono_strain_GIMC2106:Lmc10704_	99.789	473	1	0	1	473	2319232	2319704	0	849	plus
NC_003210.1:2226024-2226532_EGD-e_rli47	NZ_CP127377.1_Lmono_strain_GIMC2107:Lmc11363_	99.789	473	1	0	1	473	2268879	2269351	0	849	plus
NC_003210.1:2226024-2226532_EGD-e_rli47	NZ_CP127190.1_Lmono_strain_GIMC2103:Lmc6942_c	99.789	473	1	0	1	473	2229559	2230031	0	849	plus
NC_003210.1:2226024-2226532_EGD-e_rli47	NZ_CP129429.1_Lmono_strain_GIMC2113:LmcIH1-9_	99.789	473	1	0	1	473	2237559	2238031	0	849	plus
NC_003210.1:2226024-2226532_EGD-e_rli47	NZ_CP129428.1_Lmono_strain_GIMC2071:Lmc9864_c	99.789	473	1	0	1	473	2229583	2230055	0	849	plus
NC_003210.1:2226024-2226532_EGD-e_rli47	NZ_CP127240.1_Lmono_strain_GIMC2063:LmcUH21_c	99.789	473	1	0	1	473	2192057	2192529	0	849	plus
NC_003210.1:2226024-2226532_EGD-e_rli47	NZ_CP129426.1_Lmono_strain_GIMC2054:Lmc6888_c	99.789	473	1	0	1	473	2270301	2270773	0	849	plus
NC_003210.1:2226024-2226532_EGD-e_rli47	NZ_CP127186.1_Lmono_strain_GIMC2094:LmcH67_7_	99.789	473	1	0	1	473	2234949	2235421	0	849	plus
NC_003210.1:2226024-2226532_EGD-e_rli47	NZ_CP127188.1_Lmono_strain_GIMC2053:Lmc6646_c	99.789	473	1	0	1	473	2229657	2230129	0	849	plus
NC_003210.1:2226024-2226532_EGD-e_rli47	NZ_CP127241.1_Lmono_strain_GIMC2082:LmcIH1-5_	99.789	473	1	0	1	473	2235676	2236148	0	849	plus
NC_003210.1:2226024-2226532_EGD-e_rli47	NZ_CP127187.1_Lmono_strain_GIMC2026:LmcBD14_c	99.789	473	1	0	1	473	2234919	2235391	0	849	plus
NC_003210.1:2226024-2226532_EGD-e_rli47	NZ_CP127189.1_Lmono_strain_GIMC2027:LmcBD15_c	99.789	473	1	0	1	473	2236181	2236653	0	849	plus
NC_003210.1:2226024-2226532_EGD-e_rli47	NZ_CP076125.1_Lmono_strain_LM4_chromosome_com	99.789	473	1	0	1	473	2186336	2186808	0	849	plus
NC_003210.1:2226024-2226532_EGD-e_rli47	NZ_CP075875.1_Lmono_strain_2BR25_chromosome_c	99.789	473	1	0	1	473	1619968	1619496	0	849	minus
NC_003210.1:2226024-2226532_EGD-e_rli47	NZ_CP068150.1_Lmono_strain_FDAARGOS_1080_chro	99.789	473	1	0	1	473	25547	25075	0	849	minus
NC_003210.1:2226024-2226532_EGD-e_rli47	NZ_CP007198.1_Lmono_serotype_1/2a_str._10-475	99.789	473	1	0	1	473	2228523	2228995	0	849	plus
NC_003210.1:2226024-2226532_EGD-e_rli47	NZ_CP007197.1_Lmono_serotype_1/2a_str._10-475	99.789	473	1	0	1	473	2228524	2228996	0	849	plus
NC_003210.1:2226024-2226532_EGD-e_rli47	NZ_CP007583.1_Lmono_strain_XYSN_chromosome_co	99.789	473	1	0	1	473	2256390	2256862	0	849	plus
NC_003210.1:2226024-2226532_EGD-e_rli47	NZ_CP020832.1_Lmono_strain_PNUSAL000096_chrom	99.789	473	1	0	1	473	1020008	1019536	0	849	minus
NC_003210.1:2226024-2226532_EGD-e_rli47	NZ_CP020830.1_Lmono_strain_MOD1_LS152_chromos	99.789	473	1	0	1	473	2187345	2187817	0	849	plus
NC_003210.1:2226024-2226532_EGD-e_rli47	NZ_CP019621.1_Lmono_strain_10-092876-1235_LM8	99.789	473	1	0	1	473	2250935	2251407	0	849	plus
NC_003210.1:2226024-2226532_EGD-e_rli47	NZ_CP019614.1_Lmono_strain_10-092876-1559_LM1	99.789	473	1	0	1	473	2251637	2252109	0	849	plus
NC_003210.1:2226024-2226532_EGD-e_rli47	NZ_CP013723.1_Lmono_strain_Lm_3136_chromosome	99.789	473	1	0	1	473	1545251	1545723	0	849	plus
NC_003210.1:2226024-2226532_EGD-e_rli47	NZ_CP007687.1_Lmono_strain_L2625_chromosome_c	99.789	473	1	0	1	473	2218162	2218634	0	849	plus
NC_003210.1:2226024-2226532_EGD-e_rli47	NZ_CP011397.1_Lmono_strain_CFSAN007956_chromo	99.789	473	1	0	1	473	2235378	2235850	0	849	plus
NC_003210.1:2226024-2226532_EGD-e_rli47	NZ_CP196618.1_Lmono_strain_07/029_chromosome_	99.789	473	0	1	1	473	2022764	2023235	0	846	plus
NC_003210.1:2226024-2226532_EGD-e_rli47	NZ_CP196615.1_Lmono_strain_07/031_chromosome_	99.789	473	0	1	1	473	175365	174894	0	846	minus
NC_003210.1:2226024-2226532_EGD-e_rli47	NZ_CP196599.1_Lmono_strain_BL87/036_chromosom	99.789	473	0	1	1	473	2032939	2033410	0	846	plus
NC_003210.1:2226024-2226532_EGD-e_rli47	NZ_CP196585.1_Lmono_strain_BL88/023-B_chromos	99.789	473	0	1	1	473	175363	174892	0	846	minus
NC_003210.1:2226024-2226532_EGD-e_rli47	NZ_CP196583.1_Lmono_strain_BL88/029_chromosom	99.789	473	0	1	1	473	1969461	1969932	0	846	plus
NC_003210.1:2226024-2226532_EGD-e_rli47	NZ_CP196567.1_Lmono_strain_BL91/019_chromosom	99.789	473	0	1	1	473	1043200	1042729	0	846	minus
NC_003210.1:2226024-2226532_EGD-e_rli47	NZ_CP169661.1_Lmono_strain_17-01049_chromosom	99.789	473	0	1	1	473	2353642	2354113	0	846	plus
NC_003210.1:2226024-2226532_EGD-e_rli47	NZ_CP186341.1_Lmono_strain_LM41_chromosome_co	99.789	473	0	1	1	473	2272208	2272679	0	846	plus
NC_003210.1:2226024-2226532_EGD-e_rli47	NZ_CP182819.1_Lmono_strain_CFIAFB20240043_chr	99.789	473	0	1	1	473	331594	331123	0	846	minus
NC_003210.1:2226024-2226532_EGD-e_rli47	NZ_CP182475.1_Lmono_strain_24Q419_chromosome_	99.789	473	0	1	1	473	716590	716119	0	846	minus
NC_003210.1:2226024-2226532_EGD-e_rli47	NZ_CP178349.1_Lmono_strain_NTLM08_chromosome_	99.789	473	0	1	1	473	2239696	2240167	0	846	plus
NC_003210.1:2226024-2226532_EGD-e_rli47	NZ_CP168886.1_Lmono_strain_N23-0666_chromosom	99.789	473	0	1	1	473	2203726	2204197	0	846	plus
NC_003210.1:2226024-2226532_EGD-e_rli47	NZ_CP168850.1_Lmono_strain_N20-2713_chromosom	99.789	473	0	1	1	473	2262674	2263145	0	846	plus
NC_003210.1:2226024-2226532_EGD-e_rli47	NZ_CP168833.1_Lmono_strain_N23-0865_chromosom	99.789	473	0	1	1	473	2271466	2271937	0	846	plus
NC_003210.1:2226024-2226532_EGD-e_rli47	NZ_CP168925.1_Lmono_strain_N23-0921_chromosom	99.789	473	0	1	1	473	2270775	2271246	0	846	plus
NC_003210.1:2226024-2226532_EGD-e_rli47	NZ_CP168827.1_Lmono_strain_N23-1699_chromosom	99.789	473	0	1	1	473	2271466	2271937	0	846	plus
NC_003210.1:2226024-2226532_EGD-e_rli47	NZ_CP168818.1_Lmono_strain_N23-3470_chromosom	99.789	473	0	1	1	473	2270306	2270777	0	846	plus
NC_003210.1:2226024-2226532_EGD-e_rli47	NZ_CP168811.1_Lmono_strain_N24-0276_chromosom	99.789	473	0	1	1	473	2238440	2238911	0	846	plus
NC_003210.1:2226024-2226532_EGD-e_rli47	NZ_CP168808.1_Lmono_strain_N24-0333_chromosom	99.789	473	0	1	1	473	2207021	2207492	0	846	plus
NC_003210.1:2226024-2226532_EGD-e_rli47	NZ_CP115043.1_Lmono_strain_MKELm8_2022_chromo	99.789	473	0	1	1	473	978104	978575	0	846	plus
NC_003210.1:2226024-2226532_EGD-e_rli47	NZ_CP090052.1_Lmono_strain_FSL-N1-304_chromos	99.789	473	0	1	1	473	1029816	1030287	0	846	plus
NC_003210.1:2226024-2226532_EGD-e_rli47	NZ_CP075873.1_Lmono_strain_2BR21_chromosome_c	99.789	473	0	1	1	473	406951	406480	0	846	minus
NC_003210.1:2226024-2226532_EGD-e_rli47	NZ_CP075872.1_Lmono_strain_C7_chromosome_comp	99.789	473	0	1	1	473	808948	809419	0	846	plus
NC_003210.1:2226024-2226532_EGD-e_rli47	NZ_CP075874.1_Lmono_strain_1BR5_chromosome_co	99.789	473	0	1	1	473	371761	372232	0	846	plus
NC_003210.1:2226024-2226532_EGD-e_rli47	NZ_CP050029.1_Lmono_strain_CH3K-_chromosome_c	99.789	473	0	1	1	473	1563642	1564113	0	846	plus
NC_003210.1:2226024-2226532_EGD-e_rli47	NZ_CP050030.1_Lmono_strain_MB4_chromosome_com	99.789	473	0	1	1	473	1232743	1233214	0	846	plus
NC_003210.1:2226024-2226532_EGD-e_rli47	NZ_CP050028.1_Lmono_strain_C3_chromosome_comp	99.789	473	0	1	1	473	1243472	1243001	0	846	minus
NC_003210.1:2226024-2226532_EGD-e_rli47	NZ_CP064843.1_Lmono_strain_clinical_isolate_o	99.789	473	0	1	1	473	2238669	2239140	0	846	plus
NC_003210.1:2226024-2226532_EGD-e_rli47	NZ_CP063240.1_Lmono_strain_19-05816_chromosom	99.789	473	0	1	1	473	2237919	2238390	0	846	plus
NC_003210.1:2226024-2226532_EGD-e_rli47	NZ_CP063381.1_Lmono_strain_clinical_isolate_o	99.789	473	0	1	1	473	2270983	2271454	0	846	plus
NC_003210.1:2226024-2226532_EGD-e_rli47	NZ_CP045970.1_Lmono_strain_AUSMDU00000235_chr	99.789	473	0	1	1	473	2262699	2263170	0	846	plus
NC_003210.1:2226024-2226532_EGD-e_rli47	NZ_CP045969.1_Lmono_strain_AUSMDU00007774_chr	99.789	473	0	1	1	473	2249007	2249478	0	846	plus
NC_003210.1:2226024-2226532_EGD-e_rli47	NZ_CP021174.1_Lmono_strain_FORC_057_chromosom	99.789	473	0	1	1	473	2250664	2251135	0	846	plus
NC_003210.1:2226024-2226532_EGD-e_rli47	NZ_CP008836.1_Lmono_serotype_1/2a_str._10-081	99.789	473	0	1	1	473	2309900	2310371	0	846	plus
NC_003210.1:2226024-2226532_EGD-e_rli47	NZ_CP008837.1_Lmono_serotype_1/2a_str._10-502	99.789	473	0	1	1	473	2309921	2310392	0	846	plus
NC_003210.1:2226024-2226532_EGD-e_rli47	NZ_CP007021.1_Lmono_serotype_1/2a_str._99-637	99.789	473	0	1	1	473	2342804	2343275	0	846	plus
NC_003210.1:2226024-2226532_EGD-e_rli47	NZ_CP007020.1_Lmono_serotype_1/2a_str._98-203	99.789	473	0	1	1	473	2342804	2343275	0	846	plus
NC_003210.1:2226024-2226532_EGD-e_rli47	NZ_CP007019.1_Lmono_serotype_1/2a_str._95-009	99.789	473	0	1	1	473	2310868	2311339	0	846	plus
NC_003210.1:2226024-2226532_EGD-e_rli47	NZ_CP007018.1_Lmono_serotype_1/2a_str._10-132	99.789	473	0	1	1	473	2309921	2310392	0	846	plus
NC_003210.1:2226024-2226532_EGD-e_rli47	NZ_CP007017.1_Lmono_serotype_1/2a_str._10-104	99.789	473	0	1	1	473	2308801	2309272	0	846	plus
NC_003210.1:2226024-2226532_EGD-e_rli47	NZ_CP007011.1_Lmono_serotype_1/2a_str._08-766	99.789	473	0	1	1	473	2265172	2265643	0	846	plus
NC_003210.1:2226024-2226532_EGD-e_rli47	NZ_CP007010.1_Lmono_serotype_1/2a_str._08-737	99.789	473	0	1	1	473	2309921	2310392	0	846	plus
NC_003210.1:2226024-2226532_EGD-e_rli47	NZ_CP007009.1_Lmono_serotype_1/2a_str._08-605	99.789	473	0	1	1	473	2343219	2343690	0	846	plus
NC_003210.1:2226024-2226532_EGD-e_rli47	NZ_CP007008.1_Lmono_serotype_1/2a_str._04-545	99.789	473	0	1	1	473	2309921	2310392	0	846	plus
NC_003210.1:2226024-2226532_EGD-e_rli47	NZ_CP007007.1_Lmono_serotype_1/2a_str._02-599	99.789	473	0	1	1	473	2309919	2310390	0	846	plus
NC_003210.1:2226024-2226532_EGD-e_rli47	NZ_CP020833.1_Lmono_strain_CFSAN004330_chromo	99.789	473	0	1	1	473	2259128	2259599	0	846	plus
NC_003210.1:2226024-2226532_EGD-e_rli47	NZ_CP020827.1_Lmono_strain_CFSAN028538_chromo	99.789	473	0	1	1	473	2251071	2251542	0	846	plus
NC_003210.1:2226024-2226532_EGD-e_rli47	NZ_CP019618.1_Lmono_strain_10-092876-0731_LM5	99.789	473	0	1	1	473	2308066	2308537	0	846	plus
NC_003210.1:2226024-2226532_EGD-e_rli47	NZ_CP019170.1_Lmono_strain_CFSAN042079_chromo	99.789	473	0	1	1	473	695616	695145	0	846	minus
NC_003210.1:2226024-2226532_EGD-e_rli47	NZ_CP019167.1_Lmono_strain_HPB5622_chromosome	99.789	473	0	1	1	473	695616	695145	0	846	minus
NC_003210.1:2226024-2226532_EGD-e_rli47	NZ_CP019165.1_Lmono_strain_HPB5415_chromosome	99.789	473	0	1	1	473	695616	695145	0	846	minus
NC_003210.1:2226024-2226532_EGD-e_rli47	NZ_CP019164.1_Lmono_strain_HPB2088_chromosome	99.789	473	0	1	1	473	695616	695145	0	846	minus
NC_003210.1:2226024-2226532_EGD-e_rli47	NZ_CP018685.1_Lmono_strain_HPB913_chromosome_	99.789	473	0	1	1	473	695616	695145	0	846	minus
NC_003210.1:2226024-2226532_EGD-e_rli47	NZ_CP013919.1_Lmono_strain_IZSAM_Lm_15_17439_	99.789	473	0	1	1	473	2257588	2258059	0	846	plus
NC_003210.1:2226024-2226532_EGD-e_rli47	NZ_CP013724.1_Lmono_strain_Lm_N1546_chromosom	99.789	473	0	1	1	473	789296	789767	0	846	plus
NC_003210.1:2226024-2226532_EGD-e_rli47	NZ_CP013722.1_Lmono_strain_Lm_3163_chromosome	99.789	473	0	1	1	473	2254195	2253724	0	846	minus
NC_003210.1:2226024-2226532_EGD-e_rli47	NZ_CP009258.1_Lmono_strain_Lm60_chromosome_co	99.789	473	0	1	1	473	2765836	2765365	0	846	minus
NC_003210.1:2226024-2226532_EGD-e_rli47	NZ_HG813247.1_Lmono_R479a_chromosome_I_comple	99.789	473	0	1	1	473	2231951	2232422	0	846	plus
NC_003210.1:2226024-2226532_EGD-e_rli47	NZ_CP006862.1_Lmono_serotype_1/2a_str._88-047	99.789	473	0	1	1	473	2304979	2305450	0	846	plus
NC_003210.1:2226024-2226532_EGD-e_rli47	NZ_CP006861.1_Lmono_serotype_1/2a_str._10-104	99.789	473	0	1	1	473	2308801	2309272	0	846	plus
NC_003210.1:2226024-2226532_EGD-e_rli47	NZ_CP006860.1_Lmono_serotype_1/2a_str._10-081	99.789	473	0	1	1	473	2343219	2343690	0	846	plus
NC_003210.1:2226024-2226532_EGD-e_rli47	NZ_CP006859.1_Lmono_serotype_1/2a_str._08-699	99.789	473	0	1	1	473	2343219	2343690	0	846	plus
NC_003210.1:2226024-2226532_EGD-e_rli47	NZ_CP006858.1_Lmono_serotype_1/2a_str._08-656	99.789	473	0	1	1	473	2343219	2343690	0	846	plus
NC_003210.1:2226024-2226532_EGD-e_rli47	NC_021823.1_Listeria_monocytogenes_complete_s	99.789	473	0	1	1	473	1722226	1722697	0	846	plus
NC_003210.1:2226024-2226532_EGD-e_rli47	NC_017547.1_Lmono_Finland_1998_complete_seque	99.789	473	0	1	1	473	2207203	2207674	0	846	plus
NC_003210.1:2226024-2226532_EGD-e_rli47	NC_013766.2_Lmono_08-5578_complete_sequence	99.789	473	0	1	1	473	2343219	2343690	0	846	plus
NC_003210.1:2226024-2226532_EGD-e_rli47	NC_013768.1_Lmono_08-5923_complete_sequence	99.789	473	0	1	1	473	2309945	2310416	0	846	plus
NC_003210.1:2226024-2226532_EGD-e_rli47	NZ_LR134397.1_Lmono_strain_NCTC7973_chromosom	99.577	473	1	1	1	473	2226823	2227294	0	841	plus
NC_003210.1:2226024-2226532_EGD-e_rli47	NZ_LT906436.1_Lmono_strain_NCTC10357_chromoso	99.577	473	1	1	1	473	2183189	2183660	0	841	plus
NC_003210.1:2226024-2226532_EGD-e_rli47	NZ_CP196611.1_Lmono_strain_BL86/009_chromosom	99.577	473	1	1	1	473	924031	923560	0	841	minus
NC_003210.1:2226024-2226532_EGD-e_rli47	NZ_CP196592.1_Lmono_strain_BL88/013_chromosom	99.577	473	1	1	1	473	175306	174835	0	841	minus
NC_003210.1:2226024-2226532_EGD-e_rli47	NZ_CP196591.1_Lmono_strain_BL88/014_chromosom	99.577	473	1	1	1	473	485395	485866	0	841	plus
NC_003210.1:2226024-2226532_EGD-e_rli47	NZ_CP196590.1_Lmono_strain_BL88/015_chromosom	99.577	473	1	1	1	473	956740	956269	0	841	minus
NC_003210.1:2226024-2226532_EGD-e_rli47	NZ_CP196568.1_Lmono_strain_BL91/018_chromosom	99.577	473	1	1	1	473	2111858	2111387	0	841	minus
NC_003210.1:2226024-2226532_EGD-e_rli47	NZ_CP182866.1_Lmono_strain_LM27_chromosome_co	99.577	473	1	1	1	473	676981	676510	0	841	minus
NC_003210.1:2226024-2226532_EGD-e_rli47	NZ_CP182868.1_Lmono_strain_LM32_chromosome_co	99.577	473	1	1	1	473	2212815	2213286	0	841	plus
NC_003210.1:2226024-2226532_EGD-e_rli47	NZ_CP182861.1_Lmono_strain_LM9_chromosome_com	99.577	473	1	1	1	473	2196710	2197181	0	841	plus
NC_003210.1:2226024-2226532_EGD-e_rli47	NZ_CP168899.1_Lmono_strain_N20-2538_chromosom	99.577	473	1	1	1	473	2183708	2184179	0	841	plus
NC_003210.1:2226024-2226532_EGD-e_rli47	NZ_CP168898.1_Lmono_strain_N21-0276_chromosom	99.577	473	1	1	1	473	2183708	2184179	0	841	plus
NC_003210.1:2226024-2226532_EGD-e_rli47	NZ_CP168895.1_Lmono_strain_N21-0527_chromosom	99.577	473	1	1	1	473	2183708	2184179	0	841	plus
NC_003210.1:2226024-2226532_EGD-e_rli47	NZ_CP168887.1_Lmono_strain_N23-0572_chromosom	99.577	473	1	1	1	473	2236915	2237386	0	841	plus
NC_003210.1:2226024-2226532_EGD-e_rli47	NZ_CP168884.1_Lmono_strain_N23-1574_chromosom	99.577	473	1	1	1	473	2225659	2226130	0	841	plus
NC_003210.1:2226024-2226532_EGD-e_rli47	NZ_CP168879.1_Lmono_strain_N24-0461_chromosom	99.577	473	1	1	1	473	2216162	2216633	0	841	plus
NC_003210.1:2226024-2226532_EGD-e_rli47	NZ_CP168878.1_Lmono_strain_N21-0528_chromosom	99.577	473	1	1	1	473	2183708	2184179	0	841	plus
NC_003210.1:2226024-2226532_EGD-e_rli47	NZ_CP168875.1_Lmono_strain_N22-0468_chromosom	99.577	473	1	1	1	473	2183708	2184179	0	841	plus
NC_003210.1:2226024-2226532_EGD-e_rli47	NZ_CP168860.1_Lmono_strain_N23-2921_chromosom	99.577	473	1	1	1	473	2216163	2216634	0	841	plus
NC_003210.1:2226024-2226532_EGD-e_rli47	NZ_CP168853.1_Lmono_strain_N24-0248_chromosom	99.577	473	1	1	1	473	2263170	2263641	0	841	plus
NC_003210.1:2226024-2226532_EGD-e_rli47	NZ_CP168852.1_Lmono_strain_N24-0460_chromosom	99.577	473	1	1	1	473	2216162	2216633	0	841	plus
NC_003210.1:2226024-2226532_EGD-e_rli47	NZ_CP168825.1_Lmono_strain_N23-1936_chromosom	99.577	473	1	1	1	473	2236531	2237002	0	841	plus
NC_003210.1:2226024-2226532_EGD-e_rli47	NZ_CP168820.1_Lmono_strain_N23-2917_chromosom	99.577	473	1	1	1	473	2257391	2257862	0	841	plus
NC_003210.1:2226024-2226532_EGD-e_rli47	NZ_CP168817.1_Lmono_strain_N23-3579_chromosom	99.577	473	1	1	1	473	2216163	2216634	0	841	plus
NC_003210.1:2226024-2226532_EGD-e_rli47	NZ_CP166680.1_Lmono_strain_11-04869_chromosom	99.577	473	1	1	1	473	2220445	2220916	0	841	plus
NC_003210.1:2226024-2226532_EGD-e_rli47	NZ_CP159768.1_Lmono_strain_GIMC2083:LmcINH_2_	99.577	473	1	1	1	473	2308219	2308690	0	841	plus
NC_003210.1:2226024-2226532_EGD-e_rli47	NZ_CP159408.1_Lmono_isolate_GIMC2122:LmcIH1-1	99.577	473	1	1	1	473	2224874	2225345	0	841	plus
NC_003210.1:2226024-2226532_EGD-e_rli47	NZ_CP152133.1_Lmono_strain_GIMC2057:LmcEH-2_c	99.577	473	1	1	1	473	2255997	2256468	0	841	plus
NC_003210.1:2226024-2226532_EGD-e_rli47	NZ_CP152132.1_Lmono_strain_GIMC2056:LmcEH-1_c	99.577	473	1	1	1	473	2255600	2256071	0	841	plus
NC_003210.1:2226024-2226532_EGD-e_rli47	NZ_CP159867.1_Lmono_strain_GIMC2167:LmcCCK9_c	99.577	473	1	1	1	473	2282800	2283271	0	841	plus
NC_003210.1:2226024-2226532_EGD-e_rli47	NZ_CP114254.1_Lmono_strain_LM34_chromosome_co	99.577	473	1	1	1	473	676778	676307	0	841	minus
NC_003210.1:2226024-2226532_EGD-e_rli47	NZ_CP093220.1_Lmono_strain_20-05651_chromosom	99.577	473	1	1	1	473	2236656	2237127	0	841	plus
NC_003210.1:2226024-2226532_EGD-e_rli47	NZ_CP092057.1_Lmono_strain_GTA-L409_chromosom	99.577	473	1	1	1	473	2199567	2200038	0	841	plus
NC_003210.1:2226024-2226532_EGD-e_rli47	NZ_CP092056.1_Lmono_strain_GTA-L411_chromosom	99.577	473	1	1	1	473	2203640	2204111	0	841	plus
NC_003210.1:2226024-2226532_EGD-e_rli47	NZ_CP092058.1_Lmono_strain_GTA-L407_chromosom	99.577	473	1	1	1	473	2183867	2184338	0	841	plus
NC_003210.1:2226024-2226532_EGD-e_rli47	NZ_CP092061.1_Lmono_strain_GTA-L201_chromosom	99.577	473	1	1	1	473	2230347	2230818	0	841	plus
NC_003210.1:2226024-2226532_EGD-e_rli47	NZ_CP076625.1_Lmono_strain_LM7_chromosome_com	99.577	473	1	1	1	473	2232784	2232313	0	841	minus
NC_003210.1:2226024-2226532_EGD-e_rli47	NZ_CP050129.1_Lmono_strain_MB2_chromosome_com	99.577	473	1	1	1	473	2195727	2195256	0	841	minus
NC_003210.1:2226024-2226532_EGD-e_rli47	NZ_CP050026.1_Lmono_strain_MB5_chromosome_com	99.577	473	1	1	1	473	1851163	1850692	0	841	minus
NC_003210.1:2226024-2226532_EGD-e_rli47	NZ_CP050027.1_Lmono_strain_1BR16_chromosome_c	99.577	473	1	1	1	473	1116389	1116860	0	841	plus
NC_003210.1:2226024-2226532_EGD-e_rli47	NZ_CP068599.1_Lmono_strain_LM36_chromosome_co	99.577	473	1	1	1	473	676788	676317	0	841	minus
NC_003210.1:2226024-2226532_EGD-e_rli47	NZ_CP068392.1_Lmono_strain_LM26_chromosome_co	99.577	473	1	1	1	473	677025	676554	0	841	minus
NC_003210.1:2226024-2226532_EGD-e_rli47	NZ_CP062126.1_Lmono_strain_FSL_F6-0367_chromo	99.577	473	1	1	1	473	2183249	2183720	0	841	plus
NC_003210.1:2226024-2226532_EGD-e_rli47	NZ_CP060429.1_Lmono_strain_24618_chromosome_c	99.577	473	1	1	1	473	2183531	2184002	0	841	plus
NC_003210.1:2226024-2226532_EGD-e_rli47	NZ_CP060431.1_Lmono_strain_134_chromosome_com	99.577	473	1	1	1	473	2183738	2184209	0	841	plus
NC_003210.1:2226024-2226532_EGD-e_rli47	NZ_CP060432.1_Lmono_strain_GIMC2016:Lmc547_ch	99.577	473	1	1	1	473	2183524	2183995	0	841	plus
NC_003210.1:2226024-2226532_EGD-e_rli47	NZ_CP048400.1_Lmono_strain_AUF_chromosome_com	99.577	473	1	1	1	473	980446	980917	0	841	plus
NC_003210.1:2226024-2226532_EGD-e_rli47	NZ_CP032669.1_Lmono_strain_52869_chromosome_c	99.577	473	1	1	1	473	2262448	2262919	0	841	plus
NC_003210.1:2226024-2226532_EGD-e_rli47	NZ_CP041211.1_Lmono_strain_LMP18-H2446_chromo	99.577	473	1	1	1	473	2183722	2184193	0	841	plus
NC_003210.1:2226024-2226532_EGD-e_rli47	NZ_CP033737.1_Lmono_strain_FDAARGOS_555_chrom	99.577	473	1	1	1	473	720167	719696	0	841	minus
NC_003210.1:2226024-2226532_EGD-e_rli47	NZ_CP029372.1_Lmono_strain_2018TE5305-1-4_chr	99.577	473	1	1	1	473	2213895	2214366	0	841	plus
NC_003210.1:2226024-2226532_EGD-e_rli47	NZ_CP025560.1_Lmono_strain_PIR00545_chromosom	99.577	473	1	1	1	473	2328745	2329216	0	841	plus
NC_003210.1:2226024-2226532_EGD-e_rli47	NZ_CP007171.1_Lmono_serotype_1/2a_str._10-081	99.577	473	1	1	1	473	2219680	2220151	0	841	plus
NC_003210.1:2226024-2226532_EGD-e_rli47	NZ_CP007170.1_Lmono_serotype_1/2a_str._10-081	99.577	473	1	1	1	473	2219680	2220151	0	841	plus
NC_003210.1:2226024-2226532_EGD-e_rli47	NZ_CP007200.1_Lmono_serotype_1/2a_str._10-093	99.577	473	1	1	1	473	2186860	2187331	0	841	plus
NC_003210.1:2226024-2226532_EGD-e_rli47	NZ_CP007199.1_Lmono_serotype_1/2a_str._10-093	99.577	473	1	1	1	473	2186860	2187331	0	841	plus
NC_003210.1:2226024-2226532_EGD-e_rli47	NZ_CP020828.1_Lmono_strain_CFSAN022990_chromo	99.577	473	1	1	1	473	2277900	2278371	0	841	plus
NC_003210.1:2226024-2226532_EGD-e_rli47	NZ_CP019623.1_Lmono_strain_10-092876-1763_LM1	99.577	473	1	1	1	473	2267019	2267490	0	841	plus
NC_003210.1:2226024-2226532_EGD-e_rli47	NZ_CP014790.1_Lmono_strain_2015TE24968_chromo	99.577	473	1	1	1	473	2213830	2214301	0	841	plus
NC_003210.1:2226024-2226532_EGD-e_rli47	NZ_CP014261.1_Lmono_strain_2015TE19005-1355_c	99.577	473	1	1	1	473	2182801	2183272	0	841	plus
NC_003210.1:2226024-2226532_EGD-e_rli47	NZ_CP007684.1_Lmono_strain_L2626_chromosome_c	99.577	473	1	1	1	473	2226272	2226743	0	841	plus
NC_003210.1:2226024-2226532_EGD-e_rli47	NZ_CP007685.1_Lmono_strain_L2676_chromosome_c	99.577	473	1	1	1	473	2226266	2226737	0	841	plus
NC_003210.1:2226024-2226532_EGD-e_rli47	NZ_CP007688.1_Lmono_strain_L1846_chromosome_c	99.577	473	1	1	1	473	2227335	2227806	0	841	plus
NC_003210.1:2226024-2226532_EGD-e_rli47	NC_022568.1_Lmono_EGD_chromosome_I_complete_s	99.577	473	1	1	1	473	2226642	2227113	0	841	plus
NC_003210.1:2226024-2226532_EGD-e_rli47	NZ_CP007160.1_Lmono_WSLC1001_chromosome_compl	99.577	473	1	1	1	473	994461	994932	0	841	plus
NC_003210.1:2226024-2226532_EGD-e_rli47	NC_021837.1_Listeria_monocytogenes_complete_s	99.577	473	1	1	1	473	1249019	1248548	0	841	minus
NC_003210.1:2226024-2226532_EGD-e_rli47	NC_018592.1_Lmono_SLCC5850_complete_sequence	99.577	473	1	1	1	473	2226643	2227114	0	841	plus
NC_003210.1:2226024-2226532_EGD-e_rli47	NC_018593.1_Lmono_SLCC7179_complete_sequence	99.577	473	1	1	1	473	2169489	2169960	0	841	plus
NC_003210.1:2226024-2226532_EGD-e_rli47	NC_017544.1_Lmono_10403S_complete_sequence	99.577	473	1	1	1	473	2183996	2184467	0	841	plus
NC_003210.1:2226024-2226532_EGD-e_rli47	NZ_CP196563.1_Lmono_strain_BL91/025_chromosom	99.366	473	2	1	1	473	2234637	2234166	0	837	minus
NC_003210.1:2226024-2226532_EGD-e_rli47	NZ_CP096155.1_Lmono_strain_FSL_C1-0115_chromo	99.366	473	2	1	1	473	2490589	2490118	0	837	minus
NC_003210.1:2226024-2226532_EGD-e_rli47	NZ_CP020831.1_Lmono_strain_PNUSAL000144_chrom	98.309	473	7	1	1	473	2225134	2225605	0	814	plus
NC_003210.1:2226024-2226532_EGD-e_rli47	NZ_LR999860.1_Lmono_isolate_QI0055_chromosome	98.316	475	5	3	1	473	2315517	2315990	0	810	plus
NC_003210.1:2226024-2226532_EGD-e_rli47	NZ_LR999861.1_Lmono_isolate_QI0054_chromosome	98.316	475	5	3	1	473	2315513	2315986	0	810	plus
NC_003210.1:2226024-2226532_EGD-e_rli47	NZ_LT985474.1_Lmono_isolate_JF5203_1_chromoso	98.316	475	5	3	1	473	2211740	2212213	0	810	plus
NC_003210.1:2226024-2226532_EGD-e_rli47	NZ_LT985475.1_Lmono_isolate_JF5861_complete_g	98.316	475	5	3	1	473	2227974	2228447	0	810	plus
NC_003210.1:2226024-2226532_EGD-e_rli47	NZ_CP196614.1_Lmono_strain_07/036_chromosome_	98.316	475	5	3	1	473	1017809	1017336	0	810	minus
NC_003210.1:2226024-2226532_EGD-e_rli47	NZ_CP196610.1_Lmono_strain_BL86/010_chromosom	98.316	475	5	3	1	473	2560859	2560386	0	810	minus
NC_003210.1:2226024-2226532_EGD-e_rli47	NZ_CP196608.1_Lmono_strain_BL87/014_chromosom	98.316	475	5	3	1	473	2368208	2367735	0	810	minus
NC_003210.1:2226024-2226532_EGD-e_rli47	NZ_CP196607.1_Lmono_strain_BL87/015_chromosom	98.316	475	5	3	1	473	2730007	2730480	0	810	plus
NC_003210.1:2226024-2226532_EGD-e_rli47	NZ_CP196606.1_Lmono_strain_BL87/016_chromosom	98.316	475	5	3	1	473	180533	180060	0	810	minus
NC_003210.1:2226024-2226532_EGD-e_rli47	NZ_CP196601.1_Lmono_strain_BL87/035_chromosom	98.316	475	5	3	1	473	387478	387951	0	810	plus
NC_003210.1:2226024-2226532_EGD-e_rli47	NZ_CP196596.1_Lmono_strain_BL87/039_chromosom	98.316	475	5	3	1	473	2655564	2655091	0	810	minus
NC_003210.1:2226024-2226532_EGD-e_rli47	NZ_CP196595.1_Lmono_strain_BL87/056_chromosom	98.316	475	5	3	1	473	2012665	2013138	0	810	plus
NC_003210.1:2226024-2226532_EGD-e_rli47	NZ_CP196594.1_Lmono_strain_BL88/004_chromosom	98.316	475	5	3	1	473	2523511	2523038	0	810	minus
NC_003210.1:2226024-2226532_EGD-e_rli47	NZ_CP196593.1_Lmono_strain_BL88/005_chromosom	98.316	475	5	3	1	473	387485	387958	0	810	plus
NC_003210.1:2226024-2226532_EGD-e_rli47	NZ_CP196581.1_Lmono_strain_BL88/034_chromosom	98.316	475	5	3	1	473	387639	388112	0	810	plus
NC_003210.1:2226024-2226532_EGD-e_rli47	NZ_CP196579.1_Lmono_strain_BL88/071_chromosom	98.316	475	5	3	1	473	1990627	1991100	0	810	plus
NC_003210.1:2226024-2226532_EGD-e_rli47	NZ_CP196578.1_Lmono_strain_BL88/072_chromosom	98.316	475	5	3	1	473	493002	493475	0	810	plus
NC_003210.1:2226024-2226532_EGD-e_rli47	NZ_CP196577.1_Lmono_strain_BL88/081_chromosom	98.316	475	5	3	1	473	2599279	2598806	0	810	minus
NC_003210.1:2226024-2226532_EGD-e_rli47	NZ_CP196576.1_Lmono_strain_BL88/097_chromosom	98.316	475	5	3	1	473	216291	215818	0	810	minus
NC_003210.1:2226024-2226532_EGD-e_rli47	NZ_CP196573.1_Lmono_strain_BL89/012B_chromoso	98.316	475	5	3	1	473	1237504	1237031	0	810	minus
NC_003210.1:2226024-2226532_EGD-e_rli47	NZ_CP196570.1_Lmono_strain_BL89/023_chromosom	98.316	475	5	3	1	473	459120	458647	0	810	minus
NC_003210.1:2226024-2226532_EGD-e_rli47	NZ_CP196569.1_Lmono_strain_BL89/035_chromosom	98.316	475	5	3	1	473	781336	781809	0	810	plus
NC_003210.1:2226024-2226532_EGD-e_rli47	NZ_CP196566.1_Lmono_strain_BL91/023_chromosom	98.316	475	5	3	1	473	2451440	2451913	0	810	plus
NC_003210.1:2226024-2226532_EGD-e_rli47	NZ_CP196562.1_Lmono_strain_BL94/005_chromosom	98.316	475	5	3	1	473	216294	215821	0	810	minus
NC_003210.1:2226024-2226532_EGD-e_rli47	NZ_CP182867.1_Lmono_strain_LM29_chromosome_co	98.316	475	5	3	1	473	2210725	2211198	0	810	plus
NC_003210.1:2226024-2226532_EGD-e_rli47	NZ_CP182863.1_Lmono_strain_LM17_chromosome_co	98.316	475	5	3	1	473	691466	690993	0	810	minus
NC_003210.1:2226024-2226532_EGD-e_rli47	NZ_CP182862.1_Lmono_strain_LM15_chromosome_co	98.316	475	5	3	1	473	692389	691916	0	810	minus
NC_003210.1:2226024-2226532_EGD-e_rli47	NZ_CP177353.1_Lmono_strain_ATCC_19115_chromos	98.316	475	5	3	1	473	2227275	2227748	0	810	plus
NC_003210.1:2226024-2226532_EGD-e_rli47	NZ_CP117865.1_Lmono_strain_LM185_chromosome_c	98.316	475	5	3	1	473	2216893	2217366	0	810	plus
NC_003210.1:2226024-2226532_EGD-e_rli47	NZ_CP168902.1_Lmono_strain_N22-1077_chromosom	98.316	475	5	3	1	473	2302353	2302826	0	810	plus
NC_003210.1:2226024-2226532_EGD-e_rli47	NZ_CP168881.1_Lmono_strain_N23-2242_chromosom	98.316	475	5	3	1	473	2243233	2243706	0	810	plus
NC_003210.1:2226024-2226532_EGD-e_rli47	NZ_CP168868.1_Lmono_strain_N22-1996_chromosom	98.316	475	5	3	1	473	2361676	2362149	0	810	plus
NC_003210.1:2226024-2226532_EGD-e_rli47	NZ_CP168855.1_Lmono_strain_N24-0035_chromosom	98.316	475	5	3	1	473	2279635	2280108	0	810	plus
NC_003210.1:2226024-2226532_EGD-e_rli47	NZ_CP168843.1_Lmono_strain_N22-1493_chromosom	98.316	475	5	3	1	473	2220773	2221246	0	810	plus
NC_003210.1:2226024-2226532_EGD-e_rli47	NZ_CP168834.1_Lmono_strain_N23-0342_chromosom	98.316	475	5	3	1	473	2227518	2227991	0	810	plus
NC_003210.1:2226024-2226532_EGD-e_rli47	NZ_CP168832.1_Lmono_strain_N23-0953_chromosom	98.316	475	5	3	1	473	2266218	2266691	0	810	plus
NC_003210.1:2226024-2226532_EGD-e_rli47	NZ_CP168829.1_Lmono_strain_N23-1118_chromosom	98.316	475	5	3	1	473	2288944	2289417	0	810	plus
NC_003210.1:2226024-2226532_EGD-e_rli47	NZ_CP168824.1_Lmono_strain_N23-2292_chromosom	98.316	475	5	3	1	473	2227479	2227952	0	810	plus
NC_003210.1:2226024-2226532_EGD-e_rli47	NZ_CP168823.1_Lmono_strain_N23-2599_chromosom	98.316	475	5	3	1	473	2227591	2228064	0	810	plus
NC_003210.1:2226024-2226532_EGD-e_rli47	NZ_CP183312.1_Lmono_strain_Lm-CHAMPS-BD-01_ch	98.316	475	5	3	1	473	2464520	2464047	0	810	minus
NC_003210.1:2226024-2226532_EGD-e_rli47	NZ_CP151429.1_Lmono_strain_2-20_chromosome_co	98.316	475	5	3	1	473	494701	494228	0	810	minus
NC_003210.1:2226024-2226532_EGD-e_rli47	NZ_CP124267.1_Lmono_strain_L146_chromosome_co	98.316	475	5	3	1	473	2214853	2215326	0	810	plus
NC_003210.1:2226024-2226532_EGD-e_rli47	NZ_CP096157.1_Lmono_strain_FSL_F6-0366_(H7858	98.316	475	5	3	1	473	2393515	2393042	0	810	minus
NC_003210.1:2226024-2226532_EGD-e_rli47	NZ_CP117973.1_Lmono_strain_B-33116_chromosome	98.316	475	5	3	1	473	2314360	2313887	0	810	minus
NC_003210.1:2226024-2226532_EGD-e_rli47	NZ_CP113891.1_Lmono_strain_19-07394_chromosom	98.316	475	5	3	1	473	2258264	2258737	0	810	plus
NC_003210.1:2226024-2226532_EGD-e_rli47	NZ_CP111148.1_Lmono_strain_16-02236_chromosom	98.316	475	5	3	1	473	2276636	2277109	0	810	plus
NC_003210.1:2226024-2226532_EGD-e_rli47	NZ_CP111149.1_Lmono_strain_21-03201_chromosom	98.316	475	5	3	1	473	2216849	2217322	0	810	plus
NC_003210.1:2226024-2226532_EGD-e_rli47	NZ_CP111150.1_Lmono_strain_19-02390_chromosom	98.316	475	5	3	1	473	2274505	2274978	0	810	plus
NC_003210.1:2226024-2226532_EGD-e_rli47	NZ_CP110922.1_Lmono_strain_11-04869_chromosom	98.316	475	5	3	1	473	2316476	2316949	0	810	plus
NC_003210.1:2226024-2226532_EGD-e_rli47	NZ_CP115045.1_Lmono_strain_MKELm391_2022_chro	98.316	475	5	3	1	473	2271165	2271638	0	810	plus
NC_003210.1:2226024-2226532_EGD-e_rli47	NZ_CP115044.1_Lmono_strain_MKELm224_2022_chro	98.316	475	5	3	1	473	2226116	2226589	0	810	plus
NC_003210.1:2226024-2226532_EGD-e_rli47	NZ_CP114255.1_Lmono_strain_LM40_chromosome_co	98.316	475	5	3	1	473	691306	690833	0	810	minus
NC_003210.1:2226024-2226532_EGD-e_rli47	NZ_CP114253.1_Lmono_strain_LM22_chromosome_co	98.316	475	5	3	1	473	2210776	2211249	0	810	plus
NC_003210.1:2226024-2226532_EGD-e_rli47	NZ_CP114207.1_Lmono_strain_LM11_chromosome_co	98.316	475	5	3	1	473	2215393	2215866	0	810	plus
NC_003210.1:2226024-2226532_EGD-e_rli47	NZ_CP064373.1_Lmono_strain_PartR-Lmonocytogen	98.316	475	5	3	1	473	1856696	1857169	0	810	plus
NC_003210.1:2226024-2226532_EGD-e_rli47	NZ_CP092059.1_Lmono_strain_GTA-L356_chromosom	98.316	475	5	3	1	473	2226527	2227000	0	810	plus
NC_003210.1:2226024-2226532_EGD-e_rli47	NZ_CP076626.1_Lmono_strain_LM42_chromosome_co	98.316	475	5	3	1	473	688909	688436	0	810	minus
NC_003210.1:2226024-2226532_EGD-e_rli47	NZ_CP076127.1_Lmono_strain_LM25_chromosome_co	98.316	475	5	3	1	473	691383	690910	0	810	minus
NC_003210.1:2226024-2226532_EGD-e_rli47	NZ_CP076126.1_Lmono_strain_LM20_chromosome_co	98.316	475	5	3	1	473	696110	695637	0	810	minus
NC_003210.1:2226024-2226532_EGD-e_rli47	NZ_CP075871.1_Lmono_strain_3BS29_chromosome_c	98.316	475	5	3	1	473	2695550	2695077	0	810	minus
NC_003210.1:2226024-2226532_EGD-e_rli47	NZ_CP050025.1_Lmono_strain_S8_chromosome_comp	98.316	475	5	3	1	473	1237238	1236765	0	810	minus
NC_003210.1:2226024-2226532_EGD-e_rli47	NZ_CP050024.1_Lmono_strain_S10_chromosome_com	98.316	475	5	3	1	473	210997	210524	0	810	minus
NC_003210.1:2226024-2226532_EGD-e_rli47	NZ_CP050023.1_Lmono_strain_S12_chromosome_com	98.316	475	5	3	1	473	2832867	2832394	0	810	minus
NC_003210.1:2226024-2226532_EGD-e_rli47	NZ_CP071154.1_Lmono_strain_LR8_chromosome_com	98.316	475	5	3	1	473	2307070	2307543	0	810	plus
NC_003210.1:2226024-2226532_EGD-e_rli47	NZ_CP068601.1_Lmono_strain_LM43_chromosome_co	98.316	475	5	3	1	473	733356	732883	0	810	minus
NC_003210.1:2226024-2226532_EGD-e_rli47	NZ_CP068600.1_Lmono_strain_LM39_chromosome_co	98.316	475	5	3	1	473	2210754	2211227	0	810	plus
NC_003210.1:2226024-2226532_EGD-e_rli47	NZ_CP063383.1_Lmono_strain_clinical_isolate_o	98.316	475	5	3	1	473	2274217	2274690	0	810	plus
NC_003210.1:2226024-2226532_EGD-e_rli47	NZ_CP063382.1_Lmono_strain_clinical_isolate_o	98.316	475	5	3	1	473	2307874	2308347	0	810	plus
NC_003210.1:2226024-2226532_EGD-e_rli47	NZ_CP060526.1_Lmono_strain_OB080183_chromosom	98.316	475	5	3	1	473	2226415	2226888	0	810	plus
NC_003210.1:2226024-2226532_EGD-e_rli47	NZ_CP053630.1_Lmono_strain_OB040119_chromosom	98.316	475	5	3	1	473	2231237	2231710	0	810	plus
NC_003210.1:2226024-2226532_EGD-e_rli47	NZ_CP053628.1_Lmono_strain_OB030029_chromosom	98.316	475	5	3	1	473	2272499	2272972	0	810	plus
NC_003210.1:2226024-2226532_EGD-e_rli47	NZ_CP053632.1_Lmono_strain_OB050226_chromosom	98.316	475	5	3	1	473	2231255	2231728	0	810	plus
NC_003210.1:2226024-2226532_EGD-e_rli47	NZ_CP053478.1_Lmono_strain_OB020621_chromosom	98.316	475	5	3	1	473	2226218	2226691	0	810	plus
NC_003210.1:2226024-2226532_EGD-e_rli47	NZ_CP023862.1_Lmono_strain_ScottA_chromosome_	98.316	475	5	3	1	473	2307324	2307797	0	810	plus
NC_003210.1:2226024-2226532_EGD-e_rli47	NZ_CP032672.1_Lmono_strain_52854_chromosome_c	98.316	475	5	3	1	473	2222667	2223140	0	810	plus
NC_003210.1:2226024-2226532_EGD-e_rli47	NZ_CP032671.1_Lmono_strain_52859_chromosome_c	98.316	475	5	3	1	473	2339341	2339814	0	810	plus
NC_003210.1:2226024-2226532_EGD-e_rli47	NZ_CP040988.1_Lmono_strain_FDAARGOS_778_chrom	98.316	475	5	3	1	473	60704	60231	0	810	minus
NC_003210.1:2226024-2226532_EGD-e_rli47	NZ_CP041014.1_Lmono_strain_FDAARGOS_607_chrom	98.316	475	5	3	1	473	2133630	2133157	0	810	minus
NC_003210.1:2226024-2226532_EGD-e_rli47	NZ_CP035187.1_Lmono_strain_N16-0044_chromosom	98.316	475	5	3	1	473	2224737	2225210	0	810	plus
NC_003210.1:2226024-2226532_EGD-e_rli47	NZ_CP033612.1_Lmono_strain_LMJF5203_chromosom	98.316	475	5	3	1	473	2210165	2210638	0	810	plus
NC_003210.1:2226024-2226532_EGD-e_rli47	NZ_CP023321.1_Lmono_strain_CIIMS-PH-1_chromos	98.316	475	5	3	1	473	2217009	2217482	0	810	plus
NC_003210.1:2226024-2226532_EGD-e_rli47	NZ_CP031674.1_Lmono_strain_CIIMS-NV-3_chromos	98.316	475	5	3	1	473	1991306	1991779	0	810	plus
NC_003210.1:2226024-2226532_EGD-e_rli47	NZ_CP031476.1_Lmono_strain_M13455_chromosome_	98.316	475	5	3	1	473	1558422	1557949	0	810	minus
NC_003210.1:2226024-2226532_EGD-e_rli47	NZ_CP025565.1_Lmono_strain_PIR00544_chromosom	98.316	475	5	3	1	473	2230290	2230763	0	810	plus
NC_003210.1:2226024-2226532_EGD-e_rli47	NZ_CP025220.1_Lmono_strain_PIR00546_chromosom	98.316	475	5	3	1	473	2308657	2309130	0	810	plus
NC_003210.1:2226024-2226532_EGD-e_rli47	NZ_CP025219.1_Lmono_strain_ATCC_13932_chromos	98.316	475	5	3	1	473	2227176	2227649	0	810	plus
NC_003210.1:2226024-2226532_EGD-e_rli47	NZ_CP028333.1_Lmono_strain_CFSAN054108_chromo	98.316	475	5	3	1	473	1116798	1116325	0	810	minus
NC_003210.1:2226024-2226532_EGD-e_rli47	NZ_CP007167.1_Lmono_serotype_4b_str._10-0809_	98.316	475	5	3	1	473	2250908	2251381	0	810	plus
NC_003210.1:2226024-2226532_EGD-e_rli47	NZ_CP007526.1_Lmono_serotype_4b_str._81-0592_	98.316	475	5	3	1	473	2250906	2251379	0	810	plus
NC_003210.1:2226024-2226532_EGD-e_rli47	NZ_CP007525.1_Lmono_serotype_4b_str._81-0558_	98.316	475	5	3	1	473	2246586	2247059	0	810	plus
NC_003210.1:2226024-2226532_EGD-e_rli47	NZ_CP007461.1_Lmono_serotype_4b_str._02-1792_	98.316	475	5	3	1	473	2289805	2290278	0	810	plus
NC_003210.1:2226024-2226532_EGD-e_rli47	NZ_CP007460.1_Lmono_serotype_4b_str._02-1289_	98.316	475	5	3	1	473	2289805	2290278	0	810	plus
NC_003210.1:2226024-2226532_EGD-e_rli47	NZ_CP007459.1_Lmono_serotype_4b_str._02-1103_	98.316	475	5	3	1	473	2289805	2290278	0	810	plus
NC_003210.1:2226024-2226532_EGD-e_rli47	NZ_CP020022.1_Lmono_strain_LI0521_chromosome_	98.316	475	5	3	1	473	838542	838069	0	810	minus
NC_003210.1:2226024-2226532_EGD-e_rli47	NZ_CP019625.1_Lmono_strain_10-092876-0769_LM1	98.316	475	5	3	1	473	2212359	2212832	0	810	plus
NC_003210.1:2226024-2226532_EGD-e_rli47	NZ_CP019620.1_Lmono_strain_10-092876-1547_LM7	98.316	475	5	3	1	473	2233389	2233862	0	810	plus
NC_003210.1:2226024-2226532_EGD-e_rli47	NZ_CP019619.1_Lmono_strain_10-092876-1155_LM6	98.316	475	5	3	1	473	2231802	2231329	0	810	minus
NC_003210.1:2226024-2226532_EGD-e_rli47	NZ_CP019616.1_Lmono_strain_10-092876-1063_LM3	98.316	475	5	3	1	473	2233400	2233873	0	810	plus
NC_003210.1:2226024-2226532_EGD-e_rli47	NZ_CP018149.2_Lmono_strain_VIMHA007_chromosom	98.316	475	5	3	1	473	2264825	2265298	0	810	plus
NC_003210.1:2226024-2226532_EGD-e_rli47	NZ_CP018148.2_Lmono_strain_VIMVR081_chromosom	98.316	475	5	3	1	473	2227514	2227987	0	810	plus
NC_003210.1:2226024-2226532_EGD-e_rli47	NZ_CP013289.1_Lmono_strain_WSLC_1047_chromoso	98.316	475	5	3	1	473	2679135	2678662	0	810	minus
NC_003210.1:2226024-2226532_EGD-e_rli47	NZ_CP013288.1_Lmono_ATCC_19117_strain_WSLC_10	98.316	475	5	3	1	473	2713711	2714184	0	810	plus
NC_003210.1:2226024-2226532_EGD-e_rli47	NZ_CP013285.1_Lmono_strain_WSLC_1018_chromoso	98.316	475	5	3	1	473	211481	211954	0	810	plus
NC_003210.1:2226024-2226532_EGD-e_rli47	NZ_CP026043.1_Lmono_strain_FDAARGOS_58_chromo	98.316	475	5	3	1	473	2087953	2088426	0	810	plus
NC_003210.1:2226024-2226532_EGD-e_rli47	NZ_CP011004.1_Lmono_strain_N2306_isolate_Huma	98.316	475	5	3	1	473	2345206	2345679	0	810	plus
NC_003210.1:2226024-2226532_EGD-e_rli47	NZ_CP010346.1_Lmono_strain_IZSAM_Lm_hs2008_ch	98.316	475	5	3	1	473	2221903	2222376	0	810	plus
NC_003210.1:2226024-2226532_EGD-e_rli47	NZ_CP009897.1_Lmono_strain_NTSN_chromosome_co	98.316	475	5	3	1	473	2215306	2215779	0	810	plus
NC_003210.1:2226024-2226532_EGD-e_rli47	NZ_CP007600.2_Lmono_strain_CFSAN006122_chromo	98.316	475	5	3	1	473	2224357	2224830	0	810	plus
NC_003210.1:2226024-2226532_EGD-e_rli47	NZ_CP007492.1_Lmono_strain_NE_isolate_dc0214_	98.316	475	5	3	1	473	2215611	2216084	0	810	plus
NC_003210.1:2226024-2226532_EGD-e_rli47	NZ_CP007210.1_Lmono_WSLC1042_chromosome_compl	98.316	475	5	3	1	473	1625747	1626220	0	810	plus
NC_003210.1:2226024-2226532_EGD-e_rli47	NZ_CP006874.1_Lmono_serotype_4b_str._81-0861_	98.316	475	5	3	1	473	2249447	2249920	0	810	plus
NC_003210.1:2226024-2226532_EGD-e_rli47	NC_021840.1_Listeria_monocytogenes_complete_s	98.316	475	5	3	1	473	2565970	2565497	0	810	minus
NC_003210.1:2226024-2226532_EGD-e_rli47	NC_021827.1_Listeria_monocytogenes_complete_s	98.316	475	5	3	1	473	964814	964341	0	810	minus
NC_003210.1:2226024-2226532_EGD-e_rli47	NC_021839.1_Listeria_monocytogenes_complete_s	98.316	475	5	3	1	473	1981317	1981790	0	810	plus
NC_003210.1:2226024-2226532_EGD-e_rli47	NC_021825.2_Listeria_monocytogenes_complete_s	98.316	475	5	3	1	473	2256927	2257400	0	810	plus
NC_003210.1:2226024-2226532_EGD-e_rli47	NC_019556.1_Lmono_serotype_4b_str._LL195_comp	98.316	475	5	3	1	473	2215611	2216084	0	810	plus
NC_003210.1:2226024-2226532_EGD-e_rli47	NC_018585.1_Lmono_SLCC2378_complete_sequence	98.316	475	5	3	1	473	2217003	2217476	0	810	plus
NC_003210.1:2226024-2226532_EGD-e_rli47	NC_018642.1_Lmono_L312_complete_sequence	98.316	475	5	3	1	473	2227250	2227723	0	810	plus
NC_003210.1:2226024-2226532_EGD-e_rli47	NC_018584.1_Lmono_ATCC_19117_complete_sequenc	98.316	475	5	3	1	473	2228446	2228919	0	810	plus
NC_003210.1:2226024-2226532_EGD-e_rli47	NC_017728.1_Lmono_07PF0776_complete_sequence	98.316	475	5	3	1	473	2212818	2213291	0	810	plus
NC_003210.1:2226024-2226532_EGD-e_rli47	NC_021829.4_Lmono_J1-220_complete_sequence	98.316	475	5	3	1	473	2308779	2309252	0	810	plus
NC_003210.1:2226024-2226532_EGD-e_rli47	NC_012488.1_Lmono_serotype_4b_str._CLIP_80459	98.316	475	5	3	1	473	2227094	2227567	0	810	plus
NC_003210.1:2226024-2226532_EGD-e_rli47	NC_002973.6_Lmono_serotype_4b_str._F2365_comp	98.316	475	5	3	1	473	2215996	2216469	0	810	plus
NC_003210.1:2226024-2226532_EGD-e_rli47	NZ_LR698978.1_Lmono_isolate_MGYG-HGUT-02325_c	98.105	475	6	3	1	473	2293208	2293681	0	806	plus
NC_003210.1:2226024-2226532_EGD-e_rli47	NZ_CP196602.1_Lmono_strain_BL87/025_chromosom	98.105	475	6	3	1	473	2038556	2039029	0	806	plus
NC_003210.1:2226024-2226532_EGD-e_rli47	NZ_CP196575.1_Lmono_strain_BL89/006_chromosom	98.105	475	6	3	1	473	507409	507882	0	806	plus
NC_003210.1:2226024-2226532_EGD-e_rli47	NZ_CP196571.1_Lmono_strain_BL89/013_chromosom	98.105	475	6	3	1	473	490638	491111	0	806	plus
NC_003210.1:2226024-2226532_EGD-e_rli47	NZ_CP196564.1_Lmono_strain_BL91/024_chromosom	98.105	475	6	3	1	473	1223255	1222782	0	806	minus
NC_003210.1:2226024-2226532_EGD-e_rli47	NZ_CP184647.1_Lmono_strain_XZyakLM2_chromosom	98.105	475	6	3	1	473	993606	994079	0	806	plus
NC_003210.1:2226024-2226532_EGD-e_rli47	NZ_CP182864.1_Lmono_strain_LM19_chromosome_co	98.105	475	6	3	1	473	2228830	2229303	0	806	plus
NC_003210.1:2226024-2226532_EGD-e_rli47	NZ_CP178352.1_Lmono_strain_NTLM14_chromosome_	98.105	475	6	3	1	473	2258692	2259165	0	806	plus
NC_003210.1:2226024-2226532_EGD-e_rli47	NZ_CP178351.1_Lmono_strain_NTLM09_chromosome_	98.105	475	6	3	1	473	2251116	2251589	0	806	plus
NC_003210.1:2226024-2226532_EGD-e_rli47	NZ_CP176710.1_Lmono_strain_GTVSS-009_chromoso	98.105	475	6	3	1	473	605282	604809	0	806	minus
NC_003210.1:2226024-2226532_EGD-e_rli47	NZ_CP176699.1_Lmono_strain_GTVSS-006_chromoso	98.105	475	6	3	1	473	2250593	2251066	0	806	plus
NC_003210.1:2226024-2226532_EGD-e_rli47	NZ_CP176673.1_Lmono_strain_GTVSS-014_chromoso	98.105	475	6	3	1	473	690956	690483	0	806	minus
NC_003210.1:2226024-2226532_EGD-e_rli47	NZ_CP176653.1_Lmono_strain_GTVSS-011_chromoso	98.105	475	6	3	1	473	690974	690501	0	806	minus
NC_003210.1:2226024-2226532_EGD-e_rli47	NZ_CP176652.1_Lmono_strain_GTVSS-012_chromoso	98.105	475	6	3	1	473	2250545	2251018	0	806	plus
NC_003210.1:2226024-2226532_EGD-e_rli47	NZ_CP176651.1_Lmono_strain_GTVSS-013_chromoso	98.105	475	6	3	1	473	2249628	2250101	0	806	plus
NC_003210.1:2226024-2226532_EGD-e_rli47	NZ_CP168911.1_Lmono_strain_N21-2956_chromosom	98.105	475	6	3	1	473	2277752	2278225	0	806	plus
NC_003210.1:2226024-2226532_EGD-e_rli47	NZ_CP168909.1_Lmono_strain_N23-1883_chromosom	98.105	475	6	3	1	473	2277222	2277695	0	806	plus
NC_003210.1:2226024-2226532_EGD-e_rli47	NZ_CP168906.1_Lmono_strain_N23-0854_chromosom	98.105	475	6	3	1	473	2221032	2221505	0	806	plus
NC_003210.1:2226024-2226532_EGD-e_rli47	NZ_CP168880.1_Lmono_strain_N23-3441_chromosom	98.105	475	6	3	1	473	2285102	2285575	0	806	plus
NC_003210.1:2226024-2226532_EGD-e_rli47	NZ_CP168890.1_Lmono_strain_N22-1530_chromosom	98.105	475	6	3	1	473	2229045	2229518	0	806	plus
NC_003210.1:2226024-2226532_EGD-e_rli47	NZ_CP168867.1_Lmono_strain_N22-2859_chromosom	98.105	475	6	3	1	473	2276601	2277074	0	806	plus
NC_003210.1:2226024-2226532_EGD-e_rli47	NZ_CP168857.1_Lmono_strain_N23-3440_chromosom	98.105	475	6	3	1	473	2357087	2357560	0	806	plus
NC_003210.1:2226024-2226532_EGD-e_rli47	NZ_CP168845.1_Lmono_strain_N22-0781_chromosom	98.105	475	6	3	1	473	2229045	2229518	0	806	plus
NC_003210.1:2226024-2226532_EGD-e_rli47	NZ_CP168844.1_Lmono_strain_N22-0795_chromosom	98.105	475	6	3	1	473	2229045	2229518	0	806	plus
NC_003210.1:2226024-2226532_EGD-e_rli47	NZ_CP168842.1_Lmono_strain_N22-1696_chromosom	98.105	475	6	3	1	473	2229045	2229518	0	806	plus
NC_003210.1:2226024-2226532_EGD-e_rli47	NZ_CP168841.1_Lmono_strain_N22-1818_chromosom	98.105	475	6	3	1	473	2229045	2229518	0	806	plus
NC_003210.1:2226024-2226532_EGD-e_rli47	NZ_CP168839.1_Lmono_strain_N22-3263_chromosom	98.105	475	6	3	1	473	2228442	2228915	0	806	plus
NC_003210.1:2226024-2226532_EGD-e_rli47	NZ_CP157376.1_Lmono_strain_IJPL9-1_chromosome	98.105	475	6	3	1	473	2229931	2230404	0	806	plus
NC_003210.1:2226024-2226532_EGD-e_rli47	NZ_CP124263.1_Lmono_strain_L171_chromosome_co	98.105	475	6	3	1	473	691180	690707	0	806	minus
NC_003210.1:2226024-2226532_EGD-e_rli47	NZ_CP124269.1_Lmono_strain_L139_chromosome_co	98.105	475	6	3	1	473	2269138	2269611	0	806	plus
NC_003210.1:2226024-2226532_EGD-e_rli47	NZ_CP124266.1_Lmono_strain_L150_chromosome_co	98.105	475	6	3	1	473	2269111	2269584	0	806	plus
NC_003210.1:2226024-2226532_EGD-e_rli47	NZ_CP096161.1_Lmono_strain_FSL_J1-0169_chromo	98.105	475	6	3	1	473	1703003	1703476	0	806	plus
NC_003210.1:2226024-2226532_EGD-e_rli47	NZ_CP096159.1_Lmono_strain_FSL_J1-0049_chromo	98.105	475	6	3	1	473	1712659	1713132	0	806	plus
NC_003210.1:2226024-2226532_EGD-e_rli47	NZ_CP115042.1_Lmono_strain_MKELm6_2022_chromo	98.105	475	6	3	1	473	1555546	1556019	0	806	plus
NC_003210.1:2226024-2226532_EGD-e_rli47	NZ_CP101619.1_Lmono_strain_FSCNU_000110_chrom	98.105	475	6	3	1	473	2251145	2251618	0	806	plus
NC_003210.1:2226024-2226532_EGD-e_rli47	NZ_CP087264.1_Lmono_strain_s2020TJ_chromosome	98.105	475	6	3	1	473	1771282	1771755	0	806	plus
NC_003210.1:2226024-2226532_EGD-e_rli47	NZ_CP092060.1_Lmono_strain_GTA-L258_chromosom	98.105	475	6	3	1	473	2251708	2252181	0	806	plus
NC_003210.1:2226024-2226532_EGD-e_rli47	NZ_CP046478.1_Lmono_strain_LM928_chromosome_c	98.105	475	6	3	1	473	2251886	2252359	0	806	plus
NC_003210.1:2226024-2226532_EGD-e_rli47	NZ_CP067362.1_Lmono_strain_LM18_chromosome_co	98.105	475	6	3	1	473	2201169	2200696	0	806	minus
NC_003210.1:2226024-2226532_EGD-e_rli47	NZ_CP062129.1_Lmono_FSL_J1-175_chromosome_com	98.105	475	6	3	1	473	1555138	1555611	0	806	plus
NC_003210.1:2226024-2226532_EGD-e_rli47	NZ_CP062124.1_Lmono_strain_FSL_R9-0915_chromo	98.105	475	6	3	1	473	2253864	2254337	0	806	plus
NC_003210.1:2226024-2226532_EGD-e_rli47	NZ_CP045749.1_Lmono_strain_CFSAN008100_chromo	98.105	475	6	3	1	473	803430	802957	0	806	minus
NC_003210.1:2226024-2226532_EGD-e_rli47	NZ_CP045748.1_Lmono_strain_CFSAN023464_chromo	98.105	475	6	3	1	473	2444691	2444218	0	806	minus
NC_003210.1:2226024-2226532_EGD-e_rli47	NZ_CP045751.1_Lmono_CFSAN002349_chromosome_co	98.105	475	6	3	1	473	2453257	2452784	0	806	minus
NC_003210.1:2226024-2226532_EGD-e_rli47	NZ_CP045745.1_Lmono_strain_CFSAN023469_chromo	98.105	475	6	3	1	473	1718628	1719101	0	806	plus
NC_003210.1:2226024-2226532_EGD-e_rli47	NZ_CP045746.1_Lmono_strain_CFSAN023468_chromo	98.105	475	6	3	1	473	2444954	2444481	0	806	minus
NC_003210.1:2226024-2226532_EGD-e_rli47	NZ_CP045747.1_Lmono_strain_CFSAN023465_chromo	98.105	475	6	3	1	473	1718625	1719098	0	806	plus
NC_003210.1:2226024-2226532_EGD-e_rli47	NZ_CP031141.1_Lmono_strain_NCCP_14714_chromos	98.105	475	6	3	1	473	2251866	2252339	0	806	plus
NC_003210.1:2226024-2226532_EGD-e_rli47	NZ_CP041213.1_Lmono_strain_LMP18-H8393_chromo	98.105	475	6	3	1	473	2262866	2263339	0	806	plus
NC_003210.1:2226024-2226532_EGD-e_rli47	NZ_CP023050.1_Lmono_strain_FDA971911-001-001_	98.105	475	6	3	1	473	2361903	2362376	0	806	plus
NC_003210.1:2226024-2226532_EGD-e_rli47	NZ_CP023052.1_Lmono_strain_FDA709873-31_chrom	98.105	475	6	3	1	473	2361892	2362365	0	806	plus
NC_003210.1:2226024-2226532_EGD-e_rli47	NZ_CP016629.1_Lmono_strain_FORC_049_chromosom	98.105	475	6	3	1	473	2251879	2252352	0	806	plus
NC_003210.1:2226024-2226532_EGD-e_rli47	NZ_CP007169.1_Lmono_serotype_1/2b_str._10-081	98.105	475	6	3	1	473	2293208	2293681	0	806	plus
NC_003210.1:2226024-2226532_EGD-e_rli47	NZ_CP007168.1_Lmono_serotype_1/2b_str._10-081	98.105	475	6	3	1	473	2293208	2293681	0	806	plus
NC_003210.1:2226024-2226532_EGD-e_rli47	NZ_CP007462.1_Lmono_serotype_4b_str._02-6680_	98.105	475	6	3	1	473	2220405	2220878	0	806	plus
NC_003210.1:2226024-2226532_EGD-e_rli47	NZ_CP008821.1_Lmono_serotype_4b_str._02-6679_	98.105	475	6	3	1	473	2220405	2220878	0	806	plus
NC_003210.1:2226024-2226532_EGD-e_rli47	NZ_CP022020.1_Lmono_strain_FDA709873-33_chrom	98.105	475	6	3	1	473	2361839	2362312	0	806	plus
NC_003210.1:2226024-2226532_EGD-e_rli47	NZ_CP015593.1_Lmono_strain_ICDC-LM188_chromos	98.105	475	6	3	1	473	2237715	2238188	0	806	plus
NC_003210.1:2226024-2226532_EGD-e_rli47	NZ_CP019624.1_Lmono_strain_10-092876-1016_LM1	98.105	475	6	3	1	473	2248816	2249289	0	806	plus
NC_003210.1:2226024-2226532_EGD-e_rli47	NZ_CP019622.1_Lmono_strain_10-092876-0145_LM9	98.105	475	6	3	1	473	2351229	2351702	0	806	plus
NC_003210.1:2226024-2226532_EGD-e_rli47	NZ_CP019615.1_Lmono_strain_10-092876-0168_chr	98.105	475	6	3	1	473	788619	788146	0	806	minus
NC_003210.1:2226024-2226532_EGD-e_rli47	NZ_CP016213.2_Lmono_strain_CFSAN029793_chromo	98.105	475	6	3	1	473	2269579	2270052	0	806	plus
NC_003210.1:2226024-2226532_EGD-e_rli47	NZ_CP014250.2_Lmono_strain_CFSAN010068_isolat	98.105	475	6	3	1	473	2304543	2305016	0	806	plus
NC_003210.1:2226024-2226532_EGD-e_rli47	NZ_CP014252.2_Lmono_strain_CFSAN023459_chromo	98.105	475	6	3	1	473	2314326	2314799	0	806	plus
NC_003210.1:2226024-2226532_EGD-e_rli47	NZ_CP012021.2_Lmono_strain_CFSAN023463_chromo	98.105	475	6	3	1	473	2252023	2252496	0	806	plus
NC_003210.1:2226024-2226532_EGD-e_rli47	NZ_CP007686.1_Lmono_strain_L2624_chromosome_c	98.105	475	6	3	1	473	2249426	2249899	0	806	plus
NC_003210.1:2226024-2226532_EGD-e_rli47	NZ_CP011398.2_Lmono_strain_CFSAN008100_chromo	98.105	475	6	3	1	473	2314408	2314881	0	806	plus
NC_003210.1:2226024-2226532_EGD-e_rli47	NC_021826.1_Listeria_monocytogenes_complete_s	98.105	475	6	3	1	473	1187945	1188418	0	806	plus
NC_003210.1:2226024-2226532_EGD-e_rli47	NC_021824.1_Listeria_monocytogenes_complete_s	98.105	475	6	3	1	473	2766892	2767365	0	806	plus
NC_003210.1:2226024-2226532_EGD-e_rli47	NC_021838.1_Listeria_monocytogenes_complete_s	98.105	475	6	3	1	473	2875045	2875518	0	806	plus
NC_003210.1:2226024-2226532_EGD-e_rli47	NC_018586.1_Lmono_SLCC2540_complete_sequence	98.105	475	6	3	1	473	2281312	2281785	0	806	plus
NC_003210.1:2226024-2226532_EGD-e_rli47	NC_018587.1_Lmono_SLCC2755_complete_sequence	98.105	475	6	3	1	473	2274298	2274771	0	806	plus
NC_003210.1:2226024-2226532_EGD-e_rli47	NZ_CP196609.1_Lmono_strain_BL86/012_chromosom	97.66	470	11	0	4	473	2600529	2600060	0	799	minus
NC_003210.1:2226024-2226532_EGD-e_rli47	NZ_CP168900.1_Lmono_strain_N16-2501_chromosom	97.66	470	11	0	4	473	2243966	2244435	0	799	plus
NC_003210.1:2226024-2226532_EGD-e_rli47	NZ_CP048401.1_Lmono_strain_4/52-1953_chromoso	97.66	470	11	0	4	473	2237873	2238342	0	799	plus
NC_003210.1:2226024-2226532_EGD-e_rli47	NZ_CP009242.1_Lmono_strain_LM850658_chromosom	97.66	470	11	0	4	473	2183173	2183642	0	799	plus
NC_003210.1:2226024-2226532_EGD-e_rli47	NC_017537.1_Lmono_M7_complete_sequence	97.66	470	11	0	4	473	2241713	2242182	0	799	plus
NC_003210.1:2226024-2226532_EGD-e_rli47	NC_017529.1_Lmono_L99_complete_sequence	97.66	470	11	0	4	473	2243762	2244231	0	799	plus
NC_003210.1:2226024-2226532_EGD-e_rli47	NC_011660.1_Lmono_HCC23_complete_sequence	97.66	470	11	0	4	473	412258	411789	0	799	minus
NC_003210.1:2226024-2226532_EGD-e_rli47	NZ_CP168846.1_Lmono_strain_N22-0700_chromosom	97.684	475	8	3	1	473	2273349	2273822	0	797	plus
NC_003210.1:2226024-2226532_EGD-e_rli47	NZ_CP168809.1_Lmono_strain_N24-0306_chromosom	97.684	475	8	3	1	473	2323444	2323917	0	797	plus
NC_003210.1:2226024-2226532_EGD-e_rli47	NZ_CP076644.1_Lmono_strain_UKVDL4_chromosome_	97.665	471	10	1	4	473	2188305	2188775	0	797	plus
NC_003210.1:2226024-2226532_EGD-e_rli47	NZ_CP053357.1_Lmono_strain_2017-TE-6913-1_chr	97.684	475	8	3	1	473	1717385	1717858	0	797	plus
NC_003210.1:2226024-2226532_EGD-e_rli47	NZ_CP030101.1_Lmono_strain_FDAARGOS_57_chromo	97.684	475	8	3	1	473	872452	872925	0	797	plus
NC_003210.1:2226024-2226532_EGD-e_rli47	NZ_CP038642.1_Lmono_strain_N12-0935_chromosom	97.66	470	10	1	4	473	2708270	2707802	0	795	minus
NC_003210.1:2226024-2226532_EGD-e_rli47	NZ_CP033738.1_Lmono_strain_FDAARGOS_554_chrom	97.66	470	10	1	4	473	1963967	1963499	0	795	minus
NC_003210.1:2226024-2226532_EGD-e_rli47	NZ_CP020774.1_Lmono_strain_H34_chromosome_com	97.474	475	9	3	1	473	2211696	2212169	0	792	plus
NC_003210.1:2226024-2226532_EGD-e_rli47	NZ_CP096153.1_Lmono_strain_FSL_F2-0501_chromo	97.447	470	11	1	4	473	2429853	2430321	0	791	plus
NC_003210.1:2226024-2226532_EGD-e_rli47	NZ_CP065028.1_Lmono_strain_UKVDL9_chromosome_	97.447	470	11	1	4	473	2194152	2194620	0	791	plus
NC_003210.1:2226024-2226532_EGD-e_rli47	NZ_CP032673.1_Lmono_strain_52330_chromosome_c	97.447	470	11	1	4	473	2158808	2159276	0	791	plus
NC_003210.1:2226024-2226532_EGD-e_rli47	NZ_CP032670.1_Lmono_strain_52860_chromosome_c	97.447	470	11	1	4	473	2158808	2159276	0	791	plus
NC_003210.1:2226024-2226532_EGD-e_rli47	NZ_CP196574.1_Lmono_strain_BL89/010_chromosom	97.234	470	12	1	4	473	1934868	1935336	0	786	plus
NC_003210.1:2226024-2226532_EGD-e_rli47	NZ_CP096154.1_Lmono_strain_FSL_F2-0695_chromo	97.234	470	12	1	4	473	1961883	1962351	0	786	plus
NC_003210.1:2226024-2226532_EGD-e_rli47	NZ_CP096152.1_Lmono_strain_FSL_J2-0071_chromo	97.234	470	12	1	4	473	1939388	1938920	0	786	minus
NC_003210.1:2226024-2226532_EGD-e_rli47	NZ_CP013287.1_Lmono_strain_WSLC_1020_chromoso	97.234	470	12	1	4	473	733749	734217	0	786	plus
NC_003210.1:2226024-2226532_EGD-e_rli47	NZ_CP013286.1_Lmono_strain_WSLC_1019_chromoso	97.234	470	12	1	4	473	1927449	1927917	0	786	plus
NC_003210.1:2226024-2226532_EGD-e_rli47	NC_018590.1_Lmono_SLCC2376_complete_sequence	97.234	470	12	1	4	473	2157054	2157522	0	786	plus
NC_003210.1:2226024-2226532_EGD-e_rli47	NZ_CP096151.1_Lmono_strain_FSL_W1-0110_chromo	97.24	471	11	2	4	473	1553563	1554032	0	784	plus
NC_003210.1:2226024-2226532_EGD-e_rli47	NZ_CP032668.1_Lmono_strain_52873_chromosome_c	97.246	472	10	3	4	473	2242970	2243440	0	783	plus
NC_003210.1:2226024-2226532_EGD-e_rli47	NZ_CP096149.1_Lmono_strain_FSL_J1-0158_chromo	96.624	474	14	2	1	473	1858646	1858174	0	776	minus
NC_003210.1:2226024-2226532_EGD-e_rli47	NZ_CP090057.1_Lmono_strain_FSL-J1-158_chromos	96.624	474	14	2	1	473	2169480	2169952	0	776	plus
NC_003210.1:2226024-2226532_EGD-e_rli47	NZ_CP062127.1_Lmono_FSL_J1-208_chromosome_com	96.624	474	14	2	1	473	2113848	2114320	0	776	plus
NC_003210.1:2226024-2226532_EGD-e_rli47	NZ_CP076669.1_Lmono_strain_UKVDL7_chromosome_	96.835	474	10	4	4	473	2217718	2218190	0	774	plus
