# Supplementary material for: Investigating the role of the Listeria monocytogenes noncoding RNA Rli47 during the response to environmental stressors
Source: FEMS Microbes. 2025 Oct 20;6:xtaf012. doi: 10.1093/femsmc/xtaf012 (PMC12596718; doi:10.1093/femsmc/xtaf012)
Supplement: xtaf012_Supplemental_Files [file xtaf012_supplemental_files.zip › Supplementary File 9 - All CopraRNA and IntaRNA predictions at 20C.xlsx]

## Sheet: CopraRNA Results
fdr	p.value	L. monocytogenes 6179 NZ_HG813249	L. seeligeri NC_013891	L. monocytogenes 10403S NC_017544	L. ivanovii NZ_CP009577	L. monocytogenes EGD-e NC_003210	L. innocua NZ_CP045743	L. welshimeri NZ_LT906444	Annotation	Additional homologs	Amount sampled
0	0	lm6179_rs14345(N/A|-162.308|0|749|866|398|515|N/A)	lse_rs10745(N/A|-120.42|0|755|848|413|506|GeneID:32490731)	lmrg_rs10860(N/A|-161.639|0|749|866|397|514|N/A)	jl52_rs11220(N/A|-140.082|0|749|848|410|509|GeneID:57077144)	lmo2142(N/A|-162.308|0|749|866|398|515|GeneID:985289)	gh761_rs12030(N/A|-123.764|0|749|848|417|516|N/A)	ckv90_rs11135(N/A|-124.753|0|740|839|416|515|GeneID:61190066)	GntR family transcriptional regulator		0
4.10094e-05	2.87886e-08	lm6179_rs13980(tsaE|-38.0546|0.0003614|60|109|195|242|N/A)	lse_rs10395(tsaE|-35.1597|0.0007054|61|109|194|244|GeneID:32489894)	lmrg_rs10495(tsaE|-40.9511|0.0001372|60|109|195|241|N/A)	jl52_rs10825(tsaE|-24.53|0.0210309|62|110|190|238|GeneID:57077067)	lmo2078(N/A|-41.0009|0.0001363|60|109|195|242|GeneID:987047)	gh761_rs12400(tsaE|-38.7136|0.0001463|64|109|196|242|N/A)	ckv90_rs10790(tsaE|-29.2081|0.0050531|63|109|196|234|GeneID:61189998)	tRNA (adenosine(37)-N6)-threonylcarbamoyltransferase complex ATPase subunit type 1 TsaE		0
0.00167701	1.76589e-06	lm6179_rs03370(N/A|-27.883|0.0214775|1053|1099|434|477|N/A)	lse_rs01735(N/A|-33.4002|0.0023709|1078|1206|152|298|GeneID:32488315)	lmrg_rs02010(N/A|-27.4482|0.0235758|1052|1099|433|477|N/A)	jl52_rs01915(N/A|-41.2573|0.000111|1078|1206|150|295|GeneID:57075323)	lmo0389(ltrA|-27.883|0.0213158|1053|1099|434|477|GeneID:987647)	gh761_rs06560(N/A|-20.4457|0.2167049|546|585|240|281|N/A)	ckv90_rs01765(N/A|-17.9323|0.3994534|764|807|14|54|GeneID:61188229)	low temperature requirement protein A		0
0.00962557	1.35143e-05	lm6179_rs00205(rplW|-23.8727|0.0441482|439|475|70|106|N/A)	lse_rs12905(rplW|-25.9614|0.0145807|439|484|60|107|GeneID:32488625)	lmrg_rs13405(rplW|-23.8727|0.0416192|439|475|70|106|N/A)	jl52_rs13410(rplW|-26.1262|0.0090515|439|484|58|105|GeneID:57077570)	lmo2630(rplW|-23.8727|0.0436618|439|475|70|106|GeneID:984375)	gh761_rs09420(rplW|-29.4596|0.0035913|439|484|60|107|N/A)	ckv90_rs13365(rplW|-28.458|0.0051222|439|484|61|105|GeneID:61190504)	50S ribosomal protein L23		0
0.0707269	0.000135622	lm6179_rs11840(N/A|-24.6194|0.0602207|230|262|3|46|N/A)	lse_rs08170(N/A|-24.2578|0.0493486|470|521|133|182|GeneID:32489170)	lmrg_rs08360(N/A|-24.6194|0.0567295|230|262|3|46|N/A)	jl52_rs08635(N/A|-23.9023|0.0390445|443|532|124|209|GeneID:57076633)	lmo1677(N/A|-24.6209|0.0594378|230|262|3|46|GeneID:985647)	gh761_rs00095(N/A|-24.8891|0.0407662|488|521|133|164|N/A)	ckv90_rs08630(N/A|-36.5954|0.0006313|446|521|132|202|GeneID:61189571)	1 4-dihydroxy-2-naphthoate polyprenyltransferase		0
0.0707269	0.000148951	lm6179_rs13120(mgsA|-28.3235|0.0101746|480|536|186|235|N/A)	lse_rs09530(mgsA|-28.8468|0.0060458|385|472|134|217|GeneID:32489316)	lmrg_rs09635(mgsA|-26.409|0.0193112|480|537|185|234|N/A)	jl52_rs09945(mgsA|-15.1562|0.5865581|276|420|178|316|GeneID:57076894)	lmo1906(mgsA|-28.3235|0.0101361|480|536|186|235|GeneID:985777)	gh761_rs13250(mgsA|-21.5631|0.0926869|476|537|186|241|N/A)	ckv90_rs09925(mgsA|-25.3939|0.0189618|491|537|186|235|GeneID:61189827)	methylglyoxal synthase		0
0.0750777	0.000194584	lm6179_rs13060(nth|-21.7629|0.1366162|410|457|125|169|N/A)	lse_rs09470(nth|-32.2288|0.0024603|55|104|193|247|GeneID:32489926)	lmrg_rs09575(nth|-21.7628|0.1287386|410|457|125|169|N/A)	jl52_rs09880(nth|-27.3462|0.0090028|53|177|120|246|GeneID:57076881)	lmo1894(nth|-19.1696|0.3158989|421|447|135|160|GeneID:985799)	gh761_rs13310(nth|-20.1715|0.1902727|792|830|70|110|N/A)	ckv90_rs09865(nth|-18.4273|0.2867643|412|459|234|285|GeneID:61189815)	endonuclease III		0
0.0750777	0.000210818	lm6179_rs00200(rplB|-22.4182|0.1213684|114|150|70|106|N/A)	lse_rs12900(rplB|-24.2037|0.0472619|114|170|60|107|GeneID:32490886)	lmrg_rs13400(rplB|-22.4182|0.1143305|114|150|70|106|N/A)	jl52_rs13405(rplB|-24.134|0.033612|114|170|58|105|GeneID:57077569)	lmo2629(rplB|-22.4182|0.1194961|114|150|70|106|GeneID:985132)	gh761_rs09425(rplB|-29.6883|0.0064045|114|170|60|107|N/A)	ckv90_rs13360(rplB|-28.9136|0.0080041|122|170|59|97|GeneID:61190503)	50S ribosomal protein L2		0
0.106923	0.000337769	lm6179_rs08930(N/A|-33.3434|0.0015267|249|302|51|113|N/A)	lse_rs11890(N/A|-14.2297|0.7816175|275|294|379|403|GeneID:32488238)	lmrg_rs12380(N/A|-33.3434|0.0014819|249|302|51|113|N/A)	jl52_rs12385(N/A|-12.3335|0.9409152|20|52|319|356|GeneID:57077370)	lmo2439(N/A|-33.3434|0.0015359|249|302|51|113|GeneID:987411)	gh761_rs10435(N/A|-16.0815|0.5664531|275|301|380|408|N/A)	ckv90_rs12385(N/A|-16.3972|0.4441944|410|460|127|166|GeneID:61190312)	YxeA family protein		0
0.107148	0.000386469	lm6179_rs09065(N/A|-26.5072|0.0206493|94|152|18|81|N/A)	lse_rs11755(N/A|-24.8609|0.0270356|94|152|17|81|GeneID:32488531)	lmrg_rs12245(N/A|-26.5081|0.0195312|94|152|18|81|N/A)	jl52_rs12250(N/A|-22.4028|0.0467916|94|152|16|79|GeneID:57077345)	lmo2412(N/A|-26.5081|0.0204912|94|152|18|81|GeneID:987478)	gh761_rs10570(N/A|-25.4857|0.0214518|94|152|17|81|N/A)	ckv90_rs12220(N/A|-22.857|0.0506941|94|152|17|80|GeneID:61190280)	Fe-S cluster assembly sulfur transfer protein SufU		0
0.107148	0.000416728	lm6179_rs13115(N/A|-32.2286|0.005076|57|118|185|240|N/A)	lse_rs09525(N/A|-20.4078|0.2043914|69|115|187|230|GeneID:32489638)	lmrg_rs09630(N/A|-31.1489|0.0069703|57|118|185|239|N/A)	jl52_rs09940(N/A|-13.408|0.9298914|662|709|373|403|GeneID:57076893)	lmo1905(cca|-32.2286|0.0050747|57|118|185|240|GeneID:985781)	gh761_rs13255(N/A|-27.1937|0.02011|949|1003|264|324|N/A)	ckv90_rs09920(N/A|-25.4192|0.0334817|72|118|186|235|GeneID:61189826)	CCA tRNA nucleotidyltransferase		0
0.107148	0.000473699	lm6179_rs11270(nrdR|-29.1478|0.0081663|495|643|152|281|N/A)	lse_rs07345(nrdR|-22.527|0.0647909|547|610|165|229|GeneID:32489143)	lmrg_rs07775(nrdR|-23.539|0.0584508|495|643|152|280|N/A)	jl52_rs07955(nrdR|-15.6117|0.5347937|449|466|229|245|GeneID:57076500)	lmo1562(nrdR|-23.8462|0.0548552|495|643|152|281|GeneID:986952)	gh761_rs00660(nrdR|-25.7511|0.0198531|540|584|194|238|N/A)	ckv90_rs08025(nrdR|-27.7055|0.0087336|506|608|166|272|GeneID:61189452)	transcriptional regulator NrdR		0
0.107148	0.000488918	lm6179_rs13800(mraZ|-21.2797|0.1350569|57|99|355|394|N/A)	lse_rs10175(mraZ|-25.7871|0.0190107|35|99|164|236|GeneID:32489145)	lmrg_rs10315(mraZ|-20.0735|0.1940029|57|99|354|393|N/A)	jl52_rs10620(mraZ|-25.8623|0.0123364|36|102|342|413|GeneID:57077028)	lmo2042(N/A|-21.2797|0.1329195|57|99|355|394|GeneID:985262)	gh761_rs12575(mraZ|-24.1777|0.0350432|57|99|356|395|N/A)	ckv90_rs10575(mraZ|-22.0418|0.0676698|53|86|199|239|GeneID:61189956)	division/cell wall cluster transcriptional repressor MraZ		0
0.114444	0.000562377	lm6179_rs13065(N/A|-18.9309|0.3564539|810|824|379|393|N/A)	lse_rs09475(N/A|-33.6225|0.0016159|785|834|193|247|GeneID:32488874)	lmrg_rs09580(N/A|-19.0123|0.3303485|83|104|219|241|N/A)	jl52_rs09885(N/A|-26.6402|0.0122821|783|907|120|246|GeneID:57076882)	lmo1895(dnaD|-18.9029|0.3530337|810|824|379|393|GeneID:985793)	gh761_rs13305(N/A|-19.5005|0.2483134|68|132|381|433|N/A)	ckv90_rs09870(N/A|-17.594|0.3831303|83|104|220|242|GeneID:61189816)	DnaD domain-containing protein		0
0.115236	0.00060672	lm6179_rs07070(eutS|-29.3722|0.0064389|5|132|202|314|N/A)	lse_rs05110(eutS|-18.1682|0.2728082|455|480|209|234|GeneID:32489518)	lmrg_rs05670(eutS|-29.1054|0.0067665|5|132|202|313|N/A)	jl52_rs05710(eutS|-17.146|0.3052032|10|114|213|307|GeneID:57076059)	lmo1144(N/A|-29.3722|0.0064294|5|132|202|314|GeneID:986310)	gh761_rs02950(eutS|-24.1705|0.0317373|35|132|203|290|N/A)	ckv90_rs05640(eutS|-23.7672|0.0324621|6|114|217|308|GeneID:61188985)	ethanolamine utilization microcompartment protein EutS		0
0.132272	0.00078092	lm6179_rs13740(N/A|-27.0385|0.017334|138|183|194|240|N/A)	lse_rs10115(N/A|-24.9271|0.0268292|140|183|193|240|GeneID:32489250)	lmrg_rs10255(N/A|-24.5693|0.0400286|138|183|194|239|N/A)	jl52_rs10560(N/A|-21.5271|0.0664167|146|179|194|234|GeneID:57077016)	lmo2030(N/A|-27.0287|0.0172828|138|183|194|240|GeneID:984817)	gh761_rs12635(N/A|-20.7774|0.1312555|138|178|199|241|N/A)	ckv90_rs10515(N/A|-24.0828|0.032741|146|178|199|236|GeneID:61189944)	cell division protein SepF		0
0.132272	0.000839822	lm6179_rs07080(N/A|-26.7088|0.0255946|219|269|261|312|N/A)	lse_rs05120(N/A|-13.3032|0.9398897|898|955|268|322|GeneID:32489569)	lmrg_rs05680(N/A|-25.2868|0.039863|219|269|260|311|N/A)	jl52_rs05720(N/A|-16.4511|0.4795805|280|310|260|286|GeneID:57076061)	lmo1146(N/A|-26.7088|0.0253797|219|269|261|312|GeneID:986162)	gh761_rs02940(N/A|-30.7696|0.0039676|274|299|270|295|N/A)	ckv90_rs05650(N/A|-13.007|0.9487996|139|202|225|286|GeneID:61188987)	Derived by automated computational analysis using gene prediction method: Protein Homology.		0
0.132272	0.000880144	lm6179_rs03335(N/A|-24.8093|0.0504524|807|838|417|444|N/A)		lmrg_rs01975(N/A|-26.7386|0.0241526|799|854|379|433|N/A)		lmo0382(N/A|-29.757|0.008837|811|854|380|424|GeneID:987638)	gh761_rs06595(N/A|-28.4245|0.0096569|799|854|381|435|N/A)		DeoR/GlpR family DNA-binding transcription regulator		0
0.132272	0.000882124	lm6179_rs00770(N/A|-26.375|0.0175842|299|353|269|318|N/A)	lse_rs13505(N/A|-26.1729|0.0134121|365|412|201|240|GeneID:32488899)	lmrg_rs13965(N/A|-26.4818|0.0160121|299|353|268|317|N/A)	jl52_rs14165(N/A|-15.7944|0.4499581|374|391|210|227|GeneID:57077714)	lmo2740(N/A|-26.375|0.0174692|299|353|269|318|GeneID:985142)	gh761_rs08890(N/A|-16.8206|0.4425195|183|268|259|326|N/A)	ckv90_rs13915(N/A|-18.7648|0.1906363|117|150|381|414|GeneID:61190611)	helix-hairpin-helix domain-containing protein		0
0.136616	0.000978741	lm6179_rs10650(N/A|-19.5015|0.2265979|157|190|4|46|N/A)	lse_rs06765(N/A|-30.0932|0.0034291|191|236|6|56|GeneID:32489946)	lmrg_rs07180(N/A|-19.5009|0.2141645|157|190|4|46|N/A)	jl52_rs07365(N/A|-25.5706|0.0119687|201|236|6|44|GeneID:57076383)	lmo1443(N/A|-19.5015|0.2226561|157|190|4|46|GeneID:986175)	gh761_rs01245(N/A|-18.9951|0.2211924|164|187|3|25|N/A)	ckv90_rs07430(N/A|-18.9019|0.1911296|211|327|76|153|GeneID:61189335)	AzlD domain-containing protein		0
0.136616	0.001007	lm6179_rs00555(dhaM1|-16.5104|0.5825626|128|194|83|148|N/A)	lse_rs13250(dhaM1|-21.8601|0.0753138|30|56|140|165|GeneID:32488750)	lmrg_rs13750(dhaM1|-14.0191|0.8924729|163|194|83|110|N/A)	jl52_rs13820(dhaM1|-21.4494|0.0626095|30|56|138|163|GeneID:57077649)	lmo2697(N/A|-17.8711|0.3931211|31|63|134|164|GeneID:987124)	gh761_rs09090(dhaM1|-25.246|0.0215563|31|63|135|165|N/A)	ckv90_rs13710(dhaM1|-27.0737|0.0098086|22|74|123|172|GeneID:61190571)	dihydroxyacetone kinase phosphoryl donor subunit DhaM1		0
0.143974	0.00115833	lm6179_rs13090(N/A|-22.5312|0.0820846|543|579|379|418|N/A)	lse_rs09500(panD|-25.8729|0.0173667|81|152|197|245|GeneID:32489318)	lmrg_rs09605(N/A|-20.8785|0.1400281|543|579|378|417|N/A)	jl52_rs09915(panD|-22.129|0.0486585|78|154|191|245|GeneID:57076888)	lmo1900(panD|-22.5312|0.0809494|543|579|379|418|GeneID:985787)	gh761_rs13280(panD|-25.0589|0.0234664|80|151|200|245|N/A)	ckv90_rs09895(panD|-20.3281|0.1210025|468|501|458|491|GeneID:61189821)	aspartate 1-decarboxylase		0
0.143974	0.0011623	lm6179_rs11265(N/A|-29.1478|0.0158909|25|173|152|281|N/A)	lse_rs07340(N/A|-23.3488|0.0823312|73|114|192|231|GeneID:32489427)	lmrg_rs07770(N/A|-23.5743|0.0987908|74|178|147|233|N/A)	jl52_rs07950(N/A|-19.6124|0.2176968|1046|1193|269|410|GeneID:57076499)	lmo1561(dnaB|-23.7788|0.0965356|74|178|147|234|GeneID:986991)	gh761_rs00665(N/A|-26.87|0.0248788|70|114|194|238|N/A)	ckv90_rs08020(N/A|-27.929|0.0154087|59|133|171|247|GeneID:61189451)	replication initiation and membrane attachment family protein		0
0.160563	0.0015049	lm6179_rs07100(N/A|-21.1208|0.1928699|515|661|19|166|N/A)	lse_rs05145(N/A|-16.0963|0.6346972|822|933|163|248|GeneID:32488444)	lmrg_rs05700(N/A|-21.1208|0.1820351|515|661|19|166|N/A)	jl52_rs05745(N/A|-18.2889|0.2841171|496|549|90|150|GeneID:57076065)	lmo1150(N/A|-21.1208|0.1895936|515|661|19|166|GeneID:986159)	gh761_rs02920(N/A|-16.7198|0.6021971|229|260|121|150|N/A)	ckv90_rs05670(N/A|-36.5447|0.0006141|515|661|18|166|GeneID:61188991)	PocR ligand-binding domain-containing protein		0
0.160563	0.00151476	lm6179_rs09060(N/A|-26.7888|0.0330798|1317|1375|18|81|N/A)	lse_rs11760(N/A|-24.8814|0.0458815|1317|1375|17|81|GeneID:32488832)	lmrg_rs12250(N/A|-26.7931|0.0311768|1317|1375|18|81|N/A)	jl52_rs12255(N/A|-22.5116|0.0745891|1317|1375|16|79|GeneID:57077346)	lmo2413(N/A|-26.7931|0.0327127|1317|1375|18|81|GeneID:987477)	gh761_rs10565(N/A|-25.7808|0.0343884|1317|1375|17|81|N/A)	ckv90_rs12225(N/A|-23.0776|0.0771445|1317|1375|17|80|GeneID:61190281)	cysteine desulfurase		0
0.160563	0.00163834	lm6179_rs00795(N/A|-24.5576|0.0850455|930|1003|91|152|N/A)	lse_rs13530(N/A|-17.6099|0.5270017|1496|1535|357|399|GeneID:32488476)	lmrg_rs13990(N/A|-24.7445|0.0752757|930|1003|91|152|N/A)	jl52_rs14190(N/A|-16.899|0.537261|1431|1480|423|465|GeneID:57077719)	lmo2745(N/A|-24.5576|0.0838564|930|1003|91|152|GeneID:987054)	gh761_rs08865(N/A|-28.018|0.0190493|84|231|92|241|N/A)	ckv90_rs13940(N/A|-28.2292|0.0159624|1571|1711|7|153|GeneID:61190616)	ABC transporter ATP-binding protein		0
0.160563	0.00167519	lm6179_rs12045(N/A|-31.5465|0.0053302|536|584|17|64|N/A)	lse_rs08375(N/A|-13.6835|0.9229504|536|584|16|64|GeneID:32490420)	lmrg_rs08565(N/A|-31.5465|0.0050993|536|584|17|64|N/A)	jl52_rs08845(N/A|-15.3697|0.6618598|482|508|89|108|GeneID:57076675)	lmo1694(N/A|-31.5465|0.0053275|536|584|17|64|GeneID:985624)	gh761_rs14355(N/A|-23.013|0.07939|302|350|384|440|N/A)	ckv90_rs08840(N/A|-21.1925|0.1279222|536|584|16|63|GeneID:61189612)	TIGR01777 family oxidoreductase		0
0.160563	0.00169007	lm6179_rs11340(ytoI|-32.4419|0.0050843|471|516|262|312|N/A)	lse_rs07415(ytoI|-18.8813|0.3421742|1421|1460|196|240|GeneID:32489741)	lmrg_rs07845(ytoI|-32.341|0.0050317|471|516|261|311|N/A)	jl52_rs08025(ytoI|-17.0642|0.4743295|1281|1327|372|418|GeneID:57076514)	lmo1576(N/A|-32.1487|0.005604|471|516|262|312|GeneID:986987)	gh761_rs00590(ytoI|-20.4013|0.2358807|471|517|262|313|N/A)	ckv90_rs08095(ytoI|-16.3458|0.6289799|1363|1410|434|482|GeneID:61189466)	CBS-HotDog domain-containing transcription factor YtoI		0
0.160563	0.00176175	lm6179_rs09230(N/A|-24.7251|0.0665438|407|452|282|325|N/A)	lse_rs11600(N/A|-27.4287|0.0189605|1204|1283|131|201|GeneID:32490324)	lmrg_rs12070(N/A|-25.5107|0.047951|407|452|281|324|N/A)	jl52_rs12090(N/A|-17.8731|0.364033|1065|1098|139|168|GeneID:57077314)	lmo2377(N/A|-24.7251|0.0656849|407|452|282|325|GeneID:987926)	gh761_rs10720(N/A|-26.1033|0.0303659|1205|1283|131|202|N/A)	ckv90_rs12050(N/A|-19.6054|0.2467586|30|48|10|30|GeneID:61190248)	lmo2377 family MFS transporter		0
0.160563	0.0018771	lm6179_rs02090(N/A|-21.8239|0.087664|361|432|177|239|N/A)	lse_rs00630(N/A|-21.5224|0.0711689|386|415|201|231|GeneID:32488543)	lmrg_rs00655(N/A|-21.991|0.077575|43|109|211|294|N/A)	jl52_rs00835(N/A|-20.346|0.0800737|278|412|164|312|GeneID:57075112)	lmo0133(N/A|-26.3223|0.0161626|360|432|177|240|GeneID:986735)	gh761_rs07775(N/A|-21.2346|0.0844752|361|405|197|240|N/A)	ckv90_rs00560(N/A|-23.5863|0.0292744|377|416|203|243|GeneID:61187996)	(4Fe-4S)-binding protein		0
0.160563	0.00188994	lm6179_rs04430(N/A|-23.739|0.0979411|1275|1349|416|492|N/A)	lse_rs02590(N/A|-16.4947|0.6385922|565|625|233|284|GeneID:32489371)	lmrg_rs03030(N/A|-18.6658|0.450098|1275|1349|415|491|N/A)	jl52_rs02955(N/A|-28.217|0.0102077|1239|1287|414|462|GeneID:57075524)	lmo0605(N/A|-23.4182|0.1074057|1275|1349|416|492|GeneID:985094)	gh761_rs05435(N/A|-16.7944|0.6536624|1320|1342|452|473|N/A)	ckv90_rs02980(N/A|-25.3133|0.0372886|1045|1106|5|70|GeneID:61188463)	MATE family efflux transporter		0
0.160563	0.00193086	lm6179_rs02185(N/A|-28.5545|0.0126151|159|303|184|324|N/A)		lmrg_rs00750(N/A|-27.1931|0.0193165|159|303|184|323|N/A)	jl52_rs00890(N/A|-24.0537|0.0308226|624|675|96|147|GeneID:57075122)	lmo0156(N/A|-27.8887|0.0158618|159|303|184|324|GeneID:986833)	gh761_rs07695(N/A|-19.1019|0.2776897|556|583|321|352|N/A)	ckv90_rs00645(N/A|-16.1981|0.5566566|510|554|133|175|GeneID:61188012)	Crp/Fnr family transcriptional regulator		0
0.160563	0.00193622	lm6179_rs14105(pdxT|-20.3101|0.2103074|442|482|142|189|N/A)	lse_rs10525(pdxT|-17.0144|0.4498351|129|221|158|229|GeneID:32488842)	lmrg_rs10620(pdxT|-18.265|0.3827387|413|492|125|207|N/A)	jl52_rs10980(pdxT|-14.8522|0.6764884|197|224|152|182|GeneID:57077096)	lmo2102(N/A|-15.9664|0.703301|314|349|456|483|GeneID:984751)	gh761_rs12260(pdxT|-28.192|0.0087541|528|674|65|207|N/A)	ckv90_rs10920(pdxT|-25.6768|0.0203422|481|601|17|137|GeneID:61190023)	pyridoxal 5'-phosphate synthase glutaminase subunit PdxT		0
0.160563	0.00194792	lm6179_rs09880(oatA|-32.6652|0.0060344|384|462|119|198|N/A)	lse_rs06005(N/A|-18.8928|0.3855401|1645|1727|262|334|GeneID:32488660)	lmrg_rs06420(oatA|-32.793|0.0055322|384|462|119|198|N/A)	jl52_rs06565(N/A|-19.6956|0.240371|418|457|124|164|GeneID:57076223)	lmo1291(N/A|-32.631|0.006095|384|462|119|198|GeneID:985119)	gh761_rs02130(N/A|-16.9388|0.6862232|383|434|104|150|N/A)	ckv90_rs06665(N/A|-17.9311|0.4661487|1960|1996|112|148|GeneID:61189183)	peptidoglycan O-acetyltransferase OatA		0
0.160563	0.00197252	lm6179_rs01440(qoxB|-23.1805|0.1428769|1101|1151|263|308|N/A)	lse_rs00070(qoxB|-31.3386|0.0069681|483|564|130|210|GeneID:32490928)	lmrg_rs00070(qoxB|-26.0852|0.0520193|473|546|146|223|N/A)	jl52_rs00320(qoxB|-21.696|0.1263346|1101|1151|261|306|GeneID:57075012)	lmo0014(qoxB|-20.5623|0.3139608|1101|1151|263|308|GeneID:984962)	gh761_rs08290(qoxB|-23.5829|0.098098|1101|1151|264|309|N/A)	ckv90_rs00070(qoxB|-20.0301|0.2629607|250|317|230|280|GeneID:61187898)	cytochrome aa3 quinol oxidase subunit I		0
0.163001	0.00214793	lm6179_rs13395(N/A|-24.785|0.0587727|20|53|135|162|N/A)	lse_rs09805(N/A|-22.2372|0.1026928|25|68|128|165|GeneID:32490798)	lmrg_rs09910(N/A|-24.8143|0.0548108|32|53|135|157|N/A)	jl52_rs10220(N/A|-22.8027|0.0603447|689|777|257|346|GeneID:57076949)	lmo1961(N/A|-24.785|0.058047|20|53|135|162|GeneID:984397)	gh761_rs12975(N/A|-21.9835|0.1209973|1144|1172|16|45|N/A)	ckv90_rs10230(N/A|-28.0085|0.0122788|1139|1173|16|54|GeneID:61189887)	NAD(P)/FAD-dependent oxidoreductase		0
0.163001	0.0021556	lm6179_rs08260(ftsE|-21.8325|0.1357797|751|781|274|312|N/A)	lse_rs12235(ftsE|-17.7411|0.385555|583|604|294|313|GeneID:32489421)	lmrg_rs12725(ftsE|-21.9391|0.1233164|751|781|273|311|N/A)	jl52_rs12750(ftsE|-14.382|0.770022|159|186|377|407|GeneID:57077439)	lmo2507(ftsE|-21.8325|0.1336282|751|781|274|312|GeneID:987308)	gh761_rs10090(ftsE|-29.1811|0.0068055|176|265|207|308|N/A)	ckv90_rs12705(ftsE|-24.487|0.0346569|186|221|264|298|GeneID:61190374)	cell division ATP-binding protein FtsE		0
0.163001	0.00220802	lm6179_rs04645(N/A|-16.0776|0.7490033|536|562|348|373|N/A)	lse_rs02830(N/A|-31.0463|0.0043353|145|272|145|290|GeneID:32488298)	lmrg_rs03245(N/A|-17.6121|0.5160813|308|321|455|468|N/A)	jl52_rs03245(N/A|-14.7413|0.7441517|509|559|257|305|GeneID:57075582)	lmo0646(N/A|-16.4653|0.6866392|308|321|456|469|GeneID:984982)	gh761_rs05255(N/A|-21.6564|0.1250825|196|265|262|327|N/A)	ckv90_rs03175(N/A|-23.0518|0.0642705|745|803|380|440|GeneID:61188502)	VOC family protein		0
0.163001	0.00227278	lm6179_rs07850(fdhF|-17.7985|0.7048276|3042|3064|112|133|N/A)	lse_rs12635(fdhF|-28.3863|0.0237759|2216|2279|267|322|GeneID:32490935)	lmrg_rs13125(fdhF|-18.7812|0.5567143|2403|2460|225|280|N/A)	jl52_rs13145(fdhF|-30.1238|0.0089451|1882|1941|63|109|GeneID:57077517)	lmo2586(N/A|-18.5673|0.5968702|2403|2461|225|281|GeneID:987231)	gh761_rs09685(fdhF|-22.0729|0.1983734|1285|1297|460|472|N/A)	ckv90_rs13105(fdhF|-17.2803|0.6240643|1684|1710|270|298|GeneID:61190454)	formate dehydrogenase subunit alpha		0
0.163001	0.00228854	lm6179_rs08115(N/A|-22.4084|0.0872362|201|270|263|330|N/A)	lse_rs12380(N/A|-13.9663|0.8298355|558|586|293|318|GeneID:32489161)	lmrg_rs12870(N/A|-19.3249|0.2431989|150|172|453|475|N/A)	jl52_rs12895(N/A|-22.4703|0.0434006|184|270|261|347|GeneID:57077468)	lmo2536(atpI|-16.0178|0.651874|408|422|458|470|GeneID:986740)	gh761_rs09945(N/A|-21.3333|0.1004727|201|270|264|331|N/A)	ckv90_rs12850(N/A|-26.5771|0.01216|83|224|173|316|GeneID:61190403)	ATP synthase subunit I		0
0.165094	0.00237587	lm6179_rs10660(zurR|-27.1031|0.0162746|350|385|16|54|N/A)	lse_rs06775(zurR|-17.4274|0.3669608|282|299|2|19|GeneID:32489914)	lmrg_rs07190(zurR|-27.1031|0.0154219|350|385|16|54|N/A)	jl52_rs07375(zurR|-16.0888|0.455251|353|391|8|49|GeneID:57076385)	lmo1445(zurR|-27.1031|0.0161744|350|385|16|54|GeneID:986176)	gh761_rs01235(zurR|-17.8128|0.3603585|105|164|265|324|N/A)	ckv90_rs07440(zurR|-24.1801|0.0304655|350|374|17|53|GeneID:61189337)	transcriptional regulator ZurR		0
0.167907	0.00251197	lm6179_rs13540(leuD|-17.5988|0.4887219|689|714|219|241|N/A)	lse_rs09925(leuD|-20.8702|0.1293536|689|754|180|242|GeneID:32489797)	lmrg_rs10055(leuD|-16.5512|0.6112634|442|465|132|156|N/A)	jl52_rs10370(leuD|-15.3348|0.606179|606|754|178|314|GeneID:57076978)	lmo1990(leuD|-17.5988|0.4802891|689|714|219|241|GeneID:984859)	gh761_rs12830(leuD|-29.8613|0.0047301|689|726|208|242|N/A)	ckv90_rs10340(leuD|-25.3961|0.0228427|689|708|222|241|GeneID:61189909)	3-isopropylmalate dehydratase small subunit		0
0.167907	0.00257168	lm6179_rs01380(dnaN|-17.6636|0.577351|182|228|202|246|N/A)	lse_rs00010(dnaN|-23.103|0.0815983|63|171|127|238|GeneID:32489329)	lmrg_rs00010(dnaN|-23.0859|0.1061941|182|256|187|245|N/A)	jl52_rs00260(dnaN|-30.0619|0.0048187|9|96|204|289|GeneID:57075000)	lmo0002(dnaN|-18.549|0.4544715|182|256|187|246|GeneID:984379)	gh761_rs08350(dnaN|-20.5948|0.2085307|418|487|85|150|N/A)	ckv90_rs00010(dnaN|-17.4283|0.4639248|418|487|83|149|GeneID:61187886)	DNA polymerase III subunit beta		0
0.167907	0.00259316	lm6179_rs07320(cbiD|-28.9543|0.0149184|316|344|263|289|N/A)	lse_rs05370(cbiD|-17.0977|0.5310734|597|668|428|489|GeneID:32489902)	lmrg_rs05920(cbiD|-28.99|0.0139761|316|344|262|288|N/A)	jl52_rs05960(cbiD|-17.2833|0.4238603|602|668|426|483|GeneID:57076108)	lmo1194(cbiD|-28.8008|0.0156302|316|344|263|289|GeneID:986097)	gh761_rs02705(cbiD|-23.6274|0.0712708|316|344|264|290|N/A)	ckv90_rs05890(cbiD|-24.32|0.0477687|294|341|266|308|GeneID:61189034)	cobalt-precorrin-5B (C(1))-methyltransferase CbiD		0
0.168958	0.00268971	lm6179_rs02920(rlmH|-19.9708|0.221179|400|453|262|316|N/A)	lse_rs01440(rlmH|-22.3958|0.0689272|368|481|189|319|GeneID:32489095)	lmrg_rs01520(rlmH|-26.6632|0.0192414|336|481|190|317|N/A)	jl52_rs01710(rlmH|-16.888|0.3660203|242|279|194|237|GeneID:57075283)	lmo0293(N/A|-20.5547|0.1783133|218|272|264|311|GeneID:987456)	gh761_rs06985(rlmH|-24.6184|0.0312173|59|110|195|238|N/A)	ckv90_rs01425(rlmH|-23.616|0.0397393|335|481|191|331|GeneID:61188163)	23S rRNA (pseudouridine(1915)-N(3))-methyltransferase RlmH		0
0.168958	0.00272799	lm6179_rs05460(N/A|-19.5802|0.3045327|121|191|251|319|N/A)	lse_rs03535(N/A|-26.3733|0.0215875|675|708|77|111|GeneID:32490250)	lmrg_rs04060(N/A|-17.3642|0.5436745|858|901|198|246|N/A)	jl52_rs03985(N/A|-27.7262|0.008848|675|708|75|109|GeneID:57075727)	lmo0809(N/A|-15.9678|0.7485224|987|1005|418|438|GeneID:985399)	gh761_rs04500(N/A|-19.4367|0.2652741|675|709|76|111|N/A)	ckv90_rs03945(N/A|-19.7732|0.1981566|675|709|75|109|GeneID:61188654)	ABC transporter permease		0
0.171834	0.00284232	lm6179_rs09895(miaA|-19.405|0.3366865|89|134|435|483|N/A)	lse_rs06020(miaA|-14.9837|0.7902204|666|740|281|354|GeneID:32490847)	lmrg_rs06435(miaA|-19.1556|0.3445746|89|165|403|482|N/A)	jl52_rs06580(miaA|-32.7374|0.0016288|681|773|253|337|GeneID:57076226)	lmo1294(miaA|-19.2384|0.3474877|89|134|435|483|GeneID:985128)	gh761_rs02115(miaA|-14.6414|0.8782865|706|748|279|319|N/A)	ckv90_rs06680(miaA|-15.3534|0.7174407|675|703|258|298|GeneID:61189186)	tRNA (adenosine(37)-N6)-dimethylallyltransferase MiaA		0
0.171834	0.00298123	lm6179_rs12050(mprF|-23.3785|0.152979|2007|2037|210|237|N/A)	lse_rs08380(mprF|-16.9025|0.6799758|1212|1254|155|209|GeneID:32489451)	lmrg_rs08570(mprF|-23.891|0.1226291|2007|2037|210|236|N/A)	jl52_rs08850(mprF|-31.3512|0.0054095|1694|1784|137|217|GeneID:57076676)	lmo1695(N/A|-23.3785|0.1504908|2007|2037|210|237|GeneID:985618)	gh761_rs14350(mprF|-19.4234|0.413607|2007|2046|200|238|N/A)	ckv90_rs08845(mprF|-23.7534|0.0901773|1073|1220|9|148|GeneID:61189613)	bifunctional lysylphosphatidylglycerol flippase/synthetase MprF		0
0.171834	0.00310084	lm6179_rs00765(N/A|-27.4094|0.0190512|16|70|269|318|N/A)	lse_rs13500(N/A|-24.0637|0.0450323|81|128|201|240|GeneID:32489445)	lmrg_rs13960(N/A|-27.4872|0.0175481|16|70|268|317|N/A)	jl52_rs14160(N/A|-16.2557|0.4937537|174|208|379|412|GeneID:57077713)	lmo2739(N/A|-27.4094|0.0189191|16|70|269|318|GeneID:987067)	gh761_rs08895(N/A|-18.7226|0.3158633|543|562|259|283|N/A)	ckv90_rs13910(N/A|-20.3205|0.1539459|629|667|452|490|GeneID:61190610)	NAD-dependent protein deacylase		0
0.171834	0.00312314	lm6179_rs15045(N/A|-30.3121|0.0086807|752|860|19|136|N/A)	lse_rs04295(N/A|-16.6121|0.5880254|1113|1169|159|205|GeneID:32489506)	lmrg_rs11820(N/A|-30.3121|0.0082671|752|860|19|136|N/A)	jl52_rs04815(N/A|-16.3226|0.5445929|1058|1082|141|162|GeneID:57075884)	lmo2345(N/A|-30.3121|0.0086548|752|860|19|136|GeneID:987930)	gh761_rs11005(N/A|-16.9061|0.5932435|990|1018|16|44|N/A)		LLM class flavin-dependent oxidoreductase		0
0.171834	0.00313111	lm6179_rs13975(tsaB|-28.383|0.0135419|822|860|266|307|N/A)	lse_rs10390(tsaB|-16.5473|0.5391996|70|111|260|311|GeneID:32489985)	lmrg_rs10490(tsaB|-28.3544|0.0129792|822|860|265|306|N/A)	jl52_rs10820(tsaB|-22.4493|0.0572826|585|640|380|419|GeneID:57077066)	lmo2077(N/A|-28.383|0.013471|822|860|266|307|GeneID:987921)	gh761_rs12405(tsaB|-18.5233|0.3371709|70|109|262|311|N/A)	ckv90_rs10785(tsaB|-15.4885|0.6620757|165|211|378|417|GeneID:61189997)	tRNA (adenosine(37)-N6)-threonylcarbamoyltransferase complex dimerization subunit type 1 TsaB		0
0.171834	0.00320638	lm6179_rs02935(N/A|-20.2336|0.226046|262|293|414|445|N/A)	lse_rs01450(N/A|-20.6987|0.1451004|659|687|465|493|GeneID:32489279)	lmrg_rs01565(N/A|-21.0134|0.1642375|118|195|88|159|N/A)	jl52_rs01715(N/A|-27.2597|0.0092183|406|546|86|234|GeneID:57075284)	lmo0296(N/A|-24.0348|0.0598482|262|294|414|445|GeneID:987461)	gh761_rs06970(N/A|-21.2294|0.1285126|218|253|267|311|N/A)	ckv90_rs01430(N/A|-19.2797|0.2150531|477|520|10|51|GeneID:61188164)	DUF998 domain-containing protein		0
0.171834	0.00327206	lm6179_rs07925(N/A|-21.8484|0.119936|78|108|212|241|N/A)	lse_rs12590(N/A|-26.82|0.014484|203|257|233|283|GeneID:32488741)	lmrg_rs13050(N/A|-23.7361|0.0576686|78|108|212|240|N/A)	jl52_rs13090(N/A|-15.131|0.6236502|648|691|122|161|GeneID:57077506)	lmo2572(N/A|-21.5964|0.1289719|78|108|212|241|GeneID:985849)	gh761_rs09755(N/A|-16.3917|0.575601|78|123|191|242|N/A)	ckv90_rs13040(N/A|-22.7113|0.0578037|78|125|189|241|GeneID:61190441)	dihydrofolate reductase family protein		0
0.171834	0.00327937	lm6179_rs10205(N/A|-23.8246|0.0844443|595|624|78|110|N/A)	lse_rs06315(N/A|-20.9116|0.1654431|477|624|78|216|GeneID:32489024)	lmrg_rs06735(N/A|-25.1204|0.0509787|595|624|78|110|N/A)	jl52_rs06880(N/A|-18.1406|0.3191224|595|619|84|109|GeneID:57076286)	lmo1354(N/A|-25.1204|0.053455|595|624|78|110|GeneID:987742)	gh761_rs01705(N/A|-24.9712|0.0424384|595|624|78|111|N/A)	ckv90_rs06980(N/A|-25.9361|0.0262961|595|624|77|109|GeneID:61189245)	Xaa-Pro peptidase family protein		0
0.171834	0.00335668	lm6179_rs05405(N/A|-30.8919|0.0091796|186|313|339|484|N/A)	lse_rs03490(N/A|-16.2394|0.6855166|917|963|121|161|GeneID:32490261)	lmrg_rs04005(N/A|-30.8848|0.0087589|186|313|338|483|N/A)	jl52_rs03940(N/A|-17.4716|0.436996|717|772|438|487|GeneID:57075718)	lmo0798(N/A|-30.8919|0.0091496|186|313|339|484|GeneID:985421)	gh761_rs04540(N/A|-21.7079|0.1599471|1298|1317|263|283|N/A)	ckv90_rs03895(N/A|-17.2186|0.5257349|1079|1109|117|148|GeneID:61188645)	amino acid permease		0
0.171834	0.00347277	lm6179_rs12185(N/A|-28.8673|0.0122121|130|270|21|160|N/A)	lse_rs08540(N/A|-19.9951|0.1965559|456|498|455|497|GeneID:32488643)	lmrg_rs08705(N/A|-28.9074|0.011437|130|270|21|160|N/A)	jl52_rs08990(N/A|-16.8971|0.4229375|469|504|111|148|GeneID:57076704)	lmo1723(N/A|-26.6025|0.0268173|132|270|21|159|GeneID:985582)	gh761_rs14195(N/A|-20.0124|0.2148626|492|561|261|326|N/A)	ckv90_rs08980(N/A|-24.0951|0.0424707|140|183|112|156|GeneID:61189639)	Derived by automated computational analysis using gene prediction method: Protein Homology.		0
0.171834	0.00351177	lm6179_rs14425(N/A|-20.7806|0.1196872|91|239|152|282|N/A)	lse_rs10810(N/A|-20.6462|0.0917337|97|171|199|248|GeneID:32488591)	lmrg_rs10950(N/A|-23.1848|0.0457276|96|145|198|247|N/A)	jl52_rs11285(N/A|-22.9309|0.0264435|104|179|190|237|GeneID:57077156)	lmo2158(N/A|-20.7806|0.1178472|91|239|152|282|GeneID:984441)	gh761_rs11965(N/A|-22.8689|0.0406487|242|281|194|233|N/A)	ckv90_rs11200(N/A|-16.8014|0.338662|86|165|156|240|GeneID:61190079)	CsbD family protein		0
0.171834	0.00351916	lm6179_rs02835(N/A|-24.2732|0.06336|380|516|91|220|N/A)	lse_rs01355(N/A|-14.1935|0.869491|52|64|478|491|GeneID:32488523)	lmrg_rs01410(N/A|-26.2803|0.0295899|380|521|83|220|N/A)		lmo0276(N/A|-24.2732|0.0625561|380|516|91|220|GeneID:987415)	gh761_rs07080(N/A|-28.2582|0.0107863|388|530|242|365|N/A)	ckv90_rs01330(N/A|-16.6489|0.5199301|462|543|260|327|GeneID:61188144)	Cof-type HAD-IIB family hydrolase		0
0.171834	0.00361625	lm6179_rs01805(N/A|-21.3716|0.154092|261|321|112|165|N/A)	lse_rs00385(N/A|-21.6814|0.1012551|260|301|126|167|GeneID:32490673)	lmrg_rs00375(N/A|-31.2323|0.0045379|261|321|112|165|N/A)	jl52_rs00590(N/A|-21.3487|0.0827259|532|564|259|290|GeneID:57075064)	lmo0077(N/A|-31.113|0.004939|261|321|112|165|GeneID:986552)	gh761_rs08040(N/A|-20.93|0.1432305|261|301|126|166|N/A)	ckv90_rs00365(N/A|-15.981|0.5789495|145|197|229|282|GeneID:61187957)	pentapeptide repeat-containing protein		0
0.171834	0.00361882	lm6179_rs10920(udk|-21.4915|0.1469798|437|581|181|328|N/A)	lse_rs07020(udk|-14.2093|0.8435305|540|581|180|231|GeneID:32488645)	lmrg_rs07450(udk|-17.6814|0.467156|513|532|13|34|N/A)	jl52_rs07625(udk|-18.2584|0.2528401|82|127|356|388|GeneID:57076434)	lmo1497(udk|-21.4915|0.1446094|437|581|181|328|GeneID:986986)	gh761_rs00990(udk|-32.9725|0.0015558|432|571|192|334|N/A)	ckv90_rs07690(udk|-13.0063|0.9401721|305|330|320|346|GeneID:61189386)	uridine kinase		0
0.171923	0.00372522	lm6179_rs01775(N/A|-18.1754|0.3534461|50|80|84|110|N/A)	lse_rs00335(N/A|-30.6509|0.0028462|361|420|201|246|GeneID:32490693)	lmrg_rs00345(N/A|-18.9036|0.2646521|53|80|84|109|N/A)					Derived by automated computational analysis using gene prediction method: Protein Homology.		0
0.171923	0.00375594	lm6179_rs04075(N/A|-24.273|0.0823218|638|687|229|282|N/A)	lse_rs02240(N/A|-19.7989|0.2622287|442|494|254|304|GeneID:32489321)	lmrg_rs02670(N/A|-29.405|0.0136824|638|687|228|281|N/A)	jl52_rs02570(N/A|-15.3834|0.7172846|443|494|251|301|GeneID:57075448)	lmo0534(N/A|-29.3508|0.0146094|638|687|229|282|GeneID:985301)	gh761_rs05815(N/A|-19.7642|0.2931669|644|687|230|283|N/A)	ckv90_rs02580(N/A|-25.1078|0.0402867|638|685|231|282|GeneID:61188384)	PFL family protein		0
0.171923	0.00387227	lm6179_rs00550(dhaL1|-19.4133|0.2875577|23|50|208|236|N/A)	lse_rs13245(dhaL1|-21.0328|0.1235031|631|657|140|165|GeneID:32489324)	lmrg_rs13745(dhaL1|-17.8198|0.4425215|23|50|208|235|N/A)	jl52_rs13815(dhaL1|-20.7564|0.1000198|631|657|138|163|GeneID:57077648)	lmo2696(N/A|-19.4133|0.2824374|23|50|208|236|GeneID:987127)	gh761_rs09095(dhaL1|-24.4603|0.0372227|631|663|135|165|N/A)	ckv90_rs13705(dhaL1|-26.2257|0.0171445|622|674|123|172|GeneID:61190570)	dihydroxyacetone kinase ADP-binding subunit DhaL1		0
0.171923	0.00391265	lm6179_rs11395(argF|-31.6046|0.0054099|255|395|148|276|N/A)	lse_rs07470(argF|-23.8067|0.0581588|75|112|206|245|GeneID:32489881)	lmrg_rs07900(argF|-29.1327|0.0120094|744|887|171|319|N/A)	jl52_rs08085(argF|-15.691|0.6215225|76|149|172|245|GeneID:57076526)	lmo1587(argF|-25.7055|0.041127|745|887|171|319|GeneID:987773)	gh761_rs00530(argF|-21.5047|0.139999|773|828|56|110|N/A)	ckv90_rs08150(argF|-21.1014|0.1351413|1131|1150|216|235|GeneID:61189477)	ornithine carbamoyltransferase		0
0.171923	0.00399461	lm6179_rs10185(gcvPB|-30.4607|0.0106361|49|122|263|319|N/A)	lse_rs06295(gcvPB|-19.4773|0.2978316|1125|1161|445|489|GeneID:32490701)	lmrg_rs06715(gcvPB|-30.5739|0.0097387|49|122|262|318|N/A)	jl52_rs06860(gcvPB|-16.9384|0.5067391|1098|1138|377|428|GeneID:57076282)	lmo1350(N/A|-30.4607|0.0105934|49|122|263|319|GeneID:987740)	gh761_rs01725(gcvPB|-18.9184|0.390055|1385|1438|79|137|N/A)	ckv90_rs06960(gcvPB|-13.5784|0.9480348|1208|1217|148|157|GeneID:61189241)	aminomethyl-transferring glycine dehydrogenase subunit GcvPB		0
0.171923	0.00403718	lm6179_rs15090(N/A|-30.8508|0.009883|549|693|181|328|N/A)	lse_rs11400(N/A|-15.7059|0.7679263|426|437|265|276|GeneID:32489613)	lmrg_rs11865(N/A|-30.0632|0.0122042|549|693|181|327|N/A)	jl52_rs11890(N/A|-15.4049|0.7377097|565|592|379|401|GeneID:57077274)	lmo2354(N/A|-30.8508|0.009847|549|693|181|328|GeneID:984444)	gh761_rs10960(N/A|-18.8485|0.4103567|917|1008|231|311|N/A)	ckv90_rs11815(N/A|-15.7339|0.7399977|172|210|200|237|GeneID:61190201)	amidohydrolase		0
0.171923	0.00405103	lm6179_rs07855(N/A|-23.3293|0.067733|291|408|232|333|N/A)	lse_rs12630(N/A|-25.636|0.0211308|489|549|187|241|GeneID:32489691)	lmrg_rs13120(N/A|-22.4111|0.0886921|291|370|262|332|N/A)	jl52_rs13140(N/A|-15.596|0.5404177|317|361|262|310|GeneID:57077516)	lmo2585(N/A|-23.3293|0.0668534|291|408|232|333|GeneID:987233)	gh761_rs09690(N/A|-17.0048|0.4759541|331|362|217|248|N/A)	ckv90_rs13100(N/A|-22.2279|0.0660351|288|331|200|236|GeneID:61190453)	DUF1641 domain-containing protein		0
0.171923	0.0041345	lm6179_rs14545(N/A|-29.2417|0.0107656|34|67|277|306|N/A)	lse_rs10900(N/A|-16.8283|0.5159892|891|930|6|46|GeneID:32489139)	lmrg_rs11070(N/A|-29.1913|0.010414|34|67|276|305|N/A)	jl52_rs11395(N/A|-14.4869|0.7707348|863|883|213|233|GeneID:57077177)	lmo2182(N/A|-29.2417|0.0107217|34|67|277|306|GeneID:984654)	gh761_rs11840(N/A|-18.198|0.3882807|567|616|261|306|N/A)	ckv90_rs11315(N/A|-14.4601|0.8156705|581|601|395|415|GeneID:61190102)	ABC transporter ATP-binding protein		0
0.171923	0.0041638	lm6179_rs10180(gcvPA|-30.1975|0.0109885|1392|1465|263|319|N/A)	lse_rs06290(gcvPA|-14.8211|0.8511559|747|774|345|375|GeneID:32489200)	lmrg_rs06710(gcvPA|-30.3106|0.0100567|1392|1465|262|318|N/A)	jl52_rs06855(gcvPA|-16.6041|0.5407985|188|202|320|334|GeneID:57076281)	lmo1349(N/A|-30.1975|0.0109426|1392|1465|263|319|GeneID:987737)	gh761_rs01730(gcvPA|-19.1366|0.3546411|1292|1360|264|315|N/A)	ckv90_rs06955(gcvPA|-15.7382|0.7162457|347|392|132|170|GeneID:61189240)	aminomethyl-transferring glycine dehydrogenase subunit GcvPA		0
0.176743	0.0045047		lse_rs08975(N/A|-26.3154|0.0439285|1517|1649|79|219|GeneID:32488814)	lmrg_rs09100(N/A|-21.385|0.265373|1699|1803|62|161|N/A)	jl52_rs09385(N/A|-18.2359|0.3897558|1529|1557|75|104|GeneID:57076783)	lmo1799(N/A|-25.2315|0.0854683|1057|1143|62|161|GeneID:985930)	gh761_rs13785(N/A|-27.2793|0.032442|1732|1854|62|211|N/A)	ckv90_rs09385(N/A|-23.6807|0.0869202|1271|1375|139|281|GeneID:61189719)			0
0.176743	0.00451161	lm6179_rs13620(alsS|-18.6373|0.5099879|497|549|144|197|N/A)	lse_rs10005(alsS|-32.5665|0.00419|215|269|177|235|GeneID:32489064)	lmrg_rs10135(alsS|-18.6093|0.4917301|497|549|144|197|N/A)	jl52_rs10450(alsS|-23.4777|0.0627557|1237|1285|260|304|GeneID:57076994)	lmo2006(alsS|-18.6373|0.5012857|497|549|144|197|GeneID:987957)	gh761_rs12745(alsS|-20.0231|0.2956796|335|376|262|312|N/A)	ckv90_rs10425(alsS|-18.816|0.3568703|79|106|379|405|GeneID:61189926)	acetolactate synthase AlsS		0
0.176743	0.00451184	lm6179_rs13380(N/A|-21.0536|0.2100171|869|889|417|439|N/A)	lse_rs09790(N/A|-17.4553|0.4720952|966|999|159|189|GeneID:32488651)	lmrg_rs09895(N/A|-20.0364|0.2744036|159|180|450|471|N/A)	jl52_rs10205(N/A|-18.048|0.3246438|9|27|214|239|GeneID:57076946)	lmo1958(fhuB|-21.0536|0.2064018|869|889|417|439|GeneID:984897)	gh761_rs12990(N/A|-28.517|0.0113191|374|505|4|149|N/A)	ckv90_rs10215(N/A|-25.0573|0.035121|163|221|300|365|GeneID:61189884)	iron ABC transporter permease		0
0.176743	0.0045287	lm6179_rs09845(plsY|-20.7373|0.1859065|608|641|18|51|N/A)	lse_rs05980(plsY|-17.7359|0.3695839|305|335|177|210|GeneID:32489351)	lmrg_rs06385(plsY|-20.7373|0.1754236|608|641|18|51|N/A)	jl52_rs06540(plsY|-23.93|0.030331|608|641|16|49|GeneID:57076218)	lmo1284(N/A|-20.7373|0.1827681|608|641|18|51|GeneID:986559)	gh761_rs02160(plsY|-15.7232|0.6910876|124|171|314|359|N/A)	ckv90_rs06640(plsY|-24.9202|0.0275212|2|67|91|148|GeneID:61189178)	glycerol-3-phosphate 1-O-acyltransferase PlsY		0
0.178881	0.00479073	lm6179_rs02095(N/A|-22.7862|0.0655257|51|187|177|322|N/A)	lse_rs00635(N/A|-20.4812|0.1115612|142|171|201|231|GeneID:32490400)	lmrg_rs00660(N/A|-17.6497|0.3766008|214|230|265|282|N/A)	jl52_rs00840(N/A|-20.346|0.085336|34|168|164|312|GeneID:57075113)	lmo0134(N/A|-24.8333|0.0303124|115|187|177|240|GeneID:986737)	gh761_rs07770(N/A|-20.4742|0.1208427|116|160|197|240|N/A)	ckv90_rs00565(N/A|-22.5567|0.046434|132|171|203|243|GeneID:61187997)	GNAT family N-acetyltransferase		0
0.178881	0.00483985	lm6179_rs13135(N/A|-13.8569|0.9622294|630|674|256|305|N/A)	lse_rs09545(N/A|-15.8624|0.6646488|570|599|133|163|GeneID:32489172)	lmrg_rs09650(N/A|-13.7951|0.9582428|630|674|255|304|N/A)	jl52_rs09960(N/A|-18.7307|0.2428677|889|922|262|295|GeneID:57076897)	lmo1909(N/A|-13.8574|0.9580502|630|674|256|305|GeneID:985776)	gh761_rs13235(N/A|-30.7055|0.0045166|773|919|156|301|N/A)	ckv90_rs09940(N/A|-26.0351|0.02262|353|395|15|54|GeneID:61189830)	YitT family protein		0
0.178881	0.00486712	lm6179_rs13095(panC|-21.4874|0.1684897|941|1013|198|244|N/A)	lse_rs09505(panC|-24.4048|0.0446904|941|1012|197|245|GeneID:32488229)	lmrg_rs09610(panC|-16.5533|0.6651655|941|1013|198|243|N/A)	jl52_rs09920(panC|-22.3711|0.0653732|938|1014|191|245|GeneID:57076889)	lmo1901(panC|-15.6167|0.80078|339|393|224|298|GeneID:985788)	gh761_rs13275(panC|-25.355|0.032587|941|1012|200|245|N/A)	ckv90_rs09900(panC|-14.0372|0.8730255|588|615|313|347|GeneID:61189822)	pantoate--beta-alanine ligase		0
0.178881	0.00487743	lm6179_rs09150(N/A|-23.0411|0.0636349|29|175|141|281|N/A)	lse_rs11690(N/A|-20.6735|0.1101603|78|114|209|246|GeneID:32489021)	lmrg_rs12150(N/A|-22.0047|0.0876139|29|175|141|280|N/A)	jl52_rs12180(N/A|-21.6416|0.0548345|198|251|153|210|GeneID:57077332)	lmo2393(N/A|-24.557|0.0359972|29|175|141|281|GeneID:987540)	gh761_rs10645(N/A|-23.1764|0.0452778|78|116|209|246|N/A)	ckv90_rs12125(N/A|-18.0066|0.261346|78|116|209|245|GeneID:61190263)	YuzD family protein		0
0.178881	0.00509451	lm6179_rs09115(N/A|-24.9461|0.0643894|27|53|364|390|N/A)	lse_rs11710(N/A|-27.3235|0.0206026|1083|1138|59|111|GeneID:32490796)	lmrg_rs12180(N/A|-21.0602|0.2198639|2|54|361|416|N/A)		lmo2399(N/A|-24.9461|0.0635678|27|53|364|390|GeneID:987500)	gh761_rs10620(N/A|-19.2212|0.3422456|3|37|381|417|N/A)	ckv90_rs12155(N/A|-19.3602|0.2750231|1083|1131|64|109|GeneID:61190267)	hemolysin family protein		0
0.178881	0.00511464	lm6179_rs01475(N/A|-19.7153|0.2261041|468|519|196|245|N/A)		lmrg_rs00105(N/A|-19.9838|0.1948503|480|519|196|242|N/A)		lmo0021(N/A|-19.7153|0.222172|468|519|196|245|GeneID:985040)	gh761_rs08235(N/A|-21.8249|0.0836332|476|518|198|248|N/A)	ckv90_rs00115(N/A|-27.0651|0.0102023|476|519|197|247|GeneID:61187907)	PTS sugar transporter subunit IIA		0
0.178881	0.00515864	lm6179_rs00505(N/A|-28.3307|0.0185664|24|149|327|443|N/A)	lse_rs13200(N/A|-21.8046|0.1261645|320|447|165|291|GeneID:32490212)	lmrg_rs13700(N/A|-25.7711|0.042208|31|149|326|437|N/A)	jl52_rs13745(N/A|-19.5443|0.2049489|627|669|258|302|GeneID:57077637)	lmo2688(N/A|-25.0203|0.0572349|31|98|376|438|GeneID:985360)	gh761_rs09140(N/A|-26.119|0.0289596|241|378|148|293|N/A)	ckv90_rs13655(N/A|-19.2445|0.2694|511|552|454|493|GeneID:61190561)	FtsW/RodA/SpoVE family cell cycle protein		0
0.178881	0.00520026	lm6179_rs04650(N/A|-19.3941|0.2248784|82|115|190|221|N/A)	lse_rs02835(N/A|-22.8181|0.0471786|90|192|108|212|GeneID:32488299)	lmrg_rs03250(N/A|-19.5887|0.1985408|82|115|190|221|N/A)	jl52_rs03250(N/A|-21.2253|0.0610113|131|179|396|442|GeneID:57075583)	lmo0647(N/A|-19.3941|0.2209704|82|115|190|221|GeneID:985414)	gh761_rs05250(N/A|-14.5174|0.7789113|86|128|183|218|N/A)	ckv90_rs03180(N/A|-22.4508|0.048746|82|175|125|222|GeneID:61188503)	Derived by automated computational analysis using gene prediction method: Protein Homology.		0
0.178881	0.0052393	lm6179_rs12550(rimM|-18.6|0.3536128|227|272|18|61|N/A)	lse_rs08945(rimM|-26.3855|0.0168365|659|715|199|247|GeneID:32488701)	lmrg_rs09070(rimM|-22.3402|0.0944383|463|485|86|107|N/A)	jl52_rs09355(rimM|-18.5789|0.2100819|606|666|72|116|GeneID:57076777)	lmo1793(rimM|-18.6|0.347283|227|272|18|61|GeneID:985937)	gh761_rs13815(rimM|-21.6874|0.0987622|463|485|87|108|N/A)	ckv90_rs09355(rimM|-18.904|0.2244888|5|35|215|244|GeneID:61189713)	ribosome maturation factor RimM		0
0.178881	0.00527116	lm6179_rs05700(N/A|-21.4126|0.1868604|72|96|381|413|N/A)	lse_rs03800(N/A|-21.306|0.1421925|75|106|197|229|GeneID:32488666)	lmrg_rs04295(N/A|-21.4128|0.1763213|72|96|380|412|N/A)	jl52_rs04275(N/A|-19.4981|0.1995685|73|106|195|228|GeneID:57075779)	lmo0858(N/A|-21.4132|0.183671|72|96|381|413|GeneID:985100)	gh761_rs04250(N/A|-27.0213|0.0196052|71|97|380|414|N/A)	ckv90_rs04385(N/A|-26.1124|0.0242343|71|97|379|413|GeneID:61188740)	LacI family DNA-binding transcriptional regulator		0
0.178881	0.0053083	lm6179_rs00085(N/A|-22.6656|0.1183538|948|983|273|318|N/A)	lse_rs12785(N/A|-23.9677|0.0548006|948|993|272|319|GeneID:32490360)	lmrg_rs13285(N/A|-22.7524|0.1082358|948|983|272|317|N/A)	jl52_rs13290(N/A|-15.3303|0.6741324|137|190|4|56|GeneID:57077546)	lmo2606(rpoA|-22.6656|0.1165394|948|983|273|318|GeneID:984700)	gh761_rs09540(N/A|-23.1576|0.077127|948|983|274|319|N/A)	ckv90_rs13240(N/A|-24.6829|0.0383175|926|983|273|324|GeneID:61190480)	DNA-directed RNA polymerase subunit alpha		0
0.178881	0.00533692	lm6179_rs14245(N/A|-22.745|0.0954079|563|590|180|211|N/A)	lse_rs10645(N/A|-20.0262|0.1800494|160|186|80|108|GeneID:32490758)	lmrg_rs10760(N/A|-22.1511|0.1106303|563|590|180|211|N/A)	jl52_rs11120(N/A|-26.0438|0.0142872|686|726|240|294|GeneID:57077124)	lmo2127(N/A|-22.745|0.0940278|563|590|180|211|GeneID:984729)	gh761_rs12130(N/A|-16.5913|0.5730531|168|193|445|477|N/A)	ckv90_rs11040(N/A|-17.9365|0.3312139|416|457|131|167|GeneID:61190047)	CPBP family intramembrane glutamic endopeptidase		0
0.182483	0.00561897	lm6179_rs13970(rimI|-27.6746|0.0137243|133|171|266|307|N/A)	lse_rs10385(rimI|-16.2336|0.5271082|536|606|190|242|GeneID:32488438)	lmrg_rs10485(rimI|-27.6461|0.0131551|133|171|265|306|N/A)	jl52_rs10815(rimI|-14.4011|0.7179198|354|369|230|245|GeneID:57077065)	lmo2076(N/A|-27.6746|0.0136515|133|171|266|307|GeneID:984782)	gh761_rs12410(rimI|-19.2959|0.2236611|517|557|275|320|N/A)	ckv90_rs10780(rimI|-13.9362|0.825944|360|399|359|389|GeneID:61189996)	ribosomal protein S18-alanine N-acetyltransferase		0
0.182483	0.00573559	lm6179_rs14140(N/A|-24.885|0.0522278|390|445|262|323|N/A)	lse_rs10555(N/A|-15.9276|0.6531301|126|159|1|33|GeneID:32488507)	lmrg_rs10655(N/A|-24.7026|0.0524472|390|445|261|322|N/A)	jl52_rs11025(N/A|-17.6026|0.3509309|906|953|52|102|GeneID:57077105)	lmo2106(N/A|-24.885|0.0516113|390|445|262|323|GeneID:984749)	gh761_rs12235(N/A|-26.7893|0.0190886|390|445|263|324|N/A)	ckv90_rs10945(N/A|-18.2226|0.3348814|856|945|87|174|GeneID:61190028)	metallophosphoesterase		0
0.182483	0.00582685	lm6179_rs14550(N/A|-28.5059|0.0161053|1004|1037|277|306|N/A)	lse_rs10905(N/A|-22.5238|0.0926442|724|756|205|246|GeneID:32489164)	lmrg_rs11075(N/A|-28.4554|0.0155309|1004|1037|276|305|N/A)	jl52_rs11400(N/A|-15.2024|0.699437|894|918|215|239|GeneID:57077178)	lmo2183(N/A|-28.5034|0.016021|1004|1037|277|306|GeneID:984509)	gh761_rs11835(N/A|-19.3681|0.2937559|670|742|275|332|N/A)	ckv90_rs11320(N/A|-16.0928|0.6237254|435|481|454|494|GeneID:61190103)	iron ABC transporter permease		0
0.182483	0.00583839	lm6179_rs12620(N/A|-21.234|0.1090324|69|106|379|406|N/A)	lse_rs09010(N/A|-21.492|0.0719862|348|369|299|318|GeneID:32488256)	lmrg_rs09135(N/A|-21.234|0.1026818|69|106|378|405|N/A)	jl52_rs09420(N/A|-18.7047|0.1517801|348|389|278|315|GeneID:57076790)	lmo1806(acpP|-21.2349|0.107362|69|106|379|406|GeneID:986035)	gh761_rs13750(N/A|-21.2349|0.0844671|69|106|380|407|N/A)	ckv90_rs09420(N/A|-23.3815|0.0316532|348|369|298|317|GeneID:61189726)	acyl carrier protein		0
0.182483	0.00594553	lm6179_rs05725(N/A|-26.4676|0.0311958|56|158|225|312|N/A)	lse_rs03825(N/A|-17.0144|0.5132472|24|82|191|238|GeneID:32489264)	lmrg_rs04320(N/A|-20.7111|0.2112544|56|138|231|311|N/A)	jl52_rs04300(N/A|-17.2223|0.4041013|532|550|424|443|GeneID:57075784)	lmo0863(N/A|-20.5627|0.2304299|56|138|232|312|GeneID:984720)	gh761_rs04225(N/A|-17.6764|0.4750497|221|265|198|241|N/A)	ckv90_rs04410(N/A|-27.5715|0.0135688|680|779|117|236|GeneID:61188745)	DUF1861 family protein		0
0.182483	0.00598105	lm6179_rs07010(N/A|-18.9555|0.4661585|273|330|261|314|N/A)	lse_rs05045(N/A|-23.1898|0.0950656|1421|1476|264|319|GeneID:32488845)	lmrg_rs05610(N/A|-18.7616|0.4684918|273|330|260|313|N/A)	jl52_rs05605(N/A|-24.3036|0.0460978|1720|1753|199|237|GeneID:57076038)	lmo1132(N/A|-18.9555|0.4580325|273|330|261|314|GeneID:986192)	gh761_rs03000(N/A|-24.1595|0.0726922|830|877|260|309|N/A)	ckv90_rs05580(N/A|-23.4408|0.0792038|1172|1210|359|394|GeneID:61188974)	amino acid ABC transporter ATP-binding/permease protein		0
0.182483	0.00598451	lm6179_rs01480(N/A|-20.5153|0.1851677|67|118|196|245|N/A)		lmrg_rs00110(N/A|-20.5929|0.1701023|67|118|196|244|N/A)		lmo0022(N/A|-20.5153|0.1820438|67|118|196|245|GeneID:985051)	gh761_rs08230(N/A|-21.4708|0.1042471|75|117|198|248|N/A)	ckv90_rs00120(N/A|-27.2588|0.0105972|75|118|197|247|GeneID:61187908)	PTS sugar transporter subunit IIB		0
0.182483	0.00600401	lm6179_rs10020(N/A|-17.92|0.5426672|468|485|431|451|N/A)	lse_rs06130(N/A|-18.1991|0.3975095|42|58|17|33|GeneID:32488169)	lmrg_rs06550(N/A|-18.4968|0.4476673|45|59|17|31|N/A)	jl52_rs06695(N/A|-25.1802|0.0273807|42|61|13|32|GeneID:57076249)	lmo1317(N/A|-18.4968|0.4604589|45|59|17|31|GeneID:987697)	gh761_rs02005(N/A|-24.6925|0.048981|41|59|16|34|N/A)	ckv90_rs06795(N/A|-22.0245|0.1071472|713|792|271|347|GeneID:61189209)	1-deoxy-D-xylulose-5-phosphate reductoisomerase		0
0.182483	0.00611729	lm6179_rs13595(N/A|-24.6659|0.0551179|434|464|6|35|N/A)	lse_rs09980(N/A|-21.8729|0.106422|882|938|197|250|GeneID:32489949)	lmrg_rs10110(N/A|-24.6659|0.0519308|434|464|6|35|N/A)	jl52_rs10425(N/A|-24.1817|0.0328306|608|685|78|165|GeneID:57076989)	lmo2001(N/A|-24.5774|0.05616|434|464|6|35|GeneID:987965)	gh761_rs12770(N/A|-20.6864|0.1743158|846|912|267|324|N/A)	ckv90_rs10400(N/A|-18.6928|0.2844655|473|551|339|412|GeneID:61189921)	PTS mannose/fructose/sorbose/N-acetylgalactosamine transporter subunit IIC		0
0.182483	0.00613938	lm6179_rs06945(N/A|-22.578|0.0793441|11|31|261|283|N/A)	lse_rs05000(N/A|-25.2929|0.0211651|195|343|214|358|GeneID:32489726)	lmrg_rs05555(N/A|-22.4905|0.0771287|11|31|260|282|N/A)		lmo1121(N/A|-22.578|0.0782584|11|31|261|283|GeneID:986205)			Derived by automated computational analysis using gene prediction method: Protein Homology.		0
0.182483	0.00614896	lm6179_rs13210(N/A|-18.7114|0.4375452|871|901|267|307|N/A)	lse_rs09620(N/A|-16.3901|0.6250186|1136|1165|191|219|GeneID:32488408)	lmrg_rs09725(N/A|-20.0108|0.2846142|853|902|265|317|N/A)	jl52_rs10035(N/A|-16.5157|0.5237658|88|121|346|378|GeneID:57076912)	lmo1924(tyrA|-18.7114|0.4298367|871|901|267|307|GeneID:985915)	gh761_rs13160(N/A|-25.9323|0.0305571|966|1030|145|207|N/A)	ckv90_rs10045(N/A|-26.0815|0.0255539|955|1096|23|167|GeneID:61189850)	prephenate dehydrogenase		0
0.191621	0.00661056	lm6179_rs10475(N/A|-27.3946|0.0165086|135|169|274|312|N/A)	lse_rs06585(N/A|-14.8813|0.7394358|135|166|278|313|GeneID:32489980)	lmrg_rs07005(N/A|-27.9635|0.012776|120|169|273|322|N/A)	jl52_rs07150(N/A|-17.6891|0.2893664|354|376|87|106|GeneID:57076340)	lmo1408(N/A|-27.3946|0.0164058|135|169|274|312|GeneID:986462)	gh761_rs01430(N/A|-15.201|0.7508492|321|352|263|294|N/A)	ckv90_rs07255(N/A|-14.8675|0.7165951|135|170|273|312|GeneID:61189300)	PadR family transcriptional regulator		0
0.191621	0.00669267	lm6179_rs11050(N/A|-19.0841|0.4952262|1635|1654|92|110|N/A)	lse_rs07150(N/A|-24.6702|0.0678294|2350|2402|205|245|GeneID:32490577)	lmrg_rs07580(N/A|-20.8098|0.2949505|2373|2398|215|240|N/A)	jl52_rs07755(N/A|-28.1699|0.0142845|82|147|152|217|GeneID:57076460)	lmo1523(relA|-19.5164|0.43611|2350|2397|271|318|GeneID:987788)	gh761_rs00855(N/A|-18.2296|0.535963|46|80|66|96|N/A)	ckv90_rs07825(N/A|-17.0754|0.6067274|1864|1925|181|247|GeneID:61189413)	bifunctional (p)ppGpp synthetase/guanosine-3' 5'-bis(diphosphate) 3'-pyrophosphohydrolase		0
0.191621	0.00670229	lm6179_rs12410(purF|-21.5626|0.2059353|1437|1585|150|298|N/A)	lse_rs08770(purF|-24.5613|0.0555791|1034|1092|176|235|GeneID:32488685)	lmrg_rs08930(purF|-19.7453|0.3398995|1575|1607|280|307|N/A)	jl52_rs09220(purF|-17.3824|0.4450125|739|764|76|102|GeneID:57076750)	lmo1768(purF|-22.6147|0.1443011|1437|1585|150|298|GeneID:985974)	gh761_rs13970(purF|-27.2642|0.0220831|66|144|261|327|N/A)	ckv90_rs09205(purF|-16.8723|0.5687621|813|862|345|395|GeneID:61189684)	amidophosphoribosyltransferase		0
0.191621	0.00672592	lm6179_rs11585(N/A|-23.9011|0.0529194|446|481|244|288|N/A)	lse_rs07685(N/A|-19.827|0.1665143|452|482|244|274|GeneID:32488668)	lmrg_rs08105(N/A|-23.4413|0.0588987|424|482|242|285|N/A)	jl52_rs08335(N/A|-15.5758|0.532577|217|275|141|196|GeneID:57076574)	lmo1626(N/A|-23.4296|0.0620051|424|482|243|286|GeneID:985552)	gh761_rs00340(N/A|-25.5086|0.0211092|446|487|237|289|N/A)	ckv90_rs08360(N/A|-17.5943|0.3278857|446|486|237|288|GeneID:61189518)	Derived by automated computational analysis using gene prediction method: Protein Homology.		0
0.192856	0.00683695	lm6179_rs12835(N/A|-27.952|0.016164|551|578|461|488|N/A)	lse_rs09225(N/A|-17.0155|0.4809887|561|585|448|474|GeneID:32488268)	lmrg_rs09350(N/A|-28.006|0.0150327|551|578|460|487|N/A)	jl52_rs09635(N/A|-15.3627|0.6305491|554|603|65|107|GeneID:57076833)	lmo1849(N/A|-27.9619|0.01601|551|578|461|488|GeneID:985851)	gh761_rs13535(N/A|-17.6123|0.4504354|773|830|263|329|N/A)	ckv90_rs09635(N/A|-20.1138|0.1686309|765|826|271|333|GeneID:61189769)	metal ABC transporter ATP-binding protein		0
0.193595	0.00693108	lm6179_rs05735(N/A|-24.6102|0.0821787|728|770|261|305|N/A)	lse_rs03835(N/A|-18.1271|0.4579011|1719|1750|224|258|GeneID:32490896)	lmrg_rs04330(N/A|-24.6122|0.0773374|728|770|260|304|N/A)	jl52_rs04310(N/A|-17.5846|0.4421469|1537|1559|364|388|GeneID:57075786)	lmo0865(N/A|-24.6102|0.0810417|728|770|261|305|GeneID:984615)	gh761_rs04215(N/A|-22.0425|0.1524174|178|239|380|435|N/A)	ckv90_rs04420(N/A|-27.9799|0.0170319|399|473|128|201|GeneID:61188747)	phospho-sugar mutase		0
0.194994	0.00719206	lm6179_rs12415(purL|-23.574|0.133197|845|907|259|321|N/A)	lse_rs08775(purL|-18.4702|0.4571224|331|382|187|241|GeneID:32490773)	lmrg_rs08935(purL|-20.7813|0.2975752|845|907|258|320|N/A)	jl52_rs09225(purL|-24.7641|0.04637|456|522|229|301|GeneID:57076751)	lmo1769(purQ|-23.4813|0.1350261|845|907|259|321|GeneID:985972)	gh761_rs13965(purL|-27.2237|0.0295449|2270|2348|261|327|N/A)	ckv90_rs09210(purL|-21.5062|0.1736128|862|907|259|304|GeneID:61189685)	phosphoribosylformylglycinamidine synthase subunit PurL		0
0.194994	0.00720598	lm6179_rs14625(trpS|-28.8728|0.0142425|453|580|199|312|N/A)	lse_rs10980(trpS|-17.9648|0.4063857|383|427|194|246|GeneID:32489973)	lmrg_rs11150(trpS|-27.1928|0.0240672|453|580|199|311|N/A)	jl52_rs11475(trpS|-15.9816|0.5853679|485|525|235|288|GeneID:57077193)	lmo2198(trpS|-28.8728|0.0141643|453|580|199|312|GeneID:984829)	gh761_rs11760(trpS|-18.666|0.3665259|143|204|267|326|N/A)	ckv90_rs11395(trpS|-15.876|0.6552256|417|456|74|109|GeneID:61190118)	tryptophan--tRNA ligase		0
0.194994	0.00729289	lm6179_rs00900(N/A|-22.0616|0.1854678|765|846|310|396|N/A)	lse_rs13600(N/A|-15.8512|0.750022|381|398|383|400|GeneID:32489309)	lmrg_rs14065(N/A|-19.9477|0.3351919|251|337|162|234|N/A)	jl52_rs14270(N/A|-21.3963|0.1269147|1339|1377|58|103|GeneID:57077733)	lmo2760(N/A|-26.0804|0.0486425|765|831|325|396|GeneID:986274)	gh761_rs08790(N/A|-22.9851|0.1082646|1317|1377|264|319|N/A)	ckv90_rs14015(N/A|-26.3392|0.029103|767|834|322|395|GeneID:61190630)	ribosomal protection-like ABC-F family protein		0
0.194994	0.00734039	lm6179_rs13390(N/A|-25.9664|0.0350663|834|867|135|162|N/A)	lse_rs09800(N/A|-21.6083|0.1166288|839|882|128|165|GeneID:32488674)	lmrg_rs09905(N/A|-25.9754|0.0329841|834|867|135|162|N/A)	jl52_rs10215(N/A|-21.2892|0.0954281|839|867|134|163|GeneID:57076948)	lmo1960(fhuC|-25.9664|0.0347183|834|867|135|162|GeneID:984884)	gh761_rs12980(N/A|-20.8179|0.1670105|577|641|92|154|N/A)	ckv90_rs10225(N/A|-21.7535|0.1008711|344|387|70|110|GeneID:61189886)	ABC transporter ATP-binding protein		0
0.194994	0.00734093	lm6179_rs12610(smc|-28.1782|0.039215|245|290|269|311|N/A)	lse_rs09000(smc|-20.5468|0.3060941|758|798|177|219|GeneID:32490852)	lmrg_rs09125(smc|-28.2406|0.036263|245|290|268|310|N/A)	jl52_rs09410(smc|-17.4511|0.5726443|2349|2387|364|403|GeneID:57076788)	lmo1804(smc|-28.1782|0.038805|245|290|269|311|GeneID:985926)	gh761_rs13760(smc|-27.3357|0.0379923|245|288|267|312|N/A)	ckv90_rs09410(smc|-17.7899|0.5839205|248|290|264|308|GeneID:61189724)	chromosome segregation protein SMC		0
0.194994	0.00745476	lm6179_rs03160(N/A|-24.2066|0.04223|161|194|211|246|N/A)	lse_rs01555(N/A|-20.6568|0.1127219|163|194|210|240|GeneID:32489216)	lmrg_rs01805(N/A|-25.2985|0.0266655|161|194|211|245|N/A)		lmo0349(N/A|-24.2066|0.0417735|161|194|211|246|GeneID:987592)	gh761_rs06770(N/A|-23.0888|0.0478071|81|194|212|327|N/A)	ckv90_rs01600(N/A|-18.383|0.2327896|161|194|212|246|GeneID:61188198)	Lin0368 family putative glycerol transporter subunit		0
0.194994	0.00746029	lm6179_rs10300(N/A|-16.0181|0.7770118|441|456|15|31|N/A)	lse_rs06410(N/A|-23.9635|0.0560479|1054|1119|154|220|GeneID:32490352)	lmrg_rs06830(N/A|-20.8182|0.2103436|223|292|18|83|N/A)	jl52_rs06975(N/A|-19.3901|0.2038006|440|457|12|30|GeneID:57076305)	lmo1373(N/A|-19.0754|0.3733811|764|793|379|409|GeneID:987859)	gh761_rs01610(N/A|-26.3536|0.0244288|972|1119|154|299|N/A)	ckv90_rs07075(N/A|-22.0015|0.1005255|440|458|12|31|GeneID:61189264)	alpha-ketoacid dehydrogenase subunit beta		0
0.195356	0.0075427	lm6179_rs04835(motA|-20.4299|0.2377714|857|907|196|244|N/A)	lse_rs03000(motA|-25.3084|0.0323864|853|916|154|219|GeneID:32488554)	lmrg_rs03440(motA|-20.0209|0.2563976|872|907|196|233|N/A)	jl52_rs03410(motA|-16.4854|0.4908477|853|916|152|217|GeneID:57075614)	lmo0685(N/A|-20.4299|0.2336106|857|907|196|244|GeneID:985036)	gh761_rs05030(motA|-21.0189|0.1578958|857|907|197|245|N/A)	ckv90_rs03385(motA|-24.1553|0.043391|45|167|142|283|GeneID:61188543)	flagellar motor stator protein MotA		0
0.195955	0.00769358	lm6179_rs11855(N/A|-20.8571|0.2325377|1206|1249|277|312|N/A)	lse_rs08185(N/A|-18.3938|0.3739074|10|54|191|238|GeneID:32490070)	lmrg_rs08375(N/A|-20.9249|0.2150713|1206|1249|276|311|N/A)	jl52_rs08650(N/A|-22.2224|0.0791865|398|428|454|482|GeneID:57076636)	lmo1680(N/A|-20.8571|0.2284793|1206|1249|277|312|GeneID:985641)	gh761_rs00080(N/A|-17.1545|0.576651|938|975|462|487|N/A)	ckv90_rs08645(N/A|-27.6246|0.0150877|1202|1223|295|316|GeneID:61189574)	aminotransferase class I/II-fold pyridoxal phosphate-dependent enzyme		0
0.195955	0.00777985	lm6179_rs14925(N/A|-21.6825|0.0863945|206|272|229|305|N/A)	lse_rs11280(N/A|-22.2786|0.0499203|73|111|200|237|GeneID:32490943)	lmrg_rs11450(N/A|-21.8695|0.0758399|206|272|228|304|N/A)	jl52_rs11775(N/A|-17.1648|0.256237|30|51|406|427|GeneID:57077251)	lmo2258(N/A|-21.6825|0.0851808|206|272|229|305|GeneID:984575)	gh761_rs11460(N/A|-11.4147|0.9939313|14|113|192|299|N/A)	ckv90_rs11695(N/A|-21.5549|0.0593345|200|273|228|308|GeneID:61190177)	ribulose-phosphate 3-epimerase		0
0.195955	0.00778926	lm6179_rs13755(ftsA|-23.7791|0.0943996|86|123|192|230|N/A)	lse_rs10130(ftsA|-25.817|0.0339307|66|123|191|245|GeneID:32488789)	lmrg_rs10270(ftsA|-23.6039|0.0942965|87|123|192|229|N/A)	jl52_rs10575(ftsA|-19.7283|0.2023499|86|116|195|227|GeneID:57077019)	lmo2033(ftsA|-23.7791|0.0930382|86|123|192|230|GeneID:987943)	gh761_rs12620(ftsA|-22.0462|0.1336499|86|119|196|231|N/A)	ckv90_rs10530(ftsA|-23.0318|0.0801076|86|119|196|235|GeneID:61189947)	cell division protein FtsA		0
0.195955	0.00784096	lm6179_rs00710(N/A|-24.0049|0.0519392|452|495|263|308|N/A)	lse_rs13475(N/A|-17.6982|0.3261657|4|62|296|353|GeneID:32490744)	lmrg_rs13905(N/A|-23.9097|0.0506559|452|495|262|307|N/A)	jl52_rs14135(N/A|-16.4177|0.3985921|325|343|85|108|GeneID:57077708)	lmo2728(N/A|-24.0049|0.0513275|452|495|263|308|GeneID:987087)	gh761_rs08925(N/A|-24.7095|0.0286403|452|495|264|309|N/A)	ckv90_rs13880(N/A|-18.1642|0.2598174|177|187|128|138|GeneID:61190604)	MerR family transcriptional regulator		0
0.200836	0.00818839	lm6179_rs12450(N/A|-24.7862|0.0419556|452|490|261|299|N/A)	lse_rs08810(N/A|-20.2437|0.1543951|481|520|207|240|GeneID:32488999)	lmrg_rs08970(N/A|-24.5617|0.0428821|453|490|260|297|N/A)	jl52_rs09260(N/A|-17.2687|0.332172|479|491|451|462|GeneID:57076758)	lmo1776(N/A|-24.6098|0.0442136|453|490|261|298|GeneID:985962)	gh761_rs13930(N/A|-24.3141|0.0367572|441|490|262|309|N/A)	ckv90_rs09245(N/A|-13.9282|0.8401133|22|33|464|475|GeneID:61189692)	DUF2179 domain-containing protein		0
0.200836	0.00821003	lm6179_rs06185(N/A|-22.2611|0.0977138|467|506|2|45|N/A)	lse_rs04270(N/A|-20.9653|0.1132679|472|529|4|55|GeneID:32490280)	lmrg_rs04795(N/A|-22.2611|0.0920172|467|506|2|45|N/A)	jl52_rs04790(N/A|-12.9359|0.9065775|493|522|254|279|GeneID:57075879)	lmo0952(N/A|-23.0564|0.072447|468|506|2|44|GeneID:986763)	gh761_rs03730(N/A|-12.7922|0.9708849|466|498|14|45|N/A)	ckv90_rs04795(N/A|-25.1236|0.0223083|473|529|1|54|GeneID:61188822)	DUF4064 domain-containing protein		0
0.200836	0.00826365	lm6179_rs08845(N/A|-21.231|0.0991844|261|296|290|323|N/A)	lse_rs14325(N/A|-15.9393|0.4670694|261|286|301|324|GeneID:45214385)	lmrg_rs12455(N/A|-21.5354|0.0833168|261|296|289|322|N/A)	jl52_rs14940(N/A|-13.9262|0.6921687|72|114|193|238|GeneID:57077816)	lmo2454(N/A|-20.9709|0.1076582|261|296|290|323|GeneID:987383)	gh761_rs10360(N/A|-25.1177|0.0160375|261|298|289|324|N/A)	ckv90_rs12440(N/A|-17.0795|0.3037848|92|111|216|236|GeneID:61190323)	Derived by automated computational analysis using gene prediction method: Protein Homology.		0
0.200836	0.00838657	lm6179_rs10525(N/A|-26.7303|0.0344172|1181|1315|13|157|N/A)	lse_rs06645(N/A|-17.2143|0.5333904|306|340|88|109|GeneID:32488977)	lmrg_rs07055(N/A|-23.7818|0.0883931|1181|1315|13|157|N/A)	jl52_rs07245(N/A|-23.3997|0.0551663|306|340|86|107|GeneID:57076359)	lmo1418(N/A|-26.7303|0.0340788|1181|1315|13|157|GeneID:986995)	gh761_rs01365(N/A|-20.3424|0.23694|738|788|262|311|N/A)	ckv90_rs07310(N/A|-16.3666|0.6210334|691|714|87|109|GeneID:61189311)	alkaline phosphatase family protein		0
0.200836	0.00838871	lm6179_rs13505(ilvD|-19.0716|0.4564843|886|911|266|293|N/A)	lse_rs09890(ilvD|-16.3505|0.6916145|783|809|186|210|GeneID:32489879)	lmrg_rs10020(ilvD|-19.5299|0.3845832|363|502|4|152|N/A)	jl52_rs10335(ilvD|-16.9149|0.5321606|785|879|266|344|GeneID:57076971)	lmo1983(ilvD|-19.5299|0.3966909|363|502|4|152|GeneID:984864)	gh761_rs12865(ilvD|-24.8764|0.0573874|363|422|91|153|N/A)	ckv90_rs10305(ilvD|-27.8621|0.0178622|984|1123|86|229|GeneID:61189902)	dihydroxy-acid dehydratase		0
0.209367	0.00888998	lm6179_rs13650(N/A|-18.2434|0.4141278|191|207|422|438|N/A)	lse_rs10035(N/A|-14.1856|0.8434861|328|362|130|164|GeneID:32490859)	lmrg_rs10165(N/A|-17.2418|0.5214901|311|350|156|193|N/A)	jl52_rs10480(N/A|-28.6331|0.0053716|125|197|207|279|GeneID:57077000)	lmo2012(N/A|-17.9238|0.4454932|191|207|422|438|GeneID:987952)	gh761_rs12715(N/A|-19.9213|0.2013565|447|471|12|36|N/A)	ckv90_rs10455(N/A|-13.9768|0.8487603|623|663|9|50|GeneID:61189932)	YesL family protein		0
0.209367	0.00889203	lm6179_rs00940(N/A|-22.9096|0.1188629|1271|1293|206|236|N/A)	lse_rs13640(N/A|-22.9556|0.0852646|80|146|196|246|GeneID:32488910)	lmrg_rs14105(N/A|-25.4688|0.0468165|1271|1308|200|235|N/A)	jl52_rs14330(N/A|-23.8606|0.0439446|82|212|153|291|GeneID:57077744)	lmo2768(N/A|-23.109|0.109467|1271|1293|206|236|GeneID:986273)	gh761_rs08745(N/A|-19.4252|0.3037444|296|327|203|234|N/A)	ckv90_rs14055(N/A|-17.2187|0.4888744|1258|1313|37|81|GeneID:61190638)	ABC transporter permease subunit		0
0.212086	0.0091623	lm6179_rs06685(def|-19.441|0.2771303|708|736|21|48|N/A)	lse_rs04750(def|-24.7826|0.0310336|236|297|179|240|GeneID:32488381)	lmrg_rs05295(def|-19.441|0.2623891|708|736|21|48|N/A)	jl52_rs05305(def|-20.2152|0.1182364|704|740|14|46|GeneID:57075981)	lmo1051(def|-19.441|0.2722083|708|736|21|48|GeneID:986625)	gh761_rs03265(def|-22.972|0.0627732|706|745|315|354|N/A)	ckv90_rs05270(def|-16.8832|0.4367887|242|305|127|179|GeneID:61188917)	peptide deformylase		0
0.212086	0.0091878	lm6179_rs13665(N/A|-20.7964|0.3554492|1501|1541|263|302|N/A)	lse_rs10050(N/A|-20.8569|0.265508|461|507|62|108|GeneID:32488903)	lmrg_rs10180(N/A|-20.828|0.334764|1501|1541|262|301|N/A)	jl52_rs10495(N/A|-34.399|0.0022616|464|510|62|106|GeneID:57077003)	lmo2015(N/A|-19.0187|0.5463985|2784|2830|262|303|GeneID:984770)	gh761_rs12700(N/A|-22.458|0.1784605|449|483|78|108|N/A)	ckv90_rs10470(N/A|-19.2879|0.3863125|1392|1492|232|312|GeneID:61189935)	alpha-mannosidase		0
0.212086	0.00923082	lm6179_rs01675(essB|-22.6568|0.1329521|907|1049|144|289|N/A)	lse_rs00240(essB|-28.8482|0.0117326|1244|1274|383|411|GeneID:32490772)			lmo0060(N/A|-20.9561|0.2272674|381|456|302|366|GeneID:986285)	gh761_rs08070(essB|-17.7079|0.5103286|901|991|216|294|N/A)	ckv90_rs00250(essB|-19.0482|0.2927921|408|470|90|140|GeneID:61187934)	type VII secretion protein EssB		0
0.212469	0.00940526	lm6179_rs13310(N/A|-18.1899|0.3154412|137|173|10|51|N/A)	lse_rs09720(N/A|-20.699|0.0955861|144|182|423|460|GeneID:32488709)	lmrg_rs09825(N/A|-18.2087|0.2972583|137|173|10|51|N/A)	jl52_rs10135(N/A|-17.3441|0.2501659|259|299|131|166|GeneID:57076932)	lmo1944(N/A|-18.9539|0.2395888|239|283|250|303|GeneID:984673)	gh761_rs13060(N/A|-16.4723|0.4636148|375|406|316|355|N/A)	ckv90_rs10145(N/A|-25.8953|0.011978|386|425|5|42|GeneID:61189870)	ferredoxin		0
0.212469	0.00949116	lm6179_rs07230(eutC|-26.4183|0.0310792|768|830|261|322|N/A)	lse_rs05275(eutC|-18.8262|0.3019032|77|109|198|240|GeneID:32490008)	lmrg_rs05830(eutC|-26.4235|0.0292905|768|830|260|321|N/A)	jl52_rs05875(eutC|-11.1338|0.9980373|79|109|196|228|GeneID:57076091)	lmo1176(eutC|-26.4183|0.0307889|768|830|261|322|GeneID:986120)	gh761_rs02790(eutC|-21.3679|0.1418286|537|565|263|290|N/A)	ckv90_rs05805(eutC|-22.7448|0.0734218|777|830|261|313|GeneID:61189017)	ethanolamine ammonia-lyase subunit EutC		0
0.212469	0.00950824	lm6179_rs10015(N/A|-22.3106|0.1227063|85|111|211|240|N/A)	lse_rs06125(N/A|-19.2632|0.2519192|845|861|17|33|GeneID:32488324)	lmrg_rs06545(N/A|-20.876|0.1880152|85|111|211|239|N/A)	jl52_rs06690(N/A|-25.0524|0.0232269|845|864|13|32|GeneID:57076248)	lmo1316(cdsA|-20.1909|0.2446446|85|111|211|240|GeneID:987695)	gh761_rs02010(N/A|-21.8628|0.1127016|844|862|16|34|N/A)	ckv90_rs06790(N/A|-18.8929|0.2630282|505|529|128|151|GeneID:61189208)	phosphatidate cytidylyltransferase		0
0.212469	0.00956735	lm6179_rs00090(rpsK|-17.5002|0.4510212|549|586|78|113|N/A)	lse_rs12790(rpsK|-20.3407|0.1328167|551|586|78|112|GeneID:32488746)	lmrg_rs13290(rpsK|-17.5002|0.4304562|549|586|78|113|N/A)	jl52_rs13295(rpsK|-22.5989|0.0408715|549|586|76|112|GeneID:57077547)	lmo2607(rpsK|-17.5002|0.4431122|549|586|78|113|GeneID:985385)	gh761_rs09535(rpsK|-22.2055|0.0713502|549|586|78|114|N/A)	ckv90_rs13245(rpsK|-20.322|0.1220033|245|288|153|191|GeneID:61190481)	30S ribosomal protein S11		0
0.212469	0.0096576	lm6179_rs07800(N/A|-26.6377|0.0157214|318|385|219|269|N/A)	lse_rs07910(N/A|-14.6426|0.7061291|369|446|154|230|GeneID:32488713)	lmrg_rs11535(N/A|-23.8789|0.0413403|318|385|219|268|N/A)		lmo2279(N/A|-26.6377|0.0156274|318|385|219|269|GeneID:984545)			holin		0
0.212469	0.00970372	lm6179_rs01195(N/A|-23.6587|0.0504757|489|516|263|290|N/A)	lse_rs13750(N/A|-13.5733|0.8608264|163|185|153|170|GeneID:32489166)	lmrg_rs14360(N/A|-23.593|0.0487299|489|516|262|289|N/A)	jl52_rs00110(N/A|-15.8176|0.4636727|309|336|281|310|GeneID:57074970)	lmo2822(N/A|-23.6587|0.0498879|489|516|263|290|GeneID:986651)	gh761_rs08535(N/A|-15.222|0.6897552|155|198|199|237|N/A)	ckv90_rs14235(N/A|-22.8131|0.0446574|468|507|112|149|GeneID:61190673)	arsenic metallochaperone ArsD family protein		0
0.212469	0.00976955	lm6179_rs13590(N/A|-23.1588|0.093393|31|133|198|292|N/A)	lse_rs09975(N/A|-21.8923|0.105526|77|133|197|250|GeneID:32488451)	lmrg_rs10105(N/A|-20.8635|0.1920915|31|133|198|291|N/A)	jl52_rs10420(N/A|-24.0398|0.0345278|524|562|318|359|GeneID:57076988)	lmo2000(N/A|-23.1588|0.0920503|31|133|198|292|GeneID:984850)	gh761_rs12775(N/A|-18.774|0.3309681|47|113|267|324|N/A)	ckv90_rs10395(N/A|-17.3396|0.4301389|878|931|359|403|GeneID:61189920)	PTS system mannose/fructose/sorbose family transporter subunit IID		0
0.213712	0.00990172	lm6179_rs11435(N/A|-20.8046|0.1676214|54|108|219|271|N/A)	lse_rs07510(N/A|-18.4634|0.2776195|546|618|178|235|GeneID:32488664)	lmrg_rs07940(N/A|-23.2523|0.0663413|426|525|83|164|N/A)	jl52_rs08125(N/A|-15.3602|0.5823851|87|108|216|237|GeneID:57076534)	lmo1595(N/A|-22.7781|0.0823566|426|524|84|164|GeneID:986055)	gh761_rs00490(N/A|-23.3202|0.0518047|89|108|220|239|N/A)	ckv90_rs08195(N/A|-22.3244|0.0651713|419|510|96|172|GeneID:61189485)	GAF domain-containing protein		0
0.217996	0.0102167	lm6179_rs01810(N/A|-21.7401|0.1625911|61|104|200|247|N/A)	lse_rs00390(N/A|-27.1628|0.0178965|71|105|201|240|GeneID:32489308)	lmrg_rs00380(N/A|-22.0301|0.1390975|185|232|198|238|N/A)	jl52_rs00595(N/A|-17.0107|0.4350142|850|881|404|435|GeneID:57075065)	lmo0078(N/A|-21.7401|0.1599136|61|104|200|247|GeneID:986565)	gh761_rs08035(N/A|-19.6245|0.266779|677|716|201|240|N/A)	ckv90_rs00370(N/A|-17.813|0.3933585|64|106|199|244|GeneID:61187958)	2-hydroxyacid dehydrogenase family protein		0
0.217996	0.0102532	lm6179_rs11640(N/A|-18.0961|0.5094845|460|543|18|98|N/A)	lse_rs07740(N/A|-21.6052|0.1315912|1122|1140|132|150|GeneID:32489636)	lmrg_rs08160(N/A|-18.0961|0.487746|460|543|18|98|N/A)	jl52_rs08390(N/A|-19.4461|0.2071485|1095|1140|130|159|GeneID:57076585)	lmo1637(N/A|-18.0961|0.5007885|460|543|18|98|GeneID:985693)	gh761_rs00285(N/A|-29.3564|0.0085492|739|800|87|152|N/A)	ckv90_rs08415(N/A|-22.0503|0.1027925|805|938|72|210|GeneID:61189529)	ABC transporter permease		0
0.218233	0.0103554	lm6179_rs04620(N/A|-18.7084|0.5166734|1645|1671|263|288|N/A)	lse_rs02805(N/A|-23.91|0.0800334|86|205|192|317|GeneID:32489918)	lmrg_rs03220(N/A|-19.3044|0.4239953|76|152|171|248|N/A)	jl52_rs03220(N/A|-19.1336|0.2892143|89|205|216|330|GeneID:57075577)	lmo0641(N/A|-18.9607|0.4769868|944|993|152|206|GeneID:985323)	gh761_rs05280(N/A|-22.3471|0.1454457|84|159|163|241|N/A)	ckv90_rs03150(N/A|-26.918|0.0261582|88|125|197|236|GeneID:61188497)	heavy metal translocating P-type ATPase		0
0.218233	0.0105219	lm6179_rs04640(N/A|-26.4138|0.0404452|387|453|430|490|N/A)	lse_rs02825(N/A|-17.0583|0.5676228|394|467|409|476|GeneID:32490029)	lmrg_rs03240(N/A|-23.6951|0.0954022|387|453|429|489|N/A)	jl52_rs03240(N/A|-17.1649|0.4694124|438|484|424|465|GeneID:57075581)	lmo0645(N/A|-26.4138|0.0400163|387|453|430|490|GeneID:984978)	gh761_rs05260(N/A|-19.6039|0.3113889|754|802|248|290|N/A)	ckv90_rs03170(N/A|-24.3657|0.0528112|681|801|248|354|GeneID:61188501)	amino acid permease		0
0.218233	0.0105805	lm6179_rs00720(N/A|-19.7801|0.2578991|664|742|278|344|N/A)	lse_rs13480(N/A|-28.4592|0.0087929|285|349|156|226|GeneID:32489188)	lmrg_rs13915(N/A|-15.6741|0.741848|373|397|143|165|N/A)	jl52_rs14140(N/A|-15.765|0.5483011|567|593|299|325|GeneID:57077709)	lmo2730(N/A|-19.7801|0.2533467|664|742|278|344|GeneID:987083)	gh761_rs08915(N/A|-16.1627|0.6301605|373|396|145|166|N/A)	ckv90_rs13890(N/A|-15.0802|0.7035965|364|390|380|407|GeneID:61190606)	HAD family hydrolase		0
0.218233	0.0106075	lm6179_rs02470(mfd|-23.7443|0.1583592|1679|1726|228|282|N/A)	lse_rs00985(mfd|-16.3112|0.7944026|3412|3445|375|408|GeneID:32489719)	lmrg_rs01035(mfd|-23.7994|0.1468062|1679|1726|227|281|N/A)	jl52_rs01185(mfd|-17.703|0.5382681|1011|1073|53|107|GeneID:57075181)	lmo0214(mfd|-20.4545|0.4006592|1679|1726|228|282|GeneID:987048)	gh761_rs07435(mfd|-25.4962|0.0703314|1679|1726|229|283|N/A)	ckv90_rs00865(mfd|-27.2046|0.0345025|1674|1723|231|290|GeneID:61188056)	transcription-repair coupling factor		0
0.218233	0.0107665	lm6179_rs10785(N/A|-22.0709|0.1315739|95|147|263|316|N/A)	lse_rs06895(N/A|-18.2796|0.33998|807|845|6|43|GeneID:32490622)	lmrg_rs07315(N/A|-26.8541|0.023298|95|147|262|315|N/A)	jl52_rs07495(N/A|-21.5047|0.0851875|765|845|6|82|GeneID:57076409)	lmo1470(N/A|-26.7843|0.0250505|95|147|263|316|GeneID:986707)	gh761_rs01115(N/A|-20.3102|0.1932622|622|682|233|309|N/A)	ckv90_rs07560(N/A|-21.0016|0.1271203|95|156|258|316|GeneID:61189361)	16S rRNA (uracil(1498)-N(3))-methyltransferase		0
0.218233	0.0108251	lm6179_rs02350(ispE|-25.7297|0.0395373|891|1005|197|306|N/A)	lse_rs00830(ispE|-15.9363|0.6561876|682|729|193|230|GeneID:32490213)	lmrg_rs00915(ispE|-24.6277|0.0547251|891|1005|197|305|N/A)	jl52_rs01065(ispE|-17.7719|0.338052|686|710|361|386|GeneID:57075157)	lmo0190(ipk|-25.7297|0.0391223|891|1005|197|306|GeneID:987016)	gh761_rs07520(ispE|-16.0351|0.6986163|918|959|199|239|N/A)	ckv90_rs00780(ispE|-23.3154|0.0597843|377|420|153|199|GeneID:61188039)	4-(cytidine 5'-diphospho)-2-C-methyl-D-erythritol kinase		0
0.218233	0.0108596	lm6179_rs11595(trpB|-19.3261|0.3793364|788|848|238|304|N/A)	lse_rs07695(trpB|-28.2901|0.0140472|949|1023|357|433|GeneID:32488358)	lmrg_rs08115(trpB|-19.5271|0.3401971|788|848|237|303|N/A)	jl52_rs08345(trpB|-19.1218|0.2426488|856|877|471|490|GeneID:57076576)	lmo1628(trpB|-19.3238|0.3728065|788|848|238|304|GeneID:985710)	gh761_rs00330(trpB|-24.4504|0.0550316|787|852|230|308|N/A)	ckv90_rs08370(trpB|-17.6728|0.4402848|616|634|301|319|GeneID:61189520)	tryptophan synthase subunit beta		0
0.218233	0.0108882	lm6179_rs01270(N/A|-24.8798|0.0522253|674|748|270|362|N/A)		lmrg_rs14435(N/A|-24.8802|0.0492056|674|748|269|361|N/A)	jl52_rs00185(N/A|-16.007|0.559015|1007|1029|153|175|GeneID:57074985)	lmo2837(N/A|-24.8798|0.0516089|674|748|270|362|GeneID:986555)	gh761_rs08460(N/A|-24.5491|0.0437551|715|759|255|305|N/A)	ckv90_rs14310(N/A|-16.7375|0.5128863|713|761|252|306|GeneID:61190688)	carbohydrate ABC transporter permease		0
0.218233	0.01116	lm6179_rs03925(N/A|-20.2374|0.2314792|380|439|350|403|N/A)	lse_rs02085(N/A|-13.2953|0.9342758|291|332|209|235|GeneID:32488764)	lmrg_rs02555(N/A|-19.7298|0.2582262|377|439|349|406|N/A)	jl52_rs02410(N/A|-26.8471|0.0110164|843|880|318|356|GeneID:57075416)	lmo0511(N/A|-20.2497|0.2265334|380|439|350|403|GeneID:985259)	gh761_rs05925(N/A|-15.53|0.7364136|261|323|266|320|N/A)	ckv90_rs02450(N/A|-15.5636|0.6453928|436|466|13|55|GeneID:61188358)	type 1 glutamine amidotransferase		0
0.218233	0.0111824	lm6179_rs02450(N/A|-24.1165|0.0718024|859|896|261|294|N/A)	lse_rs00965(N/A|-15.4787|0.7286726|982|1004|38|60|GeneID:32490107)	lmrg_rs01015(N/A|-25.7812|0.037988|802|896|260|350|N/A)	jl52_rs01165(N/A|-17.8165|0.3390708|982|1002|39|59|GeneID:57075177)	lmo0210(ldh|-25.7976|0.0396279|802|896|261|351|GeneID:987043)	gh761_rs07455(N/A|-23.836|0.0601191|859|896|262|295|N/A)	ckv90_rs00845(N/A|-12.6822|0.9735333|865|898|263|292|GeneID:61188052)	L-lactate dehydrogenase		0
0.218233	0.0112668	lm6179_rs07330(N/A|-23.2426|0.0759713|85|139|241|287|N/A)	lse_rs05380(N/A|-18.5218|0.2846235|462|512|330|397|GeneID:32490408)	lmrg_rs05930(N/A|-20.0028|0.2206306|78|110|206|247|N/A)	jl52_rs05970(N/A|-20.8004|0.0963716|457|568|262|401|GeneID:57076110)	lmo1196(N/A|-23.2426|0.0749462|85|139|241|287|GeneID:986101)	gh761_rs02695(N/A|-21.8448|0.0972517|88|176|215|288|N/A)	ckv90_rs05900(N/A|-21.8438|0.0823364|78|135|195|248|GeneID:61189036)	decarboxylating cobalt-precorrin-6B (C(15))-methyltransferase		0
0.218233	0.0113377	lm6179_rs10590(N/A|-26.7933|0.0385962|1064|1108|158|206|N/A)	lse_rs06710(N/A|-16.1475|0.7106576|1283|1372|140|233|GeneID:32488927)	lmrg_rs07120(N/A|-22.2544|0.164085|1377|1402|260|293|N/A)	jl52_rs07310(N/A|-17.3648|0.4637613|1098|1123|131|167|GeneID:57076372)	lmo1431(N/A|-26.7933|0.0381955|1064|1108|158|206|GeneID:986756)	gh761_rs01300(N/A|-24.5137|0.063183|1054|1201|77|189|N/A)	ckv90_rs07375(N/A|-15.2396|0.8027357|302|337|66|99|GeneID:61189324)	ABC-F family ATP-binding cassette domain-containing protein		0
0.218233	0.0113467	lm6179_rs07970(N/A|-23.0961|0.0854433|404|458|131|191|N/A)	lse_rs12545(N/A|-16.1976|0.5782868|653|688|10|44|GeneID:32489302)	lmrg_rs13005(N/A|-21.1242|0.1597031|407|458|131|188|N/A)	jl52_rs13045(N/A|-21.5302|0.0779834|83|171|91|167|GeneID:57077497)	lmo2563(N/A|-23.0961|0.084247|404|458|131|191|GeneID:987248)	gh761_rs09800(N/A|-23.6536|0.0529511|110|171|93|148|N/A)	ckv90_rs12995(N/A|-18.2212|0.3054579|726|783|89|151|GeneID:61190432)	site-2 protease family protein		0
0.218233	0.0114559	lm6179_rs13250(N/A|-28.5127|0.0137615|424|567|207|322|N/A)	lse_rs09660(N/A|-21.3148|0.1249857|865|896|382|411|GeneID:32489981)	lmrg_rs09765(N/A|-19.374|0.3022997|424|567|207|321|N/A)	jl52_rs10075(N/A|-17.8999|0.3068482|415|452|315|350|GeneID:57076920)	lmo1932(N/A|-28.5127|0.0136884|424|567|207|322|GeneID:987988)	gh761_rs13120(N/A|-20.427|0.1855683|466|538|223|290|N/A)	ckv90_rs10085(N/A|-14.4742|0.8122533|867|897|386|412|GeneID:61189858)	heptaprenyl diphosphate synthase component 1		0
0.218233	0.011504	lm6179_rs09700(treP|-18.2158|0.5435218|892|1032|18|149|N/A)	lse_rs05830(treP|-21.4461|0.1610412|1445|1487|6|47|GeneID:32490379)	lmrg_rs06240(treP|-20.2624|0.296054|892|1032|18|153|N/A)	jl52_rs06395(treP|-23.184|0.0648198|813|930|152|287|GeneID:57076189)	lmo1255(N/A|-22.7578|0.1403179|892|1032|18|153|GeneID:986002)	gh761_rs02345(treP|-22.4478|0.1251121|898|929|120|149|N/A)	ckv90_rs06505(treP|-23.6796|0.0691919|898|937|113|148|GeneID:61189151)	PTS system trehalose-specific EIIBC component		0
0.218233	0.0115264	lm6179_rs14130(feoB|-24.2686|0.1008185|1356|1395|6|47|N/A)	lse_rs10540(feoB|-22.7979|0.1189275|1140|1218|70|158|GeneID:32489891)	lmrg_rs10645(feoB|-24.6493|0.0838248|1356|1395|6|47|N/A)	jl52_rs10995(feoB|-18.5128|0.3580884|1445|1477|7|42|GeneID:57077099)	lmo2105(N/A|-24.6493|0.0877509|1356|1395|6|47|GeneID:987907)	gh761_rs12245(feoB|-22.2842|0.1529936|1539|1683|7|151|N/A)	ckv90_rs10935(feoB|-26.0944|0.0357859|1128|1160|132|165|GeneID:61190026)	ferrous iron transport protein B		0
0.218233	0.0115666	lm6179_rs04615(N/A|-26.2995|0.033141|663|699|75|110|N/A)	lse_rs02800(N/A|-19.4971|0.2475782|663|699|75|111|GeneID:32489621)	lmrg_rs03215(N/A|-26.967|0.0248142|663|699|75|110|N/A)	jl52_rs03215(N/A|-18.6142|0.2583768|199|226|379|406|GeneID:57075576)	lmo0640(N/A|-24.116|0.0699271|663|699|75|110|GeneID:987093)	gh761_rs05285(N/A|-23.518|0.0666057|663|699|75|111|N/A)	ckv90_rs03145(N/A|-17.7458|0.3958136|663|699|74|109|GeneID:61188496)	aldo/keto reductase family oxidoreductase		0
0.218266	0.0116826	lm6179_rs07920(N/A|-18.9775|0.3930202|79|129|191|235|N/A)	lse_rs12595(N/A|-19.0992|0.2892681|433|511|140|219|GeneID:32489091)	lmrg_rs13055(N/A|-20.1996|0.2579984|1079|1109|212|240|N/A)	jl52_rs13095(N/A|-22.798|0.0602567|31|110|358|417|GeneID:57077507)	lmo2573(N/A|-18.9775|0.3860172|79|129|191|235|GeneID:987242)	gh761_rs09750(N/A|-26.2464|0.0256448|46|117|358|412|N/A)	ckv90_rs13045(N/A|-20.5998|0.1639433|47|118|356|410|GeneID:61190442)	zinc-binding alcohol dehydrogenase family protein		0
0.218266	0.0117215	lm6179_rs02645(secE|-18.3105|0.2866118|45|74|388|415|N/A)	lse_rs01215(secE|-21.0157|0.0789772|45|74|384|411|GeneID:32488464)	lmrg_rs01270(secE|-17.5601|0.3487182|45|94|379|414|N/A)	jl52_rs01455(secE|-19.0253|0.1237732|45|74|382|409|GeneID:57075233)	lmo0245(secE|-17.7452|0.3394908|45|74|388|415|GeneID:987283)	gh761_rs07205(secE|-20.2901|0.1118953|45|94|381|416|N/A)	ckv90_rs01110(secE|-21.1298|0.0684155|45|94|380|415|GeneID:61188101)	preprotein translocase subunit SecE		0
0.218445	0.0118604	lm6179_rs12265(N/A|-16.6654|0.6324842|314|429|62|160|N/A)	lse_rs08620(N/A|-20.3772|0.1605676|86|127|197|240|GeneID:32488509)	lmrg_rs08785(N/A|-16.0195|0.7013651|314|429|62|160|N/A)	jl52_rs09070(N/A|-16.5187|0.449262|331|359|315|345|GeneID:57076720)	lmo1739(N/A|-15.8543|0.7357267|204|218|432|447|GeneID:985571)	gh761_rs14115(N/A|-20.2227|0.1854495|229|264|264|298|N/A)	ckv90_rs09060(N/A|-28.5487|0.0078072|542|689|12|148|GeneID:61189655)	amino acid ABC transporter ATP-binding protein		0
0.218445	0.0118845	lm6179_rs06180(N/A|-18.2822|0.4484986|404|418|206|220|N/A)	lse_rs04265(N/A|-30.9306|0.0044483|496|550|235|287|GeneID:32490442)	lmrg_rs04790(N/A|-19.2041|0.3264755|873|915|208|245|N/A)	jl52_rs04785(N/A|-16.2959|0.5123497|109|143|123|153|GeneID:57075878)	lmo0951(N/A|-18.2822|0.4406267|404|418|206|220|GeneID:987836)	gh761_rs03735(N/A|-16.8472|0.5732029|247|279|262|310|N/A)	ckv90_rs04790(N/A|-14.6186|0.8017244|539|598|102|148|GeneID:61188821)	alpha/beta hydrolase		0
0.220365	0.0120936	lm6179_rs01100(rsmG|-20.8571|0.192559|362|407|159|200|N/A)	lse_rs13705(rsmG|-21.9832|0.0959552|4|23|210|230|GeneID:32489442)	lmrg_rs14265(rsmG|-21.9392|0.1257166|87|113|210|238|N/A)	jl52_rs00065(rsmG|-16.0712|0.5253274|2|21|210|234|GeneID:57074962)	lmo2802(gidB|-20.8571|0.1892889|362|407|159|200|GeneID:986719)	gh761_rs08620(rsmG|-20.5846|0.1704389|362|428|142|201|N/A)	ckv90_rs14175(rsmG|-25.0025|0.0294468|280|423|144|282|GeneID:61190661)	16S rRNA (guanine(527)-N(7))-methyltransferase RsmG		0
0.220365	0.0121437	lm6179_rs06195(N/A|-25.018|0.0301492|22|53|264|297|N/A)	lse_rs04280(N/A|-16.1092|0.5011621|62|94|375|408|GeneID:32488860)	lmrg_rs04805(N/A|-24.9836|0.0288292|22|53|263|296|N/A)	jl52_rs04800(N/A|-14.5395|0.6533281|386|436|373|416|GeneID:57075881)	lmo0954(N/A|-25.018|0.0298721|22|53|264|297|GeneID:986596)	gh761_rs03720(N/A|-16.4031|0.5095735|9|53|265|312|N/A)	ckv90_rs04805(N/A|-20.6987|0.0978652|64|95|379|412|GeneID:61188824)	Derived by automated computational analysis using gene prediction method: Protein Homology.		0
0.220472	0.0123677	lm6179_rs00935(N/A|-24.7757|0.047466|70|92|206|236|N/A)	lse_rs13635(N/A|-22.2329|0.0854375|96|157|173|240|GeneID:32489034)	lmrg_rs14100(N/A|-25.9184|0.0298484|70|92|206|235|N/A)	jl52_rs14325(N/A|-17.0792|0.382966|80|106|375|399|GeneID:57077743)	lmo2767(N/A|-24.7757|0.0469268|70|92|206|236|GeneID:986810)	gh761_rs08750(N/A|-18.0117|0.3860206|50|78|380|406|N/A)	ckv90_rs14050(N/A|-18.1349|0.3144781|59|112|37|80|GeneID:61190637)	DUF1129 domain-containing protein		0
0.220472	0.012422	lm6179_rs12035(N/A|-16.6313|0.5117078|356|380|210|236|N/A)	lse_rs08365(N/A|-20.6342|0.0992166|352|395|191|242|GeneID:32488506)	lmrg_rs08555(N/A|-17.1536|0.4203016|356|380|210|235|N/A)	jl52_rs08835(N/A|-24.3759|0.0163433|356|396|188|234|GeneID:57076673)	lmo1692(N/A|-16.5672|0.5119521|356|380|210|236|GeneID:985622)	gh761_rs14365(N/A|-13.4819|0.8904042|352|427|153|242|N/A)	ckv90_rs08830(N/A|-13.0007|0.8827305|85|114|34|65|GeneID:61189610)	YfhJ family protein		0
0.220472	0.0124777	lm6179_rs03350(iolC|-21.6255|0.1705541|181|233|358|405|N/A)	lse_rs01715(iolC|-16.2045|0.6335659|590|682|139|234|GeneID:32490561)	lmrg_rs01990(iolC|-23.4228|0.087518|181|233|357|404|N/A)	jl52_rs01890(iolC|-25.1158|0.0256291|480|564|87|181|GeneID:57075318)	lmo0385(N/A|-21.7048|0.1633775|181|233|358|405|GeneID:987641)	gh761_rs06580(iolC|-21.2208|0.156697|55|191|140|283|N/A)		5-dehydro-2-deoxygluconokinase		0
0.220472	0.0125052	lm6179_rs14535(N/A|-21.0676|0.1514751|170|236|214|281|N/A)	lse_rs10890(N/A|-21.2034|0.1056853|509|543|206|250|GeneID:32490638)	lmrg_rs11060(N/A|-18.3054|0.3582106|170|197|250|280|N/A)	jl52_rs11385(N/A|-23.7919|0.0284923|169|225|57|108|GeneID:57077175)	lmo2180(N/A|-18.2889|0.3718167|170|197|251|281|GeneID:984657)	gh761_rs11850(N/A|-20.1996|0.1647928|169|192|264|283|N/A)	ckv90_rs11305(N/A|-14.6486|0.7351864|169|192|263|282|GeneID:61190100)	siphovirus Gp157 family protein		0
0.220472	0.0128512	lm6179_rs01095(N/A|-19.6829|0.2818153|777|825|65|106|N/A)	lse_rs13700(N/A|-18.6757|0.2909142|682|723|154|220|GeneID:32489692)	lmrg_rs14260(N/A|-19.6829|0.2668756|777|825|65|106|N/A)	jl52_rs00060(N/A|-12.6276|0.9539995|300|316|359|375|GeneID:57074961)	lmo2801(N/A|-19.6829|0.276804|777|825|65|106|GeneID:986720)	gh761_rs08625(N/A|-15.6955|0.7153958|522|559|69|109|N/A)	ckv90_rs14170(N/A|-29.2378|0.0064704|270|408|268|415|GeneID:61190660)	N-acetylmannosamine-6-phosphate 2-epimerase		0
0.220472	0.0129679	lm6179_rs10540(N/A|-19.9204|0.2957481|1133|1178|12|53|N/A)	lse_rs06660(N/A|-14.3434|0.8709803|1159|1176|14|30|GeneID:32490088)	lmrg_rs07070(N/A|-19.9204|0.2802422|1133|1178|12|53|N/A)	jl52_rs07260(N/A|-15.6949|0.6263106|1159|1176|12|29|GeneID:57076362)	lmo1421(N/A|-19.9204|0.2904733|1133|1178|12|53|GeneID:984736)	gh761_rs01350(N/A|-24.8586|0.0423369|1034|1177|9|155|N/A)	ckv90_rs07325(N/A|-24.1275|0.0476499|1132|1177|9|50|GeneID:61189314)	ABC transporter ATP-binding protein		0
0.220472	0.013006	lm6179_rs00250(eetA|-24.4003|0.0439873|425|499|151|223|N/A)	lse_rs12950(eetA|-17.3186|0.3817139|365|421|176|230|GeneID:32489864)	lmrg_rs13450(eetA|-25.158|0.0315028|399|499|151|246|N/A)	jl52_rs13455(eetA|-16.7104|0.3765536|68|88|312|332|GeneID:57077579)	lmo2639(N/A|-24.4003|0.0435034|425|499|151|223|GeneID:984401)	gh761_rs09375(eetA|-22.0741|0.0787907|425|499|152|224|N/A)	ckv90_rs13415(eetA|-14.8337|0.6977678|468|497|199|228|GeneID:61190513)	flavin-based extracellular electron transfer system protein EetA		0
0.220472	0.0130709	lm6179_rs11830(menD|-26.4514|0.0454526|592|661|90|164|N/A)	lse_rs08160(menD|-19.2112|0.3438988|1088|1142|180|234|GeneID:32490308)	lmrg_rs08350(menD|-26.4514|0.0428505|592|661|90|164|N/A)	jl52_rs08625(menD|-19.6138|0.2402625|590|720|12|147|GeneID:57076631)	lmo1675(menD|-26.4514|0.0449456|592|661|90|164|GeneID:985654)	gh761_rs00105(menD|-20.6754|0.2436497|1534|1677|62|190|N/A)	ckv90_rs08620(menD|-23.8212|0.0717042|616|661|89|137|GeneID:61189569)	2-succinyl-5-enolpyruvyl-6-hydroxy-3- cyclohexene-1-carboxylic-acid synthase		0
0.220472	0.013399	lm6179_rs06145(N/A|-21.9475|0.0922072|87|120|199|236|N/A)	lse_rs04230(N/A|-22.8573|0.0476677|87|118|200|237|GeneID:32488951)	lmrg_rs04755(N/A|-20.1707|0.1650607|87|120|199|235|N/A)	jl52_rs04750(N/A|-13.1163|0.8550198|464|490|122|144|GeneID:57075871)	lmo0944(N/A|-21.9475|0.0908864|87|120|199|236|GeneID:986825)	gh761_rs03770(N/A|-20.362|0.1300059|87|120|200|237|N/A)	ckv90_rs04755(N/A|-17.8391|0.2704917|77|220|134|276|GeneID:61188814)	HesB/YadR/YfhF family protein		0
0.220472	0.0134317	lm6179_rs11135(rpmA|-24.3168|0.0377611|278|321|237|282|N/A)	lse_rs07235(rpmA|-13.9119|0.8089106|291|307|254|270|GeneID:32489252)	lmrg_rs07665(rpmA|-24.3277|0.035475|278|321|236|281|N/A)	jl52_rs07845(rpmA|-18.1098|0.203641|282|307|251|282|GeneID:57076478)	lmo1540(rpmA|-24.3168|0.0373731|278|321|237|282|GeneID:987815)	gh761_rs00770(rpmA|-20.307|0.130774|277|307|254|284|N/A)	ckv90_rs07910(rpmA|-20.5087|0.1019952|282|321|237|284|GeneID:61189430)	50S ribosomal protein L27		0
0.220472	0.0134862	lm6179_rs12140(mreBH|-22.1539|0.144005|208|244|274|319|N/A)	lse_rs08470(mreBH|-18.9639|0.3016552|868|934|154|213|GeneID:32489220)	lmrg_rs08660(mreBH|-22.2727|0.1303983|208|244|273|318|N/A)	jl52_rs08940(mreBH|-16.4204|0.5217555|436|458|251|280|GeneID:57076694)	lmo1713(N/A|-22.1544|0.141674|208|244|274|319|GeneID:985588)	gh761_rs14245(mreBH|-27.8552|0.0141329|180|229|262|314|N/A)	ckv90_rs08940(mreBH|-15.1209|0.7591402|223|244|274|307|GeneID:61189632)	rod-share determining protein MreBH		0
0.220472	0.0135659	lm6179_rs09805(trmFO|-21.3979|0.2086155|89|159|379|439|N/A)	lse_rs05940(trmFO|-27.9644|0.0165056|309|357|233|276|GeneID:32488574)	lmrg_rs06345(trmFO|-19.8116|0.3222998|89|159|378|438|N/A)	jl52_rs06500(trmFO|-17.3926|0.43105|319|358|62|108|GeneID:57076210)	lmo1276(gid|-21.3979|0.205028|89|159|379|439|GeneID:985107)	gh761_rs02200(trmFO|-17.5913|0.5390841|279|325|262|294|N/A)	ckv90_rs06600(trmFO|-16.7244|0.5756784|124|177|378|440|GeneID:61189170)	FADH(2)-oxidizing methylenetetrahydrofolate--tRNA-(uracil(54)-C(5))- methyltransferase TrmFO		0
0.220472	0.0135819	lm6179_rs11495(N/A|-21.9184|0.1412823|788|842|443|487|N/A)	lse_rs07570(N/A|-21.5378|0.1179149|124|181|180|240|GeneID:32488580)	lmrg_rs08010(N/A|-25.7659|0.0349207|788|816|456|486|N/A)	jl52_rs08195(N/A|-21.4841|0.0875894|407|434|454|478|GeneID:57076548)	lmo1608(N/A|-21.9184|0.1390235|788|842|443|487|GeneID:986017)	gh761_rs00430(N/A|-17.8565|0.433296|12|27|226|241|N/A)	ckv90_rs08270(N/A|-21.5443|0.1070976|770|816|457|499|GeneID:61189500)	DUF1444 domain-containing protein		0
0.220472	0.0136254	lm6179_rs10415(pgsA|-16.6137|0.6243247|124|171|237|282|N/A)	lse_rs06525(pgsA|-21.9475|0.0881291|143|178|13|44|GeneID:32488457)	lmrg_rs06945(pgsA|-16.626|0.5998753|124|171|236|281|N/A)	jl52_rs07090(pgsA|-17.0031|0.3737383|143|161|24|43|GeneID:57076328)	lmo1396(N/A|-16.6137|0.6145717|124|171|237|282|GeneID:985296)	gh761_rs01490(pgsA|-20.5391|0.1579839|143|174|17|44|N/A)	ckv90_rs07195(pgsA|-24.4093|0.0326212|132|183|9|56|GeneID:61189288)	CDP-diacylglycerol--glycerol-3-phosphate 3-phosphatidyltransferase		0
0.220472	0.0136295	lm6179_rs10935(N/A|-18.3991|0.3987912|773|789|133|149|N/A)	lse_rs07035(N/A|-19.1038|0.2435397|773|795|123|150|GeneID:32488173)	lmrg_rs07465(N/A|-18.3945|0.3801521|773|789|133|149|N/A)	jl52_rs07640(N/A|-20.793|0.1008712|625|680|96|149|GeneID:57076437)	lmo1500(N/A|-18.3991|0.3916933|773|789|133|149|GeneID:986971)	gh761_rs00975(N/A|-24.3928|0.0392051|772|827|91|150|N/A)	ckv90_rs07705(N/A|-21.5798|0.094554|153|299|9|150|GeneID:61189389)	DedA family protein		0
0.220472	0.013642	lm6179_rs01960(N/A|-25.0058|0.0745138|247|293|263|311|N/A)	lse_rs00555(N/A|-19.4117|0.3270758|1582|1613|79|107|GeneID:32490464)	lmrg_rs00525(N/A|-23.6972|0.1080593|247|293|262|310|N/A)	jl52_rs00760(N/A|-24.0585|0.0525059|204|291|263|351|GeneID:57075097)	lmo0107(N/A|-23.8199|0.1085419|247|293|263|311|GeneID:986644)	gh761_rs07900(N/A|-21.4806|0.1893977|1578|1597|92|110|N/A)	ckv90_rs00475(N/A|-22.6682|0.1069194|417|463|13|57|GeneID:61187979)	ABC transporter ATP-binding protein		0
0.220472	0.0137183	lm6179_rs01630(pdeA|-20.3098|0.3432827|676|691|266|282|N/A)	lse_rs00200(pdeA|-21.9042|0.1580562|1178|1214|200|245|GeneID:32490856)	lmrg_rs00260(pdeA|-20.7896|0.2832289|1576|1616|258|306|N/A)	jl52_rs00500(pdeA|-25.0593|0.0391434|496|638|298|436|GeneID:57075048)	lmo0052(N/A|-20.8437|0.2888965|1576|1616|259|307|GeneID:986050)	gh761_rs08110(pdeA|-25.028|0.0593465|1119|1145|17|42|N/A)	ckv90_rs00210(pdeA|-20.8994|0.2000733|1112|1145|17|52|GeneID:61187926)	cyclic-di-AMP phosphodiesterase PdeA		0
0.220472	0.0137603	lm6179_rs01875(N/A|-23.6579|0.1064171|1567|1602|362|399|N/A)	lse_rs02720(N/A|-21.5495|0.1562577|418|475|186|231|GeneID:32488291)	lmrg_rs00440(N/A|-19.5487|0.3659871|1567|1602|361|398|N/A)	jl52_rs03125(N/A|-26.421|0.020605|976|1093|131|231|GeneID:57075558)	lmo0090(N/A|-20.5282|0.2841607|1567|1602|362|399|GeneID:986589)	gh761_rs07995(N/A|-19.7102|0.3100261|1567|1618|360|400|N/A)	ckv90_rs02220(N/A|-17.4217|0.502754|291|334|259|298|GeneID:61188313)	F0F1 ATP synthase subunit alpha		0
0.220472	0.0138816	lm6179_rs01130(N/A|-20.6765|0.160943|175|232|198|234|N/A)	lse_rs13730(N/A|-24.5539|0.0284215|474|505|202|234|GeneID:32488995)	lmrg_rs14295(N/A|-19.5621|0.2232991|175|232|198|233|N/A)	jl52_rs00085(N/A|-15.454|0.5373939|532|567|373|407|GeneID:57074966)	lmo2805(N/A|-21.4208|0.1217342|175|232|198|234|GeneID:986900)	gh761_rs08600(N/A|-19.0019|0.2337949|175|232|199|235|N/A)	ckv90_rs14200(N/A|-17.4145|0.3340229|401|431|381|413|GeneID:61190666)	DUF1310 domain-containing protein		0
0.220472	0.0139206	lm6179_rs06565(rnjA|-23.8311|0.1061661|1048|1098|132|195|N/A)	lse_rs04665(rnjA|-21.6745|0.1575977|1079|1106|131|153|GeneID:32488503)	lmrg_rs05175(rnjA|-23.1401|0.1254734|1067|1098|132|164|N/A)	jl52_rs05185(rnjA|-22.869|0.0770405|1079|1099|130|151|GeneID:57075957)	lmo1027(N/A|-23.8344|0.1044706|1048|1098|132|195|GeneID:986344)	gh761_rs03350(rnjA|-21.3342|0.1928489|1079|1099|132|153|N/A)	ckv90_rs05190(rnjA|-23.6092|0.0752993|1079|1099|131|152|GeneID:61188901)	ribonuclease J1		0
0.220472	0.0140599	lm6179_rs02080(N/A|-20.8622|0.1958752|424|558|271|416|N/A)	lse_rs00620(N/A|-15.1671|0.7413881|709|752|360|391|GeneID:32490406)	lmrg_rs00645(N/A|-20.8368|0.1864752|424|559|269|415|N/A)	jl52_rs00825(N/A|-24.3921|0.0288318|727|775|192|233|GeneID:57075110)	lmo0131(N/A|-18.3449|0.4208424|60|105|199|245|GeneID:986722)	gh761_rs07785(N/A|-21.6687|0.1180189|8|105|200|290|N/A)	ckv90_rs00550(N/A|-13.4643|0.9159535|253|273|461|481|GeneID:61187994)	EAL domain-containing protein		0
0.220472	0.0141186	lm6179_rs04840(N/A|-20.8815|0.2028631|46|96|196|244|N/A)	lse_rs03005(N/A|-25.751|0.0272753|42|105|154|219|GeneID:32490419)	lmrg_rs03445(N/A|-19.9906|0.2560094|61|96|196|233|N/A)	jl52_rs03415(N/A|-16.93|0.4276145|42|105|152|217|GeneID:57075615)	lmo0686(motB|-20.8815|0.1993892|46|96|196|244|GeneID:986861)	gh761_rs05025(N/A|-21.4562|0.1334489|46|96|197|245|N/A)	ckv90_rs03390(N/A|-16.0603|0.6031624|358|365|461|468|GeneID:61188544)	flagellar motor protein MotB		0
0.220472	0.014128	lm6179_rs01560(aguA|-22.7494|0.123489|344|371|261|287|N/A)		lmrg_rs00190(aguA|-22.6797|0.1191021|344|371|260|286|N/A)	jl52_rs00430(aguA|-24.7094|0.0316818|285|431|153|300|GeneID:57075034)	lmo0038(N/A|-22.7494|0.1214175|344|371|261|287|GeneID:985162)			agmatine deiminase		0
0.220472	0.0141765	lm6179_rs01135(mnmG|-18.7479|0.5124383|1226|1242|268|285|N/A)	lse_rs13740(mnmG|-25.9401|0.0407345|1457|1508|181|236|GeneID:32490338)	lmrg_rs14300(mnmG|-22.8848|0.1448149|152|193|435|487|N/A)	jl52_rs00090(mnmG|-15.1932|0.7876491|13|41|453|483|GeneID:57074967)	lmo2810(gidA|-17.7942|0.6264728|1226|1242|268|285|GeneID:986685)	gh761_rs08595(mnmG|-23.2656|0.1067532|150|228|398|491|N/A)	ckv90_rs14205(mnmG|-17.041|0.5875386|782|904|75|173|GeneID:61190667)	tRNA uridine-5-carboxymethylaminomethyl(34) synthesis enzyme MnmG		0
0.220472	0.014254	lm6179_rs07110(pduB|-22.5309|0.11477|177|210|208|240|N/A)	lse_rs05155(pduB|-23.3521|0.062622|84|136|192|240|GeneID:32488473)	lmrg_rs05710(pduB|-22.7936|0.0987324|19|165|156|286|N/A)	jl52_rs05755(pduB|-16.3151|0.4984871|462|537|216|304|GeneID:57076067)	lmo1152(N/A|-22.7222|0.0992697|75|108|208|240|GeneID:986154)	gh761_rs02910(pduB|-21.9788|0.1090564|177|210|209|241|N/A)	ckv90_rs05680(pduB|-21.1192|0.1245254|84|135|195|239|GeneID:61188993)	propanediol utilization microcompartment protein PduB		0
0.220472	0.0143501	lm6179_rs04585(N/A|-22.7719|0.0779556|425|481|362|419|N/A)	lse_rs02755(N/A|-15.2536|0.6575214|275|295|374|396|GeneID:32490340)	lmrg_rs03185(N/A|-20.2679|0.1790316|425|481|361|418|N/A)	jl52_rs03185(N/A|-14.5897|0.6782544|13|40|216|242|GeneID:57075570)	lmo0636(N/A|-22.6772|0.0795656|425|481|362|419|GeneID:984970)	gh761_rs05305(N/A|-19.0256|0.2380455|429|490|351|415|N/A)	ckv90_rs03120(N/A|-23.3607|0.0408685|268|299|273|304|GeneID:61188491)	Rrf2 family transcriptional regulator		0
0.220472	0.0147313	lm6179_rs11635(N/A|-17.5621|0.5584619|726|762|301|333|N/A)	lse_rs07735(N/A|-18.0038|0.391885|78|125|177|230|GeneID:32490463)	lmrg_rs08155(N/A|-20.602|0.2194766|704|849|124|271|N/A)	jl52_rs08385(N/A|-16.3605|0.5193736|373|417|376|427|GeneID:57076584)	lmo1636(N/A|-19.3801|0.333521|704|849|124|272|GeneID:985701)	gh761_rs00290(N/A|-31.8609|0.0030842|708|783|278|353|N/A)	ckv90_rs08410(N/A|-11.6468|0.9956837|458|465|457|464|GeneID:61189528)	ABC transporter ATP-binding protein		0
0.220472	0.0147421	lm6179_rs03195(N/A|-15.9859|0.785214|88|115|210|239|N/A)	lse_rs01620(N/A|-26.8147|0.0211308|929|977|51|109|GeneID:32489042)	lmrg_rs01840(N/A|-16.0446|0.7575489|88|115|210|238|N/A)	jl52_rs01785(N/A|-18.2344|0.304674|31|81|194|241|GeneID:57075297)	lmo0356(N/A|-15.9859|0.7756557|88|115|210|239|GeneID:987603)	gh761_rs06730(N/A|-17.9992|0.4486132|626|661|467|492|N/A)	ckv90_rs01640(N/A|-24.0696|0.0494892|986|1133|297|441|GeneID:61188206)	oxidoreductase		0
0.220472	0.014766	lm6179_rs04805(N/A|-24.6526|0.0630834|662|810|20|144|N/A)	lse_rs02970(N/A|-21.3732|0.1408478|76|109|197|231|GeneID:32489046)	lmrg_rs03410(N/A|-23.4967|0.0883084|1094|1132|207|243|N/A)	jl52_rs03380(N/A|-14.7342|0.7733064|868|941|37|108|GeneID:57075608)	lmo0679(flhB|-22.4477|0.131654|1094|1132|207|244|GeneID:986322)	gh761_rs05060(N/A|-25.1395|0.0395791|1014|1132|208|325|N/A)	ckv90_rs03355(N/A|-20.2886|0.18575|1005|1053|263|308|GeneID:61188537)	flagellar type III secretion system protein FlhB		0
0.220472	0.0148407	lm6179_rs00755(N/A|-19.1048|0.3733552|587|616|462|488|N/A)	lse_rs13490(N/A|-31.0691|0.0046871|337|387|133|171|GeneID:32488697)	lmrg_rs13950(N/A|-17.1939|0.5918755|16|38|268|291|N/A)	jl52_rs14150(N/A|-20.1604|0.1536619|339|387|131|167|GeneID:57077711)	lmo2737(N/A|-18.5094|0.4340286|587|620|456|488|GeneID:987071)	gh761_rs08905(N/A|-15.2416|0.8156156|586|620|460|490|N/A)	ckv90_rs13900(N/A|-18.4907|0.3206855|737|769|379|413|GeneID:61190608)	LacI family DNA-binding transcriptional regulator		0
0.220472	0.0149837	lm6179_rs02570(N/A|-19.1943|0.2935387|476|531|172|220|N/A)	lse_rs01145(N/A|-22.4199|0.0707882|547|623|157|231|GeneID:32490279)	lmrg_rs01195(N/A|-18.3383|0.3641206|476|531|172|220|N/A)	jl52_rs01345(N/A|-22.2581|0.0532209|658|719|222|286|GeneID:57075211)	lmo0230(N/A|-18.3776|0.3715445|476|531|172|220|GeneID:987194)	gh761_rs07280(N/A|-20.4111|0.1580132|605|619|226|240|N/A)	ckv90_rs01040(N/A|-16.5869|0.4677481|492|504|229|241|GeneID:61188087)	UvrB/UvrC motif-containing protein		0
0.220472	0.0150484	lm6179_rs12860(csoR|-19.8201|0.1959263|195|224|262|295|N/A)	lse_rs09250(csoR|-14.3718|0.7472758|312|364|189|244|GeneID:32488339)	lmrg_rs09375(csoR|-19.7667|0.1884432|195|224|261|294|N/A)	jl52_rs09660(csoR|-15.9456|0.4333611|331|356|194|214|GeneID:57076838)	lmo1854(N/A|-19.8201|0.1925896|195|224|262|295|GeneID:985840)	gh761_rs13510(csoR|-20.9137|0.1041725|204|224|263|284|N/A)	ckv90_rs09660(csoR|-23.5301|0.0328365|323|468|149|297|GeneID:61189774)	copper-sensing transcriptional repressor CsoR		0
0.220472	0.0150703	lm6179_rs00450(N/A|-21.6952|0.1431646|10|59|379|409|N/A)	lse_rs13150(N/A|-17.9492|0.3637935|516|569|194|248|GeneID:32489498)	lmrg_rs13645(N/A|-21.6951|0.1349235|10|59|378|408|N/A)	jl52_rs13695(N/A|-21.3619|0.0856959|420|564|264|403|GeneID:57077627)	lmo2678(N/A|-21.6952|0.1408689|10|59|379|409|GeneID:984408)	gh761_rs09190(N/A|-18.8716|0.3019332|10|109|211|309|N/A)	ckv90_rs13605(N/A|-23.4745|0.0502625|485|527|9|44|GeneID:61190551)	response regulator		0
0.220472	0.0151226	lm6179_rs12405(purM|-19.0106|0.3959588|802|835|196|229|N/A)	lse_rs08765(purM|-23.1033|0.0780859|263|301|425|460|GeneID:32489428)	lmrg_rs08925(purM|-19.7183|0.305387|801|835|196|230|N/A)	jl52_rs09215(purM|-19.6399|0.1921137|695|812|216|336|GeneID:57076749)	lmo1767(purM|-18.1713|0.4887567|74|139|150|230|GeneID:985975)	gh761_rs13975(purM|-18.5882|0.3818316|227|371|236|365|N/A)	ckv90_rs09200(purM|-25.7123|0.0282611|263|298|432|464|GeneID:61189683)	phosphoribosylformylglycinamidine cyclo-ligase		0
0.220472	0.0151297	lm6179_rs14300(N/A|-17.2228|0.6015313|342|401|232|287|N/A)	lse_rs10700(N/A|-21.3037|0.1346964|519|578|167|230|GeneID:32489372)	lmrg_rs10815(N/A|-17.3375|0.5631271|342|401|231|286|N/A)	jl52_rs11175(N/A|-18.8359|0.2377889|334|380|188|230|GeneID:57077135)	lmo2133(N/A|-17.2228|0.5919268|342|401|232|287|GeneID:984718)	gh761_rs12075(N/A|-32.7061|0.0022264|278|380|254|340|N/A)	ckv90_rs11090(N/A|-15.8554|0.6439984|517|550|197|235|GeneID:61190057)	ketose-bisphosphate aldolase		0
0.220472	0.0151501	lm6179_rs09110(N/A|-24.76|0.0389764|477|532|364|421|N/A)	lse_rs11715(N/A|-18.2896|0.2823357|495|516|209|230|GeneID:32489738)	lmrg_rs12185(N/A|-20.9126|0.146466|477|533|361|420|N/A)	jl52_rs12205(N/A|-15.0978|0.6071218|338|365|375|403|GeneID:57077336)	lmo2400(N/A|-24.7615|0.0385487|477|532|364|421|GeneID:987499)	gh761_rs10615(N/A|-21.8383|0.0869626|268|305|380|411|N/A)	ckv90_rs12160(N/A|-14.1039|0.8020064|353|395|235|282|GeneID:61190268)	N-acetyltransferase		0
0.220472	0.0151578	lm6179_rs04370(N/A|-22.9146|0.1003607|718|752|5|44|N/A)	lse_rs02530(N/A|-17.4381|0.4409103|689|741|132|195|GeneID:32490947)	lmrg_rs02965(N/A|-22.9146|0.0945114|718|752|5|44|N/A)	jl52_rs02890(N/A|-16.585|0.4686639|177|318|2|149|GeneID:57075511)	lmo0593(N/A|-22.9146|0.098888|718|752|5|44|GeneID:984793)	gh761_rs05495(N/A|-19.0653|0.2986919|977|986|462|471|N/A)	ckv90_rs02905(N/A|-24.7129|0.0346732|591|656|75|146|GeneID:61188448)	formate/nitrite transporter family protein		0
0.220472	0.0152358	lm6179_rs14795(N/A|-21.3459|0.2120937|586|614|461|494|N/A)	lse_rs11150(N/A|-17.7846|0.4641915|1106|1180|171|230|GeneID:32489003)	lmrg_rs11320(N/A|-21.505|0.1903384|586|614|460|493|N/A)	jl52_rs11645(N/A|-18.0162|0.3572513|587|606|460|486|GeneID:57077227)	lmo2232(N/A|-21.439|0.2023658|586|614|461|494|GeneID:984442)	gh761_rs11590(N/A|-16.0846|0.7470397|665|721|126|178|N/A)	ckv90_rs11565(N/A|-28.0463|0.0142809|1049|1093|128|169|GeneID:61190152)	hemolysin family protein		0
0.220472	0.0152789	lm6179_rs00885(recQ|-20.1987|0.3403033|251|307|95|148|N/A)	lse_rs13585(recQ|-21.5909|0.1665885|1859|1920|159|237|GeneID:32489282)	lmrg_rs14050(recQ|-20.1988|0.3231056|251|307|95|148|N/A)	jl52_rs14255(recQ|-19.5274|0.2490672|261|327|412|469|GeneID:57077730)	lmo2757(N/A|-21.6555|0.216128|252|307|95|146|GeneID:986884)	gh761_rs08805(recQ|-18.3214|0.4896939|502|546|276|323|N/A)	ckv90_rs13995(recQ|-29.1908|0.0117293|251|310|85|148|GeneID:61190627)	DNA helicase RecQ		0
0.220472	0.0153043	lm6179_rs07480(N/A|-20.2306|0.4175263|1606|1673|19|93|N/A)	lse_rs05545(N/A|-19.9847|0.3444064|960|995|6|40|GeneID:32489253)	lmrg_rs06080(N/A|-20.3305|0.3874431|1606|1673|19|93|N/A)	jl52_rs06155(N/A|-21.83|0.1519881|969|995|6|32|GeneID:57076147)	lmo1226(N/A|-20.3305|0.3995743|1606|1673|19|93|GeneID:986040)	gh761_rs02545(N/A|-22.9193|0.1562387|887|1032|75|214|N/A)	ckv90_rs06045(N/A|-28.7691|0.019532|650|707|112|166|GeneID:61189064)	MMPL family transporter		0
0.220472	0.0153224	lm6179_rs12225(N/A|-24.0655|0.0711324|125|171|3|45|N/A)	lse_rs08580(N/A|-15.366|0.7371418|136|180|132|167|GeneID:32488176)	lmrg_rs08745(N/A|-26.6848|0.0269527|125|171|3|45|N/A)	jl52_rs09030(N/A|-20.032|0.156065|505|609|67|155|GeneID:57076712)	lmo1731(N/A|-26.6848|0.0282819|125|171|3|45|GeneID:985577)	gh761_rs14155(N/A|-19.0678|0.3110084|143|202|452|493|N/A)	ckv90_rs09020(N/A|-21.6791|0.1075047|129|195|76|136|GeneID:61189647)	carbohydrate ABC transporter permease		0
0.220779	0.0154927	lm6179_rs13945(N/A|-23.2085|0.0496871|139|180|1|46|N/A)		lmrg_rs10460(N/A|-23.2085|0.0468229|139|180|1|46|N/A)	jl52_rs10790(N/A|-11.3788|0.9777713|28|109|221|291|GeneID:57077060)	lmo2071(N/A|-23.2085|0.0491121|139|180|1|46|GeneID:985572)	gh761_rs12435(N/A|-15.6018|0.5792592|182|217|262|294|N/A)	ckv90_rs10755(N/A|-20.8212|0.0793816|144|194|7|53|GeneID:61189991)	DUF4305 domain-containing protein		0
0.220779	0.0155886	lm6179_rs08425(rapZ|-25.4385|0.0436088|706|751|264|306|N/A)	lse_rs12070(rapZ|-19.411|0.249969|633|681|140|202|GeneID:32488212)	lmrg_rs12560(rapZ|-21.7599|0.1463289|263|313|264|317|N/A)	jl52_rs12565(rapZ|-16.2508|0.5277772|146|295|189|305|GeneID:57077404)	lmo2474(N/A|-21.4931|0.1669028|706|752|266|306|GeneID:987349)	gh761_rs10255(rapZ|-24.9794|0.0379013|263|305|274|319|N/A)	ckv90_rs12540(rapZ|-19.3389|0.2366067|712|824|321|437|GeneID:61190341)	RNase adapter RapZ		0
0.220779	0.0156219	lm6179_rs00895(N/A|-22.0859|0.1108568|177|325|339|486|N/A)	lse_rs13595(N/A|-17.0722|0.434483|327|353|417|444|GeneID:32489529)	lmrg_rs14060(N/A|-19.4895|0.2546656|689|715|387|417|N/A)	jl52_rs14265(N/A|-13.8153|0.8184417|688|704|392|411|GeneID:57077732)	lmo2759(N/A|-22.0859|0.1091857|177|325|339|486|GeneID:986677)	gh761_rs08795(N/A|-24.022|0.0413324|155|205|263|311|N/A)	ckv90_rs14010(N/A|-21.3538|0.0952597|174|204|263|298|GeneID:61190629)	ADP-ribose-binding protein		0
0.220779	0.0157279	lm6179_rs15085(N/A|-25.3251|0.0704524|813|854|268|308|N/A)	lse_rs11395(N/A|-23.8159|0.084056|68|174|140|248|GeneID:32490247)	lmrg_rs11860(N/A|-25.4019|0.0646958|813|854|267|307|N/A)	jl52_rs11885(N/A|-16.0258|0.6784309|1265|1282|471|486|GeneID:57077273)	lmo2353(N/A|-25.3251|0.0695251|813|854|268|308|GeneID:984445)	gh761_rs10965(N/A|-22.8989|0.1230531|833|876|232|285|N/A)	ckv90_rs11810(N/A|-15.5425|0.79002|59|94|378|413|GeneID:61190200)	sodium:proton antiporter		0
0.220779	0.0157312	lm6179_rs06325(lieA|-20.7969|0.2018277|667|691|379|408|N/A)	lse_rs03185(N/A|-16.2694|0.6142206|89|103|423|438|GeneID:32488410)	lmrg_rs04935(lieA|-20.7969|0.1905464|667|691|378|407|N/A)	jl52_rs03595(N/A|-14.3926|0.8018616|18|53|64|106|GeneID:57075651)	lmo0979(N/A|-19.4935|0.3012525|61|94|457|485|GeneID:986435)	gh761_rs03590(N/A|-27.5162|0.0135931|19|94|209|288|N/A)	ckv90_rs04950(N/A|-16.4894|0.5318735|165|200|196|235|GeneID:61188853)	multidrug efflux ABC transporter ATP-binding protein LieA		0
0.222076	0.0159604	lm6179_rs04920(N/A|-20.7696|0.2427353|1095|1132|198|241|N/A)	lse_rs03085(N/A|-16.0154|0.6837506|86|149|177|240|GeneID:32490825)	lmrg_rs03525(N/A|-20.6826|0.2359394|1095|1132|198|240|N/A)	jl52_rs03495(N/A|-24.5866|0.0342336|798|826|379|409|GeneID:57075631)	lmo0702(N/A|-20.7696|0.2384776|1095|1132|198|241|GeneID:985034)	gh761_rs04945(N/A|-21.986|0.1304109|894|912|91|109|N/A)	ckv90_rs03470(N/A|-21.2615|0.1404237|930|980|156|206|GeneID:61188560)	Derived by automated computational analysis using gene prediction method: Protein Homology.		0
0.222076	0.0160403	lm6179_rs13940(N/A|-24.1476|0.0603958|827|868|1|46|N/A)	lse_rs10355(N/A|-20.5463|0.1552335|561|659|134|221|GeneID:32488420)	lmrg_rs10455(N/A|-24.1476|0.0568942|827|868|1|46|N/A)	jl52_rs10785(N/A|-16.2068|0.5000697|654|699|241|297|GeneID:57077059)	lmo2070(N/A|-24.1476|0.0596426|827|868|1|46|GeneID:986695)	gh761_rs12440(N/A|-18.4588|0.343078|528|546|455|473|N/A)	ckv90_rs10750(N/A|-22.5861|0.0687527|832|882|7|53|GeneID:61189990)	CPBP family intramembrane glutamic endopeptidase		0
0.222076	0.0161006	lm6179_rs00470(kdpA|-22.6618|0.1562919|1741|1885|156|297|N/A)	lse_rs13170(kdpA|-20.9328|0.2009308|1541|1590|133|187|GeneID:32488973)	lmrg_rs13665(kdpA|-22.4954|0.1554919|1741|1885|156|296|N/A)	jl52_rs13715(kdpA|-19.1376|0.2765914|314|356|266|305|GeneID:57077631)	lmo2682(kdpA|-22.6618|0.1537386|1741|1885|156|297|GeneID:987148)	gh761_rs09170(kdpA|-28.6345|0.0150554|787|916|270|404|N/A)	ckv90_rs13625(kdpA|-20.6582|0.2018813|787|811|380|403|GeneID:61190555)	potassium-transporting ATPase subunit KdpA		0
0.222076	0.0161354	lm6179_rs02075(N/A|-20.7869|0.3205695|1692|1778|90|165|N/A)	lse_rs00615(N/A|-15.0127|0.8851775|2271|2286|424|440|GeneID:32490418)	lmrg_rs00640(N/A|-26.437|0.0511009|1692|1814|52|165|N/A)	jl52_rs00820(N/A|-17.2949|0.5301938|1050|1090|65|107|GeneID:57075109)	lmo0130(N/A|-26.437|0.0535803|1692|1814|52|165|GeneID:986721)	gh761_rs07790(N/A|-24.3962|0.0815281|1692|1806|78|166|N/A)	ckv90_rs00545(N/A|-22.9381|0.1130852|1701|1808|75|157|GeneID:61187993)	bifunctional metallophosphatase/5'-nucleotidase		0
0.223787	0.016413	lm6179_rs07105(pduA|-22.2104|0.0820846|299|445|156|287|N/A)	lse_rs05150(pduA|-21.7242|0.0712578|358|416|192|251|GeneID:32488468)	lmrg_rs05705(pduA|-22.7936|0.0623271|299|445|156|286|N/A)	jl52_rs05750(pduA|-14.4633|0.655457|164|194|37|64|GeneID:57076066)	lmo1151(N/A|-22.2104|0.0809494|299|445|156|287|GeneID:986164)	gh761_rs02915(pduA|-17.8065|0.3215826|457|488|211|241|N/A)	ckv90_rs05675(pduA|-19.8144|0.1314549|364|414|196|239|GeneID:61188992)	propanediol utilization microcompartment protein PduA		0
0.223787	0.016568	lm6179_rs04455(N/A|-18.1742|0.5759909|608|639|80|109|N/A)	lse_rs02615(N/A|-18.752|0.3946603|549|606|179|221|GeneID:32489328)	lmrg_rs03055(N/A|-18.1753|0.5533456|608|639|80|109|N/A)	jl52_rs02980(N/A|-25.2711|0.0341671|1444|1515|272|337|GeneID:57075529)	lmo0610(N/A|-18.1742|0.5665917|608|639|80|109|GeneID:985509)	gh761_rs05410(N/A|-21.4517|0.1903248|616|654|92|138|N/A)	ckv90_rs03005(N/A|-22.6978|0.1082983|1613|1636|86|108|GeneID:61188468)	lmo0610 family class 1 internalin		0
0.223787	0.016583	lm6179_rs01335(N/A|-32.5657|0.0047612|947|1091|361|502|N/A)		lmrg_rs14500(N/A|-22.6877|0.1275228|947|1091|360|501|N/A)		lmo2850(N/A|-26.885|0.0323325|947|1091|361|502|GeneID:986384)	gh761_rs08395(N/A|-18.1521|0.4612668|1054|1092|462|495|N/A)		MFS transporter		0
0.223787	0.016637	lm6179_rs08310(pstA|-20.2749|0.2536853|442|491|430|486|N/A)	lse_rs12185(pstA|-21.1047|0.143072|210|238|158|189|GeneID:32488306)	lmrg_rs12675(pstA|-21.1392|0.1809283|953|977|17|40|N/A)	jl52_rs12700(pstA|-15.3155|0.6670953|908|1018|218|337|GeneID:57077429)	lmo2497(N/A|-21.1396|0.1884267|953|977|17|40|GeneID:987312)	gh761_rs10140(pstA|-18.193|0.4055196|446|490|431|483|N/A)	ckv90_rs12655(pstA|-26.3111|0.0207551|881|919|128|166|GeneID:61190364)	phosphate ABC transporter permease PstA		0
0.223787	0.0166525	lm6179_rs05415(N/A|-19.716|0.2156321|235|273|191|233|N/A)	lse_rs03500(N/A|-25.4415|0.0196447|67|164|131|240|GeneID:32489872)	lmrg_rs04015(N/A|-17.9401|0.3661013|235|273|191|232|N/A)	jl52_rs03950(N/A|-12.575|0.9238815|231|264|377|413|GeneID:57075720)	lmo0800(N/A|-19.6152|0.2193239|235|273|191|233|GeneID:985418)	gh761_rs04530(N/A|-12.0251|0.9890867|138|189|264|314|N/A)	ckv90_rs03910(N/A|-15.4071|0.5872587|68|115|34|80|GeneID:61188647)	iron-sulfur cluster biosynthesis family protein		0
0.225098	0.016829	lm6179_rs14575(pepF|-27.503|0.0326527|1497|1645|266|415|N/A)	lse_rs10930(pepF|-19.2577|0.3436931|1028|1078|224|281|GeneID:32488385)	lmrg_rs11100(pepF|-27.503|0.0308229|1497|1645|265|414|N/A)	jl52_rs11425(pepF|-18.803|0.3157905|1838|1902|212|280|GeneID:57077183)	lmo2188(N/A|-27.503|0.0323399|1497|1645|266|415|GeneID:984648)	gh761_rs11810(pepF|-19.5398|0.3507511|1162|1187|210|234|N/A)	ckv90_rs11345(pepF|-17.011|0.5847966|83|109|216|240|GeneID:61190108)	oligoendopeptidase F		0
0.226292	0.0169977	lm6179_rs07865(N/A|-21.2234|0.1662569|70|98|383|411|N/A)	lse_rs03560(N/A|-16.8955|0.4881993|628|671|199|238|GeneID:32488762)	lmrg_rs13110(N/A|-21.223|0.1568028|70|98|382|410|N/A)	jl52_rs04030(N/A|-23.2175|0.0423286|212|266|261|306|GeneID:57075735)	lmo2583(N/A|-20.398|0.2153977|820|843|77|100|GeneID:987235)	gh761_rs09700(N/A|-21.7719|0.1083781|243|262|265|284|N/A)	ckv90_rs13090(N/A|-17.0288|0.4440952|709|751|377|414|GeneID:61190451)	response regulator transcription factor		0
0.228038	0.0172179	lm6179_rs14020(N/A|-15.9065|0.8533699|1062|1125|265|324|N/A)	lse_rs10435(N/A|-22.868|0.1078808|865|905|76|111|GeneID:32488633)	lmrg_rs10535(N/A|-16.0429|0.8212694|1838|1847|153|162|N/A)	jl52_rs11365(N/A|-26.1742|0.0473943|158|227|37|112|GeneID:57077171)	lmo2085(N/A|-15.9715|0.8379391|1838|1847|153|162|GeneID:984772)	gh761_rs11860(N/A|-18.7782|0.6046753|3114|3182|213|288|N/A)	ckv90_rs10830(N/A|-22.0025|0.1308538|605|647|130|172|GeneID:61190006)	SpaA isopeptide-forming pilin-related protein		0
0.228038	0.017289	lm6179_rs02085(N/A|-16.5545|0.7652281|967|1051|144|230|N/A)	lse_rs00625(N/A|-23.2083|0.0904154|212|275|178|239|GeneID:32490422)	lmrg_rs00650(N/A|-16.5556|0.7444061|968|1051|144|229|N/A)	jl52_rs00830(N/A|-25.1484|0.0325099|148|293|156|295|GeneID:57075111)	lmo0132(N/A|-19.0607|0.4330615|1162|1227|232|298|GeneID:986732)	gh761_rs07780(N/A|-17.0725|0.6328378|983|1051|145|208|N/A)	ckv90_rs00555(N/A|-20.439|0.2066066|772|787|132|148|GeneID:61187995)	IMP dehydrogenase		0
0.228467	0.0174571	lm6179_rs05530(N/A|-18.968|0.2869544|350|438|47|113|N/A)	lse_rs03615(N/A|-12.905|0.9331205|377|396|62|89|GeneID:32490549)	lmrg_rs04125(N/A|-28.5311|0.0088004|350|450|36|113|N/A)	jl52_rs04085(N/A|-12.3961|0.9424274|422|445|37|61|GeneID:57075746)	lmo0822(N/A|-29.7361|0.0059759|350|450|36|113|GeneID:985376)	gh761_rs04400(N/A|-16.5382|0.5128852|217|333|203|324|N/A)	ckv90_rs04205(N/A|-18.6356|0.222698|422|450|35|62|GeneID:61188705)	MerR family transcriptional regulator		0
0.228467	0.0174818	lm6179_rs09095(N/A|-21.9136|0.1819912|285|336|260|323|N/A)	lse_rs11730(N/A|-22.0925|0.1261473|1462|1498|199|245|GeneID:32490715)	lmrg_rs12200(N/A|-21.7172|0.1829635|285|336|259|322|N/A)	jl52_rs12220(N/A|-24.7868|0.0352658|1215|1269|428|484|GeneID:57077339)	lmo2403(N/A|-19.2607|0.399168|1223|1286|419|484|GeneID:987496)	gh761_rs10600(N/A|-21.4991|0.1678229|1552|1586|195|237|N/A)	ckv90_rs12175(N/A|-19.2882|0.2878164|1218|1272|434|488|GeneID:61190271)	bifunctional UDP-sugar hydrolase/5'-nucleotidase		0
0.229331	0.0176863	lm6179_rs00510(mgtA|-28.3205|0.0308316|2595|2720|327|443|N/A)	lse_rs13205(mgtA|-16.8355|0.6871711|539|558|193|211|GeneID:32489181)	lmrg_rs13705(mgtA|-25.7625|0.0668242|2602|2720|326|437|N/A)	jl52_rs13750(mgtA|-20.0941|0.242124|2676|2697|139|159|GeneID:57077638)	lmo2689(N/A|-29.3195|0.0220883|2602|2720|327|438|GeneID:987136)	gh761_rs09135(mgtA|-18.3828|0.5391209|1264|1312|191|235|N/A)	ckv90_rs13660(mgtA|-20.8235|0.2293558|1181|1308|195|307|GeneID:61190562)	magnesium-translocating P-type ATPase		0
0.229331	0.0177843	lm6179_rs10170(comGA|-23.3792|0.0964795|686|730|259|306|N/A)	lse_rs06280(comGA|-16.2906|0.6295975|405|422|17|33|GeneID:32490714)	lmrg_rs06700(comGA|-23.5038|0.0870716|686|730|258|305|N/A)	jl52_rs06845(comGA|-13.7899|0.8840784|360|375|319|334|GeneID:57076279)	lmo1347(comGA|-23.6028|0.0881149|686|730|259|306|GeneID:987735)	gh761_rs01740(comGA|-18.4518|0.3944443|632|718|88|152|N/A)	ckv90_rs06945(comGA|-24.2683|0.0462923|672|730|94|162|GeneID:61189238)	competence type IV pilus ATPase ComGA		0
0.229331	0.0177895	lm6179_rs10395(N/A|-21.2026|0.2210747|906|958|460|501|N/A)	lse_rs06505(N/A|-19.0324|0.325297|582|648|157|232|GeneID:32490232)	lmrg_rs06925(N/A|-22.2419|0.1490953|906|958|459|500|N/A)	jl52_rs07070(N/A|-25.6781|0.024597|615|760|174|293|GeneID:57076324)	lmo1392(N/A|-21.2026|0.2172415|906|958|460|501|GeneID:986324)	gh761_rs01510(N/A|-17.477|0.5532434|475|511|275|313|N/A)	ckv90_rs07175(N/A|-17.3975|0.4848223|671|702|327|360|GeneID:61189284)	EF-P 5-aminopentanol modification-associated protein YfmF		0
0.230281	0.0180151	lm6179_rs10580(thiT|-17.5351|0.4922335|489|547|379|434|N/A)	lse_rs06700(thiT|-21.7447|0.0934089|442|474|204|239|GeneID:32490351)	lmrg_rs07110(thiT|-16.4057|0.6270906|489|547|378|433|N/A)	jl52_rs07300(thiT|-23.7788|0.0310917|579|640|89|143|GeneID:57076370)	lmo1429(N/A|-17.5351|0.4837549|489|547|379|434|GeneID:986347)	gh761_rs01310(thiT|-19.1725|0.2521535|254|291|263|310|N/A)	ckv90_rs07365(thiT|-16.0435|0.5527251|624|640|89|106|GeneID:61189322)	energy-coupled thiamine transporter ThiT		0
0.230281	0.0180949	lm6179_rs14185(N/A|-18.0161|0.6110546|1872|1885|18|31|N/A)	lse_rs10585(N/A|-17.7766|0.522801|134|167|5|43|GeneID:32488641)	lmrg_rs10700(N/A|-18.0161|0.5883959|1872|1885|18|31|N/A)	jl52_rs11055(N/A|-23.9747|0.0566675|254|334|281|357|GeneID:57077111)	lmo2115(N/A|-18.0161|0.6013839|1872|1885|18|31|GeneID:987993)	gh761_rs12190(N/A|-24.6832|0.0662995|719|861|12|151|N/A)	ckv90_rs10975(N/A|-21.4244|0.1677668|597|649|86|151|GeneID:61190034)	ABC transporter permease		0
0.230281	0.0181057	lm6179_rs08275(N/A|-22.8468|0.1304142|1031|1108|262|331|N/A)	lse_rs12220(N/A|-12.9857|0.9775003|255|308|177|234|GeneID:32489144)	lmrg_rs12710(N/A|-22.8548|0.1225463|1031|1108|261|330|N/A)	jl52_rs12735(N/A|-18.5754|0.3013441|1490|1512|260|281|GeneID:57077436)	lmo2504(N/A|-22.8468|0.128367|1031|1108|262|331|GeneID:987901)	gh761_rs10105(N/A|-26.2588|0.0301404|1474|1502|263|294|N/A)	ckv90_rs12690(N/A|-21.8676|0.1213483|1494|1516|262|283|GeneID:61190371)	murein hydrolase activator EnvC		0
0.230516	0.0182725	lm6179_rs05025(N/A|-21.6771|0.2202223|1651|1675|194|216|N/A)	lse_rs03210(N/A|-24.3045|0.0685773|1610|1674|193|248|GeneID:32489157)	lmrg_rs03630(N/A|-19.518|0.3945584|176|216|125|166|N/A)	jl52_rs03615(N/A|-23.465|0.0649838|73|216|124|233|GeneID:57075655)	lmo0723(N/A|-21.6771|0.2164059|1651|1675|194|216|GeneID:986712)	gh761_rs04840(N/A|-18.0842|0.5227106|902|928|85|110|N/A)	ckv90_rs03575(N/A|-16.2084|0.6931338|1633|1675|195|237|GeneID:61188581)	methyl-accepting chemotaxis protein		0
0.230516	0.0184462	lm6179_rs13835(N/A|-18.2734|0.5005317|554|593|395|438|N/A)	lse_rs10210(N/A|-17.1164|0.5349788|224|253|132|167|GeneID:32488418)	lmrg_rs10350(N/A|-19.1216|0.3793316|769|842|276|350|N/A)	jl52_rs10655(N/A|-22.8755|0.0639129|631|669|146|186|GeneID:57077035)	lmo2049(N/A|-19.2724|0.3749933|769|842|277|351|GeneID:987928)	gh761_rs12540(N/A|-21.8868|0.135517|871|884|459|472|N/A)	ckv90_rs10610(N/A|-22.4506|0.0939189|873|884|458|469|GeneID:61189963)	nucleotidyltransferase		0
0.230516	0.0185427	lm6179_rs04420(N/A|-18.6503|0.3171904|209|245|110|154|N/A)	lse_rs02580(N/A|-16.4142|0.4825901|402|452|153|205|GeneID:32488234)	lmrg_rs03020(N/A|-18.772|0.2891369|209|245|110|154|N/A)	jl52_rs02945(N/A|-15.4707|0.5330125|101|142|230|269|GeneID:57075522)	lmo0603(N/A|-18.3614|0.3413053|92|142|232|282|GeneID:986186)	gh761_rs05445(N/A|-21.8655|0.0809914|91|129|243|283|N/A)	ckv90_rs02970(N/A|-23.1467|0.0427693|99|233|127|273|GeneID:61188461)	Derived by automated computational analysis using gene prediction method: Protein Homology.		0
0.230516	0.0186561	lm6179_rs00225(N/A|-17.3216|0.5708846|359|421|434|493|N/A)	lse_rs12925(fmnA|-18.745|0.2987408|488|547|129|184|GeneID:32489336)	lmrg_rs13425(fmnA|-17.7135|0.495971|316|456|131|263|N/A)	jl52_rs13430(fmnA|-24.7615|0.0260767|489|544|131|184|GeneID:57077574)	lmo2634(N/A|-17.3216|0.561531|359|421|434|493|GeneID:987178)	gh761_rs09400(fmnA|-15.7294|0.7293133|512|542|131|161|N/A)	ckv90_rs13390(fmnA|-23.074|0.0622626|512|547|128|160|GeneID:61190508)	FAD export ECF transporter transmembrane subunit FmnA		0
0.230516	0.018659	lm6179_rs08410(galE|-22.4632|0.1292176|1142|1181|270|309|N/A)	lse_rs12085(galE|-22.6079|0.0898643|818|833|377|392|GeneID:32490598)	lmrg_rs12575(galE|-19.9845|0.2743807|1151|1181|269|297|N/A)	jl52_rs12580(galE|-20.4382|0.1409614|760|833|375|430|GeneID:57077407)	lmo2477(galE|-20.0204|0.2813357|1151|1181|270|298|GeneID:987341)	gh761_rs10240(galE|-24.0556|0.056815|972|1020|148|192|N/A)	ckv90_rs12555(galE|-16.5548|0.558147|804|833|382|409|GeneID:61190344)	UDP-glucose 4-epimerase GalE		0
0.230516	0.0189293	lm6179_rs14790(N/A|-19.9039|0.2832626|287|383|2|148|N/A)	lse_rs11145(N/A|-23.6271|0.0591653|778|816|198|238|GeneID:32488443)	lmrg_rs11315(N/A|-19.9039|0.2682732|287|383|2|148|N/A)	jl52_rs11640(N/A|-18.167|0.2939614|429|475|95|147|GeneID:57077226)	lmo2231(N/A|-19.9039|0.2782237|287|383|2|148|GeneID:984616)	gh761_rs11595(N/A|-16.9827|0.5623502|899|965|9|66|N/A)	ckv90_rs11560(N/A|-23.0045|0.0665195|287|317|117|148|GeneID:61190151)	cation diffusion facilitator family transporter		0
0.230516	0.0189303	lm6179_rs07835(brtA|-25.3859|0.0447481|67|195|268|411|N/A)	lse_rs12650(brtA|-22.045|0.103765|450|479|207|244|GeneID:32489313)	lmrg_rs13140(brtA|-26.4472|0.0291614|67|195|267|410|N/A)	jl52_rs13160(brtA|-13.4782|0.9035692|360|376|16|29|GeneID:57077520)	lmo2589(N/A|-23.544|0.0837419|67|195|268|411|GeneID:987223)	gh761_rs09670(brtA|-18.4854|0.3719286|67|99|455|484|N/A)	ckv90_rs13120(brtA|-18.699|0.2924239|66|127|354|410|GeneID:61190457)	bile-regulated transcriptional regulator BrtA		0
0.230516	0.0189933	lm6179_rs12270(N/A|-24.2265|0.0567485|410|440|461|486|N/A)	lse_rs08625(N/A|-19.2672|0.2327881|738|779|197|240|GeneID:32490567)	lmrg_rs08790(N/A|-22.8793|0.0860755|410|440|460|485|N/A)	jl52_rs09075(N/A|-21.2274|0.0867424|152|187|5|41|GeneID:57076721)	lmo1740(N/A|-24.2265|0.0560596|410|440|461|486|GeneID:985563)	gh761_rs14110(N/A|-18.1845|0.3654017|134|145|153|164|N/A)	ckv90_rs09065(N/A|-19.6949|0.1856173|252|391|279|410|GeneID:61189656)	amino acid ABC transporter permease		0
0.230516	0.0190279	lm6179_rs14230(N/A|-18.274|0.5167258|199|335|230|365|N/A)	lse_rs10630(N/A|-18.8058|0.3492776|1376|1433|191|248|GeneID:32488691)	lmrg_rs10745(N/A|-18.6243|0.4515207|200|232|6|40|N/A)	jl52_rs11105(N/A|-21.3812|0.1152673|204|232|6|32|GeneID:57077121)	lmo2124(N/A|-15.282|0.8816001|678|822|153|293|GeneID:987890)	gh761_rs12145(N/A|-20.8477|0.2031248|536|579|316|359|N/A)	ckv90_rs11025(N/A|-25.703|0.0321268|473|511|72|108|GeneID:61190044)	carbohydrate ABC transporter permease		0
0.230516	0.0191134	lm6179_rs12245(N/A|-18.1986|0.4697023|111|171|59|109|N/A)	lse_rs08600(N/A|-21.0296|0.146984|111|171|59|110|GeneID:32490058)	lmrg_rs08765(N/A|-18.1986|0.4487104|111|171|59|109|N/A)	jl52_rs09050(N/A|-19.4078|0.1940186|111|171|57|108|GeneID:57076716)	lmo1735(gltC|-18.195|0.4619708|111|171|59|109|GeneID:985367)	gh761_rs14135(N/A|-23.9609|0.0556163|111|171|59|110|N/A)	ckv90_rs09040(N/A|-22.9031|0.0696599|111|187|38|108|GeneID:61189651)	LysR family transcriptional regulator		0
0.230516	0.0192352	lm6179_rs13635(N/A|-18.5726|0.4302479|782|830|454|498|N/A)	lse_rs10020(N/A|-24.538|0.0445101|581|717|154|299|GeneID:32490076)	lmrg_rs10150(N/A|-18.8403|0.3798589|782|830|453|497|N/A)	jl52_rs10465(N/A|-19.3944|0.19875|140|198|240|281|GeneID:57076997)	lmo2009(N/A|-18.5726|0.4226506|782|830|454|498|GeneID:984845)	gh761_rs12730(N/A|-23.7042|0.0626544|335|409|137|203|N/A)	ckv90_rs10440(N/A|-19.2969|0.2455465|334|408|131|204|GeneID:61189929)	sugar ABC transporter permease		0
0.230516	0.0192591	lm6179_rs01085(N/A|-27.2394|0.0307518|48|195|321|468|N/A)		lmrg_rs14250(N/A|-24.5603|0.0717589|1556|1605|196|240|N/A)		lmo2799(N/A|-27.8772|0.0245646|47|195|321|468|GeneID:986729)	gh761_rs08635(N/A|-20.8138|0.2121819|1552|1596|196|242|N/A)		PTS mannitol transporter subunit IICB		0
0.230516	0.0193312	lm6179_rs13790(ftsL|-16.3437|0.6027388|444|474|148|179|N/A)	lse_rs10165(ftsL|-21.4416|0.0866335|441|476|199|231|GeneID:32489177)	lmrg_rs10305(ftsL|-17.5816|0.4121855|444|474|148|179|N/A)	jl52_rs10610(ftsL|-14.7061|0.6434679|430|456|209|238|GeneID:57077026)	lmo2040(ftsL|-16.3437|0.5931256|444|474|148|179|GeneID:987937)	gh761_rs12585(ftsL|-17.2049|0.4164865|444|474|149|180|N/A)	ckv90_rs10565(ftsL|-23.7173|0.0335809|444|474|148|179|GeneID:61189954)	cell division protein FtsL		0
0.230516	0.0195121	lm6179_rs11850(metC|-21.8986|0.1691977|898|1033|152|292|N/A)	lse_rs08180(metC|-21.0824|0.1633194|910|931|73|94|GeneID:32490837)	lmrg_rs08370(metC|-25.4971|0.0473106|892|1033|152|296|N/A)	jl52_rs08645(metC|-18.245|0.3201384|166|183|143|160|GeneID:57076635)	lmo1679(N/A|-21.3652|0.1977829|764|912|18|154|GeneID:985644)	gh761_rs00085(metC|-19.7046|0.2819721|892|1040|154|297|N/A)	ckv90_rs08640(metC|-24.9919|0.0386995|85|106|295|316|GeneID:61189573)	cystathionine beta-lyase		0
0.230516	0.0195877	lm6179_rs02715(N/A|-19.7782|0.3350824|935|961|264|292|N/A)			jl52_rs01505(N/A|-25.5853|0.024659|847|912|193|246|GeneID:57075243)			ckv90_rs01180(N/A|-21.3363|0.1400908|1089|1143|153|191|GeneID:61188115)	extracellular solute-binding protein		0
0.230516	0.0197967	lm6179_rs14725(N/A|-24.1172|0.0541274|346|374|133|157|N/A)	lse_rs11080(N/A|-18.2861|0.3014569|128|179|154|212|GeneID:32490898)	lmrg_rs11250(N/A|-24.1236|0.0508826|346|374|133|157|N/A)	jl52_rs11575(N/A|-15.4451|0.5793864|346|375|127|156|GeneID:57077213)	lmo2218(N/A|-24.1172|0.0534795|346|374|133|157|GeneID:985873)	gh761_rs11660(N/A|-21.0452|0.127522|337|377|129|168|N/A)	ckv90_rs11495(N/A|-20.6713|0.1226729|346|377|128|157|GeneID:61190138)	DUF3267 domain-containing protein		0
0.230516	0.0198127	lm6179_rs12845(N/A|-22.3428|0.1635295|1588|1621|379|411|N/A)	lse_rs09235(N/A|-18.3468|0.4163134|1394|1449|191|233|GeneID:32488775)	lmrg_rs09360(N/A|-23.1055|0.1201061|1588|1621|378|410|N/A)	jl52_rs09645(N/A|-19.3835|0.2430978|1414|1441|260|286|GeneID:57076835)	lmo1851(N/A|-23.1056|0.1254892|1588|1621|379|411|GeneID:985844)	gh761_rs13525(N/A|-17.5771|0.5614562|1392|1420|381|411|N/A)	ckv90_rs09645(N/A|-25.5181|0.0368841|1386|1437|263|308|GeneID:61189771)	S41 family peptidase		0
0.230516	0.0199051	lm6179_rs09705(N/A|-17.1348|0.5182982|5|50|2|50|N/A)	lse_rs05835(N/A|-23.5951|0.0433645|68|116|199|245|GeneID:32490383)	lmrg_rs06245(N/A|-18.6462|0.3167666|469|512|210|243|N/A)	jl52_rs06400(N/A|-16.984|0.3505626|490|553|362|426|GeneID:57076190)	lmo1256(N/A|-17.1348|0.5094963|5|50|2|50|GeneID:985998)	gh761_rs02340(N/A|-17.8686|0.3607683|24|166|178|306|N/A)	ckv90_rs06510(N/A|-21.3603|0.0889805|399|428|381|409|GeneID:61189152)	NUDIX hydrolase		0
0.230516	0.0199465	lm6179_rs13140(N/A|-19.8889|0.3119273|549|586|258|293|N/A)	lse_rs09550(N/A|-15.5352|0.7420794|1025|1077|141|198|GeneID:32489715)	lmrg_rs09655(N/A|-17.536|0.5668042|584|640|348|405|N/A)	jl52_rs09965(N/A|-26.9312|0.014303|500|647|194|342|GeneID:57076898)	lmo1910(N/A|-19.8889|0.3063508|549|586|258|293|GeneID:985775)	gh761_rs13230(N/A|-19.0219|0.3415977|105|128|207|231|N/A)	ckv90_rs09945(N/A|-18.3632|0.3509155|540|591|254|308|GeneID:61189831)	FAD-binding oxidoreductase		0
0.230516	0.0199509	lm6179_rs04510(N/A|-18.1249|0.4538135|620|651|18|45|N/A)	lse_rs02665(N/A|-21.3455|0.1217051|535|587|177|236|GeneID:32490462)	lmrg_rs03110(N/A|-18.1249|0.4331821|620|651|18|45|N/A)	jl52_rs03035(N/A|-12.7706|0.9480623|897|928|195|231|GeneID:57075540)	lmo0621(N/A|-17.9003|0.4740132|620|651|18|45|GeneID:985249)	gh761_rs05355(N/A|-27.3423|0.0142233|631|777|224|354|N/A)	ckv90_rs03060(N/A|-14.8494|0.7594409|910|928|226|241|GeneID:61188479)	sulfite exporter TauE/SafE family protein		0
0.230516	0.0199545	lm6179_rs02820(N/A|-23.187|0.0731374|395|534|271|406|N/A)	lse_rs01340(N/A|-22.5741|0.0660632|55|109|191|244|GeneID:32490550)	lmrg_rs01395(N/A|-23.187|0.0688729|395|534|270|405|N/A)	jl52_rs01595(N/A|-17.4076|0.3122567|429|467|249|289|GeneID:57075260)	lmo0273(N/A|-15.1131|0.8035307|409|448|70|103|GeneID:987401)	gh761_rs07095(N/A|-17.158|0.4623115|386|416|269|309|N/A)	ckv90_rs01310(N/A|-13.8389|0.8468725|71|106|199|234|GeneID:61188140)	GNAT family N-acetyltransferase		0
0.230516	0.0200009	lm6179_rs01780(N/A|-20.6505|0.1697585|578|600|266|294|N/A)	lse_rs00340(N/A|-24.2383|0.0338393|15|52|201|237|GeneID:32490691)	lmrg_rs00350(N/A|-20.0442|0.197464|578|606|258|293|N/A)					Derived by automated computational analysis using gene prediction method: Protein Homology.		0
0.230516	0.0200246	lm6179_rs00540(N/A|-19.7529|0.352517|859|904|152|204|N/A)	lse_rs13235(N/A|-16.7413|0.6091525|36|66|201|229|GeneID:32490523)	lmrg_rs13735(N/A|-19.7363|0.3365051|859|904|152|204|N/A)	jl52_rs13795(N/A|-24.7581|0.0354963|592|727|151|289|GeneID:57077645)	lmo2694(N/A|-19.7529|0.3462065|859|904|152|204|GeneID:987130)	gh761_rs09105(N/A|-22.7838|0.107253|1253|1316|264|326|N/A)	ckv90_rs13695(N/A|-20.4179|0.2002419|658|750|162|230|GeneID:61190568)	aminotransferase class I/II-fold pyridoxal phosphate-dependent enzyme		0
0.230516	0.0201513	lm6179_rs06650(N/A|-16.9697|0.5324148|453|502|202|248|N/A)	lse_rs04720(N/A|-20.1302|0.1476721|242|266|382|405|GeneID:32490441)	lmrg_rs05260(N/A|-16.9994|0.506241|467|502|202|235|N/A)	jl52_rs05270(N/A|-20.6493|0.0896017|399|523|175|304|GeneID:57075974)	lmo1044(N/A|-17.1513|0.4986823|453|502|202|248|GeneID:986188)	gh761_rs03300(N/A|-23.6026|0.0432935|397|502|203|303|N/A)	ckv90_rs05240(N/A|-17.5585|0.3281811|171|227|395|446|GeneID:61188911)	molybdenum cofactor biosynthesis protein MoaE		0
0.230516	0.0202278	lm6179_rs10515(N/A|-27.2289|0.0187565|95|135|242|281|N/A)	lse_rs06635(N/A|-15.6522|0.645232|572|609|450|485|GeneID:32489512)	lmrg_rs07045(N/A|-21.0027|0.1605409|95|161|200|280|N/A)	jl52_rs07235(N/A|-14.031|0.8027479|399|436|231|267|GeneID:57076357)	lmo1416(N/A|-27.2289|0.0186279|95|135|242|281|GeneID:986348)	gh761_rs01375(N/A|-16.8711|0.5250196|96|135|243|281|N/A)	ckv90_rs07300(N/A|-15.3522|0.6617748|135|196|144|196|GeneID:61189309)	VanZ family protein		0
0.230516	0.0202701	lm6179_rs13555(N/A|-15.4864|0.8692693|1444|1497|142|192|N/A)	lse_rs09940(N/A|-25.8312|0.0342142|54|107|59|111|GeneID:32489788)	lmrg_rs10070(N/A|-19.546|0.3482224|176|306|264|411|N/A)	jl52_rs10385(N/A|-21.5846|0.1070147|54|107|57|108|GeneID:57076981)	lmo1993(pdp|-19.546|0.3597907|176|306|265|412|GeneID:984377)	gh761_rs12810(N/A|-16.9335|0.6297618|241|390|133|281|N/A)	ckv90_rs10360(N/A|-17.0249|0.534645|459|482|92|113|GeneID:61189913)	pyrimidine-nucleoside phosphorylase		0
0.230516	0.0203548	lm6179_rs11620(trpE|-24.237|0.0836135|929|1047|268|394|N/A)	lse_rs07720(trpE|-21.7237|0.141439|1038|1121|157|230|GeneID:32490220)	lmrg_rs08140(trpE|-27.1514|0.0293823|929|1047|267|393|N/A)	jl52_rs08370(trpE|-15.0972|0.7580827|478|509|16|46|GeneID:57076581)	lmo1633(trpE|-27.1514|0.0308286|929|1047|268|394|GeneID:985705)	gh761_rs00305(trpE|-17.7679|0.522184|819|885|84|146|N/A)	ckv90_rs08395(trpE|-19.8172|0.2419092|478|509|17|47|GeneID:61189525)	anthranilate synthase component I		0
0.230516	0.0204469	lm6179_rs04760(N/A|-20.7234|0.2196368|866|1011|154|292|N/A)	lse_rs02025(N/A|-15.9224|0.6590772|253|276|470|493|GeneID:32489221)	lmrg_rs03365(N/A|-19.927|0.268094|866|1011|154|291|N/A)	jl52_rs02280(N/A|-17.0722|0.4179435|250|301|444|490|GeneID:57075392)	lmo0669(N/A|-20.7234|0.2158319|866|1011|154|292|GeneID:987147)	gh761_rs05130(N/A|-19.2395|0.293217|866|1011|155|293|N/A)	ckv90_rs03305(N/A|-26.5872|0.0188239|316|422|85|167|GeneID:61188528)	SDR family oxidoreductase		0
0.230516	0.0205428	lm6179_rs00440(N/A|-23.0029|0.1213082|1060|1100|132|189|N/A)	lse_rs13140(N/A|-15.8057|0.7197119|350|410|303|359|GeneID:32489391)	lmrg_rs13635(N/A|-22.9156|0.117659|1060|1100|132|189|N/A)	jl52_rs13685(N/A|-18.8712|0.2657959|209|256|75|118|GeneID:57077625)	lmo2676(N/A|-31.7089|0.0062975|1085|1152|135|198|GeneID:986864)	gh761_rs09200(N/A|-19.4045|0.3184193|1074|1135|299|353|N/A)	ckv90_rs13595(N/A|-19.7116|0.2420245|1082|1171|259|350|GeneID:61190549)	Y-family DNA polymerase		0
0.230516	0.0206078	lm6179_rs04900(N/A|-19.8372|0.1817201|335|366|207|237|N/A)	lse_rs03065(N/A|-23.6268|0.0323473|334|367|206|239|GeneID:32490253)	lmrg_rs03505(N/A|-17.1361|0.4237432|324|365|58|103|N/A)	jl52_rs03475(N/A|-17.6976|0.2228875|324|365|56|102|GeneID:57075627)	lmo0698(N/A|-19.8372|0.1786645|335|366|207|237|GeneID:985039)	gh761_rs04965(N/A|-18.2726|0.2588938|335|366|208|238|N/A)	ckv90_rs03450(N/A|-16.0313|0.4555913|324|365|57|102|GeneID:61188556)	flagellar motor switch protein FliN		0
0.230516	0.020717	lm6179_rs09040(N/A|-14.8186|0.8924046|128|168|6|45|N/A)	lse_rs11780(N/A|-20.167|0.191331|596|655|285|337|GeneID:32490000)	lmrg_rs12270(N/A|-14.8186|0.878086|128|168|6|45|N/A)	jl52_rs12275(N/A|-24.7865|0.0264268|879|964|235|333|GeneID:57077350)	lmo2417(N/A|-14.8186|0.884951|128|168|6|45|GeneID:987469)	gh761_rs10545(N/A|-15.1784|0.8070773|473|501|380|409|N/A)	ckv90_rs12245(N/A|-20.8091|0.1407574|612|761|85|232|GeneID:61190285)	MetQ/NlpA family ABC transporter substrate-binding protein		0
0.230516	0.0207992	lm6179_rs04020(N/A|-17.8314|0.424596|488|507|12|32|N/A)	lse_rs02190(N/A|-15.1515|0.6798652|489|512|3|30|GeneID:32490912)	lmrg_rs02615(N/A|-17.8314|0.4046912|488|507|12|32|N/A)	jl52_rs02520(N/A|-26.9126|0.0084295|489|512|3|29|GeneID:57075438)	lmo0523(N/A|-17.8314|0.417086|488|507|12|32|GeneID:985275)	gh761_rs05865(N/A|-16.4776|0.5409231|59|91|331|362|N/A)	ckv90_rs02530(N/A|-16.0415|0.5232875|453|497|6|45|GeneID:61188374)	Derived by automated computational analysis using gene prediction method: Protein Homology.		0
0.230516	0.0208167	lm6179_rs08165(murA|-23.5867|0.1011861|84|105|466|487|N/A)	lse_rs12330(murA|-23.1167|0.0862873|81|105|462|486|GeneID:32488333)	lmrg_rs12820(murA|-23.6329|0.0938252|81|105|465|489|N/A)	jl52_rs12845(murA|-20.3188|0.1663662|84|105|459|480|GeneID:57077458)	lmo2526(murA|-23.5867|0.0996979|84|105|466|487|GeneID:984514)	gh761_rs09995(murA|-22.2881|0.1234203|1226|1374|200|344|N/A)	ckv90_rs12800(murA|-17.2207|0.5077111|1447|1489|15|60|GeneID:61190393)	UDP-N-acetylglucosamine 1-carboxyvinyltransferase		0
0.230516	0.0210595	lm6179_rs07005(N/A|-24.6208|0.0829766|977|1024|247|284|N/A)	lse_rs05040(N/A|-22.5727|0.1190357|1823|1877|267|318|GeneID:32489303)	lmrg_rs05605(N/A|-24.7926|0.0738106|977|1024|246|283|N/A)	jl52_rs05600(N/A|-16.4155|0.6045886|1491|1505|429|443|GeneID:57076037)	lmo1131(N/A|-24.6208|0.0818252|977|1024|247|284|GeneID:986529)	gh761_rs03005(N/A|-23.2697|0.10137|977|1024|248|285|N/A)	ckv90_rs05575(N/A|-17.0196|0.5760313|1870|1887|220|236|GeneID:61188973)	ABC transporter ATP-binding protein/permease		0
0.230516	0.0211951	lm6179_rs14150(nagA|-20.8735|0.2321118|784|820|264|307|N/A)		lmrg_rs10665(nagA|-20.8475|0.2219518|793|829|263|306|N/A)		lmo2108(N/A|-20.8735|0.2280618|784|820|264|307|GeneID:988008)	gh761_rs12225(nagA|-28.8038|0.0109455|786|829|265|309|N/A)		N-acetylglucosamine-6-phosphate deacetylase		0
0.230516	0.0212092	lm6179_rs03185(N/A|-25.4266|0.0595005|747|803|132|198|N/A)	lse_rs01610(N/A|-15.9308|0.7326111|731|795|132|197|GeneID:32490380)	lmrg_rs01830(N/A|-25.0445|0.0637256|747|803|132|198|N/A)	jl52_rs01775(N/A|-21.4519|0.1210758|657|805|239|382|GeneID:57075295)	lmo0354(N/A|-26.7022|0.0382994|747|803|132|198|GeneID:987600)	gh761_rs06740(N/A|-19.755|0.3081597|1532|1581|182|220|N/A)	ckv90_rs01630(N/A|-19.7218|0.2607761|16|164|16|157|GeneID:61188204)	class I adenylate-forming enzyme family protein		0
0.230516	0.0212108	lm6179_rs14910(N/A|-19.1495|0.2397078|453|466|431|446|N/A)	lse_rs11265(N/A|-18.5115|0.2233052|456|466|432|442|GeneID:32489068)	lmrg_rs11435(N/A|-20.2771|0.1521946|442|465|379|400|N/A)	jl52_rs11760(N/A|-16.3801|0.3672986|250|263|277|290|GeneID:57077248)	lmo2255(N/A|-19.0749|0.2415799|453|466|431|446|GeneID:985217)	gh761_rs11475(N/A|-15.469|0.6306352|243|268|1|29|N/A)	ckv90_rs11680(N/A|-25.5208|0.0148578|182|250|79|152|GeneID:61190174)	Derived by automated computational analysis using gene prediction method: Protein Homology.		0
0.230516	0.0215303	lm6179_rs04695(N/A|-25.8922|0.0292525|368|494|18|157|N/A)	lse_rs02880(N/A|-18.6448|0.2724998|537|559|423|447|GeneID:32489459)	lmrg_rs03295(N/A|-21.8425|0.1168117|573|601|79|108|N/A)	jl52_rs03295(N/A|-19.6736|0.1458068|272|316|317|357|GeneID:57075592)	lmo0656(N/A|-25.8922|0.0289879|368|494|18|157|GeneID:985077)	gh761_rs05205(N/A|-17.2716|0.4617804|15|45|4|39|N/A)	ckv90_rs03230(N/A|-20.0504|0.1556942|349|437|96|173|GeneID:61188513)	DUF420 domain-containing protein		0
0.230516	0.0215344	lm6179_rs15075(ssuE|-20.5468|0.1913118|153|210|277|334|N/A)	lse_rs04300(N/A|-23.1546|0.0566045|336|383|318|354|GeneID:32488980)	lmrg_rs11850(ssuE|-20.5439|0.1807378|153|210|276|333|N/A)	jl52_rs04820(N/A|-15.7901|0.5342818|335|352|318|337|GeneID:57075885)	lmo2351(N/A|-20.5468|0.1880664|153|210|277|334|GeneID:984660)	gh761_rs10975(ssuE|-21.381|0.1132331|64|106|199|248|N/A)		NADPH-dependent FMN reductase		0
0.230516	0.0216095	lm6179_rs08280(cls|-21.0054|0.2467949|39|67|262|293|N/A)	lse_rs12215(cls|-15.5659|0.7725419|552|572|454|474|GeneID:32489409)	lmrg_rs12705(cls|-21.1319|0.2243262|39|67|261|292|N/A)	jl52_rs12730(cls|-21.5437|0.1144033|45|107|207|281|GeneID:57077435)	lmo2503(N/A|-21.0054|0.242458|39|67|262|293|GeneID:987903)	gh761_rs10110(cls|-26.6409|0.0278821|552|572|459|480|N/A)	ckv90_rs12685(cls|-18.6367|0.3555423|45|67|262|283|GeneID:61190370)	cardiolipin synthase		0
0.230516	0.0216558	lm6179_rs03790(rlmN|-28.5554|0.0169345|922|1054|181|307|N/A)	lse_rs01985(rlmN|-14.0891|0.9041771|866|880|14|29|GeneID:32488949)	lmrg_rs02410(rlmN|-19.1756|0.3656304|535|567|381|415|N/A)	jl52_rs02230(rlmN|-19.0798|0.2376491|518|544|379|405|GeneID:57075382)	lmo0482(N/A|-22.1267|0.1501509|922|1054|181|307|GeneID:986229)	gh761_rs06095(rlmN|-23.7903|0.0666154|535|567|383|417|N/A)	ckv90_rs02355(rlmN|-19.9194|0.214609|917|1012|219|312|GeneID:61188340)	23S rRNA (adenine(2503)-C(2))-methyltransferase RlmN		0
0.230516	0.0217137	lm6179_rs12545(trmD|-21.2252|0.1722998|405|527|206|323|N/A)	lse_rs08940(trmD|-24.7499|0.0365271|141|197|199|247|GeneID:32490572)	lmrg_rs09065(trmD|-19.4228|0.293404|425|472|253|295|N/A)	jl52_rs09350(trmD|-19.1138|0.1993199|88|148|72|116|GeneID:57076776)	lmo1792(trmD|-21.2252|0.1694305|405|527|206|323|GeneID:985936)	gh761_rs13820(trmD|-19.6499|0.2384256|525|619|189|294|N/A)	ckv90_rs09350(trmD|-16.5696|0.5159562|712|753|179|221|GeneID:61189712)	tRNA (guanosine(37)-N1)-methyltransferase TrmD		0
0.230516	0.0217257	lm6179_rs14880(N/A|-23.8144|0.0821297|530|563|263|303|N/A)	lse_rs11235(N/A|-13.7789|0.9222492|122|150|122|149|GeneID:32489616)	lmrg_rs11405(N/A|-23.8481|0.0764501|530|563|262|302|N/A)	jl52_rs11715(N/A|-20.4068|0.1435247|499|518|86|106|GeneID:57077241)	lmo2249(N/A|-23.8144|0.0809937|530|563|263|303|GeneID:984840)	gh761_rs11505(N/A|-23.1854|0.0786084|530|563|264|304|N/A)	ckv90_rs11650(N/A|-18.2206|0.3535215|1035|1093|93|143|GeneID:61190168)	inorganic phosphate transporter		0
0.230516	0.0217389	lm6179_rs10790(prmA|-20.7449|0.2241285|1040|1092|263|316|N/A)	lse_rs06900(prmA|-18.6838|0.3229106|87|166|146|229|GeneID:32490903)	lmrg_rs07320(prmA|-26.3499|0.0312472|1040|1092|262|315|N/A)	jl52_rs07500(prmA|-19.2055|0.2136096|168|214|349|389|GeneID:57076410)	lmo1471(prmA|-26.2758|0.0336378|1040|1092|263|316|GeneID:985409)	gh761_rs01110(prmA|-18.1312|0.4219253|1040|1092|264|317|N/A)	ckv90_rs07565(prmA|-21.3751|0.1226053|1040|1101|258|316|GeneID:61189362)	50S ribosomal protein L11 methyltransferase		0
0.230516	0.0217651	lm6179_rs01275(N/A|-20.8324|0.2116916|154|199|2|46|N/A)		lmrg_rs14440(N/A|-20.8324|0.1999353|154|199|2|46|N/A)	jl52_rs00190(N/A|-18.3774|0.2754933|154|189|10|44|GeneID:57074986)	lmo2838(N/A|-20.8324|0.2080433|154|199|2|46|GeneID:986547)	gh761_rs08455(N/A|-19.778|0.245398|414|456|17|58|N/A)	ckv90_rs14315(N/A|-26.1537|0.0219021|41|188|6|154|GeneID:61190689)	carbohydrate ABC transporter permease		0
0.230985	0.0219062	lm6179_rs09635(N/A|-24.1553|0.0562612|768|794|16|44|N/A)	lse_rs05765(N/A|-16.1768|0.5722909|381|444|54|107|GeneID:32488849)	lmrg_rs06175(N/A|-21.8931|0.1179357|767|793|16|44|N/A)	jl52_rs06315(N/A|-21.4584|0.0778097|385|443|53|101|GeneID:57076174)	lmo1244(N/A|-21.8931|0.1232465|767|793|16|44|GeneID:986020)	gh761_rs02425(N/A|-17.9304|0.3866654|486|522|245|282|N/A)	ckv90_rs06445(N/A|-20.4371|0.1393571|766|800|6|43|GeneID:61189139)	histidine phosphatase family protein		0
0.230985	0.0219715	lm6179_rs09925(N/A|-19.82|0.337786|184|216|18|55|N/A)	lse_rs06050(N/A|-23.2565|0.0823806|533|577|126|173|GeneID:32489920)	lmrg_rs06465(N/A|-22.0237|0.1603346|399|421|455|476|N/A)	jl52_rs06610(N/A|-22.2635|0.0838423|440|516|218|309|GeneID:57076232)	lmo1300(N/A|-19.8197|0.331764|184|216|18|55|GeneID:985130)	gh761_rs02085(N/A|-21.3412|0.1712743|365|505|239|372|N/A)	ckv90_rs06710(N/A|-17.3951|0.4854472|183|229|7|55|GeneID:61189192)	arsenical efflux pump membrane protein ArsB		0
0.231696	0.0221205	lm6179_rs02640(rpmG|-18.5554|0.2524602|214|243|388|415|N/A)	lse_rs01210(rpmG|-20.6696|0.0853667|214|243|384|411|GeneID:32488537)	lmrg_rs01265(rpmG|-18.533|0.2406729|214|243|387|414|N/A)	jl52_rs01450(rpmG|-18.3913|0.1509792|214|243|382|409|GeneID:57075232)	lmo0244(rpmG|-18.5576|0.2478256|214|243|388|415|GeneID:987282)	gh761_rs07210(rpmG|-20.6987|0.0902024|214|263|381|416|N/A)	ckv90_rs01105(rpmG|-18.7326|0.1618019|214|243|388|415|GeneID:61188100)	50S ribosomal protein L33		0
0.234042	0.0224266	lm6179_rs12030(N/A|-18.3866|0.3639123|107|135|210|241|N/A)	lse_rs08360(N/A|-20.7297|0.1235424|97|150|191|246|GeneID:32489013)	lmrg_rs08550(N/A|-17.7081|0.4244526|111|135|210|235|N/A)	jl52_rs08830(N/A|-23.7776|0.0281938|111|151|188|234|GeneID:57076672)	lmo1691(N/A|-18.3874|0.357333|107|135|210|241|GeneID:985623)	gh761_rs14370(N/A|-13.0578|0.9583108|458|485|475|500|N/A)	ckv90_rs08825(N/A|-13.9665|0.823414|449|480|378|403|GeneID:61189609)	dUTPase		0
0.23636	0.0227317	lm6179_rs07370(N/A|-23.8433|0.0654715|323|379|130|188|N/A)	lse_rs05420(N/A|-22.0206|0.0905776|235|290|128|168|GeneID:32490309)	lmrg_rs05970(N/A|-18.5836|0.3636515|322|364|145|189|N/A)	jl52_rs06010(N/A|-18.8758|0.2062168|268|307|73|108|GeneID:57076118)	lmo1204(N/A|-23.8433|0.0646312|323|379|130|188|GeneID:984567)	gh761_rs02655(N/A|-16.9886|0.5198619|359|401|131|167|N/A)	ckv90_rs05940(N/A|-14.8727|0.740557|58|73|345|360|GeneID:61189044)	energy-coupling factor ABC transporter permease		0
0.236634	0.0228411	lm6179_rs12125(N/A|-24.1812|0.0482598|44|98|379|438|N/A)	lse_rs08455(N/A|-17.1576|0.4038321|66|98|375|406|GeneID:32489379)	lmrg_rs08645(N/A|-21.5527|0.1171394|233|281|263|322|N/A)	jl52_rs08925(N/A|-14.6415|0.6787055|66|98|373|404|GeneID:57076691)	lmo1710(N/A|-21.7245|0.115204|233|281|264|323|GeneID:985600)	gh761_rs14260(N/A|-17.1318|0.4506719|66|98|380|411|N/A)	ckv90_rs08925(N/A|-22.2325|0.0640299|66|98|379|410|GeneID:61189629)	flavodoxin		0
0.237651	0.0231382	lm6179_rs06520(N/A|-21.778|0.1391551|333|376|280|323|N/A)	lse_rs04620(N/A|-24.9304|0.0332066|295|373|147|241|GeneID:32490533)	lmrg_rs05130(N/A|-18.3193|0.4018069|822|850|261|292|N/A)	jl52_rs05140(N/A|-19.4152|0.1747842|78|223|147|291|GeneID:57075948)	lmo1018(N/A|-20.1438|0.2364884|235|379|148|297|GeneID:986357)	gh761_rs03395(N/A|-18.4524|0.3453287|232|333|220|306|N/A)	ckv90_rs05145(N/A|-17.2026|0.4245648|227|292|128|202|GeneID:61188892)	copper homeostasis protein CutC		0
0.237651	0.0232025	lm6179_rs13645(N/A|-26.7816|0.0406589|1121|1156|202|236|N/A)	lse_rs10030(N/A|-18.9532|0.369555|490|533|136|187|GeneID:32488925)	lmrg_rs10160(N/A|-26.3686|0.0440066|1121|1156|202|235|N/A)	jl52_rs10475(N/A|-19.4396|0.2537596|1237|1352|241|359|GeneID:57076999)	lmo2011(N/A|-26.7999|0.0399832|1121|1156|202|236|GeneID:987955)	gh761_rs12720(N/A|-18.969|0.4081405|1121|1156|203|237|N/A)	ckv90_rs10450(N/A|-15.8456|0.7366899|1749|1798|264|308|GeneID:61189931)	sensor histidine kinase		0
0.237651	0.0232097	lm6179_rs00645(cydC|-21.4337|0.23365|697|776|177|251|N/A)	lse_rs13380(cydC|-18.7426|0.3925324|1378|1446|191|249|GeneID:32488986)	lmrg_rs13840(cydC|-20.0313|0.3367735|697|776|177|250|N/A)	jl52_rs14055(cydC|-25.9266|0.0268376|143|217|92|157|GeneID:57077693)	lmo2715(cydD|-21.4337|0.2295699|697|776|177|251|GeneID:984392)	gh761_rs08990(cydC|-15.7173|0.8290615|518|556|16|54|N/A)	ckv90_rs13810(cydC|-16.8692|0.5984205|1515|1552|377|414|GeneID:61190590)	thiol reductant ABC exporter subunit CydC		0
0.237651	0.0233334	lm6179_rs13615(N/A|-17.6073|0.5639332|317|335|90|108|N/A)	lse_rs10000(N/A|-22.0297|0.110105|160|190|208|240|GeneID:32490370)	lmrg_rs10130(N/A|-18.4592|0.4329266|804|908|327|434|N/A)	jl52_rs10445(N/A|-24.4916|0.0325146|166|221|192|241|GeneID:57076993)	lmo2005(N/A|-17.6073|0.5546441|317|335|90|108|GeneID:987954)	gh761_rs12750(N/A|-16.8931|0.595074|315|348|269|309|N/A)	ckv90_rs10420(N/A|-19.3803|0.2454722|980|1002|380|399|GeneID:61189925)	aldo/keto reductase		0
0.237651	0.0233564	lm6179_rs05835(acpS|-13.8856|0.9143152|473|538|388|446|N/A)	lse_rs03935(acpS|-23.6681|0.0378443|242|288|65|103|GeneID:32488827)	lmrg_rs04430(acpS|-15.982|0.6309321|397|412|18|33|N/A)	jl52_rs04430(acpS|-17.5401|0.2672772|11|156|32|168|GeneID:57075808)	lmo0885(acpS|-16.0161|0.6386795|397|412|18|33|GeneID:986540)	gh761_rs04085(acpS|-22.5067|0.0610853|322|371|201|249|N/A)	ckv90_rs04460(acpS|-16.6984|0.4100808|431|481|264|306|GeneID:61188755)	holo-ACP synthase		0
0.238419	0.0238817	lm6179_rs07085(cobU|-24.8758|0.0419013|82|118|261|293|N/A)	lse_rs05125(cobU|-14.7581|0.7620006|195|221|87|112|GeneID:32490787)	lmrg_rs05685(cobU|-24.8082|0.0404792|82|118|260|292|N/A)	jl52_rs05725(cobU|-13.7576|0.8309087|108|127|290|310|GeneID:57076062)	lmo1147(N/A|-24.7486|0.0433795|89|118|261|290|GeneID:986161)	gh761_rs02935(cobU|-19.3131|0.2398129|108|143|270|313|N/A)	ckv90_rs05655(cobU|-14.6813|0.7487676|267|316|352|402|GeneID:61188988)	bifunctional adenosylcobinamide kinase/adenosylcobinamide-phosphate guanylyltransferase		0
0.238419	0.0239712	lm6179_rs08880(smpB|-20.4678|0.1845688|461|505|207|247|N/A)	lse_rs11930(smpB|-21.9052|0.0811856|461|509|202|248|GeneID:32489559)	lmrg_rs12425(smpB|-17.869|0.405579|461|505|207|246|N/A)	jl52_rs12425(smpB|-16.9711|0.3527621|171|208|97|134|GeneID:57077378)	lmo2448(smpB|-20.9833|0.1518777|460|505|207|248|GeneID:987391)	gh761_rs10390(smpB|-17.7322|0.3797031|464|497|215|245|N/A)	ckv90_rs12410(smpB|-21.3883|0.088815|171|208|97|135|GeneID:61190317)	SsrA-binding protein SmpB		0
0.238419	0.0239792	lm6179_rs02775(N/A|-23.0373|0.1143087|310|401|152|248|N/A)	lse_rs01300(N/A|-17.1406|0.5280495|377|424|63|110|GeneID:32489712)	lmrg_rs01355(N/A|-22.8964|0.1129018|310|401|152|247|N/A)	jl52_rs01550(N/A|-17.5256|0.3967079|61|105|196|227|GeneID:57075252)	lmo0265(N/A|-23.0373|0.1125717|310|401|152|248|GeneID:987360)	gh761_rs07145(N/A|-24.9262|0.0448594|257|401|153|297|N/A)	ckv90_rs01250(N/A|-16.5131|0.5851136|161|190|352|383|GeneID:61188128)	ArgE/DapE family deacylase		0
0.238419	0.024012	lm6179_rs04405(N/A|-18.8898|0.3376115|654|680|383|411|N/A)	lse_rs02565(N/A|-17.1111|0.4427454|665|686|222|242|GeneID:32489544)	lmrg_rs03005(N/A|-18.8896|0.3205118|654|680|382|410|N/A)	jl52_rs02930(N/A|-22.2078|0.0577385|174|322|268|414|GeneID:57075519)	lmo0600(N/A|-19.1876|0.3022447|654|680|383|411|GeneID:985344)	gh761_rs05460(N/A|-16.9481|0.5121465|179|212|382|417|N/A)	ckv90_rs02955(N/A|-21.9475|0.0806253|411|558|29|144|GeneID:61188458)	DUF1700 domain-containing protein		0
0.238419	0.024012	lm6179_rs06075(N/A|-22.8844|0.0971235|727|808|20|99|N/A)	lse_rs04155(N/A|-17.8668|0.3789424|275|326|70|108|GeneID:32488707)	lmrg_rs04680(N/A|-22.8844|0.091461|727|808|20|99|N/A)	jl52_rs04675(N/A|-22.2097|0.0640839|255|297|124|161|GeneID:57075857)	lmo0930(N/A|-17.5319|0.5203787|59|133|172|248|GeneID:986560)	gh761_rs03845(N/A|-20.5757|0.1725185|727|808|19|99|N/A)	ckv90_rs04685(N/A|-18.8117|0.2626686|659|808|19|166|GeneID:61188800)	MBL fold metallo-hydrolase		0
0.238419	0.0240125	lm6179_rs10985(N/A|-24.7045|0.0477607|495|537|265|310|N/A)	lse_rs07085(N/A|-15.6467|0.654242|347|378|379|408|GeneID:32490401)	lmrg_rs07515(N/A|-24.7218|0.0447423|495|537|264|309|N/A)	jl52_rs07690(N/A|-19.8484|0.1441313|655|802|16|158|GeneID:57076447)	lmo1510(N/A|-24.7045|0.0472169|495|537|265|310|GeneID:987762)	gh761_rs00925(N/A|-16.5499|0.579691|652|759|208|310|N/A)	ckv90_rs07755(N/A|-18.6461|0.2639178|352|378|383|408|GeneID:61189399)	tetratricopeptide repeat protein		0
0.238419	0.0240933	lm6179_rs02325(N/A|-22.8026|0.1041361|320|341|86|109|N/A)	lse_rs00805(N/A|-20.5286|0.1642171|123|192|201|248|GeneID:32490242)	lmrg_rs00890(N/A|-23.0239|0.089501|296|345|65|109|N/A)	jl52_rs01040(N/A|-13.6109|0.8789471|110|162|63|108|GeneID:57075152)	lmo0185(N/A|-22.8026|0.1011077|296|317|86|109|GeneID:987009)	gh761_rs07545(N/A|-23.7712|0.0553973|296|317|87|110|N/A)	ckv90_rs00755(N/A|-18.3018|0.3156364|465|499|379|414|GeneID:61188034)	TatD family hydrolase		0
0.238419	0.0241014	lm6179_rs05950(N/A|-21.6193|0.1449666|64|109|66|108|N/A)	lse_rs04050(N/A|-14.1868|0.8525418|5|34|1|31|GeneID:32489295)	lmrg_rs04555(N/A|-21.6191|0.1366339|64|109|66|108|N/A)	jl52_rs04545(N/A|-14.9306|0.6875581|539|563|77|100|GeneID:57075831)	lmo0904(N/A|-21.6191|0.142642|64|109|66|108|GeneID:986917)	gh761_rs03970(N/A|-24.582|0.0379997|25|171|17|150|N/A)	ckv90_rs04580(N/A|-20.6598|0.1354446|330|402|76|149|GeneID:61188779)	YdeI/OmpD-associated family protein		0
0.238487	0.0241919	lm6179_rs10080(N/A|-21.4758|0.1765062|87|113|263|289|N/A)	lse_rs06190(N/A|-20.5437|0.1778179|236|307|323|369|GeneID:32489846)	lmrg_rs06610(N/A|-21.4257|0.1693009|91|113|262|284|N/A)	jl52_rs06755(N/A|-16.9156|0.4473338|90|113|261|283|GeneID:57076261)	lmo1329(ribC|-21.2545|0.1866477|91|113|263|285|GeneID:987710)	gh761_rs01945(N/A|-24.2674|0.0514171|52|113|264|325|N/A)	ckv90_rs06855(N/A|-21.8717|0.1031695|610|632|387|410|GeneID:61189221)	bifunctional riboflavin kinase/FAD synthetase		0
0.239684	0.0244826	lm6179_rs03735(N/A|-22.6781|0.0687816|50|106|198|248|N/A)	lse_rs02770(N/A|-18.7718|0.2079681|87|140|180|230|GeneID:32488440)	lmrg_rs01730(N/A|-16.7182|0.4986413|50|91|208|247|N/A)	jl52_rs02185(N/A|-14.5962|0.6332113|353|385|37|64|GeneID:57075375)	lmo0335(N/A|-20.6195|0.1436545|50|91|208|248|GeneID:987570)	gh761_rs06835(N/A|-22.8871|0.0477534|64|106|199|238|N/A)	ckv90_rs12360(N/A|-15.1313|0.605226|261|302|266|308|GeneID:61190307)	DUF3130 domain-containing protein		0
0.239684	0.0246356	lm6179_rs10255(N/A|-21.0802|0.1097417|2|19|265|284|N/A)	lse_rs06365(N/A|-15.2335|0.582097|158|171|379|391|GeneID:32489447)	lmrg_rs06785(N/A|-21.0777|0.1034447|2|19|264|283|N/A)	jl52_rs06930(N/A|-18.9136|0.1335919|354|381|5|33|GeneID:57076296)	lmo1364(cspL|-21.0802|0.1080919|2|19|265|284|GeneID:987871)	gh761_rs01655(N/A|-21.5239|0.0714193|353|381|5|28|N/A)	ckv90_rs07030(N/A|-16.5532|0.3737372|2|19|265|284|GeneID:61189255)	cold-shock protein		0
0.239684	0.0247019	lm6179_rs05715(N/A|-19.4219|0.3235602|829|881|129|168|N/A)	lse_rs03815(N/A|-22.1283|0.0978797|817|870|133|185|GeneID:32489776)	lmrg_rs04310(N/A|-16.2436|0.7042011|654|682|454|476|N/A)	jl52_rs04290(N/A|-21.3367|0.0942705|60|91|208|235|GeneID:57075782)	lmo0861(N/A|-17.8665|0.4948232|829|870|132|168|GeneID:984876)	gh761_rs04235(N/A|-15.3033|0.7916686|42|57|19|32|N/A)	ckv90_rs04400(N/A|-21.1329|0.1259929|882|1029|217|351|GeneID:61188743)	carbohydrate ABC transporter permease		0
0.239684	0.0247337	lm6179_rs04935(flgK|-15.1647|0.9117489|55|72|211|226|N/A)	lse_rs03100(flgK|-23.8396|0.0734719|1498|1534|201|234|GeneID:32488429)	lmrg_rs03540(flgK|-15.2697|0.8897244|55|72|211|226|N/A)	jl52_rs03510(flgK|-20.5212|0.1671329|752|761|299|308|GeneID:57075634)	lmo0705(flgK|-15.1647|0.9049803|55|72|211|226|GeneID:985054)	gh761_rs04930(flgK|-23.5435|0.0864495|1571|1635|221|282|N/A)	ckv90_rs03485(flgK|-20.5928|0.1972438|1578|1635|224|278|GeneID:61188563)	flagellar hook-associated protein FlgK		0
0.239684	0.024734	lm6179_rs08230(N/A|-25.0611|0.0621575|297|417|153|293|N/A)	lse_rs12265(N/A|-21.9172|0.1305771|1111|1197|152|241|GeneID:32490089)	lmrg_rs12755(N/A|-25.5776|0.0491445|297|417|153|292|N/A)	jl52_rs12780(N/A|-14.451|0.8369698|231|255|276|310|GeneID:57077445)	lmo2513(comFA|-25.2284|0.0579991|297|417|153|293|GeneID:987745)	gh761_rs10060(N/A|-18.9709|0.3698831|908|941|272|307|N/A)	ckv90_rs12735(N/A|-17.294|0.5011301|898|937|159|202|GeneID:61190380)	DEAD/DEAH box helicase		0
0.241337	0.0249893	lm6179_rs13450(N/A|-24.2209|0.0386104|114|244|343|491|N/A)		lmrg_rs09965(N/A|-22.8218|0.0611639|116|244|342|489|N/A)		lmo1972(N/A|-24.2209|0.0382096|114|244|343|491|GeneID:984873)	gh761_rs12920(N/A|-13.9939|0.8462377|18|68|199|248|N/A)		PTS sugar transporter subunit IIB		0
0.242422	0.025311	lm6179_rs13195(N/A|-23.4091|0.0701389|474|618|163|298|N/A)	lse_rs09605(N/A|-17.4107|0.3966139|563|609|171|240|GeneID:32489733)	lmrg_rs09710(N/A|-22.9559|0.0776425|474|618|163|297|N/A)	jl52_rs10020(N/A|-20.5229|0.1046489|40|102|52|108|GeneID:57076909)	lmo1921(N/A|-23.4091|0.0692172|474|618|163|298|GeneID:985800)	gh761_rs13175(N/A|-15.9452|0.6466417|13|55|259|302|N/A)	ckv90_rs10030(N/A|-19.1304|0.2116815|347|386|381|413|GeneID:61189847)	ReoY family proteolytic degradation factor		0
0.242422	0.0253481	lm6179_rs02575(N/A|-19.7951|0.3114855|90|122|207|239|N/A)	lse_rs01150(N/A|-18.3078|0.3713207|59|108|157|207|GeneID:32488355)	lmrg_rs01200(N/A|-19.2101|0.3523289|1057|1166|212|318|N/A)	jl52_rs01350(N/A|-25.9375|0.0196185|143|206|220|286|GeneID:57075212)	lmo0231(N/A|-19.7952|0.3059047|90|122|207|239|GeneID:987202)	gh761_rs07275(N/A|-18.7878|0.3565832|121|181|250|305|N/A)	ckv90_rs01045(N/A|-14.7696|0.8076809|177|213|301|330|GeneID:61188088)	protein arginine kinase		0
0.242422	0.0253569	lm6179_rs03155(dhaK2|-21.5864|0.1741766|652|695|127|166|N/A)	lse_rs01550(dhaK2|-19.4245|0.2614886|240|356|131|236|GeneID:32490113)	lmrg_rs01800(dhaK2|-18.6001|0.4162387|96|132|262|315|N/A)		lmo0348(N/A|-18.5285|0.4372565|96|132|263|316|GeneID:987591)	gh761_rs06775(dhaK2|-20.7597|0.1853477|652|695|128|167|N/A)	ckv90_rs01595(dhaK2|-24.9153|0.0363249|665|695|127|157|GeneID:61188197)	dihydroxyacetone kinase subunit DhaK2		0
0.242759	0.0254774	lm6179_rs14045(N/A|-17.8823|0.5568811|162|219|233|285|N/A)	lse_rs10465(N/A|-22.5529|0.101334|998|1087|98|187|GeneID:32490033)	lmrg_rs10560(N/A|-17.601|0.5720144|623|654|219|250|N/A)	jl52_rs10900(N/A|-23.7324|0.0477996|593|738|146|291|GeneID:57077081)	lmo2090(argG|-17.8823|0.5476603|162|219|233|285|GeneID:984368)	gh761_rs12320(N/A|-17.1881|0.5836371|699|748|147|189|N/A)	ckv90_rs10855(N/A|-19.8949|0.2250196|162|220|232|285|GeneID:61190011)	argininosuccinate synthase		0
0.243731	0.0256649	lm6179_rs01590(rpsF|-15.1298|0.7546704|224|259|196|230|N/A)	lse_rs00160(rpsF|-16.2713|0.4714885|363|374|478|489|GeneID:32490874)	lmrg_rs00220(rpsF|-12.8007|0.9678089|225|258|197|229|N/A)	jl52_rs00460(rpsF|-17.6286|0.2437342|67|175|212|306|GeneID:57075040)	lmo0044(rpsF|-14.5232|0.8251831|67|185|206|308|GeneID:985454)	gh761_rs08150(rpsF|-24.9121|0.0218106|67|185|207|309|N/A)	ckv90_rs00170(rpsF|-20.5872|0.0994264|95|157|234|289|GeneID:61187918)	30S ribosomal protein S6		0
0.244236	0.0259387	lm6179_rs10305(N/A|-18.9292|0.42944|668|731|191|246|N/A)	lse_rs06415(N/A|-26.5459|0.0261635|40|105|154|220|GeneID:32489016)	lmrg_rs06835(N/A|-18.3274|0.4815883|668|731|191|245|N/A)	jl52_rs06980(N/A|-16.3565|0.5641073|524|570|380|435|GeneID:57076306)	lmo1374(N/A|-18.9292|0.421855|668|731|191|246|GeneID:987858)	gh761_rs01605(N/A|-16.704|0.6559001|40|105|154|222|N/A)	ckv90_rs07080(N/A|-21.6147|0.1284929|233|256|188|207|GeneID:61189265)	dihydrolipoamide acetyltransferase family protein		0
0.244236	0.026024	lm6179_rs03955(N/A|-17.2174|0.5879489|263|310|139|185|N/A)	lse_rs02110(N/A|-20.9464|0.1454662|90|131|379|419|GeneID:32489255)	lmrg_rs02585(N/A|-16.8451|0.6171249|289|310|139|161|N/A)	jl52_rs02435(N/A|-19.0334|0.2132378|337|363|207|233|GeneID:57075421)	lmo0517(N/A|-17.2174|0.5784486|263|310|139|185|GeneID:985270)	gh761_rs05895(N/A|-14.9321|0.8345106|753|780|269|294|N/A)	ckv90_rs02475(N/A|-25.455|0.0268751|720|857|85|218|GeneID:61188363)	histidine phosphatase family protein		0
0.244236	0.0260471	lm6179_rs01535(N/A|-27.1728|0.0431097|1366|1404|268|308|N/A)		lmrg_rs00165(N/A|-26.4163|0.0520384|1366|1404|267|307|N/A)	jl52_rs00405(N/A|-20.9439|0.1783212|1380|1411|260|296|GeneID:57075029)	lmo0033(N/A|-27.1728|0.0426396|1366|1404|268|308|GeneID:985131)	gh761_rs08175(N/A|-21.4019|0.2224338|2045|2061|208|224|N/A)		glycoside hydrolase family 9 protein		0
0.244236	0.026061	lm6179_rs07985(rpoE|-16.0394|0.6960477|538|560|86|110|N/A)	lse_rs12530(rpoE|-27.3707|0.0119934|421|568|77|220|GeneID:32489600)	lmrg_rs12990(rpoE|-18.9252|0.3067463|283|331|231|278|N/A)	jl52_rs13030(rpoE|-17.8812|0.2708845|530|554|85|108|GeneID:57077494)	lmo2560(N/A|-16.0394|0.6860768|538|560|86|110|GeneID:987250)	gh761_rs09815(rpoE|-16.6149|0.5463053|416|455|204|245|N/A)	ckv90_rs12980(rpoE|-16.3793|0.4986286|436|461|207|234|GeneID:61190429)	DNA-directed RNA polymerase subunit delta		0
0.246099	0.0264598	lm6179_rs06405(N/A|-18.1933|0.4919432|996|1017|10|30|N/A)	lse_rs04505(N/A|-25.8833|0.0294609|574|620|125|169|GeneID:32488937)	lmrg_rs05015(N/A|-18.1933|0.4705328|996|1017|10|30|N/A)	jl52_rs05025(N/A|-16.0589|0.5792891|453|490|444|473|GeneID:57075925)	lmo0995(N/A|-21.3798|0.1861526|797|820|9|32|GeneID:986413)	gh761_rs03510(N/A|-19.6083|0.2763735|518|621|124|199|N/A)	ckv90_rs05030(N/A|-17.4426|0.4477089|978|1012|14|43|GeneID:61188869)	acyltransferase family protein		0
0.246099	0.0265723	lm6179_rs05380(N/A|-16.2034|0.7082738|839|897|265|323|N/A)	lse_rs03465(N/A|-22.0099|0.0941321|87|148|213|276|GeneID:32490521)	lmrg_rs03980(N/A|-18.835|0.3456687|532|588|131|192|N/A)	jl52_rs03915(N/A|-22.1819|0.0634241|526|576|134|185|GeneID:57075713)	lmo0793(N/A|-19.7487|0.2693806|532|588|131|192|GeneID:985432)	gh761_rs04565(N/A|-19.3022|0.2628005|38|73|122|151|N/A)	ckv90_rs03870(N/A|-19.516|0.2044261|39|75|121|151|GeneID:61188640)	DUF554 domain-containing protein		0
0.246099	0.0266813	lm6179_rs09725(proB|-23.5161|0.0829538|464|601|164|310|N/A)	lse_rs05855(proB|-12.6686|0.9754923|96|138|206|249|GeneID:32490596)	lmrg_rs06265(proB|-22.2433|0.1211891|464|601|164|309|N/A)	jl52_rs06420(proB|-20.8964|0.1105355|877|905|231|266|GeneID:57076194)	lmo1260(proB|-23.5161|0.0818028|464|601|164|310|GeneID:985996)	gh761_rs02320(proB|-21.3005|0.1413046|414|525|264|346|N/A)	ckv90_rs06530(proB|-13.8395|0.8899948|902|913|373|384|GeneID:61189156)	glutamate 5-kinase		0
0.246099	0.0266982	lm6179_rs12840(N/A|-23.8348|0.052983|61|94|379|411|N/A)	lse_rs09230(N/A|-15.3668|0.6409477|585|600|480|495|GeneID:32488263)	lmrg_rs09355(N/A|-24.2849|0.0423873|61|94|378|410|N/A)	jl52_rs09640(N/A|-14.4011|0.7073188|488|531|16|58|GeneID:57076834)	lmo1850(N/A|-24.2849|0.0444644|61|94|379|411|GeneID:985846)	gh761_rs13530(N/A|-17.2375|0.430099|198|226|336|364|N/A)	ckv90_rs09640(N/A|-19.4534|0.171086|322|379|89|149|GeneID:61189770)	MarR family winged helix-turn-helix transcriptional regulator		0
0.246099	0.0267211	lm6179_rs14370(N/A|-21.3168|0.1913201|1034|1065|181|211|N/A)	lse_rs10760(N/A|-16.8711|0.5460751|115|173|424|491|GeneID:32488393)	lmrg_rs10895(N/A|-20.7273|0.2188264|1034|1065|181|211|N/A)	jl52_rs11235(N/A|-20.1005|0.1606285|910|961|138|193|GeneID:57077147)	lmo2147(N/A|-18.9109|0.3946121|1027|1061|132|164|GeneID:984698)	gh761_rs12015(N/A|-21.03|0.1697717|1034|1125|134|212|N/A)	ckv90_rs11150(N/A|-24.2251|0.046633|153|199|93|136|GeneID:61190069)	YeiH family protein		0
0.246099	0.026778	lm6179_rs13015(N/A|-25.6797|0.0542824|179|208|76|107|N/A)	lse_rs09420(N/A|-21.2406|0.1734148|565|655|214|301|GeneID:32490551)	lmrg_rs09530(N/A|-25.6797|0.051148|179|208|76|107|N/A)	jl52_rs09825(N/A|-16.5909|0.5597086|776|807|252|280|GeneID:57076871)	lmo1886(N/A|-25.6797|0.0536321|179|208|76|107|GeneID:985806)	gh761_rs13355(N/A|-21.9686|0.1486474|179|208|76|108|N/A)	ckv90_rs09820(N/A|-15.3609|0.7805137|89|108|216|236|GeneID:61189806)	carboxypeptidase M32		0
0.248762	0.0271551	lm6179_rs11210(N/A|-19.7454|0.275846|355|398|15|54|N/A)	lse_rs07285(N/A|-19.1106|0.2545611|370|432|132|192|GeneID:32489972)	lmrg_rs07715(N/A|-20.0538|0.2363517|359|398|15|49|N/A)	jl52_rs07895(N/A|-22.3443|0.0600754|500|528|318|351|GeneID:57076488)	lmo1550(comC|-20.0538|0.2455012|359|398|15|49|GeneID:986994)	gh761_rs00720(N/A|-21.7852|0.1103043|351|437|128|197|N/A)	ckv90_rs07960(N/A|-18.4821|0.2892484|305|394|133|199|GeneID:61189440)	A24 family peptidase		0
0.249982	0.027376	lm6179_rs09055(sufD|-24.4572|0.0757172|874|901|262|293|N/A)	lse_rs11765(sufD|-19.6587|0.2695559|858|921|198|248|GeneID:32490663)	lmrg_rs12255(sufD|-24.4903|0.0705128|874|901|261|292|N/A)	jl52_rs12260(sufD|-18.5961|0.2975241|51|76|37|63|GeneID:57077347)	lmo2414(N/A|-23.3233|0.109235|1439|1493|278|328|GeneID:987475)	gh761_rs10560(sufD|-23.339|0.0855515|1439|1493|279|329|N/A)	ckv90_rs12230(sufD|-21.2159|0.1498962|1441|1493|278|327|GeneID:61190282)	Fe-S cluster assembly protein SufD		0
0.252203	0.0277078	lm6179_rs14620(N/A|-13.8946|0.9114768|240|254|455|470|N/A)	lse_rs10975(N/A|-13.8107|0.8353253|90|105|220|237|GeneID:32490374)	lmrg_rs11145(N/A|-17.1835|0.4571387|367|418|2|56|N/A)	jl52_rs11470(N/A|-11.545|0.9817493|90|105|218|234|GeneID:57077192)	lmo2197(N/A|-17.1835|0.4700359|367|418|2|56|GeneID:984643)	gh761_rs11765(N/A|-31.1054|0.002104|146|214|134|207|N/A)	ckv90_rs11390(N/A|-15.9251|0.5088651|213|239|2|33|GeneID:61190117)	DUF3899 domain-containing protein		0
0.252618	0.027964	lm6179_rs12515(inlC|-24.5738|0.059506|923|951|380|409|N/A)	lse_rs00445(N/A|-21.0981|0.173238|259|308|191|248|GeneID:32490593)	lmrg_rs09035(inlC|-24.5738|0.0560603|923|951|379|408|N/A)	jl52_rs06290(N/A|-20.2591|0.1475285|454|574|138|274|GeneID:57076169)	lmo1786(inlC|-24.5738|0.058768|923|951|380|409|GeneID:985945)			class 3 internalin InlC		0
0.252618	0.0279893	lm6179_rs08950(N/A|-21.7403|0.0998413|266|300|445|490|N/A)	lse_rs11870(N/A|-15.8817|0.5311269|119|158|6|41|GeneID:32488185)	lmrg_rs12360(N/A|-17.3407|0.4236644|296|334|253|302|N/A)	jl52_rs12365(N/A|-13.7295|0.7757056|294|325|277|303|GeneID:57077366)	lmo2435(N/A|-21.7431|0.0982803|266|300|445|490|GeneID:987418)	gh761_rs10455(N/A|-17.8163|0.3270668|323|360|241|282|N/A)	ckv90_rs12335(N/A|-21.5721|0.0700917|256|370|76|165|GeneID:61190303)	SdpI family protein		0
0.252618	0.0280494	lm6179_rs00080(rplQ|-18.5867|0.3290395|1|22|273|304|N/A)	lse_rs12780(rplQ|-18.3657|0.2678744|1|32|272|305|GeneID:32490732)	lmrg_rs13280(rplQ|-18.5182|0.3191436|1|22|272|303|N/A)	jl52_rs13285(rplQ|-20.1962|0.1049008|249|301|4|63|GeneID:57077545)	lmo2605(rplQ|-18.5867|0.3231492|1|22|273|304|GeneID:987205)	gh761_rs09545(rplQ|-18.7433|0.2605849|1|22|274|305|N/A)	ckv90_rs13235(rplQ|-22.7215|0.0513002|1|22|273|304|GeneID:61190479)	50S ribosomal protein L17		0
0.252618	0.0281621	lm6179_rs06530(liaF|-20.3649|0.2262105|491|513|263|287|N/A)	lse_rs04630(liaF|-24.6721|0.0369026|91|165|164|244|GeneID:32488805)	lmrg_rs05140(liaF|-20.2917|0.2189864|491|513|262|286|N/A)	jl52_rs05150(liaF|-15.5252|0.6054525|79|159|1|71|GeneID:57075950)	lmo1020(N/A|-20.3649|0.2222763|491|513|263|287|GeneID:986352)	gh761_rs03385(liaF|-16.0297|0.6709141|142|173|157|187|N/A)	ckv90_rs05155(liaF|-15.3781|0.6807883|183|217|325|364|GeneID:61188894)	cell wall-active antibiotics response protein LiaF		0
0.252618	0.0281967	lm6179_rs09010(N/A|-20.6066|0.2271412|355|423|187|242|N/A)	lse_rs11810(N/A|-24.4985|0.0437187|408|457|153|202|GeneID:32488596)	lmrg_rs12300(N/A|-21.771|0.1457814|355|423|187|241|N/A)	jl52_rs12305(N/A|-16.2013|0.5348696|305|452|140|287|GeneID:57077355)	lmo2423(N/A|-20.6066|0.2231888|355|423|187|242|GeneID:987460)	gh761_rs10515(N/A|-18.4991|0.3686328|129|171|119|157|N/A)	ckv90_rs12275(N/A|-17.2772|0.4462812|127|173|2|54|GeneID:61190291)	cation diffusion facilitator family transporter		0
0.254028	0.0284433	lm6179_rs09285(N/A|-21.215|0.1749834|723|749|16|45|N/A)	lse_rs11550(N/A|-21.2838|0.1256678|380|430|64|110|GeneID:32490395)	lmrg_rs12015(N/A|-21.1849|0.1667478|723|749|16|45|N/A)	jl52_rs12040(N/A|-18.759|0.2282383|380|443|47|108|GeneID:57077304)	lmo2366(N/A|-21.1849|0.173805|723|749|16|45|GeneID:984418)	gh761_rs10780(N/A|-23.7499|0.0552572|723|747|15|44|N/A)	ckv90_rs12000(N/A|-15.9435|0.60776|303|349|17|61|GeneID:61190238)	DeoR/GlpR family DNA-binding transcription regulator		0
0.254124	0.0285433	lm6179_rs03485(N/A|-22.3953|0.1206638|738|772|15|49|N/A)	lse_rs01895(N/A|-14.6842|0.8131253|292|346|134|188|GeneID:32488647)	lmrg_rs02130(N/A|-22.3953|0.1136654|738|772|15|49|N/A)	jl52_rs02060(N/A|-21.1847|0.0982952|532|548|474|490|GeneID:57075352)	lmo0414(N/A|-22.3953|0.1188051|738|772|15|49|GeneID:987822)	gh761_rs06415(N/A|-16.3683|0.6398069|637|669|460|488|N/A)	ckv90_rs01950(N/A|-20.9014|0.1347893|163|198|10|54|GeneID:61188265)	ZIP family metal transporter		0
0.254256	0.0287057	lm6179_rs14525(N/A|-25.4483|0.1094585|277|312|200|237|N/A)	lse_rs10885(N/A|-18.0189|0.6206085|2551|2676|191|316|GeneID:32488607)	lmrg_rs11050(N/A|-22.0159|0.2855094|277|312|200|236|N/A)	jl52_rs11365(N/A|-26.1742|0.0473943|158|227|37|112|GeneID:57077171)	lmo2178(N/A|-18.5494|0.6725474|2229|2253|67|94|GeneID:984662)	gh761_rs11860(N/A|-18.7782|0.6046753|3114|3182|213|288|N/A)	ckv90_rs11295(N/A|-18.6435|0.5161349|4671|4693|232|255|GeneID:61190098)	collagen binding domain-containing protein		0
0.254256	0.0287366	lm6179_rs04000(N/A|-17.3813|0.6475217|750|821|171|252|N/A)	lse_rs02170(N/A|-27.705|0.0189483|942|1032|133|220|GeneID:32490806)	lmrg_rs02595(N/A|-18.7519|0.4476021|750|821|171|251|N/A)	jl52_rs02500(N/A|-17.5991|0.4168629|1007|1029|444|466|GeneID:57075434)	lmo0519(N/A|-17.4882|0.6233084|528|551|423|443|GeneID:985272)	gh761_rs05885(N/A|-16.3773|0.7191657|750|796|207|253|N/A)	ckv90_rs02485(N/A|-22.9717|0.0860296|325|369|456|498|GeneID:61188365)	DHA2 family efflux MFS transporter permease subunit		0
0.254673	0.028873	lm6179_rs03845(N/A|-23.5173|0.0891388|497|604|376|485|N/A)		lmrg_rs02475(N/A|-21.8234|0.1493147|497|604|375|484|N/A)		lmo0495(N/A|-23.5173|0.0878747|497|604|376|485|GeneID:985247)	gh761_rs06000(N/A|-23.109|0.079149|221|367|5|149|N/A)	ckv90_rs02430(N/A|-20.3797|0.1735972|497|544|432|485|GeneID:61188354)	DMT family transporter		0
0.255108	0.0291921	lm6179_rs04830(N/A|-16.9104|0.5125253|394|507|164|310|N/A)	lse_rs02995(N/A|-21.3819|0.0858673|432|463|200|234|GeneID:32490022)	lmrg_rs03435(N/A|-17.0037|0.4780514|394|507|164|309|N/A)	jl52_rs03405(N/A|-14.0965|0.7295332|27|48|390|409|GeneID:57075613)	lmo0684(N/A|-16.9104|0.5037923|394|507|164|310|GeneID:985027)	gh761_rs05035(N/A|-15.8594|0.5976043|399|507|165|296|N/A)	ckv90_rs03380(N/A|-22.2678|0.0558645|388|507|164|312|GeneID:61188542)	DUF3964 family protein		0
0.255108	0.0292256	lm6179_rs07245(N/A|-18.2972|0.5304721|243|282|271|310|N/A)	lse_rs05290(N/A|-27.7665|0.0189123|759|803|331|388|GeneID:32489111)	lmrg_rs05845(N/A|-18.33|0.5042624|243|282|270|309|N/A)	jl52_rs05890(N/A|-20.5097|0.1646029|777|812|319|369|GeneID:57076094)	lmo1179(N/A|-18.2972|0.5215299|243|282|271|310|GeneID:986119)	gh761_rs02775(N/A|-17.1102|0.6226622|1017|1100|76|155|N/A)	ckv90_rs05820(N/A|-19.1649|0.3044557|1052|1115|90|166|GeneID:61189020)	acetaldehyde dehydrogenase (acetylating)		0
0.255108	0.0293224	lm6179_rs05465(N/A|-17.5849|0.5782218|949|1010|39|112|N/A)	lse_rs03540(N/A|-25.161|0.0387217|275|301|84|110|GeneID:32490252)	lmrg_rs04065(N/A|-19.2814|0.3510253|597|642|266|308|N/A)	jl52_rs03990(N/A|-18.702|0.2667431|961|1010|37|92|GeneID:57075728)	lmo0810(N/A|-21.0082|0.2135403|671|727|264|325|GeneID:985395)	gh761_rs04495(N/A|-19.6472|0.2772944|610|642|268|297|N/A)	ckv90_rs03950(N/A|-20.4257|0.179371|610|649|219|258|GeneID:61188655)	ABC transporter substrate-binding protein		0
0.255108	0.0294289	lm6179_rs14540(srtB|-24.6905|0.0518434|137|172|463|493|N/A)	lse_rs10895(srtB|-17.7241|0.3967352|115|146|6|38|GeneID:32489643)	lmrg_rs11065(srtB|-24.9004|0.0453752|137|172|462|492|N/A)	jl52_rs11390(srtB|-13.5966|0.8766343|880|902|453|470|GeneID:57077176)	lmo2181(N/A|-24.6905|0.0512332|137|172|463|493|GeneID:984655)	gh761_rs11845(srtB|-13.8205|0.9332397|494|533|247|283|N/A)	ckv90_rs11310(srtB|-16.7261|0.4953259|277|288|229|239|GeneID:61190101)	class B sortase		0
0.255108	0.0295386	lm6179_rs12210(N/A|-19.5101|0.502651|154|195|262|308|N/A)	lse_rs08565(N/A|-26.3207|0.0488378|597|648|264|313|GeneID:32489136)	lmrg_rs08730(N/A|-19.4202|0.4916958|154|195|261|307|N/A)	jl52_rs09015(N/A|-21.8173|0.1539595|2091|2144|223|279|GeneID:57076709)	lmo1728(N/A|-20.1001|0.4268465|154|195|262|308|GeneID:985695)	gh761_rs14170(N/A|-19.987|0.3839375|1000|1032|124|157|N/A)	ckv90_rs09005(N/A|-21.9336|0.1802815|1848|1887|17|54|GeneID:61189644)	1 2-beta-oligoglucan phosphorylase		0
0.255108	0.0295601	lm6179_rs02655(N/A|-21.7735|0.1175436|421|464|378|417|N/A)	lse_rs01225(N/A|-16.9411|0.4366407|356|481|153|236|GeneID:32488726)	lmrg_rs01280(N/A|-21.7647|0.111062|421|464|377|416|N/A)	jl52_rs01465(N/A|-19.9763|0.1209138|303|341|66|108|GeneID:57075235)	lmo0247(N/A|-21.7287|0.1175877|421|464|378|417|GeneID:987292)	gh761_rs07195(N/A|-16.3112|0.5729033|160|200|153|195|N/A)	ckv90_rs01120(N/A|-20.6567|0.1165064|135|200|152|205|GeneID:61188103)	immunity 63 family protein		0
0.255108	0.0300227	lm6179_rs10075(truB|-22.6527|0.1170558|1071|1097|263|289|N/A)	lse_rs06185(truB|-14.2754|0.8710343|287|357|191|248|GeneID:32488407)	lmrg_rs06605(truB|-22.5576|0.1139022|1071|1097|262|288|N/A)	jl52_rs06750(truB|-18.402|0.2770806|738|761|261|284|GeneID:57076260)	lmo1328(truB|-21.8658|0.1502841|1071|1097|263|289|GeneID:987709)	gh761_rs01950(truB|-23.8038|0.0598828|394|458|79|149|N/A)	ckv90_rs06850(truB|-20.2832|0.1757235|1058|1098|263|303|GeneID:61189220)	tRNA pseudouridine(55) synthase TruB		0
0.255108	0.0300795	lm6179_rs02005(lmaC|-17.9796|0.3992445|38|101|227|282|N/A)	lse_rs07845(N/A|-21.856|0.0683904|325|383|267|319|GeneID:32488725)	lmrg_rs00570(lmaC|-18.4645|0.3268691|38|101|226|281|N/A)	jl52_rs00805(N/A|-13.6299|0.8195|294|312|207|227|GeneID:57075106)	lmo0116(lmaC|-17.9795|0.3921391|38|101|227|282|GeneID:986666)	gh761_rs07860(N/A|-22.7036|0.0607655|468|538|260|309|N/A)	ckv90_rs00530(N/A|-18.3888|0.247933|564|613|142|191|GeneID:61187990)	protein LmaC		0
0.255108	0.0300797	lm6179_rs11705(N/A|-20.2292|0.3396962|88|117|271|308|N/A)	lse_rs07805(N/A|-23.4199|0.0922408|89|130|200|237|GeneID:32489405)	lmrg_rs08225(N/A|-20.4207|0.3049391|1873|1979|198|288|N/A)	jl52_rs08455(N/A|-21.4607|0.1310155|1557|1589|454|485|GeneID:57076598)	lmo1651(N/A|-20.2292|0.3336137|88|117|271|308|GeneID:985677)	gh761_rs00220(N/A|-20.5329|0.2588032|1935|1979|360|395|N/A)	ckv90_rs08480(N/A|-22.2002|0.1257732|1548|1615|87|174|GeneID:61189542)	ABC transporter ATP-binding protein		0
0.255108	0.0301082	lm6179_rs07305(N/A|-14.8499|0.9272777|580|607|197|223|N/A)	lse_rs05355(N/A|-19.5327|0.2848957|1108|1168|361|431|GeneID:32488716)	lmrg_rs05905(N/A|-20.58|0.2593897|1050|1172|148|285|N/A)	jl52_rs05945(N/A|-27.0906|0.015324|1108|1168|359|429|GeneID:57076105)	lmo1191(cbiA|-19.958|0.3242619|441|467|269|305|GeneID:986099)	gh761_rs02720(N/A|-16.6289|0.6786918|1329|1362|201|239|N/A)	ckv90_rs05875(N/A|-16.9002|0.5576869|1466|1502|3|29|GeneID:61189031)	cobyrinate a c-diamide synthase		0
0.255108	0.0301462	lm6179_rs10950(N/A|-18.0152|0.3510782|257|272|139|154|N/A)	lse_rs07050(N/A|-17.9711|0.2706213|361|438|172|241|GeneID:32488698)	lmrg_rs07480(N/A|-17.8072|0.3563868|257|272|139|154|N/A)	jl52_rs07655(N/A|-23.0112|0.0297649|257|272|138|153|GeneID:57076440)	lmo1503(N/A|-18.0152|0.3447931|257|272|139|154|GeneID:987746)	gh761_rs00960(N/A|-16.4807|0.4824843|64|95|262|291|N/A)	ckv90_rs07720(N/A|-19.6519|0.1370396|257|272|139|154|GeneID:61189392)	IreB family regulatory phosphoprotein		0
0.255108	0.0301514	lm6179_rs09085(N/A|-22.7503|0.0742543|189|217|444|475|N/A)	lse_rs11740(N/A|-20.5983|0.1181458|183|238|185|250|GeneID:32488783)	lmrg_rs12210(N/A|-19.3952|0.2306155|189|217|443|474|N/A)	jl52_rs12230(N/A|-20.0384|0.1066604|246|320|78|144|GeneID:57077341)	lmo2405(N/A|-20.2029|0.1818374|189|217|444|475|GeneID:987492)	gh761_rs10590(N/A|-16.3609|0.5335441|23|40|14|31|N/A)	ckv90_rs12185(N/A|-18.7942|0.2062235|308|377|131|204|GeneID:61190273)	DUF1634 domain-containing protein		0
0.255108	0.0301653	lm6179_rs02065(N/A|-20.971|0.1493248|474|497|381|405|N/A)	lse_rs00610(N/A|-19.1329|0.2092121|388|434|267|313|GeneID:32489131)	lmrg_rs00630(N/A|-18.2091|0.3556871|488|498|225|235|N/A)	jl52_rs00810(N/A|-15.6906|0.5112328|117|156|144|176|GeneID:57075107)	lmo0128(N/A|-24.7584|0.0376978|1|65|139|192|GeneID:986706)	gh761_rs07800(N/A|-16.488|0.5331963|160|183|216|238|N/A)	ckv90_rs00535(N/A|-20.8069|0.105572|130|156|145|167|GeneID:61187991)	holin family protein		0
0.255108	0.0302866	lm6179_rs02170(N/A|-24.9681|0.0534423|389|446|266|309|N/A)	lse_rs00660(N/A|-19.3103|0.2663583|377|525|39|176|GeneID:32490381)	lmrg_rs00735(N/A|-24.9902|0.0498876|389|446|265|308|N/A)	jl52_rs00875(N/A|-16.6982|0.4767174|437|581|276|416|GeneID:57075119)	lmo0153(N/A|-25.1248|0.0500211|389|446|266|309|GeneID:986823)	gh761_rs07710(N/A|-16.4518|0.6501527|233|258|230|251|N/A)	ckv90_rs00630(N/A|-16.2996|0.5910867|453|497|17|57|GeneID:61188009)	metal ABC transporter substrate-binding protein		0
0.255108	0.0304541	lm6179_rs13995(crcB|-22.7019|0.0747846|314|448|261|409|N/A)	lse_rs10410(crcB|-16.3802|0.4779467|484|501|5|22|GeneID:32488498)	lmrg_rs10510(crcB|-25.918|0.0216922|314|448|260|408|N/A)	jl52_rs10840(crcB|-17.4344|0.2774357|89|172|127|210|GeneID:57077070)	lmo2081(N/A|-23.0817|0.0642473|405|448|261|305|GeneID:987918)	gh761_rs12385(crcB|-14.6655|0.7807766|26|51|270|294|N/A)	ckv90_rs10805(crcB|-16.3857|0.450422|396|431|145|180|GeneID:61190001)	fluoride efflux transporter CrcB		0
0.255108	0.0305984	lm6179_rs10855(N/A|-12.9497|0.9845267|279|297|210|225|N/A)	lse_rs06955(N/A|-18.6422|0.2796545|406|490|168|235|GeneID:32488353)	lmrg_rs07385(N/A|-13.0516|0.977508|279|297|210|225|N/A)	jl52_rs07560(N/A|-22.2999|0.0564556|245|310|15|70|GeneID:57076421)	lmo1484(comEA|-14.6821|0.8705016|282|342|65|111|GeneID:986981)	gh761_rs01055(N/A|-21.1297|0.1298283|622|661|67|110|N/A)	ckv90_rs07620(N/A|-19.3915|0.2013811|86|104|217|235|GeneID:61189373)	helix-hairpin-helix domain-containing protein		0
0.255108	0.0307217	lm6179_rs00180(rplP|-20.7954|0.1605512|337|352|461|484|N/A)	lse_rs12880(rplP|-16.3741|0.5019092|337|352|457|480|GeneID:32490790)	lmrg_rs13380(rplP|-20.9817|0.1417865|337|352|460|483|N/A)	jl52_rs13385(rplP|-20.1369|0.1101436|337|352|454|477|GeneID:57077565)	lmo2625(rplP|-20.7954|0.1579139|337|352|461|484|GeneID:985437)	gh761_rs09445(rplP|-21.8019|0.087365|337|352|462|485|N/A)	ckv90_rs13340(rplP|-17.6764|0.3186059|77|103|221|245|GeneID:61190499)	50S ribosomal protein L16		0
0.255108	0.0307564	lm6179_rs09195(mnhG|-16.4301|0.6539527|520|563|211|247|N/A)	lse_rs11635(mnhG|-21.4533|0.1062519|497|545|197|246|GeneID:32489437)	lmrg_rs12105(mnhG|-15.8144|0.7187254|520|563|211|246|N/A)	jl52_rs12125(mnhG|-21.6516|0.0713576|504|548|195|236|GeneID:57077321)	lmo2384(N/A|-16.4301|0.6440608|520|563|211|247|GeneID:987553)	gh761_rs10685(mnhG|-17.2751|0.4681919|8|48|137|165|N/A)	ckv90_rs12085(mnhG|-19.374|0.2010423|15|56|321|364|GeneID:61190255)	monovalent cation/H(+) antiporter subunit G		0
0.255108	0.0309261	lm6179_rs05885(sigB|-20.2315|0.2446751|297|327|263|293|N/A)	lse_rs03985(sigB|-24.0817|0.0476566|324|359|368|401|GeneID:32489626)	lmrg_rs04480(sigB|-20.1867|0.2347661|297|327|262|292|N/A)	jl52_rs04480(sigB|-19.9107|0.1535459|324|355|370|399|GeneID:57075818)	lmo0895(sigB|-20.2315|0.2403795|297|327|263|293|GeneID:986527)	gh761_rs04035(sigB|-16.0012|0.6872946|835|881|57|108|N/A)	ckv90_rs04510(sigB|-14.3491|0.8291006|626|663|463|498|GeneID:61188765)	RNA polymerase sigma factor SigB		0
0.255108	0.0310205	lm6179_rs03275(N/A|-14.7042|0.8904374|886|906|76|96|N/A)	lse_rs01660(N/A|-20.3385|0.1693672|703|738|382|418|GeneID:32490814)	lmrg_rs01920(N/A|-22.039|0.1212328|703|743|381|421|N/A)	jl52_rs01835(N/A|-17.459|0.3455525|557|602|383|432|GeneID:57075307)	lmo0371(N/A|-17.9058|0.4682445|703|743|382|422|GeneID:987623)	gh761_rs06655(N/A|-22.2323|0.0938546|703|743|383|423|N/A)	ckv90_rs01715(N/A|-21.3584|0.1085089|188|293|75|163|GeneID:61188219)	GntR family transcriptional regulator		0
0.255108	0.0311253	lm6179_rs11555(pepV|-25.6505|0.0528437|1387|1427|263|307|N/A)	lse_rs07655(pepV|-19.5667|0.2861887|1409|1427|264|283|GeneID:32489247)	lmrg_rs08075(pepV|-25.5897|0.0508288|1387|1427|262|306|N/A)	jl52_rs08305(pepV|-20.0286|0.1912075|1409|1427|261|280|GeneID:57076568)	lmo1620(N/A|-25.6505|0.0522171|1387|1427|263|307|GeneID:985721)	gh761_rs00370(pepV|-17.9811|0.49925|1387|1427|264|308|N/A)	ckv90_rs08330(pepV|-19.4268|0.2773064|1409|1427|263|282|GeneID:61189512)	dipeptidase PepV		0
0.255108	0.0314117	lm6179_rs05280(N/A|-17.0098|0.6357932|493|597|6|97|N/A)	lse_rs03380(N/A|-16.7274|0.5541379|192|255|184|235|GeneID:32490001)	lmrg_rs03885(N/A|-17.6588|0.5245914|947|982|135|169|N/A)	jl52_rs03820(N/A|-21.3862|0.0975589|471|510|356|390|GeneID:57075694)	lmo0774(N/A|-16.4954|0.6966665|560|597|6|43|GeneID:985472)	gh761_rs04660(N/A|-20.0185|0.2314261|946|982|135|171|N/A)	ckv90_rs03790(N/A|-22.6907|0.0768279|785|830|122|163|GeneID:61188624)	diacylglycerol kinase family protein		0
0.255108	0.0316196	lm6179_rs05960(gorA|-21.9886|0.1751837|974|1011|202|247|N/A)	lse_rs04060(gorA|-17.1536|0.5504353|76|146|167|231|GeneID:32489120)	lmrg_rs04565(gorA|-21.6394|0.1850438|1165|1226|17|93|N/A)	jl52_rs04555(gorA|-12.7645|0.9730531|46|56|473|483|GeneID:57075833)	lmo0906(N/A|-22.1444|0.1637882|974|1011|202|247|GeneID:986897)	gh761_rs03960(gorA|-25.541|0.0396838|913|1015|199|318|N/A)	ckv90_rs04590(gorA|-21.0009|0.1636991|483|535|187|240|GeneID:61188781)	glutathione-disulfide reductase		0
0.255108	0.0317391	lm6179_rs12605(ftsY|-20.8802|0.2184981|1144|1176|133|165|N/A)	lse_rs08995(ftsY|-20.7547|0.1688561|1144|1177|133|166|GeneID:32490642)	lmrg_rs09120(ftsY|-20.8634|0.2075514|1144|1176|133|165|N/A)	jl52_rs09405(ftsY|-21.6962|0.089736|1144|1177|131|164|GeneID:57076787)	lmo1803(N/A|-20.8802|0.2147156|1144|1176|133|165|GeneID:985925)	gh761_rs13765(ftsY|-19.5989|0.2723373|1144|1176|134|166|N/A)	ckv90_rs09405(ftsY|-21.3571|0.1258599|1144|1177|132|165|GeneID:61189723)	signal recognition particle-docking protein FtsY		0
0.255108	0.0317616	lm6179_rs03465(N/A|-23.4747|0.0608007|318|361|266|308|N/A)	lse_rs01865(N/A|-19.466|0.1864612|399|410|428|439|GeneID:32490454)	lmrg_rs02105(N/A|-22.0508|0.0957983|199|248|327|384|N/A)	jl52_rs02040(N/A|-13.4029|0.8491413|97|123|379|407|GeneID:57075348)	lmo0408(N/A|-23.431|0.0609955|199|248|328|385|GeneID:987782)	gh761_rs06435(N/A|-20.7282|0.1291932|297|357|274|324|N/A)	ckv90_rs01920(N/A|-16.3323|0.4770966|452|499|158|194|GeneID:61188260)	NusG domain II-containing protein		0
0.255108	0.031781	lm6179_rs02195(yidA|-18.8876|0.3762359|845|880|379|406|N/A)	lse_rs00680(yidA|-16.9778|0.5017702|529|573|257|308|GeneID:32488584)	lmrg_rs00760(yidA|-18.9775|0.3482774|845|880|378|405|N/A)	jl52_rs00900(yidA|-15.3511|0.6498383|687|761|36|102|GeneID:57075124)	lmo0158(N/A|-18.9776|0.3598607|845|880|379|406|GeneID:986836)	gh761_rs07685(yidA|-23.2004|0.0701987|227|267|263|309|N/A)	ckv90_rs00655(yidA|-22.3145|0.0821675|733|773|266|308|GeneID:61188014)	sugar-phosphatase		0
0.255108	0.0318221		lse_rs00310(N/A|-20.8038|0.1922578|16|56|196|237|GeneID:32490712)			lmo0069(N/A|-23.8291|0.0449538|275|335|389|439|GeneID:986411)		ckv90_rs00270(N/A|-22.903|0.0868473|1432|1465|379|409|GeneID:61187938)			0
0.255108	0.0318596	lm6179_rs02240(rsmI|-22.8454|0.1076756|343|392|263|318|N/A)	lse_rs00745(rsmI|-17.1802|0.4864515|362|383|205|242|GeneID:32489586)	lmrg_rs00805(rsmI|-22.9335|0.0983827|343|392|262|317|N/A)	jl52_rs00975(rsmI|-14.1172|0.8334971|66|93|375|406|GeneID:57075139)	lmo0167(N/A|-22.8454|0.1060649|343|392|263|318|GeneID:986880)	gh761_rs07615(rsmI|-19.1443|0.3019589|452|465|17|31|N/A)	ckv90_rs00725(rsmI|-22.5007|0.0800329|368|442|96|173|GeneID:61188028)	16S rRNA (cytidine(1402)-2'-O)-methyltransferase		0
0.255108	0.0318653	lm6179_rs00465(kdpB|-21.8111|0.2231511|405|487|157|231|N/A)	lse_rs13165(kdpB|-23.0786|0.109854|200|257|328|382|GeneID:32489251)	lmrg_rs13660(kdpB|-19.959|0.3649889|407|487|157|229|N/A)	jl52_rs13710(kdpB|-21.4794|0.1382049|982|1004|214|235|GeneID:57077630)	lmo2681(kdpB|-21.8111|0.2192771|405|487|157|231|GeneID:987149)	gh761_rs09175(kdpB|-19.7162|0.3490178|1091|1120|142|180|N/A)	ckv90_rs13620(kdpB|-22.3386|0.1275587|560|598|274|312|GeneID:61190554)	potassium-transporting ATPase subunit KdpB		0
0.255108	0.0318753	lm6179_rs03785(N/A|-18.7421|0.4971461|1678|1714|261|305|N/A)	lse_rs01975(N/A|-22.0126|0.1424551|992|1039|64|109|GeneID:32490940)	lmrg_rs02405(N/A|-17.9659|0.5746699|995|1038|65|106|N/A)	jl52_rs02220(N/A|-24.9589|0.0372415|1554|1624|262|333|GeneID:57075380)	lmo0481(N/A|-19.4022|0.4112152|288|435|219|365|GeneID:985215)	gh761_rs06100(N/A|-20.028|0.2956544|1672|1739|90|151|N/A)	ckv90_rs02350(N/A|-17.9629|0.4532618|448|544|91|191|GeneID:61188339)	oleate hydratase		0
0.255108	0.0318897	lm6179_rs06895(nadE|-15.1994|0.8535691|765|820|388|444|N/A)	lse_rs04940(nadE|-18.8212|0.2948128|332|407|395|470|GeneID:32488334)	lmrg_rs05505(nadE|-14.8912|0.8700945|525|559|377|412|N/A)	jl52_rs05495(nadE|-29.2395|0.0052001|332|415|382|467|GeneID:57076019)	lmo1093(nadE|-17.4633|0.5465762|500|532|198|229|GeneID:986246)	gh761_rs03090(nadE|-15.4131|0.7760514|818|858|59|110|N/A)	ckv90_rs05460(nadE|-18.0184|0.3522309|341|433|377|466|GeneID:61188955)	ammonia-dependent NAD(+) synthetase		0
0.255108	0.0320703	lm6179_rs11600(N/A|-22.2822|0.1100058|85|222|153|293|N/A)	lse_rs07700(N/A|-21.7354|0.0972178|701|745|187|237|GeneID:32490214)	lmrg_rs08120(N/A|-22.7687|0.0873025|85|222|153|292|N/A)	jl52_rs08350(N/A|-12.7821|0.937522|463|473|298|307|GeneID:57076577)	lmo1629(trpF|-22.2822|0.1083509|85|222|153|293|GeneID:985716)	gh761_rs00325(N/A|-15.0193|0.7921429|1|35|262|292|N/A)	ckv90_rs08375(N/A|-18.0969|0.3102378|113|164|384|446|GeneID:61189521)	phosphoribosylanthranilate isomerase		0
0.255108	0.0321051	lm6179_rs02885(N/A|-22.6278|0.1334364|419|460|261|308|N/A)	lse_rs01405(N/A|-22.57|0.0994032|1137|1226|197|309|GeneID:32488906)	lmrg_rs01485(N/A|-22.5393|0.129499|419|460|260|307|N/A)	jl52_rs01660(N/A|-19.184|0.2359348|1168|1203|351|388|GeneID:57075273)	lmo0286(N/A|-23.2885|0.1053339|419|460|261|308|GeneID:987447)	gh761_rs07020(N/A|-21.4659|0.1572077|1125|1246|195|314|N/A)	ckv90_rs01375(N/A|-17.1944|0.4982943|1171|1192|381|398|GeneID:61188153)	pyridoxal phosphate-dependent aminotransferase		0
0.255108	0.0322554	lm6179_rs03340(iolA|-20.8714|0.2585275|1527|1597|266|345|N/A)	lse_rs01705(iolA|-23.1607|0.0905818|76|117|197|242|GeneID:32488688)	lmrg_rs01980(iolA|-20.9028|0.242231|1527|1597|265|344|N/A)	jl52_rs01880(iolA|-22.1867|0.0917565|20|153|196|345|GeneID:57075316)	lmo0383(N/A|-20.8714|0.253963|1527|1597|266|345|GeneID:987639)	gh761_rs06590(iolA|-19.1437|0.3651358|104|158|202|248|N/A)		methylmalonate-semialdehyde dehydrogenase		0
0.255108	0.0324354	lm6179_rs00715(N/A|-19.2475|0.2650818|1|40|263|305|N/A)	lse_rs12460(N/A|-17.6734|0.3369582|533|571|211|240|GeneID:32488209)	lmrg_rs13910(N/A|-19.234|0.2519852|1|40|262|304|N/A)	jl52_rs12970(N/A|-19.086|0.1633167|465|524|207|283|GeneID:57077482)	lmo2729(N/A|-19.2475|0.2603908|1|40|263|305|GeneID:987085)	gh761_rs08920(N/A|-20.0986|0.1602071|1|39|264|305|N/A)	ckv90_rs13885(N/A|-22.2693|0.0604754|242|294|140|190|GeneID:61190605)	cupin domain-containing protein		0
0.255108	0.0324644	lm6179_rs10360(N/A|-21.1834|0.1927438|220|285|380|454|N/A)	lse_rs06470(N/A|-21.2779|0.1376964|512|555|432|483|GeneID:32488219)	lmrg_rs06890(N/A|-20.7157|0.2120953|260|285|379|400|N/A)	jl52_rs07035(N/A|-19.8925|0.1666162|337|364|317|347|GeneID:57076317)	lmo1385(N/A|-21.1834|0.18947|220|285|380|454|GeneID:987832)	gh761_rs01545(N/A|-18.8964|0.3327178|814|862|145|186|N/A)	ckv90_rs07140(N/A|-22.2477|0.0896291|476|522|430|467|GeneID:61189277)	YitT family protein		0
0.255108	0.0326879	lm6179_rs06580(N/A|-20.0214|0.2913306|1016|1070|87|148|N/A)		lmrg_rs05190(N/A|-20.0215|0.2759943|1016|1070|87|148|N/A)	jl52_rs05200(N/A|-24.2096|0.036695|497|563|16|65|GeneID:57075960)	lmo1030(N/A|-19.0797|0.3786966|1049|1070|87|109|GeneID:986852)			LacI family DNA-binding transcriptional regulator		0
0.255108	0.0327058	lm6179_rs08065(thrC|-19.6706|0.3272533|184|212|8|46|N/A)	lse_rs12435(thrC|-21.6686|0.1279668|1049|1138|141|235|GeneID:32489388)	lmrg_rs12920(thrC|-19.6706|0.3105121|184|212|8|46|N/A)	jl52_rs12945(thrC|-15.7998|0.6206755|49|111|209|281|GeneID:57077478)	lmo2546(thrC|-19.6706|0.3213955|184|212|8|46|GeneID:986503)	gh761_rs09890(thrC|-24.7697|0.0455306|1049|1100|188|235|N/A)	ckv90_rs12905(thrC|-15.3949|0.730191|184|212|8|45|GeneID:61190414)	threonine synthase		0
0.255108	0.0330095	lm6179_rs13465(dinB|-16.326|0.7484975|9|51|229|280|N/A)	lse_rs09840(dinB|-18.6087|0.3451483|707|748|192|237|GeneID:32490327)	lmrg_rs09980(dinB|-16.362|0.7225189|9|51|228|279|N/A)	jl52_rs10265(dinB|-21.8041|0.0898488|695|745|341|388|GeneID:57076958)	lmo1975(N/A|-16.326|0.7386597|9|51|229|280|GeneID:985427)	gh761_rs12905(dinB|-20.0261|0.2447925|581|603|113|137|N/A)	ckv90_rs10265(dinB|-22.5807|0.0856216|275|326|96|154|GeneID:61189894)	DNA polymerase IV		0
0.255108	0.0330438	lm6179_rs10720(N/A|-24.1717|0.0657705|249|271|273|295|N/A)	lse_rs06830(N/A|-13.4868|0.9319245|52|92|205|248|GeneID:32489526)	lmrg_rs07250(N/A|-24.1558|0.0622928|249|271|272|294|N/A)	jl52_rs07430(N/A|-20.0175|0.1514292|508|524|319|335|GeneID:57076396)	lmo1457(N/A|-24.1717|0.064925|249|271|273|295|GeneID:987875)	gh761_rs01180(N/A|-16.5805|0.6118712|305|324|289|308|N/A)	ckv90_rs07495(N/A|-16.0701|0.6012687|191|224|9|44|GeneID:61189348)	pyruvate water dikinase regulatory protein		0
0.255108	0.0330886	lm6179_rs15010(pepC|-25.336|0.0567564|947|989|272|314|N/A)	lse_rs11365(pepC|-17.776|0.4681427|973|1030|168|226|GeneID:32488292)	lmrg_rs11785(pepC|-25.5263|0.0501317|947|989|271|313|N/A)	jl52_rs11860(pepC|-19.4329|0.2278029|1075|1130|223|284|GeneID:57077268)	lmo2338(pepC|-25.336|0.0560647|947|989|272|314|GeneID:984466)	gh761_rs11040(pepC|-19.1307|0.3532256|511|560|234|290|N/A)	ckv90_rs11780(pepC|-17.4321|0.4839723|1088|1150|60|108|GeneID:61190194)	aminopeptidase C		0
0.255108	0.0331105	lm6179_rs03400(N/A|-24.0151|0.0501111|236|277|195|239|N/A)	lse_rs01795(N/A|-19.2481|0.2015818|354|379|385|410|GeneID:32489759)	lmrg_rs02040(N/A|-22.9453|0.0696003|236|277|195|238|N/A)		lmo0395(N/A|-24.0151|0.0495292|236|277|195|239|GeneID:987654)	gh761_rs06530(N/A|-13.9974|0.8786995|347|377|265|294|N/A)	ckv90_rs01795(N/A|-16.2193|0.4933983|312|342|381|414|GeneID:61188235)	N-acetyltransferase		0
0.255108	0.0331212	lm6179_rs00300(N/A|-21.7912|0.1834968|895|932|119|153|N/A)	lse_rs12995(N/A|-24.7457|0.0495852|687|835|158|304|GeneID:32488262)	lmrg_rs13500(N/A|-20.0425|0.3002431|895|918|133|153|N/A)	jl52_rs13505(N/A|-14.7071|0.8035114|779|816|1|30|GeneID:57077589)	lmo2649(ulaA|-19.8957|0.3247156|895|918|133|153|GeneID:987170)	gh761_rs09330(N/A|-20.5514|0.2234312|896|949|96|153|N/A)	ckv90_rs13460(N/A|-16.3723|0.6236313|404|432|17|44|GeneID:61190522)	PTS ascorbate transporter subunit IIC		0
0.255108	0.0331435	lm6179_rs10480(mdrL|-23.7862|0.0908449|360|424|231|295|N/A)	lse_rs06590(mdrL|-14.6224|0.860153|843|853|475|485|GeneID:32490676)	lmrg_rs07010(mdrL|-23.8514|0.0836793|360|424|230|294|N/A)	jl52_rs07155(mdrL|-21.2821|0.1142498|1075|1119|2|45|GeneID:57076341)	lmo1409(N/A|-23.7862|0.0895493|360|424|231|295|GeneID:986419)	gh761_rs01425(mdrL|-17.116|0.5910559|756|793|318|354|N/A)	ckv90_rs07260(mdrL|-14.6|0.8443739|330|352|7|33|GeneID:61189301)	multidrug efflux MFS transporter MdrL		0
0.255108	0.0331796	lm6179_rs05290(N/A|-24.9672|0.0511302|721|869|226|365|N/A)	lse_rs03390(N/A|-16.0155|0.6427097|627|695|328|397|GeneID:32488889)	lmrg_rs03895(N/A|-23.1039|0.0920046|721|868|226|364|N/A)	jl52_rs03830(N/A|-17.3985|0.3755929|628|652|292|316|GeneID:57075696)	lmo0776(N/A|-24.6284|0.0568448|802|868|227|286|GeneID:985467)	gh761_rs04650(N/A|-19.4098|0.2752409|688|822|268|404|N/A)	ckv90_rs03800(N/A|-20.8122|0.1432644|549|615|165|241|GeneID:61188626)	ROK family protein		0
0.255108	0.0332365	lm6179_rs12820(N/A|-19.1942|0.4117794|517|651|5|153|N/A)	lse_rs09210(N/A|-21.6033|0.1462922|859|1003|96|234|GeneID:32490857)	lmrg_rs09335(N/A|-19.1942|0.3922468|517|651|5|153|N/A)	jl52_rs09620(N/A|-19.6593|0.2120872|173|203|9|51|GeneID:57076830)	lmo1846(N/A|-19.1942|0.4044715|517|651|5|153|GeneID:985857)	gh761_rs13550(N/A|-23.0162|0.0985214|155|188|11|44|N/A)	ckv90_rs09620(N/A|-22.2033|0.1100244|175|254|67|148|GeneID:61189766)	MATE family efflux transporter		0
0.255108	0.033255	lm6179_rs00760(N/A|-20.1115|0.3133824|653|693|200|236|N/A)	lse_rs13495(N/A|-24.7277|0.0506371|643|693|199|240|GeneID:32488366)	lmrg_rs13955(N/A|-20.1995|0.2893753|653|693|200|235|N/A)	jl52_rs14155(N/A|-20.712|0.1472425|846|956|214|337|GeneID:57077712)	lmo2738(N/A|-19.9788|0.3201235|653|693|200|236|GeneID:987070)	gh761_rs08900(N/A|-16.7315|0.6617751|1351|1377|263|289|N/A)	ckv90_rs13905(N/A|-14.2836|0.8875411|1169|1216|228|278|GeneID:61190609)	hemolysin family protein		0
0.255108	0.0332662	lm6179_rs02585(radA|-25.4509|0.0556674|1179|1199|461|485|N/A)	lse_rs01160(radA|-17.2762|0.5368015|881|916|200|240|GeneID:32489521)	lmrg_rs01210(radA|-25.3818|0.0536901|1179|1199|460|484|N/A)	jl52_rs01360(radA|-19.3766|0.2353693|242|260|473|489|GeneID:57075214)	lmo0233(N/A|-25.4509|0.0549939|1179|1199|461|485|GeneID:987204)	gh761_rs07265(radA|-17.253|0.5934133|181|216|378|409|N/A)	ckv90_rs01055(radA|-16.2022|0.6553574|181|216|377|408|GeneID:61188090)	DNA repair protein RadA		0
0.255108	0.0333863	lm6179_rs07955(N/A|-27.2489|0.0225506|386|426|132|166|N/A)	lse_rs12560(N/A|-16.0499|0.6334917|620|710|222|301|GeneID:32489023)	lmrg_rs13020(N/A|-28.2683|0.0149662|359|426|132|206|N/A)	jl52_rs13060(N/A|-14.9482|0.7137187|231|322|208|310|GeneID:57077500)	lmo2566(N/A|-21.6758|0.1538883|359|426|132|206|GeneID:984810)	gh761_rs09785(N/A|-15.1479|0.8117|911|932|261|282|N/A)	ckv90_rs13010(N/A|-18.1714|0.3377276|956|1006|322|368|GeneID:61190435)	lipoyl-[GcvH]:protein N-lipoyltransferase		0
0.255108	0.0334715	lm6179_rs14865(N/A|-19.3476|0.3038268|359|401|197|239|N/A)	lse_rs11220(N/A|-15.2282|0.7170014|507|532|375|399|GeneID:32489962)	lmrg_rs11390(N/A|-24.8993|0.0426202|601|668|280|343|N/A)	jl52_rs11700(N/A|-17.6768|0.3127152|353|367|229|243|GeneID:57077238)	lmo2246(N/A|-19.3476|0.2984007|359|401|197|239|GeneID:984843)	gh761_rs11520(N/A|-24.3517|0.040834|18|95|360|443|N/A)	ckv90_rs11630(N/A|-16.2538|0.543941|623|683|263|328|GeneID:61190165)	DNA alkylation repair protein		0
0.255108	0.0334891	lm6179_rs09915(N/A|-21.7446|0.1073292|292|439|155|292|N/A)	lse_rs06040(N/A|-15.8668|0.5535051|84|157|167|232|GeneID:32488433)	lmrg_rs06455(N/A|-20.4471|0.1606548|292|439|155|291|N/A)	jl52_rs06600(N/A|-20.4748|0.0905241|125|256|15|145|GeneID:57076230)	lmo1298(glnR|-21.7446|0.1057251|292|439|155|292|GeneID:985126)	gh761_rs02095(N/A|-14.4642|0.8109817|112|160|228|283|N/A)	ckv90_rs06700(N/A|-15.5065|0.5783916|79|127|189|244|GeneID:61189190)	MerR family transcriptional regulator		0
0.255118	0.0337792	lm6179_rs14825(N/A|-21.3379|0.2043543|951|989|135|164|N/A)	lse_rs11180(N/A|-19.8403|0.2461279|957|988|80|111|GeneID:32489757)	lmrg_rs11350(N/A|-21.3542|0.1919407|951|989|135|164|N/A)	jl52_rs11675(N/A|-20.0428|0.1766724|609|650|141|186|GeneID:57077233)	lmo2238(N/A|-21.3379|0.2008509|951|989|135|164|GeneID:984611)	gh761_rs11560(N/A|-17.6577|0.5166759|1145|1165|17|37|N/A)	ckv90_rs11595(N/A|-24.5286|0.0459326|914|1010|79|158|GeneID:61190158)	MFS transporter		0
0.255118	0.0340252	lm6179_rs02535(folK|-13.9486|0.9269089|359|398|258|292|N/A)	lse_rs01050(folK|-15.6888|0.611316|128|176|271|319|GeneID:32488326)	lmrg_rs01100(folK|-13.3802|0.9552117|326|338|292|305|N/A)	jl52_rs01250(folK|-18.6105|0.2017351|350|399|255|302|GeneID:57075192)	lmo0226(folK|-13.9486|0.920778|359|398|258|292|GeneID:987097)	gh761_rs07375(folK|-22.5895|0.0678049|356|394|263|296|N/A)	ckv90_rs00945(folK|-21.1769|0.0972402|356|399|257|295|GeneID:61188068)	2-amino-4-hydroxy-6- hydroxymethyldihydropteridine diphosphokinase		0
0.255118	0.03408	lm6179_rs11675(N/A|-22.7566|0.2046377|1543|1588|265|312|N/A)	lse_rs07775(N/A|-24.987|0.0745007|1511|1567|189|244|GeneID:32488880)	lmrg_rs08195(N/A|-22.8903|0.1855469|1543|1588|264|311|N/A)	jl52_rs08425(N/A|-20.8641|0.2084956|3302|3331|208|236|GeneID:57076592)	lmo1644(N/A|-20.3915|0.3940003|1961|2035|261|325|GeneID:985681)	gh761_rs00250(N/A|-20.1877|0.3612811|3348|3415|262|313|N/A)	ckv90_rs08450(N/A|-22.8263|0.1352897|3293|3403|199|291|GeneID:61189536)	DEAD/DEAH box helicase		0
0.255118	0.0340953	lm6179_rs01385(N/A|-23.2789|0.1143552|1228|1350|153|298|N/A)	lse_rs00015(N/A|-17.5782|0.4945307|1179|1203|1|26|GeneID:32489676)	lmrg_rs00015(N/A|-25.2123|0.0561765|1228|1350|153|297|N/A)	jl52_rs00265(N/A|-20.5844|0.1544105|569|603|10|43|GeneID:57075001)	lmo0003(N/A|-23.2789|0.1126174|1228|1350|153|298|GeneID:984420)	gh761_rs08345(N/A|-19.0039|0.3686625|1212|1257|263|314|N/A)	ckv90_rs00015(N/A|-21.5423|0.1363022|898|994|76|166|GeneID:61187887)	MATE family efflux transporter		0
0.255118	0.0341794	lm6179_rs09330(N/A|-24.4654|0.0506181|128|160|253|289|N/A)				lmo2330(N/A|-22.3154|0.1142841|293|311|334|352|GeneID:985317)	gh761_rs11335(N/A|-24.0823|0.1313297|823|928|263|357|N/A)	ckv90_rs06405(N/A|-20.6625|0.136858|840|887|147|186|GeneID:61189132)	Derived by automated computational analysis using gene prediction method: Protein Homology.		0
0.255118	0.0341894	lm6179_rs04040(N/A|-19.9049|0.3458304|697|724|16|43|N/A)	lse_rs02205(N/A|-19.273|0.3178425|421|450|253|285|GeneID:32489751)	lmrg_rs02635(N/A|-19.905|0.3284208|697|724|16|43|N/A)	jl52_rs02535(N/A|-24.9982|0.0338596|433|509|106|166|GeneID:57075441)	lmo0527(N/A|-19.9049|0.3396383|697|724|16|43|GeneID:985287)	gh761_rs05850(N/A|-20.1895|0.2652394|1273|1343|273|345|N/A)	ckv90_rs02545(N/A|-20.5729|0.1959688|434|498|113|166|GeneID:61188377)	membrane protein		0
0.255118	0.034417	lm6179_rs08915(N/A|-21.6381|0.1337843|312|362|269|318|N/A)	lse_rs11905(N/A|-22.1148|0.0824299|342|379|200|237|GeneID:32489306)	lmrg_rs12395(N/A|-21.7682|0.1204479|312|362|268|317|N/A)	jl52_rs12400(N/A|-18.6868|0.2094461|310|347|267|310|GeneID:57077373)	lmo2442(N/A|-21.6795|0.1297943|312|362|269|318|GeneID:987407)	gh761_rs10420(N/A|-15.4768|0.7206044|191|253|232|286|N/A)	ckv90_rs12400(N/A|-14.786|0.7366537|335|356|272|293|GeneID:61190315)	YdcF family protein		0
0.255118	0.0344786	lm6179_rs06305(rpiA|-18.0843|0.446292|341|394|232|288|N/A)	lse_rs04415(rpiA|-19.2789|0.2362987|356|397|200|242|GeneID:32490511)	lmrg_rs04915(rpiA|-19.2266|0.3021269|444|468|456|481|N/A)	jl52_rs04935(rpiA|-17.3035|0.3565649|68|107|377|419|GeneID:57075907)	lmo0975(N/A|-18.0843|0.4384526|341|394|232|288|GeneID:986443)	gh761_rs03610(rpiA|-20.2811|0.1848226|39|109|215|286|N/A)	ckv90_rs04930(rpiA|-24.8432|0.0288201|30|120|182|244|GeneID:61188849)	ribose-5-phosphate isomerase RpiA		0
0.255118	0.0345038	lm6179_rs10355(N/A|-18.3436|0.4625961|327|344|145|162|N/A)	lse_rs06465(N/A|-17.2271|0.4903282|83|109|206|232|GeneID:32488228)	lmrg_rs06885(N/A|-18.1236|0.4689765|327|344|145|162|N/A)	jl52_rs07030(N/A|-20.6196|0.1298718|327|344|144|161|GeneID:57076316)	lmo1384(N/A|-18.3436|0.4545204|327|344|145|162|GeneID:987831)	gh761_rs01550(N/A|-23.0738|0.0801636|327|352|137|163|N/A)	ckv90_rs07135(N/A|-20.794|0.1507981|289|343|144|205|GeneID:61189276)	rhodanese-related sulfurtransferase		0
0.255118	0.0345219	lm6179_rs14365(N/A|-17.688|0.5306486|100|132|358|390|N/A)	lse_rs10755(N/A|-21.6716|0.1159882|884|977|345|411|GeneID:32489208)	lmrg_rs10890(N/A|-15.5278|0.8016102|100|132|357|389|N/A)	jl52_rs11230(N/A|-20.9547|0.110022|679|728|63|109|GeneID:57077146)	lmo2146(N/A|-17.688|0.5217044|100|132|358|390|GeneID:984701)	gh761_rs12020(N/A|-14.9973|0.8322624|748|785|461|503|N/A)	ckv90_rs11145(N/A|-20.7269|0.1466387|231|357|39|156|GeneID:61190068)	LysR substrate-binding domain-containing protein		0
0.255118	0.0345599	lm6179_rs00030(N/A|-20.7113|0.2652923|1230|1276|61|109|N/A)	lse_rs05740(N/A|-23.6227|0.0766929|1219|1265|67|111|GeneID:32489327)	lmrg_rs00690(N/A|-17.5261|0.5932868|305|321|265|280|N/A)	jl52_rs14875(N/A|-17.5523|0.2764692|281|300|12|30|GeneID:57077808)	lmo0140(N/A|-23.9559|0.0914001|1372|1506|266|404|GeneID:986783)	gh761_rs06070(N/A|-20.4415|0.237287|304|347|37|79|N/A)	ckv90_rs00595(N/A|-19.3934|0.2716909|17|42|17|44|GeneID:61188003)	T7SS effector LXG polymorphic toxin		0
0.255118	0.0346445		lse_rs00690(N/A|-21.1941|0.1383563|644|674|425|457|GeneID:32490336)		jl52_rs00910(N/A|-29.5415|0.0048632|275|358|152|232|GeneID:57075126)		gh761_rs07675(N/A|-16.0937|0.6907874|387|412|208|232|N/A)	ckv90_rs00665(N/A|-15.9571|0.6262299|627|670|232|276|GeneID:61188016)			0
0.255118	0.0346884	lm6179_rs10545(N/A|-21.3601|0.2252253|1049|1089|261|304|N/A)	lse_rs06665(N/A|-17.9059|0.4706467|1176|1204|280|310|GeneID:32489863)	lmrg_rs07075(N/A|-21.3749|0.2118391|1049|1089|260|303|N/A)	jl52_rs07265(N/A|-16.7987|0.5312903|264|293|261|289|GeneID:57076363)	lmo1422(N/A|-22.0264|0.1793295|1049|1089|261|304|GeneID:986774)	gh761_rs01345(N/A|-23.2429|0.0958551|54|193|12|155|N/A)	ckv90_rs07330(N/A|-22.6456|0.0994356|152|197|9|50|GeneID:61189315)	ABC transporter permease/substrate-binding protein		0
0.255118	0.034744	lm6179_rs13055(N/A|-20.6114|0.1795959|243|284|456|485|N/A)	lse_rs09465(N/A|-15.4276|0.6515546|269|317|279|319|GeneID:32489517)	lmrg_rs09570(N/A|-21.3139|0.1326427|243|284|455|484|N/A)	jl52_rs09875(N/A|-13.2532|0.8787657|146|160|83|97|GeneID:57076880)	lmo1893(N/A|-20.8434|0.1630538|243|284|456|485|GeneID:985795)	gh761_rs13315(N/A|-19.4402|0.2182474|140|178|70|110|N/A)	ckv90_rs09860(N/A|-22.5986|0.0582859|270|284|456|469|GeneID:61189814)	YpoC family protein		0
0.255247	0.0348512	lm6179_rs11240(hemC|-24.7064|0.0581312|655|703|65|106|N/A)	lse_rs07315(hemC|-16.4306|0.5949794|117|152|41|84|GeneID:32490349)	lmrg_rs07745(hemC|-24.7064|0.0547629|655|703|65|106|N/A)	jl52_rs07925(hemC|-15.6001|0.6317914|819|845|282|311|GeneID:57076494)	lmo1556(hemC|-24.7064|0.0574165|655|703|65|106|GeneID:986927)	gh761_rs00690(hemC|-19.6592|0.2607557|482|521|131|168|N/A)	ckv90_rs07990(hemC|-19.3957|0.2377603|529|566|136|172|GeneID:61189446)	hydroxymethylbilane synthase		0
0.256164	0.0351206	lm6179_rs10390(N/A|-21.334|0.1854759|621|646|128|154|N/A)	lse_rs06500(N/A|-20.8977|0.1583743|619|653|122|160|GeneID:32489658)	lmrg_rs06920(N/A|-21.334|0.1750226|621|646|128|154|N/A)	jl52_rs07065(N/A|-22.2217|0.0727455|621|648|125|153|GeneID:57076323)	lmo1391(N/A|-21.334|0.182346|621|646|128|154|GeneID:986482)	gh761_rs01515(N/A|-20.4322|0.2031432|912|944|84|108|N/A)	ckv90_rs07170(N/A|-15.4516|0.7084829|920|951|75|98|GeneID:61189283)	ABC transporter permease		0
0.256164	0.0351562	lm6179_rs08020(N/A|-19.9891|0.3202213|8|154|146|287|N/A)	lse_rs12505(N/A|-21.0811|0.1700534|1339|1379|151|188|GeneID:32490474)	lmrg_rs12965(N/A|-20.0281|0.300194|8|154|146|286|N/A)	jl52_rs13010(N/A|-23.4437|0.0546455|55|154|145|246|GeneID:57077490)	lmo2555(N/A|-19.9891|0.3144919|8|154|146|287|GeneID:986734)	gh761_rs09840(N/A|-18.6263|0.4051868|784|914|2|142|N/A)	ckv90_rs12955(N/A|-20.5183|0.1878601|65|93|380|414|GeneID:61190424)	glycosyltransferase family 4 protein		0
0.256522	0.0352954	lm6179_rs01255(N/A|-20.8346|0.2259107|644|675|135|163|N/A)		lmrg_rs14420(N/A|-17.2758|0.5917838|1171|1226|267|314|N/A)	jl52_rs00170(N/A|-19.6027|0.1931758|644|655|151|162|GeneID:57074982)	lmo2834(N/A|-16.7469|0.6771001|303|322|17|36|GeneID:986600)	gh761_rs08475(N/A|-20.9501|0.1763893|644|675|136|164|N/A)	ckv90_rs14295(N/A|-23.9964|0.0511774|638|674|135|172|GeneID:61190685)	Gfo/Idh/MocA family protein		0
0.256568	0.0355589	lm6179_rs07960(N/A|-18.8118|0.4513636|448|563|330|440|N/A)	lse_rs12555(N/A|-23.0319|0.0898354|498|519|156|178|GeneID:32490507)	lmrg_rs13015(N/A|-22.547|0.1363036|448|563|329|439|N/A)	jl52_rs13055(N/A|-20.099|0.1813227|892|926|9|40|GeneID:57077499)	lmo2565(N/A|-18.8118|0.4434496|448|563|330|440|GeneID:984565)	gh761_rs09790(N/A|-20.5025|0.2288635|822|863|209|242|N/A)	ckv90_rs13005(N/A|-20.9654|0.1641581|448|582|321|440|GeneID:61190434)	HD domain-containing protein		0
0.256568	0.0355848	lm6179_rs02110(N/A|-22.1862|0.1356762|214|272|132|192|N/A)	lse_rs00650(N/A|-17.2729|0.4763702|86|118|142|173|GeneID:32490393)	lmrg_rs00675(N/A|-21.4857|0.1619198|216|272|132|190|N/A)	jl52_rs00855(N/A|-17.0956|0.4167798|249|278|14|51|GeneID:57075116)	lmo0137(N/A|-22.1348|0.1358605|879|1009|16|159|GeneID:986757)	gh761_rs07755(N/A|-22.0123|0.1134486|879|979|51|160|N/A)	ckv90_rs00580(N/A|-21.5869|0.1110204|465|510|188|241|GeneID:61188000)	ABC transporter permease		0
0.256568	0.0358476	lm6179_rs11310(pyk|-18.7045|0.5068326|1334|1378|121|164|N/A)	lse_rs07385(pyk|-18.5781|0.4121464|1334|1375|126|165|GeneID:32488587)	lmrg_rs07815(pyk|-18.1034|0.56168|981|999|199|217|N/A)	jl52_rs07995(pyk|-19.7955|0.227182|1324|1375|124|172|GeneID:57076508)	lmo1570(pykA|-18.7045|0.4981692|1334|1378|121|164|GeneID:986914)	gh761_rs00620(pyk|-21.3359|0.1974116|1333|1368|133|166|N/A)	ckv90_rs08065(pyk|-26.0643|0.0336188|1329|1375|125|168|GeneID:61189460)	pyruvate kinase		0
0.256568	0.0359634	lm6179_rs01420(mvk|-23.2633|0.0977049|511|658|152|294|N/A)	lse_rs00050(mvk|-18.5902|0.3351387|1|42|195|235|GeneID:32489317)	lmrg_rs00050(mvk|-22.7843|0.1083683|511|658|152|293|N/A)	jl52_rs00300(mvk|-14.3176|0.818862|138|164|36|64|GeneID:57075008)	lmo0010(N/A|-23.2633|0.0962819|511|658|152|294|GeneID:984924)	gh761_rs08310(mvk|-19.8189|0.251523|539|579|263|315|N/A)	ckv90_rs00050(mvk|-22.0467|0.0982293|860|922|222|300|GeneID:61187894)	mevalonate kinase		0
0.256568	0.0359693	lm6179_rs14035(fepR|-18.3167|0.4010456|53|106|266|333|N/A)	lse_rs10455(fepR|-16.7371|0.489933|522|561|306|347|GeneID:32490519)	lmrg_rs10550(fepR|-26.4549|0.0231806|141|203|225|294|N/A)	jl52_rs10885(fepR|-13.2105|0.8972385|301|391|254|335|GeneID:57077079)	lmo2088(N/A|-27.314|0.0179212|141|204|225|295|GeneID:984767)	gh761_rs12330(fepR|-16.776|0.534973|548|585|154|186|N/A)	ckv90_rs10845(fepR|-14.3058|0.8042903|421|462|243|281|GeneID:61190009)	efflux pump transcriptional regulator FepR		0
0.256568	0.0360328	lm6179_rs12130(N/A|-25.6244|0.0494101|89|232|132|276|N/A)	lse_rs08460(N/A|-16.8187|0.582207|1052|1092|75|109|GeneID:32488581)	lmrg_rs08650(N/A|-20.8067|0.2321174|112|232|132|239|N/A)	jl52_rs08930(N/A|-14.8344|0.7804257|590|616|381|407|GeneID:57076692)	lmo1711(N/A|-22.2962|0.1494666|89|232|132|276|GeneID:985599)	gh761_rs14255(N/A|-21.6015|0.1530435|112|232|133|241|N/A)	ckv90_rs08930(N/A|-21.9716|0.1131374|129|269|89|235|GeneID:61189630)	aminopeptidase		0
0.256568	0.0362871	lm6179_rs08375(N/A|-14.5451|0.8472203|281|298|91|108|N/A)	lse_rs12120(N/A|-20.4199|0.124437|327|351|470|497|GeneID:32490273)	lmrg_rs12610(N/A|-14.518|0.8332248|281|298|91|108|N/A)	jl52_rs12630(N/A|-20.2809|0.0959172|157|291|229|337|GeneID:57077416)	lmo2484(N/A|-17.0786|0.4870133|264|306|1|44|GeneID:987328)	gh761_rs10205(N/A|-17.2385|0.4093991|521|540|380|400|N/A)	ckv90_rs12590(N/A|-19.3504|0.1673061|235|287|318|360|GeneID:61190351)	phage holin family protein		0
0.256568	0.036358	lm6179_rs05095(N/A|-24.5504|0.0614712|576|716|152|298|N/A)		lmrg_rs03700(N/A|-24.7899|0.0532914|576|716|152|297|N/A)	jl52_rs03670(N/A|-17.5811|0.3640633|24|95|53|108|GeneID:57075665)	lmo0737(N/A|-24.5504|0.0606997|576|716|152|298|GeneID:985544)			Derived by automated computational analysis using gene prediction method: Protein Homology.		0
0.256568	0.0366309	lm6179_rs08450(N/A|-25.2504|0.0600101|580|619|261|297|N/A)	lse_rs12035(N/A|-17.6566|0.489641|1146|1191|235|270|GeneID:32489953)	lmrg_rs12535(N/A|-25.1933|0.0576342|580|619|260|296|N/A)	jl52_rs12545(N/A|-15.8378|0.6557723|1199|1259|250|304|GeneID:57077400)	lmo2469(N/A|-25.2339|0.0595934|580|619|261|297|GeneID:987361)	gh761_rs10275(N/A|-20.7291|0.2171627|377|494|267|411|N/A)	ckv90_rs12520(N/A|-12.8507|0.9786478|1245|1261|136|152|GeneID:61190337)	amino acid permease		0
0.256568	0.0366549	lm6179_rs13705(nadB|-24.701|0.0739854|89|120|202|236|N/A)	lse_rs10090(nadB|-19.1398|0.3291538|79|116|198|249|GeneID:32488819)	lmrg_rs10220(nadB|-27.0539|0.0315289|89|120|207|235|N/A)	jl52_rs10535(nadB|-18.0863|0.3640028|782|927|319|467|GeneID:57077011)	lmo2023(nadB|-24.6995|0.0730323|89|120|202|236|GeneID:986699)	gh761_rs12660(nadB|-18.75|0.4082519|607|744|263|410|N/A)		L-aspartate oxidase		0
0.256568	0.036662	lm6179_rs03585(inlB|-23.2807|0.135348|1184|1223|266|297|N/A)		lmrg_rs02230(inlB|-23.7343|0.1100606|1192|1223|265|288|N/A)	jl52_rs02100(N/A|-22.0252|0.1236372|2177|2237|184|243|GeneID:57075360)	lmo0434(inlB|-25.6078|0.0622729|1192|1222|267|289|GeneID:986892)			GW domain-containing class 2 internalin InlB		0
0.256568	0.036753	lm6179_rs01290(N/A|-20.6351|0.2401761|1150|1189|152|189|N/A)		lmrg_rs14455(N/A|-20.5129|0.2361203|1150|1189|152|189|N/A)	jl52_rs00205(N/A|-23.6523|0.0448891|1151|1190|151|186|GeneID:57074989)	lmo2842(N/A|-20.6351|0.2359683|1150|1189|152|189|GeneID:986397)	gh761_rs08440(N/A|-18.513|0.3877418|959|1061|264|359|N/A)	ckv90_rs14335(N/A|-15.7103|0.6826783|68|131|18|80|GeneID:61190692)	LacI family DNA-binding transcriptional regulator		0
0.256568	0.0369207	lm6179_rs06625(N/A|-19.3091|0.3084942|229|281|192|240|N/A)	lse_rs04695(N/A|-16.3007|0.5662572|220|261|206|247|GeneID:32489826)	lmrg_rs05235(N/A|-17.3999|0.5111332|229|281|192|239|N/A)	jl52_rs05245(N/A|-15.7975|0.554456|431|465|377|409|GeneID:57075969)	lmo1039(N/A|-20.7509|0.1898822|229|281|192|240|GeneID:986741)	gh761_rs03325(N/A|-15.4778|0.73972|538|576|192|221|N/A)	ckv90_rs05215(N/A|-24.1645|0.0382239|725|790|152|207|GeneID:61188906)	ATP-binding cassette domain-containing protein		0
0.256568	0.0369368	lm6179_rs01215(N/A|-17.6029|0.585946|799|834|461|496|N/A)	lse_rs13775(N/A|-14.9449|0.8204705|838|953|131|271|GeneID:32488377)	lmrg_rs14380(N/A|-21.7643|0.1652214|968|987|18|39|N/A)	jl52_rs00130(N/A|-20.5029|0.1478639|809|867|427|480|GeneID:57074974)	lmo2826(N/A|-21.7547|0.1727719|968|987|18|39|GeneID:985480)	gh761_rs08515(N/A|-23.8291|0.0671343|978|998|6|26|N/A)	ckv90_rs14255(N/A|-20.1708|0.2008998|841|884|266|307|GeneID:61190677)	lmo2826 family MFS transporter		0
0.256568	0.0370427	lm6179_rs12280(ade|-23.1356|0.1362493|367|461|210|309|N/A)	lse_rs08635(ade|-17.1791|0.5844448|1389|1449|231|284|GeneID:32490162)	lmrg_rs08800(ade|-22.7912|0.143572|367|461|210|308|N/A)	jl52_rs09085(ade|-17.4966|0.4588521|479|509|409|435|GeneID:57076723)	lmo1742(adeC|-23.1356|0.1340886|367|461|210|309|GeneID:985560)	gh761_rs14100(ade|-14.3434|0.9484048|1201|1218|189|205|N/A)	ckv90_rs09075(ade|-23.8151|0.0717848|350|441|77|169|GeneID:61189658)	adenine deaminase		0
0.256568	0.0372756	lm6179_rs12740(N/A|-15.1443|0.8271892|120|156|267|308|N/A)	lse_rs09130(N/A|-19.2422|0.2288691|170|210|201|248|GeneID:32490623)	lmrg_rs09255(N/A|-15.6526|0.7423248|120|156|266|307|N/A)	jl52_rs09540(N/A|-24.0298|0.0292903|750|792|5|44|GeneID:57076814)	lmo1830(N/A|-15.5764|0.7634579|120|156|267|308|GeneID:984389)	gh761_rs13630(N/A|-19.284|0.248992|517|559|462|500|N/A)	ckv90_rs09540(N/A|-16.8106|0.4565317|87|96|226|235|GeneID:61189750)	short chain dehydrogenase		0
0.256568	0.0373355	lm6179_rs00820(pabB|-26.3938|0.0457857|834|870|70|110|N/A)	lse_rs13555(pabB|-20.911|0.2034036|1363|1388|183|209|GeneID:32488320)	lmrg_rs14015(pabB|-24.0582|0.0938722|834|870|70|110|N/A)	jl52_rs14220(pabB|-20.549|0.1742947|850|927|63|136|GeneID:57077724)	lmo2750(N/A|-24.0582|0.098218|834|870|70|110|GeneID:986907)	gh761_rs08840(pabB|-17.9656|0.5301609|1386|1465|76|150|N/A)	ckv90_rs13965(pabB|-21.0065|0.1813829|1649|1670|130|152|GeneID:61190621)	aminodeoxychorismate synthase component I		0
0.256568	0.0374558	lm6179_rs13085(dinG|-20.126|0.4090557|63|109|368|418|N/A)	lse_rs09495(dinG|-21.3807|0.216918|405|459|154|219|GeneID:32489792)	lmrg_rs09600(dinG|-18.1157|0.6312646|63|109|367|417|N/A)	jl52_rs09910(dinG|-17.4777|0.5316118|2152|2187|222|257|GeneID:57076887)	lmo1899(dinG|-20.126|0.4017913|63|109|368|418|GeneID:985791)	gh761_rs13285(dinG|-23.9035|0.1053422|1762|1796|264|290|N/A)	ckv90_rs09890(dinG|-24.7363|0.0677237|1426|1497|64|137|GeneID:61189820)	ATP-dependent DNA helicase DinG		0
0.256568	0.0375416	lm6179_rs12930(N/A|-18.1078|0.3733408|3|99|198|323|N/A)	lse_rs09335(N/A|-19.6055|0.1705072|60|104|199|235|GeneID:32489956)	lmrg_rs09445(N/A|-16.8028|0.5195556|482|509|38|63|N/A)	jl52_rs09735(N/A|-13.8524|0.7781872|87|109|211|234|GeneID:57076853)	lmo1868(N/A|-18.7293|0.3014972|57|101|200|239|GeneID:986136)	gh761_rs13440(N/A|-13.5374|0.9145444|14|154|151|299|N/A)	ckv90_rs09730(N/A|-23.3573|0.0391239|359|397|381|415|GeneID:61189788)	VOC family protein		0
0.256568	0.0375522	lm6179_rs03840(N/A|-17.8522|0.4585714|459|473|16|30|N/A)	lse_rs02065(N/A|-20.4254|0.1526831|453|506|153|204|GeneID:32488345)	lmrg_rs02470(N/A|-16.6267|0.6032938|459|473|16|30|N/A)	jl52_rs02330(N/A|-19.9639|0.1342035|453|506|151|202|GeneID:57075401)	lmo0494(N/A|-17.5869|0.4845474|355|388|376|402|GeneID:985230)	gh761_rs06005(N/A|-17.7459|0.4077109|287|312|86|110|N/A)	ckv90_rs02425(N/A|-21.399|0.0984713|328|371|227|283|GeneID:61188353)	SGNH/GDSL hydrolase family protein		0
0.256568	0.0376144	lm6179_rs05720(N/A|-26.5231|0.0412078|1590|1692|225|312|N/A)	lse_rs03820(N/A|-18.8194|0.3677953|1572|1618|189|232|GeneID:32489782)	lmrg_rs04315(N/A|-23.2611|0.1156719|1590|1680|235|311|N/A)	jl52_rs04295(N/A|-20.8901|0.147738|1487|1527|294|344|GeneID:57075783)	lmo0862(N/A|-23.0895|0.1278678|1590|1680|236|312|GeneID:984847)	gh761_rs04230(N/A|-17.2041|0.6170277|818|841|357|385|N/A)	ckv90_rs04405(N/A|-21.1329|0.1658935|33|180|217|351|GeneID:61188744)	alpha-amylase family glycosyl hydrolase		0
0.256568	0.0378901	lm6179_rs01965(N/A|-24.4927|0.0872881|459|542|360|444|N/A)	lse_rs00560(N/A|-18.6469|0.4032797|968|1001|322|370|GeneID:32490458)	lmrg_rs00530(N/A|-17.9055|0.58642|1167|1186|87|107|N/A)	jl52_rs00765(N/A|-17.9544|0.4029142|1447|1490|67|109|GeneID:57075098)	lmo0108(N/A|-22.9057|0.1444102|1045|1068|87|110|GeneID:986645)	gh761_rs07895(N/A|-24.0789|0.0771345|1447|1490|69|111|N/A)	ckv90_rs00480(N/A|-16.7824|0.6104646|273|333|86|149|GeneID:61187980)	ABC transporter ATP-binding protein		0
0.256568	0.0379419	lm6179_rs04170(cbpA|-21.2022|0.1629587|395|543|178|324|N/A)	lse_rs02285(cbpA|-15.8161|0.6294121|608|653|128|170|GeneID:32489551)	lmrg_rs02765(cbpA|-20.7257|0.1807537|395|543|178|323|N/A)	jl52_rs02670(cbpA|-19.973|0.1377068|359|443|252|336|GeneID:57075467)	lmo0553(N/A|-21.2022|0.1602739|395|543|178|324|GeneID:984712)	gh761_rs05695(cbpA|-22.3042|0.0863913|297|338|264|310|N/A)	ckv90_rs02695(cbpA|-19.5776|0.1925305|668|692|182|205|GeneID:61188407)	cyclic di-AMP binding protein CbpA		0
0.256568	0.0379421	lm6179_rs07540(rph|-21.1369|0.1784169|65|93|380|409|N/A)	lse_rs05605(rph|-20.5475|0.1607397|60|93|376|411|GeneID:32488695)	lmrg_rs06140(rph|-20.6105|0.2007274|65|93|379|408|N/A)	jl52_rs06215(rph|-17.1411|0.3880269|60|94|378|409|GeneID:57076159)	lmo1238(rph|-20.8608|0.1923057|65|93|380|409|GeneID:986029)	gh761_rs02485(rph|-22.2341|0.0958826|64|93|381|411|N/A)	ckv90_rs06105(rph|-20.8092|0.1343213|65|95|378|409|GeneID:61189076)	ribonuclease PH		0
0.256568	0.0379589	lm6179_rs07095(cobC|-21.3606|0.1479664|457|528|262|331|N/A)	lse_rs05135(cobC|-21.0206|0.1221481|116|149|207|239|GeneID:32490548)	lmrg_rs05695(cobC|-21.2247|0.1461918|457|528|261|330|N/A)	jl52_rs05735(cobC|-19.5175|0.1557489|441|516|192|267|GeneID:57076064)	lmo1149(N/A|-22.312|0.1045651|457|528|262|331|GeneID:986156)	gh761_rs02925(cobC|-17.1328|0.4832555|159|181|260|285|N/A)	ckv90_rs05665(cobC|-18.2673|0.2880951|7|27|263|286|GeneID:61188990)	alpha-ribazole phosphatase		0
0.256568	0.0379668	lm6179_rs03695(N/A|-22.6516|0.1507216|955|1022|259|322|N/A)	lse_rs01960(N/A|-16.8569|0.6106132|933|953|380|401|GeneID:32490207)	lmrg_rs02345(N/A|-22.0255|0.1740083|1541|1581|270|306|N/A)	jl52_rs02180(N/A|-18.82|0.2962551|347|415|262|337|GeneID:57075374)	lmo0458(N/A|-26.0033|0.0488599|955|1022|259|322|GeneID:985192)	gh761_rs06145(N/A|-22.4594|0.1273476|1541|1581|272|308|N/A)		hydantoinase/oxoprolinase N-terminal domain-containing protein		0
0.256568	0.0381135	lm6179_rs14675(N/A|-22.7811|0.1032031|216|282|71|135|N/A)	lse_rs11030(N/A|-15.3037|0.7267525|291|339|267|321|GeneID:32489258)	lmrg_rs11200(N/A|-26.5678|0.0258125|216|282|71|135|N/A)	jl52_rs11525(N/A|-15.1804|0.6680591|460|502|264|305|GeneID:57077203)	lmo2208(N/A|-22.7811|0.101677|216|282|71|135|GeneID:984636)	gh761_rs11710(N/A|-21.0324|0.1501954|677|765|264|348|N/A)	ckv90_rs11445(N/A|-15.927|0.6122873|438|481|9|52|GeneID:61190128)	Cof-type HAD-IIB family hydrolase		0
0.256568	0.0381719	lm6179_rs14955(N/A|-24.8779|0.053908|824|871|262|300|N/A)	lse_rs11310(N/A|-18.4461|0.3415735|391|414|336|359|GeneID:32490659)	lmrg_rs11480(N/A|-24.5075|0.0577695|824|871|261|299|N/A)	jl52_rs11805(N/A|-15.5391|0.636643|476|525|226|282|GeneID:57077257)	lmo2264(N/A|-24.1751|0.0679365|824|871|262|300|GeneID:984563)	gh761_rs11430(N/A|-16.3006|0.6651643|681|701|88|112|N/A)	ckv90_rs11725(N/A|-14.178|0.8629161|820|844|264|289|GeneID:61190183)	YitT family protein		0
0.256568	0.0382725	lm6179_rs04175(N/A|-21.2096|0.2122401|1065|1098|207|241|N/A)	lse_rs02290(N/A|-24.2705|0.0554967|956|1009|1|55|GeneID:32489922)	lmrg_rs02770(N/A|-20.9001|0.2213711|1065|1098|207|240|N/A)	jl52_rs02675(N/A|-18.0185|0.3448681|974|1009|1|41|GeneID:57075468)	lmo0554(N/A|-21.2096|0.208581|1065|1098|207|241|GeneID:984446)	gh761_rs05690(N/A|-15.7087|0.7829634|281|424|254|374|N/A)	ckv90_rs02700(N/A|-18.5464|0.3398466|1214|1236|383|403|GeneID:61188408)	iron-containing alcohol dehydrogenase		0
0.256568	0.0383489	lm6179_rs03665(N/A|-22.4377|0.18832|1289|1309|87|108|N/A)	lse_rs01930(N/A|-24.7503|0.0651489|236|273|424|458|GeneID:32488792)	lmrg_rs02315(N/A|-22.3952|0.180112|1289|1309|87|108|N/A)	jl52_rs02150(N/A|-20.5446|0.1944682|223|256|19|42|GeneID:57075368)	lmo0452(N/A|-22.433|0.1854002|1289|1309|87|108|GeneID:985178)	gh761_rs06175(N/A|-15.1595|0.90581|1760|1782|145|165|N/A)	ckv90_rs02300(N/A|-19.5092|0.3181204|110|182|76|142|GeneID:61188329)	DUF3488 and DUF4129 domain-containing transglutaminase family protein		0
0.256568	0.0383819	lm6179_rs03805(N/A|-15.0392|0.8353433|717|737|210|232|N/A)	lse_rs02005(N/A|-22.9348|0.061726|278|345|165|230|GeneID:32488576)	lmrg_rs02425(N/A|-17.8239|0.437427|216|326|185|292|N/A)	jl52_rs02270(N/A|-11.9714|0.9788064|90|108|212|234|GeneID:57075390)	lmo0485(N/A|-15.8389|0.7229968|203|242|267|306|GeneID:985219)	gh761_rs06040(N/A|-15.3182|0.7443711|704|737|211|246|N/A)	ckv90_rs02385(N/A|-20.7704|0.1216838|193|340|171|307|GeneID:61188346)	nitroreductase family protein		0
0.256568	0.0383912	lm6179_rs06890(N/A|-23.3894|0.1160807|1268|1406|86|229|N/A)	lse_rs04935(N/A|-17.2953|0.5462551|303|348|229|278|GeneID:32488335)	lmrg_rs05500(N/A|-16.9747|0.6875105|1098|1132|258|288|N/A)	jl52_rs05490(N/A|-17.7978|0.4000455|1199|1229|223|254|GeneID:57076018)	lmo1092(N/A|-17.6224|0.6131654|607|670|254|319|GeneID:986245)	gh761_rs03095(N/A|-24.5798|0.0592801|1063|1132|260|324|N/A)	ckv90_rs05455(N/A|-21.0312|0.1694228|837|902|276|326|GeneID:61188954)	nicotinate phosphoribosyltransferase		0
0.256568	0.038449	lm6179_rs14225(N/A|-18.9838|0.37164|863|1007|181|328|N/A)	lse_rs10625(N/A|-21.6269|0.1176042|68|118|197|248|GeneID:32489896)	lmrg_rs10740(N/A|-17.6245|0.5164844|270|291|92|113|N/A)	jl52_rs11100(N/A|-17.1721|0.4009678|872|893|1|23|GeneID:57077120)	lmo2123(N/A|-18.9838|0.3649971|863|1007|181|328|GeneID:984732)	gh761_rs12150(N/A|-25.242|0.0338452|274|296|88|110|N/A)	ckv90_rs11020(N/A|-18.8423|0.2751165|274|296|86|108|GeneID:61190043)	sugar ABC transporter permease		0
0.256568	0.0385618	lm6179_rs00415(N/A|-19.3387|0.2492456|465|498|274|311|N/A)	lse_rs13105(N/A|-19.4293|0.1803839|463|507|201|246|GeneID:32490241)	lmrg_rs13610(N/A|-18.9228|0.2709736|383|434|86|136|N/A)	jl52_rs13660(N/A|-21.9082|0.0520684|348|434|85|167|GeneID:57077620)	lmo2671(N/A|-17.1239|0.4858133|465|498|274|311|GeneID:987155)		ckv90_rs13570(N/A|-17.0628|0.3694829|271|343|308|395|GeneID:61190544)	VOC family protein		0
0.256568	0.0386973	lm6179_rs06670(N/A|-16.0417|0.6837497|14|39|273|312|N/A)	lse_rs04740(N/A|-24.3709|0.0339039|635|658|17|43|GeneID:32490860)	lmrg_rs05280(N/A|-16.132|0.6483539|14|39|272|311|N/A)	jl52_rs05290(N/A|-13.84|0.8066404|147|186|203|239|GeneID:57075978)	lmo1048(N/A|-16.0417|0.6737863|14|39|273|312|GeneID:986817)	gh761_rs03280(N/A|-19.9125|0.1845774|342|369|255|282|N/A)	ckv90_rs05260(N/A|-14.8192|0.7136684|145|165|34|55|GeneID:61188915)	molybdenum cofactor biosynthesis protein B		0
0.256568	0.0387864		lse_rs07605(N/A|-12.8982|0.920825|427|482|189|231|GeneID:32488965)	lmrg_rs14165(N/A|-19.5086|0.2075963|17|56|131|165|N/A)	jl52_rs08230(N/A|-14.5234|0.651534|313|380|214|296|GeneID:57076555)	lmo2782(N/A|-18.7724|0.2769411|18|64|125|165|GeneID:984812)		ckv90_rs14120(N/A|-23.3195|0.03586|4|71|117|174|GeneID:61190650)			0
0.256568	0.0387992	lm6179_rs13775(mraY|-20.6152|0.2366925|552|589|2|36|N/A)	lse_rs10150(mraY|-22.831|0.0826925|704|744|163|208|GeneID:32489030)	lmrg_rs10290(mraY|-20.6152|0.2237593|552|589|2|36|N/A)	jl52_rs10595(mraY|-20.6301|0.1310592|988|1022|134|172|GeneID:57077023)	lmo2037(mraY|-20.6152|0.2325527|552|589|2|36|GeneID:984374)	gh761_rs12600(mraY|-14.8553|0.8618346|704|726|188|210|N/A)	ckv90_rs10550(mraY|-19.6203|0.2250688|460|504|235|285|GeneID:61189951)	phospho-N-acetylmuramoyl-pentapeptide- transferase		0
0.256568	0.0390255	lm6179_rs06220(N/A|-16.8493|0.6763906|976|1015|5|46|N/A)	lse_rs04330(N/A|-17.3127|0.4943236|703|739|186|235|GeneID:32489456)	lmrg_rs04830(N/A|-16.8493|0.6539863|976|1015|5|46|N/A)	jl52_rs04850(N/A|-19.9466|0.1730764|974|1006|13|43|GeneID:57075890)	lmo0959(N/A|-15.9494|0.7849007|1025|1063|133|167|GeneID:986475)	gh761_rs03695(N/A|-22.7619|0.0942334|549|582|416|445|N/A)	ckv90_rs04845(N/A|-21.7045|0.1152133|987|1035|225|263|GeneID:61188832)	glycosyltransferase family 4 protein		0
0.256568	0.0390532	lm6179_rs05690(N/A|-24.1907|0.0852169|1375|1455|215|307|N/A)	lse_rs03790(murF|-22.9928|0.0927677|1430|1487|192|242|GeneID:32490931)	lmrg_rs04285(murF|-19.001|0.4142322|1067|1098|267|317|N/A)	jl52_rs04265(murF|-20.5718|0.156662|1375|1455|212|303|GeneID:57075777)	lmo0856(murF|-18.9188|0.4362532|1067|1098|268|318|GeneID:985224)	gh761_rs04260(murF|-19.2428|0.3460244|1375|1413|263|308|N/A)	ckv90_rs04375(murF|-18.6603|0.3465011|1420|1441|458|482|GeneID:61188738)	UDP-N-acetylmuramoyl-tripeptide--D-alanyl-D- alanine ligase		0
0.256568	0.0390538	lm6179_rs16145(N/A|-17.9617|0.3066205|163|262|213|304|N/A)				lmo2395(N/A|-17.4722|0.3610101|229|275|234|290|GeneID:987504)		ckv90_rs14615(N/A|-23.8754|0.0221603|74|114|148|189|GeneID:69055752)	Derived by automated computational analysis using gene prediction method: Protein Homology.		0
0.256568	0.039132	lm6179_rs01180(N/A|-25.0609|0.0590987|566|691|328|442|N/A)		lmrg_rs14345(N/A|-24.2549|0.0732546|566|691|327|441|N/A)	jl52_rs10290(N/A|-13.837|0.8931426|1180|1193|16|29|GeneID:57076963)	lmo2819(N/A|-25.0609|0.0583676|566|691|328|442|GeneID:986663)	gh761_rs08545(N/A|-16.3634|0.6977002|1195|1220|5|30|N/A)		M20 family metallopeptidase		0
0.256568	0.039298	lm6179_rs06130(N/A|-20.2661|0.2637225|706|754|274|326|N/A)	lse_rs04215(N/A|-17.5416|0.45263|846|900|191|242|GeneID:32489083)	lmrg_rs04740(N/A|-22.225|0.1313861|874|892|155|173|N/A)	jl52_rs04735(N/A|-18.0748|0.3145142|678|779|207|305|GeneID:57075868)	lmo0940(N/A|-24.3699|0.0656789|704|773|264|322|GeneID:987854)	gh761_rs03785(N/A|-22.0197|0.1173269|32|176|156|299|N/A)	ckv90_rs04740(N/A|-18.8035|0.292473|133|152|300|318|GeneID:61188811)	Derived by automated computational analysis using gene prediction method: Protein Homology.		0
0.256568	0.0393447	lm6179_rs07385(N/A|-19.8224|0.2823865|964|977|427|439|N/A)	lse_rs05435(N/A|-20.0605|0.1955934|113|142|381|405|GeneID:32488699)	lmrg_rs05985(N/A|-19.9646|0.2555788|988|1007|210|229|N/A)	jl52_rs06025(N/A|-17.779|0.3249357|113|141|380|403|GeneID:57076121)	lmo1207(N/A|-17.4332|0.5474469|678|821|158|280|GeneID:986074)	gh761_rs02640(N/A|-19.399|0.2686058|713|771|381|434|N/A)	ckv90_rs05955(N/A|-24.2566|0.0409763|422|460|199|244|GeneID:61189047)	ATP-binding cassette domain-containing protein		0
0.256568	0.0393509	lm6179_rs11045(dtd|-18.8303|0.3149319|64|126|174|239|N/A)	lse_rs07145(dtd|-23.5319|0.0443779|120|172|205|245|GeneID:32489237)	lmrg_rs07575(dtd|-19.9823|0.2037117|64|126|174|238|N/A)	jl52_rs07750(dtd|-14.7141|0.6691408|549|576|379|406|GeneID:57076459)	lmo1522(N/A|-18.9211|0.3004948|64|126|174|239|GeneID:987785)	gh761_rs00860(dtd|-15.4297|0.6985976|233|273|464|502|N/A)	ckv90_rs07820(dtd|-12.5157|0.9559062|218|279|322|392|GeneID:61189412)	D-aminoacyl-tRNA deacylase		0
0.256568	0.0393542	lm6179_rs03215(N/A|-17.6567|0.5199427|635|695|367|439|N/A)	lse_rs01640(N/A|-20.8409|0.1473806|85|123|200|238|GeneID:32490805)	lmrg_rs01860(N/A|-16.3032|0.6851292|320|341|198|219|N/A)	jl52_rs01805(N/A|-17.7092|0.3271245|221|248|207|242|GeneID:57075301)	lmo0360(N/A|-17.6567|0.5111214|635|695|367|439|GeneID:987608)	gh761_rs06710(N/A|-25.1844|0.032659|218|341|199|335|N/A)	ckv90_rs01660(N/A|-19.1919|0.2363602|312|341|199|228|GeneID:61188210)	DeoR/GlpR family DNA-binding transcription regulator		0
0.257851	0.0396743	lm6179_rs04390(N/A|-23.4906|0.0769714|439|476|71|104|N/A)	lse_rs02550(N/A|-18.2207|0.3358791|352|476|71|219|GeneID:32489617)	lmrg_rs02990(N/A|-23.4906|0.072483|439|476|71|104|N/A)	jl52_rs02915(N/A|-18.8951|0.2110195|436|476|69|106|GeneID:57075516)	lmo0597(N/A|-23.4906|0.0759283|439|476|71|104|GeneID:985531)	gh761_rs05475(N/A|-20.8643|0.1528939|434|476|71|112|N/A)	ckv90_rs02940(N/A|-17.4322|0.3989431|428|483|94|151|GeneID:61188455)	Crp/Fnr family transcriptional regulator		0
0.257851	0.0399212	lm6179_rs13290(N/A|-21.1134|0.2004747|1104|1126|421|444|N/A)	lse_rs09700(N/A|-19.7091|0.2356414|770|819|202|248|GeneID:32488528)	lmrg_rs09805(N/A|-19.4142|0.3243303|325|362|198|233|N/A)	jl52_rs10115(N/A|-19.6235|0.1861969|781|821|207|238|GeneID:57076928)	lmo1940(N/A|-21.1134|0.197048|1104|1126|421|444|GeneID:987982)	gh761_rs13080(N/A|-24.9297|0.0407422|679|723|238|284|N/A)	ckv90_rs10125(N/A|-17.0417|0.4894148|247|265|132|149|GeneID:61189866)	asparaginase		0
0.257851	0.039941	lm6179_rs15025(N/A|-20.995|0.2220536|598|636|261|297|N/A)	lse_rs11380(N/A|-15.9534|0.6871527|1020|1055|200|232|GeneID:32490287)	lmrg_rs11800(N/A|-20.9545|0.2125536|598|636|260|296|N/A)	jl52_rs11875(N/A|-16.9041|0.4725383|1156|1169|138|151|GeneID:57077271)	lmo2341(N/A|-20.995|0.2182012|598|636|261|297|GeneID:984892)	gh761_rs11025(N/A|-23.2243|0.0822743|609|636|262|287|N/A)	ckv90_rs11795(N/A|-21.6905|0.1189641|598|636|261|297|GeneID:61190197)	carbohydrate kinase		0
0.257851	0.040097	lm6179_rs04580(N/A|-23.9782|0.0649641|701|736|379|415|N/A)	lse_rs02750(N/A|-16.3517|0.5674589|420|433|475|489|GeneID:32490918)	lmrg_rs03180(N/A|-23.9745|0.0612708|701|736|378|414|N/A)	jl52_rs03180(N/A|-17.2346|0.3697424|56|89|261|291|GeneID:57075569)	lmo0635(N/A|-23.9782|0.0641326|701|736|379|415|GeneID:984974)	gh761_rs05310(N/A|-15.4622|0.7496829|299|315|378|396|N/A)	ckv90_rs03115(N/A|-15.1736|0.7082795|704|736|379|412|GeneID:61188490)	HAD family hydrolase		0
0.257851	0.0401466	lm6179_rs13965(tsaD|-24.5585|0.0643628|280|333|266|322|N/A)	lse_rs10380(tsaD|-17.3956|0.479271|656|699|186|222|GeneID:32488445)	lmrg_rs10480(tsaD|-24.444|0.0630587|280|333|265|321|N/A)	jl52_rs10810(tsaD|-18.5666|0.2737801|1001|1016|473|488|GeneID:57077064)	lmo2075(N/A|-24.5585|0.0635416|280|333|266|322|GeneID:984790)	gh761_rs12415(tsaD|-20.0167|0.2409191|65|105|275|320|N/A)	ckv90_rs10775(tsaD|-16.1305|0.6230664|308|370|172|247|GeneID:61189995)	tRNA (adenosine(37)-N6)-threonylcarbamoyltransferase complex transferase subunit TsaD		0
0.257851	0.0403218	lm6179_rs04565(N/A|-16.5713|0.7148933|970|1007|2|46|N/A)		lmrg_rs03165(N/A|-16.5713|0.6930152|970|1007|2|46|N/A)	jl52_rs03165(N/A|-26.1322|0.0185979|1076|1213|278|409|GeneID:57075566)	lmo0632(N/A|-16.5721|0.7048122|970|1007|2|46|GeneID:984378)		ckv90_rs03100(N/A|-19.6246|0.2325971|1165|1196|203|235|GeneID:61188487)	PTS fructose transporter subunit EIIC		0
0.257851	0.040359	lm6179_rs10190(N/A|-20.6661|0.1596428|536|580|164|206|N/A)	lse_rs06300(N/A|-15.4275|0.621294|239|294|58|107|GeneID:32490098)	lmrg_rs06720(N/A|-20.3978|0.1654188|535|579|164|206|N/A)	jl52_rs06865(N/A|-20.9564|0.0762233|297|354|237|290|GeneID:57076283)	lmo1351(N/A|-20.5456|0.163781|535|579|164|206|GeneID:987739)	gh761_rs01720(N/A|-15.8525|0.613956|433|464|265|294|N/A)	ckv90_rs06965(N/A|-15.6169|0.5659318|16|63|259|293|GeneID:61189242)	rhodanese-like domain-containing protein		0
0.257851	0.0403667	lm6179_rs06630(N/A|-20.9434|0.182079|536|597|433|483|N/A)	lse_rs04700(N/A|-18.2841|0.3245744|547|586|454|494|GeneID:32490388)	lmrg_rs05240(N/A|-18.6087|0.3647183|17|52|18|54|N/A)	jl52_rs05250(N/A|-20.5103|0.1155549|207|273|424|489|GeneID:57075970)	lmo1040(N/A|-23.8803|0.0648091|549|597|433|496|GeneID:986321)	gh761_rs03320(N/A|-19.1752|0.2696459|582|621|264|294|N/A)	ckv90_rs05220(N/A|-15.9238|0.5939471|493|522|75|106|GeneID:61188907)	molybdenum ABC transporter permease		0
0.257851	0.0404165	lm6179_rs09665(N/A|-24.7681|0.0653992|469|505|377|408|N/A)	lse_rs05795(N/A|-16.1115|0.6759195|365|414|253|301|GeneID:32490369)	lmrg_rs06205(N/A|-24.7681|0.0615983|469|505|376|407|N/A)	jl52_rs06360(N/A|-17.9233|0.3578042|387|414|250|278|GeneID:57076183)	lmo1250(N/A|-24.7681|0.0645601|469|505|377|408|GeneID:986007)	gh761_rs02375(N/A|-17.3072|0.5659677|483|538|343|399|N/A)	ckv90_rs06475(N/A|-17.1162|0.5114435|581|624|3|51|GeneID:61189145)	MFS transporter		0
0.257851	0.0404561	lm6179_rs12800(N/A|-22.0788|0.135591|722|755|19|55|N/A)	lse_rs09190(N/A|-13.4754|0.9320935|226|293|46|110|GeneID:32490793)	lmrg_rs09315(N/A|-24.6928|0.0516447|722|757|17|55|N/A)	jl52_rs09600(N/A|-18.5708|0.2504918|29|78|240|290|GeneID:57076826)	lmo1842(N/A|-24.5744|0.056434|722|757|17|55|GeneID:985864)	gh761_rs13570(N/A|-20.8097|0.1674898|741|800|78|149|N/A)	ckv90_rs09600(N/A|-16.7538|0.5057433|1007|1021|16|31|GeneID:61189762)	STAS domain-containing protein		0
0.258328	0.0407229	lm6179_rs13815(N/A|-15.8755|0.6786934|402|441|280|307|N/A)	lse_rs10190(N/A|-22.25|0.0661459|403|442|126|158|GeneID:32490586)	lmrg_rs10330(N/A|-19.2348|0.2480777|472|499|454|480|N/A)	jl52_rs10635(N/A|-13.2626|0.8585365|405|444|123|159|GeneID:57077031)	lmo2045(N/A|-14.2281|0.8806681|490|512|16|40|GeneID:985261)	gh761_rs12560(N/A|-19.5896|0.1895447|52|74|88|109|N/A)	ckv90_rs10590(N/A|-14.6729|0.7078913|160|182|130|151|GeneID:61189959)	DUF3397 domain-containing protein		0
0.258328	0.0407966	lm6179_rs04335(N/A|-17.1196|0.6350762|927|958|154|187|N/A)	lse_rs02495(N/A|-15.265|0.7673926|826|859|193|230|GeneID:32490831)	lmrg_rs02930(N/A|-15.8285|0.7862695|1196|1226|270|292|N/A)	jl52_rs02855(N/A|-28.4663|0.0078495|805|845|66|106|GeneID:57075504)	lmo0586(N/A|-15.8552|0.7929677|1196|1226|271|293|GeneID:986388)	gh761_rs05530(N/A|-20.0844|0.2358597|213|358|17|151|N/A)	ckv90_rs02870(N/A|-17.0123|0.5021536|1041|1103|96|159|GeneID:61188441)	DUF916 and DUF3324 domain-containing protein		0
0.258328	0.0408029	lm6179_rs13545(ilvA|-16.526|0.7454571|312|335|378|401|N/A)	lse_rs09930(ilvA|-20.2112|0.2242517|89|154|180|242|GeneID:32490371)	lmrg_rs10060(ilvA|-16.521|0.7249047|312|335|377|400|N/A)	jl52_rs10375(ilvA|-18.3207|0.3217635|1238|1264|141|166|GeneID:57076979)	lmo1991(ilvA|-16.526|0.7356036|312|335|378|401|GeneID:987960)	gh761_rs12825(ilvA|-23.7471|0.072967|89|154|182|242|N/A)	ckv90_rs10345(ilvA|-22.4447|0.0975703|89|104|226|241|GeneID:61189910)	threonine ammonia-lyase		0
0.259209	0.0410332	lm6179_rs13805(N/A|-16.2688|0.7759499|336|373|263|294|N/A)	lse_rs10180(N/A|-25.8225|0.0335028|296|357|185|245|GeneID:32489343)	lmrg_rs10320(N/A|-16.2184|0.7620544|336|373|262|293|N/A)	jl52_rs10625(N/A|-17.3871|0.4255244|786|827|3|46|GeneID:57077029)	lmo2043(N/A|-16.2688|0.7663046|336|373|263|294|GeneID:987936)	gh761_rs12570(N/A|-20.0282|0.2606077|1216|1295|221|312|N/A)	ckv90_rs10580(N/A|-19.8003|0.2345486|388|418|2|30|GeneID:61189957)	MFS transporter		0
0.259716	0.0412045	lm6179_rs03240(N/A|-23.1724|0.0995509|93|241|153|285|N/A)		lmrg_rs01885(N/A|-24.9346|0.0510327|93|241|153|284|N/A)	jl52_rs01815(N/A|-12.7481|0.9606713|184|268|222|298|GeneID:57075303)	lmo0364(N/A|-23.1724|0.0980934|93|241|153|285|GeneID:987613)	gh761_rs06690(N/A|-21.4796|0.1410267|894|959|228|285|N/A)		YafY family protein		0
0.269092	0.0428403	lm6179_rs10695(N/A|-24.2895|0.0741146|1271|1320|90|148|N/A)	lse_rs06805(N/A|-19.2403|0.28982|234|267|65|95|GeneID:32490366)	lmrg_rs07225(N/A|-24.2896|0.0697985|1271|1320|90|148|N/A)	jl52_rs07405(N/A|-19.947|0.177723|381|423|230|272|GeneID:57076391)	lmo1452(N/A|-24.2895|0.0731225|1271|1320|90|148|GeneID:986883)	gh761_rs01205(N/A|-20.1082|0.2429297|428|489|233|283|N/A)	ckv90_rs07470(N/A|-17.7022|0.4272735|967|983|224|240|GeneID:61189343)	Nif3-like dinuclear metal center hexameric protein		0
0.269092	0.0428809	lm6179_rs11615(N/A|-18.7651|0.3536822|47|195|263|409|N/A)	lse_rs07715(N/A|-21.4246|0.1082806|217|243|187|212|GeneID:32490439)	lmrg_rs08135(N/A|-18.7651|0.335982|47|195|262|408|N/A)	jl52_rs08365(N/A|-17.8712|0.2847549|263|270|230|237|GeneID:57076580)	lmo1632(trpG|-18.7651|0.3473512|47|195|263|409|GeneID:985715)	gh761_rs00310(N/A|-24.1455|0.0422665|511|548|267|296|N/A)	ckv90_rs08390(N/A|-17.9758|0.3219277|163|219|200|251|GeneID:61189524)	aminodeoxychorismate/anthranilate synthase component II		0
0.27157	0.0433712	lm6179_rs11670(N/A|-17.054|0.5207132|74|144|181|251|N/A)	lse_rs07770(N/A|-15.2724|0.6564655|80|128|194|241|GeneID:32488520)	lmrg_rs08190(N/A|-15.5406|0.7154452|170|186|225|238|N/A)	jl52_rs08420(N/A|-18.1546|0.227151|84|113|208|236|GeneID:57076591)	lmo1643(N/A|-17.1012|0.5054609|74|144|181|251|GeneID:985686)	gh761_rs00255(N/A|-20.2346|0.1550515|59|179|303|411|N/A)	ckv90_rs08445(N/A|-22.2961|0.0610311|75|185|199|291|GeneID:61189535)	general stress protein		0
0.273969	0.0438504	lm6179_rs01330(rhaB|-23.7958|0.1000825|1491|1629|178|284|N/A)		lmrg_rs14495(rhaB|-23.3461|0.1094689|747|788|234|284|N/A)	jl52_rs00665(N/A|-17.4994|0.4314743|1112|1157|230|270|GeneID:57075078)	lmo2849(N/A|-23.7958|0.098615|1491|1629|178|284|GeneID:986385)	gh761_rs08400(rhaB|-22.6284|0.1161968|747|769|263|286|N/A)		rhamnulokinase		0
0.274038	0.0440725	lm6179_rs13445(N/A|-23.4599|0.1045961|829|867|24|61|N/A)		lmrg_rs09960(N/A|-23.4599|0.0985081|829|867|24|61|N/A)		lmo1971(ulaA|-26.1913|0.0409326|815|894|1|72|GeneID:984874)	gh761_rs12925(N/A|-17.3662|0.5655945|1143|1198|378|441|N/A)		PTS ascorbate transporter subunit IIC		0
0.274038	0.0443029	lm6179_rs02380(spoVG|-21.2204|0.1210566|83|137|198|247|N/A)	lse_rs00860(spoVG|-18.7201|0.2172001|83|137|197|248|GeneID:32490193)	lmrg_rs00945(spoVG|-18.701|0.275914|89|137|198|240|N/A)	jl52_rs01095(spoVG|-17.8501|0.2283837|88|187|162|283|GeneID:57075163)	lmo0196(N/A|-21.2204|0.1191903|83|137|198|247|GeneID:987023)	gh761_rs07490(spoVG|-19.5104|0.1799249|89|137|199|242|N/A)	ckv90_rs00810(spoVG|-20.0639|0.1229214|83|137|199|247|GeneID:61188045)	septation regulator SpoVG		0
0.274038	0.0444013	lm6179_rs03445(N/A|-18.4776|0.3382023|430|477|263|311|N/A)	lse_rs01845(N/A|-17.0976|0.4001283|87|111|201|240|GeneID:32490674)	lmrg_rs02085(N/A|-18.4705|0.3217937|430|477|262|310|N/A)	jl52_rs02020(N/A|-21.7209|0.058884|224|348|152|277|GeneID:57075344)	lmo0404(N/A|-18.4776|0.3321465|430|477|263|311|GeneID:987761)	gh761_rs06455(N/A|-13.5446|0.9172133|296|310|199|213|N/A)	ckv90_rs01900(N/A|-19.3425|0.1779533|401|439|264|303|GeneID:61188256)	Derived by automated computational analysis using gene prediction method: Protein Homology.		0
0.274038	0.0444323	lm6179_rs01665(essA|-16.2909|0.6550548|256|313|181|247|N/A)	lse_rs00230(essA|-25.0299|0.0272525|420|564|126|236|GeneID:32490786)	lmrg_rs00295(essA|-15.7448|0.7107106|256|313|181|246|N/A)	jl52_rs00525(esaA|-17.8719|0.5226381|3398|3496|308|406|GeneID:57075053)	lmo0058(N/A|-17.5518|0.4707335|256|313|181|247|GeneID:986073)	gh761_rs08080(essA|-20.845|0.1342233|570|629|267|325|N/A)	ckv90_rs00240(essA|-16.9452|0.4180472|29|59|5|32|GeneID:61187932)	type VII secretion protein EssA		0
0.274038	0.0445624	lm6179_rs03230(tatA|-20.8941|0.1136225|271|296|274|306|N/A)		lmrg_rs01875(tatA|-22.601|0.0563732|265|296|273|311|N/A)		lmo0362(N/A|-22.5202|0.0609312|265|296|274|312|GeneID:987610)	gh761_rs06700(tatA|-18.9195|0.189199|272|296|275|306|N/A)		Sec-independent protein translocase subunit TatA		0
0.274038	0.0446614	lm6179_rs05635(N/A|-23.3114|0.1025576|334|360|263|292|N/A)	lse_rs03740(N/A|-17.65|0.4578846|1049|1105|154|215|GeneID:32488210)	lmrg_rs04230(N/A|-23.2504|0.0986067|334|360|262|291|N/A)	jl52_rs04205(N/A|-14.5487|0.8044295|335|363|454|482|GeneID:57075768)	lmo0845(N/A|-23.3114|0.1010436|334|360|263|292|GeneID:985330)	gh761_rs04315(N/A|-22.1158|0.1212554|334|360|264|293|N/A)	ckv90_rs04320(N/A|-14.4396|0.8540819|332|364|267|298|GeneID:61188727)	5-methyltetrahydropteroyltriglutamate-- homocysteine S-methyltransferase		0
0.274038	0.0447839	lm6179_rs03180(N/A|-24.255|0.0453016|391|479|89|164|N/A)		lmrg_rs01825(N/A|-26.7529|0.017243|391|479|89|164|N/A)		lmo0353(N/A|-20.6385|0.1636151|382|432|132|170|GeneID:987596)	gh761_rs06750(N/A|-12.4855|0.9795618|334|349|275|290|N/A)		GNAT family N-acetyltransferase		0
0.274038	0.0449361	lm6179_rs13405(N/A|-21.7092|0.1529382|849|996|358|485|N/A)	lse_rs09815(timB|-22.0454|0.099718|703|797|264|358|GeneID:32489745)	lmrg_rs09920(N/A|-22.181|0.1227563|849|996|357|484|N/A)	jl52_rs10240(timB|-15.9739|0.5576865|769|803|129|149|GeneID:57076953)	lmo1963(N/A|-21.7092|0.1504508|849|996|358|485|GeneID:987995)	gh761_rs12965(timB|-15.8556|0.7141555|685|721|318|359|N/A)	ckv90_rs10240(timB|-19.323|0.2313543|86|223|230|365|GeneID:61189889)	macrodiolide ABC transporter permease TimB		0
0.274038	0.045003	lm6179_rs02355(chbG|-23.7759|0.0713846|23|100|225|293|N/A)	lse_rs00835(chbG|-16.5175|0.5507059|812|860|272|317|GeneID:32490210)	lmrg_rs00920(chbG|-22.7372|0.096648|5|99|225|300|N/A)	jl52_rs01070(N/A|-16.4734|0.4726993|698|734|239|279|GeneID:57075158)	lmo0191(N/A|-23.7759|0.0704409|23|100|225|293|GeneID:987017)	gh761_rs07515(chbG|-20.551|0.1746451|4|69|264|325|N/A)	ckv90_rs00785(chbG|-19.274|0.2261537|240|282|69|109|GeneID:61188040)	chitin disaccharide deacetylase		0
0.274038	0.0450625	lm6179_rs04120(N/A|-16.6532|0.6935061|588|648|342|403|N/A)		lmrg_rs02715(N/A|-16.6297|0.674518|588|648|341|402|N/A)	jl52_rs02620(N/A|-18.5905|0.2675505|273|319|278|325|GeneID:57075458)	lmo0543(N/A|-16.6718|0.6809922|588|648|342|403|GeneID:984396)	gh761_rs05770(N/A|-22.4363|0.1023287|298|388|91|174|N/A)	ckv90_rs02670(N/A|-22.9733|0.0716572|748|826|95|173|GeneID:61188402)	PTS glucitol/sorbitol transporter subunit IIB		0
0.274038	0.0451072	lm6179_rs14050(argH|-17.7405|0.5942217|1512|1530|131|148|N/A)	lse_rs10470(argH|-21.7848|0.1388876|190|247|180|235|GeneID:32488198)	lmrg_rs10565(argH|-23.9095|0.0880991|1512|1569|90|148|N/A)	jl52_rs10905(argH|-19.8431|0.200992|88|124|202|235|GeneID:57077082)	lmo2091(argH|-23.9095|0.0922093|1512|1569|90|148|GeneID:987914)	gh761_rs12315(argH|-19.4747|0.3221481|1532|1557|7|34|N/A)	ckv90_rs10860(argH|-15.5778|0.740124|189|234|63|109|GeneID:61190012)	argininosuccinate lyase		0
0.274038	0.0454851	lm6179_rs03265(N/A|-24.4572|0.0554546|560|613|258|318|N/A)	lse_rs01650(N/A|-16.2603|0.5831239|826|847|385|404|GeneID:32489296)	lmrg_rs01910(N/A|-20.3124|0.2182247|490|536|152|193|N/A)	jl52_rs01825(N/A|-13.3759|0.896957|822|836|383|397|GeneID:57075305)	lmo0369(N/A|-19.3125|0.3117052|560|600|278|318|GeneID:987619)	gh761_rs06665(N/A|-22.1943|0.095557|549|613|259|328|N/A)	ckv90_rs01685(N/A|-17.6571|0.3759144|531|543|456|469|GeneID:61188215)	YebC/PmpR family DNA-binding transcriptional regulator		0
0.274038	0.0455115	lm6179_rs07470(N/A|-23.195|0.18402|2518|2562|234|283|N/A)	lse_rs05535(N/A|-16.69|0.7448047|1040|1070|363|383|GeneID:32488456)	lmrg_rs06070(N/A|-21.3455|0.2999853|1672|1727|263|320|N/A)	jl52_rs06145(N/A|-18.068|0.485642|206|345|76|193|GeneID:57076145)	lmo1224(N/A|-21.4238|0.3038794|1672|1727|264|321|GeneID:986043)	gh761_rs02555(N/A|-19.7857|0.412164|1667|1727|265|308|N/A)	ckv90_rs06035(N/A|-25.7103|0.0549283|1688|1727|264|306|GeneID:61189062)	ABC transporter permease		0
0.274038	0.0455606	lm6179_rs04095(N/A|-17.9841|0.5384723|212|249|18|72|N/A)	lse_rs02265(N/A|-22.3766|0.10615|711|748|131|165|GeneID:32488711)	lmrg_rs02690(N/A|-14.3998|0.9386101|69|105|199|235|N/A)	jl52_rs02595(N/A|-22.4165|0.0757187|604|662|6|69|GeneID:57075453)	lmo0538(N/A|-18.5402|0.4599665|1158|1187|18|53|GeneID:985381)	gh761_rs05795(N/A|-18.0713|0.4611299|238|259|86|109|N/A)	ckv90_rs02605(N/A|-16.2054|0.6332379|1198|1219|207|228|GeneID:61188389)	M20 family metallopeptidase		0
0.274038	0.0458106	lm6179_rs07325(N/A|-19.2665|0.3012499|664|698|215|248|N/A)	lse_rs05375(N/A|-14.8868|0.752392|637|691|198|248|GeneID:32490728)	lmrg_rs05925(N/A|-19.9242|0.230517|664|696|206|247|N/A)	jl52_rs05965(N/A|-14.0546|0.7990193|98|173|224|302|GeneID:57076109)	lmo1195(cbiE|-19.2665|0.2958719|664|698|215|248|GeneID:986100)	gh761_rs02700(N/A|-21.5359|0.1113749|620|762|215|363|N/A)	ckv90_rs05895(N/A|-21.1414|0.1082432|664|721|195|248|GeneID:61189035)	cobalt-precorrin-7 (C(5))-methyltransferase		0
0.274038	0.0459459	lm6179_rs12600(N/A|-16.6539|0.5475877|221|265|262|304|N/A)	lse_rs08990(N/A|-15.8034|0.55076|214|362|164|310|GeneID:32488221)	lmrg_rs09115(N/A|-17.8804|0.3675025|500|530|203|232|N/A)	jl52_rs09400(N/A|-21.6068|0.0560071|9|39|6|33|GeneID:57076786)	lmo1802(N/A|-16.6539|0.5384608|221|265|262|304|GeneID:985927)	gh761_rs13770(N/A|-19.3306|0.1972234|45|77|134|166|N/A)	ckv90_rs09400(N/A|-18.2408|0.242486|44|77|132|165|GeneID:61189722)	putative DNA-binding protein		0
0.274038	0.0460861	lm6179_rs03670(N/A|-18.9154|0.4191463|911|935|6|29|N/A)	lse_rs01935(N/A|-21.2694|0.1517147|1040|1081|186|233|GeneID:32488918)	lmrg_rs02320(N/A|-21.6302|0.1726643|115|247|10|136|N/A)	jl52_rs02155(N/A|-21.7588|0.094562|130|267|318|462|GeneID:57075369)	lmo0453(N/A|-18.4862|0.4624973|911|935|6|29|GeneID:985179)	gh761_rs06170(N/A|-15.0512|0.8573792|589|618|86|108|N/A)	ckv90_rs02305(N/A|-18.0209|0.3931136|1255|1327|76|142|GeneID:61188330)	DUF58 domain-containing protein		0
0.274038	0.0461228	lm6179_rs13005(N/A|-23.2712|0.1131144|995|1055|130|191|N/A)	lse_rs09410(N/A|-19.0266|0.3272343|1240|1309|296|364|GeneID:32490877)	lmrg_rs09520(N/A|-23.3995|0.1020634|995|1055|130|191|N/A)	jl52_rs09815(N/A|-21.3526|0.1164441|652|730|229|292|GeneID:57076869)	lmo1884(N/A|-20.7987|0.2477214|995|1055|130|191|GeneID:985809)	gh761_rs13365(N/A|-20.9688|0.1950474|1150|1294|243|384|N/A)	ckv90_rs09810(N/A|-17.7398|0.4436323|780|819|250|285|GeneID:61189804)	nucleobase:cation symporter-2 family protein		0
0.274038	0.0461559	lm6179_rs00630(N/A|-24.6816|0.0760969|925|1024|205|315|N/A)	lse_rs13365(N/A|-19.0225|0.3454234|740|789|193|249|GeneID:32488539)	lmrg_rs13825(N/A|-24.5175|0.075708|925|1024|205|314|N/A)	jl52_rs14040(N/A|-19.1548|0.2635222|936|1022|208|304|GeneID:57077690)	lmo2712(N/A|-20.7542|0.266688|582|625|228|268|GeneID:987107)	gh761_rs09005(N/A|-22.2037|0.1374277|496|542|264|312|N/A)	ckv90_rs13795(N/A|-19.2381|0.3018421|1307|1367|427|487|GeneID:61190587)	gluconokinase		0
0.274038	0.0462121	lm6179_rs03900(N/A|-21.2026|0.2018714|306|337|207|241|N/A)		lmrg_rs02530(N/A|-23.9531|0.0755452|306|337|207|240|N/A)	jl52_rs02385(N/A|-19.9421|0.1727044|514|559|71|116|GeneID:57075411)	lmo0506(N/A|-24.9042|0.0571325|306|337|207|241|GeneID:986275)	gh761_rs05950(N/A|-18.3075|0.4150854|392|417|461|500|N/A)		galactitol-1-phosphate 5-dehydrogenase		0
0.274038	0.0465167	lm6179_rs12430(N/A|-21.3777|0.1613214|466|543|228|312|N/A)	lse_rs08790(purC|-14.0417|0.8730509|361|388|200|234|GeneID:32489809)	lmrg_rs08950(N/A|-21.5858|0.1416788|466|543|227|311|N/A)	jl52_rs09240(purC|-12.8046|0.943918|566|600|241|279|GeneID:57076754)	lmo1772(purC|-21.3777|0.158669|466|543|228|312|GeneID:985969)	gh761_rs13950(purC|-21.6851|0.1146242|151|199|263|313|N/A)	ckv90_rs09225(purC|-20.6012|0.1416337|620|663|144|185|GeneID:61189688)	phosphoribosylaminoimidazolesuccinocarboxamide synthase		0
0.274038	0.0465614	lm6179_rs13345(N/A|-20.0918|0.2520246|748|896|181|326|N/A)	lse_rs09755(N/A|-23.3683|0.0601389|700|767|177|241|GeneID:32489996)	lmrg_rs09860(N/A|-20.1834|0.2313852|748|896|181|325|N/A)	jl52_rs10170(N/A|-14.815|0.7187086|728|856|194|306|GeneID:57076939)	lmo1951(scpA|-20.0918|0.2475861|748|896|181|326|GeneID:987973)	gh761_rs13025(N/A|-17.11|0.5229831|819|893|340|408|N/A)	ckv90_rs10180(N/A|-16.6146|0.5120133|484|529|199|247|GeneID:61189877)	segregation/condensation protein A		0
0.274038	0.0467069	lm6179_rs01015(N/A|-18.6629|0.4847481|1313|1343|130|158|N/A)	lse_rs13665(N/A|-17.8666|0.470916|610|650|234|274|GeneID:32489814)	lmrg_rs14180(N/A|-18.6632|0.463427|1313|1343|130|158|N/A)	jl52_rs14355(N/A|-16.8551|0.5187181|1515|1534|97|117|GeneID:57077749)	lmo2785(kat|-18.6347|0.4798358|1313|1343|130|158|GeneID:984948)	gh761_rs08690(N/A|-23.0135|0.1021382|68|121|224|276|N/A)	ckv90_rs14135(N/A|-23.137|0.0827793|1052|1119|101|166|GeneID:61190653)	catalase		0
0.274038	0.0467452	lm6179_rs06655(moaD|-20.0327|0.1721631|284|303|88|109|N/A)	lse_rs04725(moaD|-14.8635|0.6586142|390|425|201|241|GeneID:32489701)	lmrg_rs05265(moaD|-17.1372|0.4284386|284|303|88|109|N/A)	jl52_rs05275(moaD|-20.1853|0.0871839|21|117|175|277|GeneID:57075975)	lmo1045(N/A|-19.0161|0.2414372|284|303|88|109|GeneID:985638)	gh761_rs03295(moaD|-19.313|0.1800075|2|96|203|282|N/A)	ckv90_rs05245(moaD|-15.0817|0.5984767|164|198|380|415|GeneID:61188912)	molybdopterin converting factor subunit 1		0
0.274038	0.0468361	lm6179_rs02975(N/A|-19.4335|0.3542937|279|317|360|396|N/A)	lse_rs01505(N/A|-20.303|0.203164|798|857|9|72|GeneID:32489385)	lmrg_rs01610(N/A|-22.8336|0.1124786|862|900|358|402|N/A)		lmo0305(N/A|-26.0386|0.0393028|757|900|359|503|GeneID:987517)	gh761_rs06925(N/A|-20.6587|0.1988423|996|1087|352|445|N/A)	ckv90_rs01495(N/A|-19.3377|0.25771|814|851|17|55|GeneID:61188177)	low specificity L-threonine aldolase		0
0.274038	0.0468578	lm6179_rs14080(N/A|-16.8447|0.4993447|290|348|263|331|N/A)	lse_rs10500(N/A|-14.9473|0.6565766|439|464|291|317|GeneID:32489992)	lmrg_rs10595(N/A|-16.7377|0.49245|290|348|262|330|N/A)	jl52_rs10935(N/A|-20.3514|0.0848175|431|476|269|323|GeneID:57077088)	lmo2097(N/A|-16.8447|0.4907748|290|348|263|331|GeneID:984387)	gh761_rs12285(N/A|-23.1846|0.0419023|290|348|264|332|N/A)	ckv90_rs10890(N/A|-16.5919|0.3972453|215|240|72|108|GeneID:61190018)	PTS sugar transporter subunit IIB		0
0.274038	0.0469463	lm6179_rs05300(N/A|-15.5138|0.7193739|44|111|215|284|N/A)	lse_rs05880(N/A|-20.3335|0.1303941|209|269|160|246|GeneID:32490073)	lmrg_rs03905(N/A|-15.8868|0.6419064|286|424|144|292|N/A)	jl52_rs02285(N/A|-13.6508|0.8033553|526|538|96|108|GeneID:57075393)	lmo0778(N/A|-13.5868|0.9305767|411|433|20|45|GeneID:985465)	gh761_rs08025(N/A|-23.5461|0.0408081|244|308|17|82|N/A)		Derived by automated computational analysis using gene prediction method: Protein Homology.		0
0.274038	0.046991	lm6179_rs00405(N/A|-19.396|0.3231317|139|159|458|476|N/A)	lse_rs13095(N/A|-16.3322|0.5898267|148|208|154|217|GeneID:32489905)	lmrg_rs13600(N/A|-20.5921|0.2091287|139|159|457|475|N/A)	jl52_rs13650(N/A|-22.816|0.0539718|391|437|238|288|GeneID:57077618)	lmo2669(N/A|-19.3966|0.317298|139|159|458|476|GeneID:987156)	gh761_rs09230(N/A|-18.4925|0.3599344|139|159|459|477|N/A)	ckv90_rs13560(N/A|-19.2755|0.2346711|139|159|458|476|GeneID:61190542)	membrane protein		0
0.274038	0.0469995		lse_rs01490(N/A|-18.7569|0.2090574|122|176|228|283|GeneID:32489174)	lmrg_rs01595(N/A|-22.0555|0.0814935|29|177|153|292|N/A)		lmo0302(N/A|-24.539|0.0341149|29|177|153|293|GeneID:987513)	gh761_rs06940(N/A|-15.7532|0.5945078|281|329|265|308|N/A)	ckv90_rs01480(N/A|-15.6457|0.5265096|82|105|216|240|GeneID:61188174)			0
0.274038	0.0470349	lm6179_rs06170(N/A|-17.8497|0.5388806|91|105|226|240|N/A)	lse_rs04255(N/A|-14.7357|0.8345371|527|555|3|30|GeneID:32488721)	lmrg_rs04780(N/A|-18.0083|0.4961259|91|106|224|239|N/A)	jl52_rs04775(N/A|-15.2298|0.7032461|148|179|143|174|GeneID:57075876)	lmo0949(N/A|-17.8497|0.5298459|91|105|226|240|GeneID:987856)	gh761_rs03745(N/A|-19.1452|0.3220403|58|114|267|326|N/A)	ckv90_rs04780(N/A|-26.4075|0.0221084|317|355|89|141|GeneID:61188819)	AI-2E family transporter		0
0.274038	0.0471329	lm6179_rs12895(N/A|-23.6975|0.0670355|436|480|62|108|N/A)	lse_rs09285(N/A|-18.1462|0.3289416|332|382|263|315|GeneID:32488516)	lmrg_rs09410(N/A|-20.1489|0.2164284|453|487|213|245|N/A)	jl52_rs09695(N/A|-14.6475|0.7178236|4|40|294|335|GeneID:57076845)	lmo1861(N/A|-23.6975|0.0661681|436|480|62|108|GeneID:985831)	gh761_rs13475(N/A|-20.1629|0.1853222|14|31|303|320|N/A)	ckv90_rs09695(N/A|-12.876|0.9474915|752|788|77|109|GeneID:61189781)	YpmS family protein		0
0.274038	0.0472518	lm6179_rs01905(N/A|-20.9888|0.2090396|353|405|260|315|N/A)	lse_rs00450(N/A|-20.5561|0.1787486|799|830|325|346|GeneID:32490609)	lmrg_rs00470(N/A|-20.8225|0.2084244|353|405|259|314|N/A)	jl52_rs00695(N/A|-21.927|0.0816359|799|837|315|343|GeneID:57075084)	lmo0096(N/A|-20.1026|0.2722984|353|405|260|315|GeneID:986611)	gh761_rs07960(N/A|-19.7813|0.2543541|353|405|261|316|N/A)	ckv90_rs00405(N/A|-13.2052|0.9491161|797|843|70|107|GeneID:61187965)	mannose/fructose/sorbose PTS transporter subunit IIA		0
0.274038	0.0472767	lm6179_rs12175(N/A|-20.3801|0.3768604|2314|2337|263|285|N/A)	lse_rs08530(N/A|-17.4918|0.6075813|1941|1976|198|232|GeneID:32489005)	lmrg_rs08695(N/A|-20.3427|0.3621334|2314|2337|262|284|N/A)	jl52_rs08980(N/A|-20.0993|0.2459175|2039|2059|218|237|GeneID:57076702)	lmo1721(N/A|-19.3783|0.4800205|822|857|68|107|GeneID:985585)	gh761_rs14205(N/A|-24.2735|0.091086|822|857|68|108|N/A)	ckv90_rs08970(N/A|-23.5816|0.0969516|505|558|96|165|GeneID:61189637)	sigma 54-interacting transcriptional regulator		0
0.274038	0.047395	lm6179_rs14070(N/A|-16.3002|0.7333645|841|882|430|484|N/A)	lse_rs10490(N/A|-19.7496|0.229678|194|213|475|495|GeneID:32489769)	lmrg_rs10585(N/A|-16.3822|0.7006372|1050|1118|231|303|N/A)	jl52_rs10925(N/A|-17.9321|0.3256037|1079|1120|384|427|GeneID:57077086)	lmo2095(N/A|-16.3002|0.7234588|841|882|430|484|GeneID:984758)	gh761_rs12295(N/A|-19.0141|0.3214212|575|597|465|491|N/A)	ckv90_rs10880(N/A|-25.6472|0.0270511|1069|1123|223|289|GeneID:61190016)	1-phosphofructokinase family hexose kinase		0
0.274038	0.0473987	lm6179_rs05845(N/A|-16.6578|0.5267533|4|60|263|321|N/A)	lse_rs03945(N/A|-16.9017|0.3855699|190|236|191|240|GeneID:32490230)	lmrg_rs04440(N/A|-16.5091|0.5256857|4|60|262|320|N/A)	jl52_rs04440(N/A|-24.03|0.0201762|18|97|216|302|GeneID:57075810)	lmo0887(N/A|-16.6578|0.5178533|4|60|263|321|GeneID:986567)	gh761_rs04075(N/A|-19.0446|0.2061334|4|60|264|322|N/A)	ckv90_rs04470(N/A|-14.5171|0.6958521|350|401|152|205|GeneID:61188757)	CopG family ribbon-helix-helix protein		0
0.274038	0.0475005	lm6179_rs14005(N/A|-19.1121|0.3216416|64|88|266|289|N/A)	lse_rs10420(N/A|-13.5183|0.9121856|665|727|123|173|GeneID:32488202)	lmrg_rs10520(N/A|-19.0822|0.307985|64|88|265|288|N/A)		lmo2083(N/A|-20.9132|0.1757188|425|487|431|496|GeneID:984857)	gh761_rs12375(N/A|-24.1344|0.0432195|292|314|420|443|N/A)	ckv90_rs10815(N/A|-15.2764|0.6784661|394|457|48|110|GeneID:61190003)	GyrI-like domain-containing protein		0
0.274038	0.0475478	lm6179_rs07300(N/A|-22.0831|0.1075974|472|517|5|45|N/A)	lse_rs05350(N/A|-17.3446|0.3930749|343|378|281|312|GeneID:32488676)	lmrg_rs05900(N/A|-22.1042|0.1005764|472|517|5|45|N/A)	jl52_rs05940(N/A|-19.1398|0.1683126|464|501|240|278|GeneID:57076104)	lmo1190(N/A|-19.8271|0.2306258|471|517|5|46|GeneID:986103)	gh761_rs02725(N/A|-18.6145|0.2910195|531|552|91|112|N/A)	ckv90_rs05870(N/A|-20.2993|0.1352031|531|561|79|110|GeneID:61189030)	ECF transporter S component		0
0.274038	0.0476836	lm6179_rs11405(argB|-21.9604|0.1354269|524|582|263|310|N/A)	lse_rs07480(argB|-20.2433|0.1788118|817|869|180|236|GeneID:32490564)	lmrg_rs07910(argB|-21.8449|0.1327619|524|582|262|309|N/A)	jl52_rs08095(argB|-20.1609|0.1378835|212|248|261|291|GeneID:57076528)	lmo1589(argB|-21.9531|0.1336103|524|582|263|310|GeneID:987804)	gh761_rs00520(argB|-18.5973|0.3391269|89|138|203|242|N/A)	ckv90_rs08160(argB|-19.0728|0.243643|251|367|13|148|GeneID:61189479)	acetylglutamate kinase		0
0.274038	0.0477179	lm6179_rs13820(N/A|-16.7495|0.6661564|119|145|206|232|N/A)	lse_rs10195(N/A|-22.2579|0.0973203|797|834|201|240|GeneID:32488784)	lmrg_rs10335(N/A|-15.6167|0.7958845|531|601|218|283|N/A)	jl52_rs10640(N/A|-20.7648|0.1206943|721|762|251|302|GeneID:57077032)	lmo2046(N/A|-19.1861|0.3496353|468|504|152|187|GeneID:986332)	gh761_rs12555(N/A|-19.5685|0.2658636|950|972|88|109|N/A)	ckv90_rs10595(N/A|-16.2319|0.5915165|494|544|229|285|GeneID:61189960)	2-dehydropantoate 2-reductase		0
0.274038	0.047945	lm6179_rs13435(N/A|-22.762|0.0929338|605|643|456|485|N/A)		lmrg_rs09950(N/A|-23.4594|0.0683722|605|643|455|484|N/A)		lmo1969(N/A|-22.762|0.0915997|605|643|456|485|GeneID:984879)	gh761_rs12935(N/A|-20.4244|0.1681877|590|643|457|499|N/A)		bifunctional 4-hydroxy-2-oxoglutarate aldolase/2-dehydro-3-deoxy-phosphogluconate aldolase		0
0.274038	0.0480592	lm6179_rs11400(N/A|-20.8751|0.2342877|520|535|456|472|N/A)	lse_rs07475(N/A|-23.304|0.0766646|1232|1269|206|245|GeneID:32490151)	lmrg_rs07905(N/A|-21.968|0.1552364|520|535|455|471|N/A)	jl52_rs08090(N/A|-17.0823|0.4542701|736|769|391|433|GeneID:57076527)	lmo1588(argD|-20.8751|0.2301951|520|535|456|472|GeneID:984620)	gh761_rs00525(N/A|-15.7643|0.7728482|69|116|188|235|N/A)	ckv90_rs08155(N/A|-14.8118|0.8168631|89|107|268|285|GeneID:61189478)	acetylornithine transaminase		0
0.274038	0.0482555	lm6179_rs14820(N/A|-20.0414|0.3080937|1004|1042|262|297|N/A)	lse_rs11175(N/A|-17.91|0.4386916|242|265|140|164|GeneID:32490206)	lmrg_rs11345(N/A|-20.4875|0.2545369|1004|1042|261|296|N/A)	jl52_rs11670(N/A|-20.5176|0.150566|72|171|230|337|GeneID:57077232)	lmo2237(N/A|-20.0414|0.3025882|1004|1042|262|297|GeneID:987939)	gh761_rs11565(N/A|-22.1532|0.1251535|412|487|85|153|N/A)	ckv90_rs11590(N/A|-21.0555|0.1529778|468|501|91|135|GeneID:61190157)	MFS transporter		0
0.274038	0.0482692	lm6179_rs14780(N/A|-21.4817|0.2517063|2081|2141|193|236|N/A)	lse_rs11135(N/A|-19.17|0.3739657|1904|1949|392|433|GeneID:32490902)	lmrg_rs11305(N/A|-20.1328|0.3537056|1548|1586|260|304|N/A)	jl52_rs11630(N/A|-16.9558|0.5618873|885|911|381|409|GeneID:57077224)	lmo2229(N/A|-21.4817|0.2472739|2081|2141|193|236|GeneID:984619)	gh761_rs11605(N/A|-16.7765|0.7254991|318|347|265|294|N/A)	ckv90_rs11550(N/A|-25.2744|0.0490885|767|832|104|166|GeneID:61190149)	penicillin-binding protein 1A		0
0.274038	0.0483196	lm6179_rs03490(pgdA|-23.1822|0.1205441|1255|1300|66|110|N/A)		lmrg_rs02135(pgdA|-23.1822|0.1135575|1255|1300|66|110|N/A)	jl52_rs02065(N/A|-15.0941|0.7610839|751|784|220|248|GeneID:57075353)	lmo0415(N/A|-23.1796|0.118789|1255|1300|66|110|GeneID:987823)	gh761_rs06410(N/A|-14.9941|0.8825141|74|93|461|482|N/A)	ckv90_rs01955(N/A|-22.0531|0.1169854|515|585|40|107|GeneID:61188266)	peptidoglycan N-acetylglucosamine deacetylase PgdA		0
0.274038	0.048413	lm6179_rs04590(N/A|-18.0326|0.4359296|478|548|266|332|N/A)	lse_rs02760(N/A|-19.7907|0.1898983|371|414|190|248|GeneID:32490695)	lmrg_rs03190(N/A|-19.4858|0.2655841|635|682|193|240|N/A)	jl52_rs03190(N/A|-14.8408|0.6849365|667|691|53|76|GeneID:57075571)	lmo0637(N/A|-17.995|0.4328397|647|695|202|248|GeneID:984971)	gh761_rs05300(N/A|-22.6727|0.0730165|412|446|75|114|N/A)	ckv90_rs03125(N/A|-20.0018|0.1617288|635|688|199|241|GeneID:61188492)	class I SAM-dependent methyltransferase		0
0.274038	0.0484206	lm6179_rs07310(cbiB|-20.9242|0.2117829|527|602|433|498|N/A)	lse_rs05360(cbiB|-17.2837|0.4834601|80|123|180|219|GeneID:32488318)	lmrg_rs05910(cbiB|-19.3011|0.3336826|539|602|432|484|N/A)	jl52_rs05950(cbiB|-22.2385|0.0722986|304|396|106|194|GeneID:57076106)	lmo1192(cobD|-20.9243|0.2081328|527|602|433|498|GeneID:986098)	gh761_rs02715(cbiB|-17.1795|0.5474873|594|648|263|309|N/A)	ckv90_rs05880(cbiB|-16.7719|0.5231616|753|803|279|349|GeneID:61189032)	adenosylcobinamide-phosphate synthase CbiB		0
0.274038	0.0485051	lm6179_rs00925(N/A|-20.3771|0.163783|460|499|127|166|N/A)	lse_rs13625(N/A|-19.273|0.1788751|472|509|128|166|GeneID:32490794)	lmrg_rs14090(N/A|-20.6609|0.1395277|460|499|127|166|N/A)	jl52_rs14295(N/A|-14.2052|0.7037315|335|353|475|490|GeneID:57077738)	lmo2765(N/A|-20.6497|0.1462249|461|500|127|166|GeneID:984518)	gh761_rs08760(N/A|-20.1035|0.1443409|460|499|128|167|N/A)	ckv90_rs14040(N/A|-19.1443|0.1719271|460|499|127|166|GeneID:61190635)	PTS lactose/cellobiose transporter subunit IIA		0
0.274038	0.0485479	lm6179_rs01320(rhaD|-19.3251|0.3314811|544|580|194|220|N/A)		lmrg_rs14485(rhaD|-21.1346|0.175524|920|948|207|239|N/A)		lmo2847(N/A|-26.5175|0.0285814|173|312|142|282|GeneID:986387)	gh761_rs08410(rhaD|-20.2691|0.2017767|920|948|208|241|N/A)	ckv90_rs01815(rhaD|-17.3256|0.4342388|917|930|378|392|GeneID:61188239)	rhamnulose-1-phosphate aldolase		0
0.274038	0.0486654	lm6179_rs14920(N/A|-22.5745|0.0772296|18|84|229|305|N/A)		lmrg_rs11445(N/A|-22.7616|0.0679157|18|84|228|304|N/A)		lmo2257(N/A|-22.5745|0.0761819|18|84|229|305|GeneID:985845)			Derived by automated computational analysis using gene prediction method: Protein Homology.		0
0.274038	0.0487667	lm6179_rs03765(N/A|-21.6019|0.1718902|619|661|187|226|N/A)	lse_rs01965(N/A|-16.7692|0.5560194|477|529|295|351|GeneID:32488501)	lmrg_rs02380(N/A|-22.4656|0.1212984|609|661|187|236|N/A)	jl52_rs02210(N/A|-15.7625|0.6163243|339|382|99|149|GeneID:57075378)	lmo0476(N/A|-15.6742|0.8091318|881|901|379|399|GeneID:985213)	gh761_rs06135(N/A|-22.9229|0.0854857|1125|1164|131|167|N/A)	ckv90_rs02315(N/A|-17.3694|0.4487065|618|638|208|228|GeneID:61188332)	HD domain-containing protein		0
0.274038	0.0487671	lm6179_rs06120(N/A|-16.1946|0.6537323|446|507|209|282|N/A)	lse_rs04205(N/A|-22.7672|0.0593687|74|163|162|248|GeneID:32488790)	lmrg_rs04725(N/A|-17.2035|0.4888216|21|157|177|325|N/A)	jl52_rs04725(N/A|-13.3109|0.8681828|170|228|175|231|GeneID:57075866)	lmo0938(N/A|-16.1946|0.6438412|446|507|209|282|GeneID:987839)	gh761_rs03795(N/A|-16.4948|0.5427642|78|108|216|240|N/A)	ckv90_rs04730(N/A|-19.7694|0.1585413|196|240|196|234|GeneID:61188809)	low molecular weight protein-tyrosine-phosphatase		0
0.274438	0.0490366	lm6179_rs04425(N/A|-19.0184|0.271333|495|538|232|273|N/A)	lse_rs02585(N/A|-14.1111|0.7982099|334|455|193|308|GeneID:32488715)	lmrg_rs03025(N/A|-19.0577|0.2534666|495|538|231|272|N/A)	jl52_rs02950(N/A|-20.4001|0.090686|127|175|136|179|GeneID:57075523)	lmo0604(N/A|-19.0184|0.2665218|495|538|232|273|GeneID:985855)	gh761_rs05440(N/A|-20.0956|0.1508202|496|538|234|274|N/A)	ckv90_rs02975(N/A|-15.6176|0.5541938|497|540|232|273|GeneID:61188462)	DUF4870 domain-containing protein		0
0.274438	0.049057	lm6179_rs04450(N/A|-18.807|0.278731|278|311|461|498|N/A)	lse_rs02610(N/A|-14.4604|0.7366432|77|99|224|248|GeneID:32488452)	lmrg_rs03050(N/A|-18.7123|0.2724343|278|311|460|497|N/A)	jl52_rs02975(N/A|-14.735|0.6169148|89|104|219|234|GeneID:57075528)	lmo0609(N/A|-18.4241|0.3104255|278|311|461|498|GeneID:986403)	gh761_rs05415(N/A|-23.3903|0.0400701|205|279|93|166|N/A)	ckv90_rs03000(N/A|-16.1424|0.4642639|142|194|9|60|GeneID:61188467)	rhodanese-like domain-containing protein		0
0.274438	0.0491272	lm6179_rs01975(N/A|-21.4091|0.1941093|247|268|264|283|N/A)	lse_rs00570(N/A|-22.9591|0.0847089|948|988|16|63|GeneID:32490892)	lmrg_rs00540(N/A|-21.5089|0.17734|247|268|263|282|N/A)	jl52_rs00775(N/A|-18.8619|0.2567763|938|989|15|76|GeneID:57075100)	lmo0110(N/A|-21.4091|0.1908085|247|268|264|283|GeneID:986652)		ckv90_rs00490(N/A|-17.0999|0.5028953|676|765|359|443|GeneID:61187982)	alpha/beta hydrolase		0
0.275248	0.0495837	lm6179_rs12750(pyrF|-22.515|0.1082831|610|731|2|110|N/A)	lse_rs09140(pyrF|-20.6349|0.1519596|364|399|199|236|GeneID:32490064)	lmrg_rs09265(pyrF|-22.515|0.1019846|610|731|2|110|N/A)	jl52_rs09550(pyrF|-15.4877|0.6087329|610|731|2|109|GeneID:57076816)	lmo1832(pyrF|-22.515|0.106661|610|731|2|110|GeneID:985880)	gh761_rs13620(pyrF|-18.5009|0.3410912|348|383|382|415|N/A)	ckv90_rs09550(pyrF|-17.2862|0.4164874|376|423|271|315|GeneID:61189752)	orotidine-5'-phosphate decarboxylase		0
0.275248	0.0496176	lm6179_rs05430(N/A|-24.4548|0.0961941|361|408|258|307|N/A)	lse_rs03510(N/A|-19.3058|0.3552795|1351|1387|197|231|GeneID:32490875)	lmrg_rs04030(N/A|-23.3598|0.1292548|361|410|255|306|N/A)	jl52_rs03960(N/A|-16.1895|0.663553|1215|1262|252|306|GeneID:57075722)	lmo0803(N/A|-21.0706|0.2742884|361|410|256|307|GeneID:985412)	gh761_rs04520(N/A|-23.2936|0.1102624|2084|2127|262|305|N/A)	ckv90_rs03925(N/A|-16.7059|0.6447333|1426|1473|64|105|GeneID:61188650)	Na+/H+ antiporter		0
0.275248	0.0496278	lm6179_rs05535(N/A|-15.8785|0.7726701|168|205|191|230|N/A)	lse_rs03620(N/A|-20.3911|0.1767038|160|204|191|238|GeneID:32489099)	lmrg_rs04130(N/A|-16.4256|0.6774406|169|205|191|229|N/A)	jl52_rs04090(N/A|-14.2668|0.8071399|989|1015|3|29|GeneID:57075747)	lmo0823(N/A|-15.8785|0.7629967|168|205|191|230|GeneID:985374)	gh761_rs04395(N/A|-21.4797|0.1321113|745|808|86|150|N/A)	ckv90_rs04215(N/A|-21.3329|0.1169153|659|698|130|168|GeneID:61188706)	aldo/keto reductase		0
0.275248	0.0496587	lm6179_rs01955(N/A|-20.8425|0.2130837|77|222|156|298|N/A)	lse_rs00530(N/A|-17.5046|0.4481139|40|185|213|361|GeneID:32490495)	lmrg_rs00520(N/A|-20.3709|0.234576|678|823|279|391|N/A)		lmo0106(N/A|-20.8425|0.2094079|77|222|156|298|GeneID:986639)		ckv90_rs00465(N/A|-23.1856|0.0630322|850|948|261|340|GeneID:61187977)	ROK family protein		0
0.275481	0.0498832	lm6179_rs01800(N/A|-19.8312|0.3114729|503|575|273|350|N/A)	lse_rs00380(N/A|-18.647|0.3392057|1095|1141|205|242|GeneID:32490658)	lmrg_rs00370(N/A|-20.5189|0.2381997|400|419|214|233|N/A)	jl52_rs00585(N/A|-16.656|0.4974211|1226|1250|129|152|GeneID:57075063)	lmo0076(N/A|-19.9737|0.2929412|551|575|273|306|GeneID:986519)	gh761_rs08045(N/A|-25.7948|0.0312403|482|575|274|370|N/A)		bifunctional transcriptional activator/DNA repair enzyme AdaA		0
0.275481	0.0498941	lm6179_rs06605(N/A|-21.8386|0.2120388|516|562|142|188|N/A)		lmrg_rs05215(N/A|-25.6015|0.0589068|516|562|142|188|N/A)	jl52_rs05225(N/A|-20.3729|0.1921938|534|549|152|167|GeneID:57075965)	lmo1035(N/A|-25.7211|0.0593533|516|562|142|188|GeneID:985245)			PTS beta-glucoside transporter subunit IIBCA		0
0.27722	0.0503576	lm6179_rs06595(N/A|-24.4826|0.0637816|2|141|162|283|N/A)		lmrg_rs05205(N/A|-22.4473|0.1208016|2|141|162|282|N/A)	jl52_rs05215(N/A|-14.9984|0.7244287|3|24|209|232|GeneID:57075963)	lmo1033(N/A|-24.4826|0.0629705|2|141|162|283|GeneID:986331)			transketolase family protein		0
0.27722	0.0504036	lm6179_rs11535(N/A|-22.5946|0.110887|210|242|116|148|N/A)	lse_rs07635(N/A|-18.8295|0.2885496|374|409|72|107|GeneID:32490600)	lmrg_rs08050(N/A|-22.5946|0.1044356|210|242|116|148|N/A)	jl52_rs08260(N/A|-19.5505|0.174964|829|890|362|407|GeneID:57076561)	lmo1616(N/A|-22.5946|0.1092153|210|242|116|148|GeneID:985729)	gh761_rs00390(N/A|-19.4937|0.2572342|858|881|379|406|N/A)	ckv90_rs08310(N/A|-19.9675|0.1832512|858|881|378|405|GeneID:61189508)	phosphotransferase family protein		0
0.277274	0.0505108	lm6179_rs08895(N/A|-23.2209|0.0979099|61|104|271|318|N/A)	lse_rs03680(N/A|-19.454|0.2563245|130|203|148|228|GeneID:32489892)	lmrg_rs12410(N/A|-24.165|0.0666068|66|106|198|239|N/A)	jl52_rs12410(N/A|-18.3974|0.2809333|676|714|320|356|GeneID:57077375)	lmo2445(N/A|-24.046|0.071033|19|62|271|318|GeneID:987394)			lmo2445 family class 3 internalin		0
0.277841	0.0507117	lm6179_rs05800(N/A|-22.1914|0.1395856|305|359|362|414|N/A)	lse_rs03900(N/A|-16.0054|0.6578548|133|183|227|284|GeneID:32489075)	lmrg_rs04395(N/A|-18.9323|0.3730439|720|844|378|467|N/A)	jl52_rs04395(N/A|-20.2254|0.1499482|253|399|131|277|GeneID:57075801)	lmo0878(N/A|-21.3152|0.1837271|720|844|379|468|GeneID:986549)	gh761_rs04120(N/A|-21.8718|0.1231113|497|548|379|442|N/A)		aldo/keto reductase		0
0.278586	0.0509591	lm6179_rs00455(N/A|-23.6156|0.1444367|2683|2830|269|406|N/A)	lse_rs13155(N/A|-18.0812|0.5326949|2517|2551|378|412|GeneID:32489732)	lmrg_rs13650(N/A|-23.6156|0.1361449|2683|2830|268|405|N/A)	jl52_rs13700(N/A|-22.4539|0.1136271|1213|1362|213|338|GeneID:57077628)	lmo2679(N/A|-23.6156|0.1421161|2683|2830|269|406|GeneID:987151)	gh761_rs09185(N/A|-18.6529|0.5115702|1047|1087|40|84|N/A)	ckv90_rs13610(N/A|-17.886|0.5296856|2786|2831|266|312|GeneID:61190552)	sensor histidine kinase KdpD		0
0.278586	0.0510431	lm6179_rs01985(N/A|-17.6283|0.5092763|343|368|276|307|N/A)	lse_rs00580(N/A|-17.6266|0.4003724|10|55|167|207|GeneID:32490459)	lmrg_rs00550(N/A|-22.0811|0.1181009|343|368|275|306|N/A)	jl52_rs00785(N/A|-24.514|0.0258927|418|454|319|356|GeneID:57075102)	lmo0112(N/A|-17.6283|0.5005828|343|368|276|307|GeneID:986655)	gh761_rs07880(N/A|-15.2668|0.7745909|793|815|381|404|N/A)	ckv90_rs00500(N/A|-13.9039|0.8684629|264|317|391|444|GeneID:61187984)	Crp/Fnr family transcriptional regulator		0
0.278671	0.0511566	lm6179_rs00920(bglK|-21.6878|0.159749|449|525|357|439|N/A)	lse_rs13620(N/A|-16.7129|0.5491188|593|624|206|236|GeneID:32488861)	lmrg_rs14085(bglK|-20.1486|0.2498772|429|525|356|443|N/A)	jl52_rs14290(N/A|-17.0015|0.4273444|693|744|271|330|GeneID:57077737)	lmo2764(N/A|-18.9967|0.3683744|438|525|357|438|GeneID:986173)	gh761_rs08765(bglK|-23.5787|0.0638833|417|446|275|307|N/A)	ckv90_rs14035(bglK|-15.9144|0.6332379|653|672|301|318|GeneID:61190634)	beta-glucoside kinase		0
0.278723	0.0512639	lm6179_rs10845(N/A|-17.052|0.7559865|1120|1170|1|44|N/A)	lse_rs06945(N/A|-20.5687|0.2525722|205|246|3|41|GeneID:32488525)	lmrg_rs07375(N/A|-17.0538|0.7348124|1120|1170|1|44|N/A)	jl52_rs07550(N/A|-19.13|0.3090347|979|1006|6|31|GeneID:57076419)	lmo1482(comEC|-18.3356|0.5807986|805|870|132|191|GeneID:987002)		ckv90_rs07610(N/A|-27.9987|0.0202396|562|626|80|151|GeneID:61189371)	DNA internalization-related competence protein ComEC/Rec2		0
0.280068	0.0516096	lm6179_rs10265(N/A|-21.606|0.1591268|757|808|232|283|N/A)	lse_rs06375(N/A|-21.1389|0.1370828|768|780|229|241|GeneID:32488313)	lmrg_rs06795(N/A|-24.4004|0.0571959|741|775|265|297|N/A)	jl52_rs06940(N/A|-12.4857|0.9682861|11|25|475|489|GeneID:57076298)	lmo1366(N/A|-21.606|0.1565176|757|808|232|283|GeneID:986969)	gh761_rs01645(N/A|-19.3465|0.2756339|611|638|272|307|N/A)	ckv90_rs07040(N/A|-16.9344|0.4822399|14|40|386|410|GeneID:61189257)	TlyA family RNA methyltransferase		0
0.282826	0.0522172	lm6179_rs12925(ppdK|-19.1074|0.5191202|2577|2608|277|312|N/A)	lse_rs09315(ppdK|-17.2303|0.6395196|1681|1723|243|283|GeneID:32490219)	lmrg_rs09440(ppdK|-21.4477|0.2624991|2472|2564|260|332|N/A)	jl52_rs09725(ppdK|-23.442|0.0803456|2572|2714|85|230|GeneID:57076851)	lmo1867(N/A|-19.1589|0.5040674|2577|2608|277|312|GeneID:985826)	gh761_rs13445(ppdK|-22.0721|0.1873929|1644|1752|17|98|N/A)	ckv90_rs09725(ppdK|-18.9441|0.4011576|2418|2520|74|172|GeneID:61189787)	pyruvate phosphate dikinase		0
0.284488	0.0526238	lm6179_rs15080(N/A|-21.5296|0.1696762|463|491|261|289|N/A)		lmrg_rs11855(N/A|-21.5631|0.1582503|463|491|260|288|N/A)		lmo2352(N/A|-21.5843|0.1638604|463|491|261|289|GeneID:986168)	gh761_rs10970(N/A|-22.9429|0.0813083|631|674|257|309|N/A)		LysR family transcriptional regulator		0
0.284887	0.0530181	lm6179_rs14180(N/A|-17.3777|0.5571146|605|669|261|311|N/A)	lse_rs10580(N/A|-24.5085|0.040638|351|413|299|359|GeneID:32488624)	lmrg_rs10695(N/A|-17.2553|0.5514211|605|669|260|310|N/A)	jl52_rs11050(N/A|-14.5453|0.7606399|859|891|319|356|GeneID:57077110)	lmo2114(N/A|-17.3777|0.5478914|605|669|261|311|GeneID:987889)	gh761_rs12195(N/A|-20.2954|0.1942502|806|926|19|139|N/A)	ckv90_rs10970(N/A|-15.9116|0.6139602|896|921|5|35|GeneID:61190033)	ABC transporter ATP-binding protein		0
0.284887	0.0530202	lm6179_rs10135(N/A|-23.9822|0.0811685|630|647|10|27|N/A)	lse_rs06245(N/A|-16.2511|0.6426726|949|972|330|353|GeneID:32488170)	lmrg_rs06665(N/A|-23.9822|0.0764396|630|647|10|27|N/A)	jl52_rs06810(N/A|-18.1303|0.3234505|863|938|257|344|GeneID:57076272)	lmo1340(N/A|-23.9804|0.080101|630|647|10|27|GeneID:987724)	gh761_rs01775(N/A|-15.0702|0.8500446|771|806|316|349|N/A)	ckv90_rs06910(N/A|-15.9306|0.6604768|1001|1026|163|185|GeneID:61189232)	Derived by automated computational analysis using gene prediction method: Protein Homology.		0
0.284887	0.0531428	lm6179_rs08195(menC|-18.1377|0.5117948|71|120|367|409|N/A)	lse_rs12300(menC|-21.7579|0.1278509|1193|1227|197|230|GeneID:32488252)	lmrg_rs12790(menC|-18.119|0.4924157|71|120|366|408|N/A)	jl52_rs12815(menC|-16.4212|0.5398657|68|110|368|407|GeneID:57077452)	lmo2520(N/A|-18.1377|0.5030706|71|120|367|409|GeneID:987296)	gh761_rs10025(menC|-23.5359|0.0737655|70|140|344|410|N/A)	ckv90_rs12770(menC|-16.3668|0.6035563|58|113|371|421|GeneID:61190387)	o-succinylbenzoate synthase		0
0.284887	0.0533533	lm6179_rs07130(N/A|-20.983|0.2731445|281|332|263|314|N/A)	lse_rs05175(N/A|-21.1296|0.19616|1409|1472|260|308|GeneID:32488426)	lmrg_rs05730(N/A|-20.806|0.2727977|280|332|262|314|N/A)	jl52_rs05775(N/A|-21.1231|0.1484807|1775|1869|191|304|GeneID:57076071)	lmo1156(N/A|-20.983|0.2682986|281|332|263|314|GeneID:986150)	gh761_rs02890(N/A|-19.468|0.35935|1441|1470|262|294|N/A)	ckv90_rs05700(N/A|-22.215|0.1256577|638|670|216|246|GeneID:61188997)	diol dehydratase reactivase subunit alpha		0
0.284887	0.0535203	lm6179_rs08110(wecB|-31.5066|0.006319|13|124|273|394|N/A)	lse_rs12390(wecB|-19.9748|0.231482|33|93|155|217|GeneID:32490779)	lmrg_rs12875(wecB|-23.7688|0.0840396|50|124|272|359|N/A)	jl52_rs12900(wecB|-16.1793|0.5765083|370|415|251|289|GeneID:57077469)	lmo2537(N/A|-15.1368|0.8827565|789|820|241|281|GeneID:987487)	gh761_rs09935(wecB|-17.7337|0.499624|46|123|275|365|N/A)	ckv90_rs12860(wecB|-15.2622|0.7578657|842|871|378|413|GeneID:61190405)	non-hydrolyzing UDP-N-acetylglucosamine 2-epimerase		0
0.284887	0.0535583	lm6179_rs06820(galU|-18.1387|0.4748522|618|688|262|325|N/A)	lse_rs04865(galU|-14.6782|0.8219283|284|295|271|282|GeneID:32488852)	lmrg_rs05430(galU|-18.3369|0.42955|618|688|261|324|N/A)	jl52_rs05450(galU|-22.0711|0.0742642|419|439|259|280|GeneID:57076010)	lmo1078(N/A|-15.0977|0.8616182|618|688|262|325|GeneID:984367)	gh761_rs03130(galU|-15.5196|0.7712062|829|890|124|191|N/A)	ckv90_rs05415(galU|-20.5241|0.159831|297|362|90|148|GeneID:61188946)	UTP--glucose-1-phosphate uridylyltransferase GalU		0
0.284887	0.0537248	lm6179_rs12955(N/A|-16.7466|0.5810361|216|233|432|451|N/A)	lse_rs09360(N/A|-18.3992|0.2806238|389|426|201|240|GeneID:32488862)	lmrg_rs09470(N/A|-12.8382|0.9791867|508|537|265|284|N/A)	jl52_rs09765(N/A|-19.0126|0.1746699|14|34|143|163|GeneID:57076859)	lmo1873(N/A|-13.164|0.9688617|403|458|210|257|GeneID:985819)	gh761_rs13415(N/A|-20.9449|0.1260673|380|430|229|282|N/A)	ckv90_rs09760(N/A|-20.0638|0.145634|385|422|238|283|GeneID:61189794)	dihydrofolate reductase		0
0.284887	0.0537346	lm6179_rs03255(efeB|-22.6538|0.1367081|448|488|263|308|N/A)		lmrg_rs01900(efeB|-22.441|0.1382407|1070|1216|18|160|N/A)		lmo0367(N/A|-24.7162|0.0674314|1070|1216|18|160|GeneID:987617)	gh761_rs06675(efeB|-21.555|0.1574709|92|206|120|236|N/A)		iron uptake transporter deferrochelatase/peroxidase subunit		0
0.284887	0.0538195	lm6179_rs11710(N/A|-21.9979|0.1974665|1841|1878|264|308|N/A)	lse_rs07810(N/A|-23.3915|0.092173|1841|1883|200|237|GeneID:32488382)	lmrg_rs08230(N/A|-21.9173|0.1912299|1841|1878|263|307|N/A)	jl52_rs08460(N/A|-19.3614|0.2624559|309|368|393|440|GeneID:57076599)	lmo1652(N/A|-21.9979|0.1940993|1841|1878|264|308|GeneID:985675)	gh761_rs00215(N/A|-21.2066|0.2065904|1841|1870|272|309|N/A)	ckv90_rs08485(N/A|-17.6176|0.5020124|1838|1873|379|413|GeneID:61189543)	ABC transporter ATP-binding protein		0
0.284887	0.0539038	lm6179_rs09100(N/A|-16.721|0.516621|76|104|383|409|N/A)	lse_rs11725(N/A|-21.9353|0.0647999|77|113|199|245|GeneID:32489510)	lmrg_rs12195(N/A|-16.7209|0.4947674|76|104|382|408|N/A)	jl52_rs12215(N/A|-12.5632|0.9106345|85|104|377|395|GeneID:57077338)	lmo2402(N/A|-16.721|0.507839|76|104|383|409|GeneID:987497)	gh761_rs10605(N/A|-19.2782|0.188578|164|197|196|237|N/A)	ckv90_rs12170(N/A|-15.4385|0.5557556|76|104|383|409|GeneID:61190270)	YutD family protein		0
0.284887	0.0540392	lm6179_rs09945(lexA|-14.289|0.9157301|665|695|380|408|N/A)	lse_rs06060(lexA|-13.0089|0.948155|267|297|177|208|GeneID:32489839)	lmrg_rs06475(lexA|-17.4053|0.5001431|444|498|194|245|N/A)	jl52_rs06620(lexA|-12.9352|0.9256172|325|376|72|108|GeneID:57076234)	lmo1302(N/A|-15.0279|0.8344824|443|498|194|247|GeneID:985139)	gh761_rs02075(lexA|-12.9006|0.9750235|617|642|269|293|N/A)	ckv90_rs06720(lexA|-30.4794|0.003816|208|355|17|149|GeneID:61189194)	transcriptional repressor LexA		0
0.284887	0.054117	lm6179_rs01445(qoxC|-17.6875|0.4838165|63|91|271|306|N/A)	lse_rs00075(qoxC|-19.3593|0.2217483|2|95|166|247|GeneID:32490941)	lmrg_rs00075(qoxC|-17.6207|0.471136|63|91|270|305|N/A)	jl52_rs00325(qoxC|-21.3234|0.0818416|186|222|130|164|GeneID:57075013)	lmo0015(qoxC|-17.605|0.4861681|63|91|271|306|GeneID:984980)	gh761_rs08285(qoxC|-20.2677|0.1782065|63|96|265|307|N/A)	ckv90_rs00075(qoxC|-14.5658|0.7751804|220|235|336|351|GeneID:61187899)	cytochrome aa3 quinol oxidase subunit III		0
0.284887	0.0542347		lse_rs01815(N/A|-22.424|0.0755646|383|429|201|247|GeneID:32490136)		jl52_rs01995(N/A|-18.5191|0.230479|286|298|422|434|GeneID:57075339)		gh761_rs06510(N/A|-13.9027|0.913158|241|287|264|302|N/A)	ckv90_rs01850(N/A|-19.5984|0.1868232|408|429|296|318|GeneID:61188246)			0
0.284887	0.0542437	lm6179_rs12615(rnc|-22.2175|0.1191102|695|841|271|412|N/A)	lse_rs09005(rnc|-18.3338|0.3229368|84|159|321|390|GeneID:32488259)	lmrg_rs09130(rnc|-22.2175|0.112199|695|841|270|411|N/A)	jl52_rs09415(rnc|-14.6193|0.7371221|841|862|86|109|GeneID:57076789)	lmo1805(rnc|-16.4783|0.6576524|839|860|87|110|GeneID:985924)	gh761_rs13755(rnc|-17.0668|0.5171461|476|504|276|308|N/A)	ckv90_rs09415(rnc|-21.1186|0.1163292|245|386|14|155|GeneID:61189725)	ribonuclease III		0
0.284887	0.0543617	lm6179_rs06030(N/A|-18.0301|0.5142838|276|351|77|165|N/A)	lse_rs04105(N/A|-12.0942|0.9929079|233|250|470|489|GeneID:32490748)	lmrg_rs04635(N/A|-16.4116|0.7119046|294|311|134|152|N/A)	jl52_rs04625(N/A|-22.1796|0.076642|450|549|223|333|GeneID:57075847)	lmo0920(N/A|-22.9666|0.1102852|476|527|246|304|GeneID:986844)	gh761_rs03890(N/A|-14.679|0.8859039|408|480|78|149|N/A)	ckv90_rs04630(N/A|-15.1495|0.7605364|294|313|132|152|GeneID:61188789)	permease		0
0.284887	0.0543797	lm6179_rs03835(aroD|-21.7196|0.1475447|523|659|86|233|N/A)	lse_rs02050(aroD|-15.1185|0.7499165|84|119|202|240|GeneID:32490016)	lmrg_rs02455(aroD|-15.627|0.7747572|590|599|154|163|N/A)	jl52_rs02315(aroD|-16.6205|0.4565666|369|384|266|281|GeneID:57075398)	lmo0491(aroD|-15.8128|0.7611322|523|659|86|233|GeneID:985226)	gh761_rs06010(aroD|-16.5107|0.6098629|66|130|268|338|N/A)	ckv90_rs02420(aroD|-26.9768|0.0149972|528|659|85|229|GeneID:61188352)	type I 3-dehydroquinate dehydratase		0
0.284887	0.0543976	lm6179_rs06590(N/A|-24.0828|0.0678453|852|958|162|248|N/A)		lmrg_rs05200(N/A|-22.0668|0.1282937|852|958|162|247|N/A)	jl52_rs05210(N/A|-15.1702|0.6789409|223|262|123|163|GeneID:57075962)	lmo1032(N/A|-24.0828|0.0669637|852|958|162|248|GeneID:986336)			transketolase		0
0.285132	0.0545443	lm6179_rs00560(N/A|-15.136|0.8634591|741|884|6|114|N/A)	lse_rs13260(N/A|-14.4416|0.8465957|1001|1052|224|289|GeneID:32489430)	lmrg_rs13755(N/A|-16.1743|0.7166175|741|879|10|114|N/A)	jl52_rs13845(N/A|-18.7247|0.2416983|809|871|143|201|GeneID:57077653)	lmo2698(N/A|-16.1926|0.7256774|741|879|10|114|GeneID:987122)	gh761_rs09085(N/A|-25.3858|0.0320862|1011|1037|122|149|N/A)	ckv90_rs13720(N/A|-19.5193|0.2204939|729|875|6|124|GeneID:61190573)	MurR/RpiR family transcriptional regulator		0
0.285973	0.0548463	lm6179_rs01940(N/A|-18.9361|0.3406679|493|529|427|463|N/A)	lse_rs00485(N/A|-17.605|0.3913736|101|145|191|239|GeneID:32490534)	lmrg_rs00505(N/A|-19.1903|0.2986866|87|146|191|238|N/A)	jl52_rs00745(N/A|-18.5116|0.2319272|212|234|138|159|GeneID:57075094)	lmo0103(N/A|-23.6521|0.068192|353|387|383|419|GeneID:986631)	gh761_rs07920(N/A|-17.9943|0.3857291|236|284|265|315|N/A)	ckv90_rs00445(N/A|-20.8579|0.1228367|212|251|118|160|GeneID:61187973)	nitroreductase family protein		0
0.285973	0.054906	lm6179_rs12480(N/A|-21.0635|0.1361394|426|463|271|316|N/A)	lse_rs08840(N/A|-17.5098|0.3415462|397|409|375|387|GeneID:32490925)	lmrg_rs09000(N/A|-21.1155|0.1259148|426|463|270|315|N/A)	jl52_rs09290(N/A|-17.7661|0.2479503|397|409|373|385|GeneID:57076764)	lmo1779(N/A|-19.5749|0.2248988|427|463|271|315|GeneID:985954)	gh761_rs13900(N/A|-13.608|0.9046121|21|148|140|276|N/A)	ckv90_rs09275(N/A|-20.5605|0.1087349|507|550|112|150|GeneID:61189698)	Derived by automated computational analysis using gene prediction method: Protein Homology.		0
0.286085	0.0550497	lm6179_rs04295(N/A|-23.2502|0.0866715|73|173|206|318|N/A)	lse_rs02455(N/A|-15.8192|0.6515917|126|187|191|249|GeneID:32490948)	lmrg_rs02890(N/A|-23.6299|0.07147|73|173|206|317|N/A)	jl52_rs02815(N/A|-18.9773|0.2108355|464|495|268|304|GeneID:57075496)	lmo0578(N/A|-23.2502|0.0854527|73|173|206|318|GeneID:984630)	gh761_rs05570(N/A|-18.2958|0.3724524|793|806|335|348|N/A)	ckv90_rs02830(N/A|-15.8|0.6272658|154|173|207|227|GeneID:61188433)	threonine/serine exporter ThrE family protein		0
0.286085	0.055188	lm6179_rs12870(deoD|-22.9222|0.0939528|87|138|194|240|N/A)	lse_rs09260(deoD|-19.7195|0.2072719|27|119|197|284|GeneID:32488499)	lmrg_rs09385(deoD|-23.9247|0.0622213|87|138|194|239|N/A)	jl52_rs09670(deoD|-14.8596|0.703382|743|771|263|306|GeneID:57076840)	lmo1856(deoD|-22.9222|0.0925997|87|138|194|240|GeneID:985839)	gh761_rs13500(deoD|-18.6092|0.3295816|743|771|266|309|N/A)	ckv90_rs09670(deoD|-17.5284|0.387645|743|771|265|308|GeneID:61189776)	purine-nucleoside phosphorylase		0
0.286085	0.0552891	lm6179_rs01950(chiB|-24.0287|0.1164329|2155|2245|70|161|N/A)	lse_rs00525(chiB|-21.744|0.177755|2145|2190|143|187|GeneID:32490500)	lmrg_rs00515(chiB|-18.7376|0.5198544|2207|2217|153|163|N/A)	jl52_rs00755(chiB|-20.9922|0.1715364|2145|2190|141|185|GeneID:57075096)	lmo0105(N/A|-24.0287|0.1146554|2155|2245|70|161|GeneID:986634)	gh761_rs07910(chiB|-19.8156|0.3526346|462|499|456|498|N/A)	ckv90_rs00460(chiB|-15.8682|0.7689861|855|887|282|320|GeneID:61187976)	chitinase ChiB		0
0.286085	0.0553293	lm6179_rs12575(N/A|-18.7409|0.493515|1628|1646|18|39|N/A)	lse_rs08970(N/A|-18.4246|0.4216741|122|184|180|240|GeneID:32490926)	lmrg_rs09095(N/A|-18.8065|0.4641083|1628|1646|18|39|N/A)	jl52_rs09380(N/A|-23.2377|0.0674569|1510|1566|239|297|GeneID:57076782)	lmo1798(N/A|-18.8065|0.4770203|1628|1646|18|39|GeneID:985932)	gh761_rs13790(N/A|-21.0858|0.2087661|211|240|203|236|N/A)	ckv90_rs09380(N/A|-19.9342|0.2522762|176|199|380|407|GeneID:61189718)	Derived by automated computational analysis using gene prediction method: Protein Homology.		0
0.287165	0.05565	lm6179_rs05425(N/A|-20.9664|0.1769102|495|518|182|203|N/A)	lse_rs03505(N/A|-15.5427|0.6690869|349|378|6|32|GeneID:32488182)	lmrg_rs04025(N/A|-20.1491|0.2196749|495|518|182|203|N/A)	jl52_rs03955(N/A|-16.0283|0.5156883|419|501|230|328|GeneID:57075721)	lmo0802(N/A|-21.0221|0.1707074|495|518|182|203|GeneID:985413)	gh761_rs04525(N/A|-22.4839|0.0810031|334|375|8|47|N/A)	ckv90_rs03920(N/A|-18.9111|0.2417207|330|375|4|51|GeneID:61188649)	GTP pyrophosphokinase family protein		0
0.287165	0.0557396	lm6179_rs09240(N/A|-22.4949|0.0842706|402|437|4|45|N/A)		lmrg_rs12060(N/A|-22.4667|0.0801663|402|437|4|45|N/A)		lmo2375(N/A|-22.4949|0.0830957|402|437|4|45|GeneID:987941)	gh761_rs10735(N/A|-13.0073|0.9551027|157|196|262|299|N/A)		Derived by automated computational analysis using gene prediction method: Protein Homology.		0
0.287226	0.055933	lm6179_rs09885(N/A|-22.3675|0.1137512|389|448|225|285|N/A)	lse_rs06010(N/A|-14.4114|0.8298509|521|558|233|270|GeneID:32490686)	lmrg_rs06425(N/A|-21.1714|0.1616833|389|408|261|284|N/A)	jl52_rs06570(N/A|-17.5252|0.3372502|501|519|131|150|GeneID:57076224)	lmo1292(N/A|-22.3617|0.1122525|389|448|225|285|GeneID:985112)	gh761_rs02125(N/A|-21.1752|0.1372987|133|182|58|111|N/A)	ckv90_rs06670(N/A|-17.2247|0.425096|70|99|379|414|GeneID:61189184)	glycerophosphodiester phosphodiesterase		0
0.287226	0.0559532	lm6179_rs01485(N/A|-22.9668|0.0987428|225|261|280|320|N/A)		lmrg_rs00115(N/A|-23.2233|0.085071|225|261|279|319|N/A)	jl52_rs01405(N/A|-19.3476|0.1868297|558|584|81|110|GeneID:57075223)	lmo0023(N/A|-22.9668|0.0973004|225|261|280|320|GeneID:985053)	gh761_rs08225(N/A|-17.7949|0.4415836|211|243|263|298|N/A)	ckv90_rs00125(N/A|-15.1885|0.7230717|874|890|379|394|GeneID:61187909)	PTS mannose/fructose/sorbose/N-acetylgalactosamine transporter subunit IIC		0
0.289588	0.0569091	lm6179_rs09020(cesK|-22.6457|0.1305197|357|407|435|475|N/A)	lse_rs11800(N/A|-17.9384|0.4276986|41|96|264|320|GeneID:32488971)	lmrg_rs12290(cesK|-20.6045|0.2397645|357|407|434|474|N/A)	jl52_rs12295(N/A|-13.7394|0.8992345|343|392|133|181|GeneID:57077353)	lmo2421(N/A|-22.3811|0.1402741|357|407|435|475|GeneID:987464)	gh761_rs10525(cesK|-20.0678|0.248073|224|257|455|485|N/A)	ckv90_rs12265(N/A|-21.7934|0.1159971|622|650|320|344|GeneID:61190289)	histidine kinase CesK		0
0.289588	0.0569155	lm6179_rs05990(N/A|-23.3648|0.0864854|445|499|318|373|N/A)	lse_rs04090(N/A|-16.6381|0.5474792|183|214|452|488|GeneID:32490725)	lmrg_rs04595(N/A|-20.9823|0.1837995|445|499|317|372|N/A)	jl52_rs04585(N/A|-19.579|0.1759807|204|231|465|495|GeneID:57075839)	lmo0912(N/A|-23.3648|0.08527|445|499|318|373|GeneID:986984)	gh761_rs03930(N/A|-16.0009|0.6930755|436|519|92|167|N/A)	ckv90_rs04615(N/A|-17.9978|0.3527127|183|218|455|492|GeneID:61188786)	formate/nitrite transporter family protein		0
0.289588	0.0569604	lm6179_rs05125(N/A|-23.1814|0.0859766|494|533|3|45|N/A)		lmrg_rs03730(N/A|-23.1814|0.0809623|494|533|3|45|N/A)	jl52_rs03700(N/A|-13.0579|0.9241499|178|192|229|243|GeneID:57075671)	lmo0743(N/A|-23.1814|0.0847705|494|533|3|45|GeneID:985534)	gh761_rs04770(N/A|-19.3213|0.2615538|518|565|225|282|N/A)	ckv90_rs03660(N/A|-16.5084|0.5181205|495|570|426|491|GeneID:61188598)	Derived by automated computational analysis using gene prediction method: Protein Homology.		0
0.289588	0.0571859	lm6179_rs10385(N/A|-23.7063|0.0875519|474|599|227|337|N/A)	lse_rs06495(N/A|-16.4502|0.6099475|45|91|378|436|GeneID:32490839)	lmrg_rs06915(N/A|-23.87|0.0779523|474|599|226|336|N/A)	jl52_rs07060(N/A|-18.2527|0.3068084|281|316|13|44|GeneID:57076322)	lmo1390(N/A|-23.7063|0.0863169|474|599|227|337|GeneID:984893)	gh761_rs01520(N/A|-19.9848|0.2464064|478|534|289|333|N/A)	ckv90_rs07165(N/A|-17.975|0.3870844|731|757|379|403|GeneID:61189282)	ABC transporter permease		0
0.289588	0.0575461	lm6179_rs12900(N/A|-22.8173|0.1028612|245|285|268|307|N/A)	lse_rs09290(N/A|-17.1991|0.468428|2|18|186|201|GeneID:32488510)	lmrg_rs09415(N/A|-24.7507|0.0493349|245|285|267|306|N/A)	jl52_rs09700(N/A|-15.465|0.6280058|256|283|207|235|GeneID:57076846)	lmo1862(N/A|-22.8173|0.1013415|245|285|268|307|GeneID:985832)	gh761_rs13470(N/A|-19.2853|0.2760274|815|832|303|320|N/A)	ckv90_rs09700(N/A|-15.7596|0.6389478|616|641|321|348|GeneID:61189782)	SGNH/GDSL hydrolase family protein		0
0.289588	0.0576515	lm6179_rs08025(N/A|-18.6089|0.4395336|160|199|263|307|N/A)	lse_rs12500(N/A|-21.7435|0.1231002|63|103|151|188|GeneID:32489479)	lmrg_rs12960(N/A|-18.5568|0.4253995|160|199|262|306|N/A)	jl52_rs13005(N/A|-17.311|0.409513|696|711|461|476|GeneID:57077489)	lmo2554(N/A|-18.6089|0.4317951|160|199|263|307|GeneID:987257)	gh761_rs09845(N/A|-22.1829|0.1142058|464|534|12|84|N/A)	ckv90_rs12950(N/A|-19.602|0.2311024|1109|1198|162|249|GeneID:61190423)	glycosyltransferase family 4 protein		0
0.289588	0.0576805	lm6179_rs09815(hslV|-22.0158|0.1144692|332|420|226|312|N/A)	lse_rs05950(hslV|-16.155|0.5595889|73|130|190|236|GeneID:32488428)	lmrg_rs06355(hslV|-25.1828|0.0348099|332|422|223|311|N/A)	jl52_rs06510(hslV|-15.2377|0.6109933|519|546|276|306|GeneID:57076212)	lmo1278(clpQ|-22.0158|0.1127292|332|420|226|312|GeneID:985099)	gh761_rs02190(hslV|-13.0269|0.965625|336|374|270|309|N/A)	ckv90_rs06610(hslV|-16.8769|0.4349244|708|740|379|415|GeneID:61189172)	ATP-dependent protease subunit HslV		0
0.289588	0.0577272	lm6179_rs14770(N/A|-16.2546|0.7355041|987|1001|379|395|N/A)	lse_rs11125(N/A|-21.6664|0.1193337|252|269|87|103|GeneID:32490780)	lmrg_rs11295(N/A|-15.9815|0.7507292|987|1001|378|394|N/A)	jl52_rs11620(N/A|-18.6191|0.2566271|160|222|298|359|GeneID:57077222)	lmo2227(N/A|-16.2546|0.7256064|987|1001|379|395|GeneID:984938)	gh761_rs11615(N/A|-15.0079|0.8369145|131|224|151|231|N/A)	ckv90_rs11540(N/A|-21.5038|0.1151655|187|227|379|413|GeneID:61190147)	ABC transporter ATP-binding protein		0
0.289588	0.0577274	lm6179_rs10485(N/A|-20.1335|0.2203358|239|294|229|280|N/A)	lse_rs06595(N/A|-17.2708|0.4152965|681|716|202|243|GeneID:32489888)	lmrg_rs07015(N/A|-20.1837|0.2046678|239|294|228|279|N/A)	jl52_rs07160(N/A|-15.5877|0.5541487|146|183|265|302|GeneID:57076342)	lmo1410(N/A|-20.1335|0.2165172|239|294|229|280|GeneID:986496)	gh761_rs01420(N/A|-15.7802|0.67167|563|592|5|34|N/A)	ckv90_rs07265(N/A|-22.059|0.074864|558|591|6|32|GeneID:61189302)	DUF2975 domain-containing protein		0
0.289588	0.0578045	lm6179_rs00360(tkt|-18.8934|0.5041697|1030|1095|302|361|N/A)	lse_rs13050(tkt|-14.7649|0.8940866|1272|1293|62|82|GeneID:32489060)	lmrg_rs13555(tkt|-19.0112|0.4683247|1030|1095|301|360|N/A)	jl52_rs13605(tkt|-22.8867|0.0845062|1216|1282|71|147|GeneID:57077609)	lmo2660(N/A|-18.8934|0.4955393|1030|1095|302|361|GeneID:986863)	gh761_rs09275(tkt|-17.7212|0.5887567|1400|1457|133|197|N/A)	ckv90_rs13515(tkt|-21.8388|0.1491959|1157|1225|76|152|GeneID:61190533)	transketolase		0
0.289588	0.0578158	lm6179_rs14980(N/A|-22.2269|0.0889191|150|296|213|361|N/A)	lse_rs11335(N/A|-13.355|0.8842093|254|272|212|230|GeneID:32490871)	lmrg_rs11505(N/A|-22.4504|0.0771853|210|282|225|288|N/A)	jl52_rs11830(N/A|-16.4158|0.3909325|12|29|90|109|GeneID:57077262)	lmo2269(N/A|-22.2269|0.0876591|150|296|213|361|GeneID:988009)	gh761_rs11405(N/A|-14.4178|0.8138|210|238|261|290|N/A)	ckv90_rs11750(N/A|-14.3341|0.748177|48|89|11|56|GeneID:61190188)	IDEAL domain-containing protein		0
0.289588	0.0578186	lm6179_rs06355(N/A|-18.818|0.3106286|341|386|264|307|N/A)	lse_rs04455(N/A|-21.2172|0.1006219|3|40|201|236|GeneID:32488492)	lmrg_rs04965(N/A|-18.777|0.2984542|341|386|263|306|N/A)	jl52_rs04975(N/A|-16.4847|0.4032717|271|318|458|489|GeneID:57075915)	lmo0985(N/A|-18.818|0.305076|341|386|264|307|GeneID:986431)	gh761_rs03560(N/A|-17.627|0.3830362|229|263|6|45|N/A)	ckv90_rs04980(N/A|-19.7632|0.1548353|298|320|463|485|GeneID:61188859)	DUF3021 family protein		0
0.289588	0.0578618	lm6179_rs13745(N/A|-20.3721|0.2226256|831|871|198|240|N/A)	lse_rs10120(N/A|-21.6677|0.1053332|842|871|197|229|GeneID:32490414)	lmrg_rs10260(N/A|-19.9964|0.2380174|844|871|198|228|N/A)	jl52_rs10565(N/A|-17.3233|0.3568931|842|872|194|227|GeneID:57077017)	lmo2031(N/A|-21.4633|0.151871|831|871|198|240|GeneID:987935)	gh761_rs12630(N/A|-18.6174|0.3267126|696|763|353|414|N/A)	ckv90_rs10520(N/A|-18.6047|0.2750348|839|871|199|236|GeneID:61189945)	YggS family pyridoxal phosphate-dependent enzyme		0
0.289588	0.0582309	lm6179_rs02995(thiM|-19.7262|0.2914263|196|260|266|325|N/A)		lmrg_rs01650(thiM|-23.9119|0.0671871|252|322|263|322|N/A)		lmo0316(N/A|-23.0434|0.0951053|252|311|276|323|GeneID:987532)	gh761_rs06905(thiM|-20.4301|0.1896659|252|322|265|324|N/A)	ckv90_rs01510(thiM|-19.5498|0.2139209|239|292|280|334|GeneID:61188180)	hydroxyethylthiazole kinase		0
0.289588	0.0582912	lm6179_rs01325(rhaA|-23.7958|0.0931929|27|165|178|284|N/A)		lmrg_rs14490(rhaA|-22.1821|0.1504029|27|170|174|283|N/A)		lmo2848(N/A|-23.7958|0.0918539|27|165|178|284|GeneID:986386)	gh761_rs08405(rhaA|-21.4206|0.1647089|965|1010|267|311|N/A)		L-rhamnose isomerase		0
0.289588	0.0583349	lm6179_rs09765(clpX|-23.9747|0.087624|985|1068|18|99|N/A)	lse_rs05900(clpX|-16.9866|0.562693|210|285|164|245|GeneID:32489334)	lmrg_rs06305(clpX|-23.974|0.0825359|985|1068|18|99|N/A)	jl52_rs06460(clpX|-16.233|0.5836324|658|706|75|116|GeneID:57076202)	lmo1268(clpX|-23.9747|0.0863877|985|1068|18|99|GeneID:985086)	gh761_rs02280(clpX|-19.9692|0.2666514|978|1026|62|107|N/A)	ckv90_rs06560(clpX|-16.3857|0.6173453|1406|1435|435|463|GeneID:61189162)	ATP-dependent protease ATP-binding subunit ClpX		0
0.289588	0.0583399	lm6179_rs04995(N/A|-17.1791|0.5648166|200|268|261|323|N/A)	lse_rs03160(N/A|-14.3107|0.8385366|425|482|164|219|GeneID:32489968)	lmrg_rs03600(N/A|-15.7225|0.7464129|91|104|270|284|N/A)	jl52_rs03570(N/A|-15.8548|0.5460063|786|822|66|109|GeneID:57075646)	lmo0717(N/A|-17.9375|0.455499|200|268|261|323|GeneID:987208)	gh761_rs04870(N/A|-19.4479|0.2460265|261|298|260|303|N/A)	ckv90_rs03545(N/A|-24.3761|0.03599|187|334|89|231|GeneID:61188575)	lytic transglycosylase domain-containing protein		0
0.289588	0.0583439	lm6179_rs10955(alaS|-16.3053|0.8604728|53|103|223|275|N/A)	lse_rs07055(alaS|-19.5715|0.3604045|880|924|373|413|GeneID:32489311)	lmrg_rs07485(alaS|-15.2309|0.9350592|1642|1667|283|307|N/A)	jl52_rs07660(alaS|-19.3811|0.3057861|879|925|370|412|GeneID:57076441)	lmo1504(alaS|-16.3053|0.8521362|53|103|223|275|GeneID:987749)	gh761_rs00955(alaS|-18.0384|0.588493|2628|2660|264|294|N/A)	ckv90_rs07725(alaS|-29.8085|0.0123246|977|1053|95|173|GeneID:61189393)	alanine--tRNA ligase		0
0.289588	0.0583446	lm6179_rs14400(N/A|-18.0353|0.3982629|468|570|6|98|N/A)	lse_rs10790(N/A|-14.4082|0.7825117|61|125|179|234|GeneID:32488529)	lmrg_rs10925(N/A|-18.0353|0.3791121|468|570|6|98|N/A)	jl52_rs11265(N/A|-20.5024|0.0961627|542|572|79|108|GeneID:57077152)	lmo2153(N/A|-17.0038|0.5231364|144|174|262|289|GeneID:985637)	gh761_rs11985(N/A|-20.4656|0.1444355|145|274|69|217|N/A)	ckv90_rs11180(N/A|-16.2762|0.4889092|112|141|147|177|GeneID:61190075)	flavodoxin		0
0.29131	0.0588639	lm6179_rs13525(N/A|-22.2393|0.1715799|1048|1094|119|164|N/A)	lse_rs09910(N/A|-15.2655|0.8160521|1611|1645|206|248|GeneID:32489420)	lmrg_rs10040(N/A|-22.2391|0.1618553|1048|1094|119|164|N/A)	jl52_rs10355(N/A|-15.1598|0.7654367|1022|1066|65|108|GeneID:57076975)	lmo1987(leuA|-22.2393|0.1687249|1048|1094|119|164|GeneID:984863)	gh761_rs12845(N/A|-16.5361|0.7096299|400|455|161|217|N/A)	ckv90_rs10325(N/A|-22.6673|0.0994771|1025|1089|124|209|GeneID:61189906)	2-isopropylmalate synthase		0
0.29131	0.0588959	lm6179_rs12475(N/A|-22.7938|0.102936|498|628|273|396|N/A)	lse_rs08835(N/A|-19.1897|0.2561076|530|612|229|309|GeneID:32488824)	lmrg_rs08995(N/A|-23.8447|0.067218|498|628|272|395|N/A)	jl52_rs09285(N/A|-16.449|0.4825611|66|98|371|401|GeneID:57076763)	lmo1778(N/A|-23.1536|0.0895534|66|98|377|407|GeneID:985960)	gh761_rs13905(N/A|-16.4364|0.6234213|370|431|267|321|N/A)	ckv90_rs09270(N/A|-15.6894|0.6469191|668|700|18|56|GeneID:61189697)	ABC transporter ATP-binding protein		0
0.292669	0.0592734	lm6179_rs06615(N/A|-20.6489|0.216292|536|562|16|46|N/A)	lse_rs04685(N/A|-14.2204|0.8663632|353|364|476|486|GeneID:32489232)	lmrg_rs05225(N/A|-21.6483|0.1462114|536|562|16|46|N/A)	jl52_rs05235(N/A|-20.6163|0.1213772|647|698|6|51|GeneID:57075967)	lmo1037(N/A|-21.6324|0.1533783|536|562|16|46|GeneID:985124)	gh761_rs03335(N/A|-17.3382|0.5016212|178|268|131|198|N/A)	ckv90_rs05205(N/A|-19.4664|0.2193077|153|248|90|152|GeneID:61188904)	DUF817 domain-containing protein		0
0.292731	0.0594969	lm6179_rs10635(N/A|-17.8465|0.5002907|176|223|16|62|N/A)	lse_rs06755(N/A|-20.5196|0.1668555|530|570|41|82|GeneID:32489163)	lmrg_rs07165(N/A|-17.8465|0.4787104|176|223|16|62|N/A)	jl52_rs07355(N/A|-14.9231|0.7110341|398|409|405|416|GeneID:57076381)	lmo1440(N/A|-17.8465|0.4917089|176|223|16|62|GeneID:986499)	gh761_rs01255(N/A|-21.1447|0.1468394|597|624|3|30|N/A)	ckv90_rs07420(N/A|-20.5627|0.1508393|608|653|112|159|GeneID:61189333)	DUF1189 domain-containing protein		0
0.292731	0.0597162	lm6179_rs04240(hisD|-18.705|0.4599548|1179|1236|151|204|N/A)	lse_rs02390(hisD|-21.1753|0.1648694|62|98|201|238|GeneID:32488172)	lmrg_rs02835(hisD|-18.6993|0.4398731|1179|1236|151|204|N/A)	jl52_rs02750(hisD|-20.4527|0.1583091|140|164|85|108|GeneID:57075483)	lmo0567(hisD|-18.705|0.4519167|1179|1236|151|204|GeneID:985596)	gh761_rs05625(hisD|-20.9761|0.1929631|1095|1126|77|111|N/A)	ckv90_rs02770(hisD|-20.0164|0.221317|1186|1256|83|145|GeneID:61188421)	histidinol dehydrogenase		0
0.292731	0.0597517	lm6179_rs14945(yjfP|-19.3045|0.3232874|880|910|378|411|N/A)	lse_rs11300(yjfP|-19.5995|0.2217004|289|299|476|486|GeneID:32488836)	lmrg_rs11470(yjfP|-19.4041|0.2973192|880|910|377|410|N/A)	jl52_rs11795(yjfP|-21.4126|0.0873062|753|831|357|433|GeneID:57077255)	lmo2262(N/A|-19.3045|0.3175019|880|910|378|411|GeneID:984566)	gh761_rs11440(yjfP|-20.2048|0.1987881|332|365|313|348|N/A)	ckv90_rs11715(yjfP|-18.7881|0.2674786|902|950|436|485|GeneID:61190181)	esterase		0
0.292731	0.0598041	lm6179_rs04755(N/A|-16.5011|0.6797528|630|662|149|189|N/A)	lse_rs02930(N/A|-17.4786|0.4309707|243|268|450|486|GeneID:32490083)	lmrg_rs03355(N/A|-16.3827|0.6740031|630|662|149|189|N/A)	jl52_rs03340(N/A|-22.3396|0.0626704|789|868|221|292|GeneID:57075600)	lmo0668(N/A|-16.5011|0.6697948|630|662|149|189|GeneID:987144)	gh761_rs05135(N/A|-18.7874|0.3220134|319|354|134|169|N/A)	ckv90_rs03290(N/A|-19.5865|0.2071824|182|227|5|49|GeneID:61188525)	ABC transporter permease		0
0.292731	0.0598672	lm6179_rs12745(pyrE|-22.915|0.0894653|794|828|23|53|N/A)	lse_rs09135(pyrE|-13.3718|0.9243414|676|700|382|405|GeneID:32489576)	lmrg_rs09260(pyrE|-22.915|0.0842472|794|828|23|53|N/A)	jl52_rs09545(pyrE|-16.5789|0.4375951|458|504|152|203|GeneID:57076815)	lmo1831(pyrE|-22.915|0.0881952|794|828|23|53|GeneID:985882)	gh761_rs13625(pyrE|-14.7414|0.8302825|91|237|98|240|N/A)	ckv90_rs09545(pyrE|-16.1032|0.5596019|5|33|2|32|GeneID:61189751)	orotate phosphoribosyltransferase		0
0.292731	0.0599026	lm6179_rs01860(N/A|-21.0238|0.2969975|1018|1114|208|294|N/A)	lse_rs02705(N/A|-20.1419|0.2946181|130|215|131|206|GeneID:32489584)	lmrg_rs00425(N/A|-21.4188|0.250268|1018|1114|208|293|N/A)	jl52_rs03110(N/A|-22.3403|0.1103818|1327|1352|85|108|GeneID:57075555)	lmo0087(N/A|-21.0238|0.2916992|1018|1114|208|294|GeneID:986585)	gh761_rs08010(N/A|-19.3493|0.4032728|1488|1545|264|307|N/A)	ckv90_rs02205(N/A|-21.8862|0.1609774|2616|2651|153|185|GeneID:61188310)	Derived by automated computational analysis using gene prediction method: Protein Homology.		0
0.293385	0.0601578	lm6179_rs10035(N/A|-23.4669|0.1892685|1381|1526|179|323|N/A)	lse_rs06145(N/A|-22.9611|0.1629341|3819|3875|188|242|GeneID:32488672)	lmrg_rs06565(N/A|-28.0432|0.043273|1381|1526|179|322|N/A)	jl52_rs06710(N/A|-20.2431|0.2861848|1351|1434|263|345|GeneID:57076252)	lmo1320(polC|-23.4669|0.1860635|1381|1526|179|323|GeneID:987700)	gh761_rs01990(N/A|-21.0988|0.3124667|3726|3781|225|291|N/A)	ckv90_rs06810(N/A|-21.947|0.2034696|1408|1453|73|128|GeneID:61189212)	DNA polymerase III subunit alpha		0
0.293385	0.0602424	lm6179_rs14235(N/A|-18.5429|0.4771356|1346|1378|379|409|N/A)	lse_rs10635(N/A|-16.6711|0.6058076|812|855|199|245|GeneID:32489760)	lmrg_rs10750(N/A|-19.2667|0.3731017|97|199|210|313|N/A)	jl52_rs11110(N/A|-17.0438|0.4713223|168|199|207|236|GeneID:57077122)	lmo2125(N/A|-18.5429|0.4688578|1346|1378|379|409|GeneID:987894)	gh761_rs12140(N/A|-17.132|0.5969999|354|400|67|110|N/A)	ckv90_rs11030(N/A|-26.2332|0.0261631|97|229|189|314|GeneID:61190045)	extracellular solute-binding protein		0
0.293479	0.0603646	lm6179_rs12875(N/A|-19.926|0.175361|285|383|194|269|N/A)	lse_rs09265(N/A|-19.2669|0.1640269|273|365|197|284|GeneID:32488496)	lmrg_rs09390(N/A|-19.2887|0.2074616|285|383|194|268|N/A)	jl52_rs09675(N/A|-11.3212|0.9823657|59|93|147|181|GeneID:57076841)	lmo1857(N/A|-19.926|0.1724313|285|383|194|269|GeneID:985942)	gh761_rs13495(N/A|-19.8443|0.1444693|231|365|199|304|N/A)	ckv90_rs09675(N/A|-13.988|0.7570682|332|365|199|240|GeneID:61189777)	YozE family protein		0
0.293796	0.0606417	lm6179_rs07360(N/A|-23.5449|0.0798733|166|208|263|309|N/A)	lse_rs05410(N/A|-20.0674|0.1930615|846|872|379|407|GeneID:32490488)	lmrg_rs05960(N/A|-20.8706|0.1880481|161|208|262|317|N/A)	jl52_rs06000(N/A|-16.7777|0.4404087|215|231|131|146|GeneID:57076116)	lmo1202(cbiK|-23.5449|0.078778|166|208|263|309|GeneID:986086)	gh761_rs02665(N/A|-16.0297|0.6842671|170|197|274|298|N/A)	ckv90_rs05930(N/A|-16.752|0.499861|211|232|132|151|GeneID:61189042)	sirohydrochlorin cobaltochelatase		0
0.293796	0.0607172	lm6179_rs02070(N/A|-21.3546|0.1640659|71|94|381|405|N/A)		lmrg_rs00635(N/A|-18.2139|0.4202703|85|95|225|235|N/A)	jl52_rs00815(N/A|-16.6608|0.4362949|100|226|173|309|GeneID:57075108)	lmo0129(N/A|-19.4185|0.3029936|85|96|225|236|GeneID:986713)	gh761_rs07795(N/A|-23.8064|0.0529588|803|845|203|248|N/A)	ckv90_rs00540(N/A|-18.0383|0.3358099|537|594|112|173|GeneID:61187992)	N-acetylmuramoyl-L-alanine amidase		0
0.293796	0.0609465	lm6179_rs01165(N/A|-20.2209|0.2903866|1147|1241|156|282|N/A)		lmrg_rs14330(N/A|-20.0135|0.2931629|1147|1241|156|281|N/A)	jl52_rs10275(N/A|-16.848|0.4904827|472|495|315|338|GeneID:57076960)	lmo2816(N/A|-19.6593|0.3373896|1147|1241|156|282|GeneID:985339)	gh761_rs08560(N/A|-24.7157|0.0500732|266|343|292|359|N/A)		MFS transporter		0
0.293796	0.061268	lm6179_rs10750(N/A|-20.6117|0.1651142|393|438|50|94|N/A)	lse_rs06860(N/A|-20.4276|0.1295001|1|71|83|149|GeneID:32488583)	lmrg_rs07280(N/A|-20.6142|0.1555541|393|438|50|94|N/A)	jl52_rs07460(N/A|-16.6196|0.3774384|453|470|85|102|GeneID:57076402)	lmo1463(N/A|-20.6117|0.1623869|393|438|50|94|GeneID:987666)	gh761_rs01150(N/A|-17.4307|0.3978946|359|389|356|385|N/A)	ckv90_rs07525(N/A|-18.7601|0.2143826|383|438|49|101|GeneID:61189354)	cytidine deaminase		0
0.293796	0.0612882	lm6179_rs10495(N/A|-21.6191|0.1309428|450|493|67|108|N/A)	lse_rs03265(N/A|-20.2299|0.1596598|501|543|302|359|GeneID:32488663)	lmrg_rs07025(N/A|-21.652|0.1219511|450|493|67|108|N/A)	jl52_rs03715(N/A|-15.8567|0.5224127|138|196|131|182|GeneID:57075674)	lmo1412(N/A|-21.6191|0.1288854|450|493|67|108|GeneID:986461)	gh761_rs01410(N/A|-18.1533|0.3465647|28|95|229|305|N/A)		ATP-binding cassette domain-containing protein		0
0.293796	0.0613772	lm6179_rs10400(N/A|-20.9355|0.2400131|308|361|359|409|N/A)	lse_rs06510(N/A|-16.5552|0.6240363|980|1055|328|432|GeneID:32489478)	lmrg_rs06930(N/A|-20.89|0.230202|308|361|358|408|N/A)	jl52_rs07075(N/A|-22.2587|0.0835871|875|917|192|242|GeneID:57076325)	lmo1393(N/A|-20.9355|0.2358085|308|361|359|409|GeneID:986760)	gh761_rs01505(N/A|-18.357|0.4377854|308|361|360|410|N/A)	ckv90_rs07180(N/A|-14.9363|0.8136329|365|421|125|160|GeneID:61189285)	EF-P 5-aminopentanol modification-associated protein YfmH		0
0.293796	0.061546	lm6179_rs05020(N/A|-22.444|0.1696837|589|676|76|153|N/A)	lse_rs03205(N/A|-21.495|0.169842|1007|1054|143|193|GeneID:32490776)	lmrg_rs03625(N/A|-22.444|0.1600505|589|676|76|153|N/A)	jl52_rs03610(N/A|-19.4944|0.249112|812|839|318|357|GeneID:57075654)	lmo0722(N/A|-22.444|0.1668734|589|676|76|153|GeneID:986726)	gh761_rs04845(N/A|-22.0901|0.1524387|1122|1160|255|295|N/A)	ckv90_rs03570(N/A|-19.1717|0.3236784|642|689|62|110|GeneID:61188580)	pyruvate oxidase		0
0.293796	0.0616834	lm6179_rs11685(N/A|-19.7565|0.326533|924|994|259|323|N/A)	lse_rs07785(N/A|-15.6709|0.7261418|1086|1126|191|232|GeneID:32488419)	lmrg_rs08205(N/A|-20.6942|0.2315236|1186|1226|381|422|N/A)	jl52_rs08435(N/A|-17.565|0.3899146|608|733|291|431|GeneID:57076594)	lmo1646(N/A|-20.7471|0.2365584|1186|1226|382|423|GeneID:985682)	gh761_rs00240(N/A|-24.1903|0.0582426|713|740|17|45|N/A)	ckv90_rs08460(N/A|-14.4255|0.8574599|1046|1076|386|413|GeneID:61189538)	exonuclease SbcCD subunit D		0
0.293796	0.0617361	lm6179_rs04025(N/A|-20.3834|0.3146902|1497|1530|262|293|N/A)	lse_rs02195(N/A|-20.4632|0.2313527|411|483|73|147|GeneID:32488938)	lmrg_rs02620(N/A|-20.3236|0.3037845|1497|1530|261|292|N/A)	jl52_rs02525(N/A|-23.3048|0.0658161|1430|1506|222|288|GeneID:57075439)	lmo0524(N/A|-20.3834|0.3090626|1497|1530|262|293|GeneID:985278)	gh761_rs05860(N/A|-15.8519|0.8079166|234|264|14|43|N/A)	ckv90_rs02535(N/A|-16.5212|0.6390986|740|759|320|347|GeneID:61188375)	SulP family inorganic anion transporter		0
0.293796	0.0617407	lm6179_rs07015(N/A|-21.9835|0.0916992|213|255|15|53|N/A)	lse_rs05050(N/A|-16.5769|0.433198|467|495|126|150|GeneID:32489534)	lmrg_rs05615(N/A|-21.9835|0.0863432|213|255|15|53|N/A)	jl52_rs05640(N/A|-15.3386|0.526514|239|255|318|334|GeneID:57076045)	lmo1133(N/A|-21.9835|0.0903879|213|255|15|53|GeneID:986234)			putative quinol monooxygenase		0
0.293796	0.0617834	lm6179_rs03480(N/A|-16.661|0.4881775|374|390|457|473|N/A)	lse_rs01890(N/A|-11.4433|0.9842619|132|143|224|236|GeneID:32490723)	lmrg_rs02125(N/A|-17.6835|0.3399266|374|390|456|472|N/A)	jl52_rs02055(N/A|-17.7299|0.2041482|149|191|344|389|GeneID:57075351)	lmo0413(N/A|-16.661|0.4797519|374|390|457|473|GeneID:987816)	gh761_rs06420(N/A|-13.8707|0.8325733|263|317|384|435|N/A)	ckv90_rs01945(N/A|-21.1526|0.0692372|94|169|16|77|GeneID:61188264)	Derived by automated computational analysis using gene prediction method: Protein Homology.		0
0.293796	0.0617854	lm6179_rs07155(eutJ|-16.7031|0.6637178|84|170|321|394|N/A)	lse_rs05200(eutJ|-19.6935|0.2243872|82|137|201|246|GeneID:32488480)	lmrg_rs05755(eutJ|-15.8629|0.7565927|127|170|262|317|N/A)	jl52_rs05800(eutJ|-17.0707|0.4116843|298|310|449|461|GeneID:57076076)	lmo1161(N/A|-22.9758|0.0990719|568|622|232|286|GeneID:986144)	gh761_rs02865(eutJ|-21.6808|0.1239877|103|165|264|333|N/A)	ckv90_rs05725(eutJ|-15.1288|0.7369252|527|556|280|311|GeneID:61189002)	ethanolamine utilization protein EutJ		0
0.293796	0.0619582	lm6179_rs11005(N/A|-18.5495|0.4790708|1355|1436|182|247|N/A)	lse_rs07105(N/A|-26.2949|0.0289506|608|729|126|236|GeneID:32490373)	lmrg_rs07535(N/A|-18.0905|0.5156259|1355|1436|182|246|N/A)	jl52_rs07710(N/A|-17.9815|0.3593016|6|46|353|390|GeneID:57076451)	lmo1514(N/A|-18.3105|0.4998804|1355|1434|184|247|GeneID:987768)	gh761_rs00900(N/A|-18.5726|0.4115077|1378|1483|144|236|N/A)	ckv90_rs07780(N/A|-19.5879|0.2538983|625|680|230|285|GeneID:61189404)	replication-associated recombination protein A		0
0.293796	0.0620716	lm6179_rs15130(gadC|-17.5055|0.6419152|1016|1036|147|167|N/A)	lse_rs11440(gadC|-21.4006|0.1653694|1011|1036|148|174|GeneID:32489841)	lmrg_rs11905(gadC|-17.3669|0.6379709|1016|1036|147|167|N/A)	jl52_rs11930(gadC|-20.1377|0.1904729|1011|1041|143|172|GeneID:57077282)	lmo2362(N/A|-24.0324|0.0934532|1337|1381|11|55|GeneID:984369)	gh761_rs10890(gadC|-19.7704|0.3064577|1223|1240|335|353|N/A)		glutamate:gamma-aminobutyrate antiporter		0
0.293796	0.0621138	lm6179_rs05545(N/A|-20.7091|0.257056|590|629|238|281|N/A)	lse_rs03640(N/A|-22.5043|0.105579|537|559|375|400|GeneID:32488174)	lmrg_rs04140(N/A|-17.7505|0.559963|1008|1027|262|284|N/A)	jl52_rs04115(N/A|-18.8037|0.2761639|242|306|197|276|GeneID:57075751)	lmo0825(N/A|-20.9354|0.2353496|426|481|388|443|GeneID:985372)	gh761_rs04385(N/A|-20.8074|0.2039726|873|915|264|309|N/A)	ckv90_rs04225(N/A|-17.3074|0.4947472|453|517|17|82|GeneID:61188708)	hydroxymethylglutaryl-CoA reductase degradative		0
0.293796	0.0626957	lm6179_rs07875(N/A|-21.1392|0.2095731|840|866|6|33|N/A)	lse_rs03570(N/A|-15.7534|0.7106939|904|937|375|398|GeneID:32489087)	lmrg_rs13100(N/A|-24.7217|0.0592572|840|866|6|33|N/A)	jl52_rs04040(N/A|-17.198|0.4305073|779|795|321|337|GeneID:57075737)	lmo2581(N/A|-21.0952|0.2088953|840|866|6|33|GeneID:985386)	gh761_rs09710(N/A|-21.9942|0.1257224|842|866|6|30|N/A)	ckv90_rs13080(N/A|-17.3249|0.4699308|719|756|17|53|GeneID:61190449)	ABC transporter permease		0
0.293796	0.0629148	lm6179_rs01220(N/A|-16.8321|0.5517177|307|338|452|484|N/A)	lse_rs13780(N/A|-21.4889|0.0906692|392|421|201|230|GeneID:32488679)	lmrg_rs14385(N/A|-21.0015|0.1392408|454|596|169|316|N/A)	jl52_rs00135(N/A|-12.9182|0.9027653|311|325|222|236|GeneID:57074975)	lmo2827(N/A|-14.8694|0.8159705|76|95|383|404|GeneID:986629)	gh761_rs08510(N/A|-18.4519|0.2913683|398|433|380|410|N/A)	ckv90_rs14260(N/A|-17.7126|0.3121714|81|123|198|245|GeneID:61190678)	MarR family winged helix-turn-helix transcriptional regulator		0
0.293796	0.063049	lm6179_rs08320(pstB|-19.5291|0.3055379|403|466|148|204|N/A)	lse_rs12175(pstB|-20.5368|0.1642976|623|693|159|230|GeneID:32489007)	lmrg_rs12665(pstB|-19.3508|0.3062095|403|466|148|204|N/A)	jl52_rs12690(pstB|-16.4008|0.4903003|70|128|50|104|GeneID:57077427)	lmo2495(N/A|-19.5291|0.3000799|403|466|148|204|GeneID:987314)	gh761_rs10150(pstB|-19.2971|0.2741476|440|465|264|294|N/A)	ckv90_rs12645(pstB|-21.8169|0.0960864|414|466|150|198|GeneID:61190362)	phosphate ABC transporter ATP-binding protein PstB		0
0.293796	0.0630644	lm6179_rs04345(N/A|-24.0592|0.0900722|702|753|58|109|N/A)	lse_rs02505(N/A|-17.8704|0.4654452|228|264|70|104|GeneID:32489674)	lmrg_rs02940(N/A|-23.9164|0.0889799|702|753|58|109|N/A)	jl52_rs02865(N/A|-16.4959|0.5635472|1331|1368|16|55|GeneID:57075506)	lmo0588(N/A|-23.9164|0.0931227|702|753|58|109|GeneID:984699)	gh761_rs05520(N/A|-17.3703|0.5805361|721|753|60|104|N/A)	ckv90_rs02880(N/A|-18.6455|0.3514808|66|95|382|412|GeneID:61188443)	deoxyribodipyrimidine photo-lyase		0
0.293796	0.0631621	lm6179_rs00570(N/A|-17.3791|0.5704325|585|625|13|55|N/A)	lse_rs13275(N/A|-15.1349|0.7605774|727|766|75|109|GeneID:32490141)	lmrg_rs13765(N/A|-21.9717|0.1338386|585|625|13|55|N/A)	jl52_rs13945(N/A|-15.3977|0.6479648|727|766|73|107|GeneID:57077672)	lmo2700(N/A|-21.9717|0.1397377|585|625|13|55|GeneID:987120)	gh761_rs09070(N/A|-19.9335|0.2286493|871|932|192|240|N/A)	ckv90_rs13735(N/A|-20.9704|0.1339529|118|264|89|234|GeneID:61190576)	aldo/keto reductase		0
0.293796	0.063297	lm6179_rs05480(N/A|-20.7956|0.1753765|117|147|278|323|N/A)	lse_rs03550(N/A|-15.9504|0.5894039|260|273|269|282|GeneID:32489231)	lmrg_rs04075(N/A|-14.7207|0.8490166|494|538|267|303|N/A)	jl52_rs04020(N/A|-15.0081|0.646959|320|396|360|443|GeneID:57075733)	lmo0812(N/A|-21.1274|0.1539088|117|147|278|323|GeneID:985393)	gh761_rs04450(N/A|-21.5519|0.1060278|494|538|264|305|N/A)	ckv90_rs04160(N/A|-16.2806|0.5151165|289|322|379|413|GeneID:61188696)	HD domain-containing protein		0
0.293796	0.0633997	lm6179_rs11355(ald|-25.1397|0.0551357|553|607|228|289|N/A)	lse_rs07430(ald|-20.247|0.2099872|865|918|266|319|GeneID:32490745)	lmrg_rs07860(ald|-25.3336|0.0486067|553|607|227|288|N/A)	jl52_rs08040(ald|-15.6217|0.65457|122|156|199|234|GeneID:57076517)	lmo1579(N/A|-18.4924|0.457198|553|569|272|289|GeneID:986945)	gh761_rs00575(ald|-20.1531|0.2385524|122|156|203|237|N/A)	ckv90_rs08110(ald|-17.9588|0.3960596|1287|1311|30|53|GeneID:61189469)	alanine dehydrogenase		0
0.293796	0.0634761	lm6179_rs12300(virA|-22.3161|0.1879911|176|221|18|51|N/A)	lse_rs08655(N/A|-18.6339|0.4221162|1695|1756|131|189|GeneID:32490944)	lmrg_rs08820(virA|-22.3161|0.177418|176|221|18|51|N/A)	jl52_rs09105(N/A|-19.214|0.2877342|1604|1657|131|176|GeneID:57076727)	lmo1746(N/A|-22.3161|0.1848114|176|221|18|51|GeneID:985569)	gh761_rs14080(N/A|-19.8145|0.3348348|571|582|455|466|N/A)	ckv90_rs09095(N/A|-23.0452|0.0993434|2143|2176|379|412|GeneID:61189662)	ABC transporter permease VirA		0
0.293796	0.0635499	lm6179_rs05710(N/A|-22.4981|0.1210621|695|744|237|283|N/A)	lse_rs03810(N/A|-19.9534|0.2098046|508|563|226|284|GeneID:32490138)	lmrg_rs04305(N/A|-17.2595|0.5703791|426|573|18|153|N/A)	jl52_rs04285(N/A|-20.9393|0.1117194|925|956|208|235|GeneID:57075781)	lmo0860(N/A|-17.2595|0.5834586|426|573|18|153|GeneID:984935)	gh761_rs04240(N/A|-16.8282|0.5857252|507|551|241|285|N/A)	ckv90_rs04395(N/A|-17.145|0.463501|427|551|240|358|GeneID:61188742)	carbohydrate ABC transporter permease		0
0.293796	0.0635567	lm6179_rs05805(N/A|-20.3877|0.2311832|52|98|58|105|N/A)	lse_rs03905(N/A|-20.5162|0.1643708|474|534|297|365|GeneID:32490560)	lmrg_rs04400(N/A|-14.4153|0.908837|48|98|58|108|N/A)	jl52_rs04400(N/A|-20.5568|0.1206539|671|752|362|427|GeneID:57075802)	lmo0879(N/A|-14.4153|0.9143602|48|98|58|108|GeneID:986553)	gh761_rs04115(N/A|-15.9882|0.6869939|77|97|383|402|N/A)		sugar phosphate isomerase/epimerase		0
0.293796	0.0636178	lm6179_rs04625(N/A|-18.7231|0.380725|342|395|6|48|N/A)	lse_rs02810(N/A|-15.7477|0.6573547|332|357|278|304|GeneID:32488744)	lmrg_rs03225(N/A|-19.5392|0.2815574|761|809|388|437|N/A)	jl52_rs03225(N/A|-16.0933|0.5244429|900|919|216|235|GeneID:57075578)	lmo0642(N/A|-18.7235|0.3738844|342|395|6|48|GeneID:984976)	gh761_rs05275(N/A|-22.6667|0.0808158|881|916|264|306|N/A)	ckv90_rs03155(N/A|-19.9634|0.1781849|761|809|389|438|GeneID:61188498)	Derived by automated computational analysis using gene prediction method: Protein Homology.		0
0.293796	0.0636894	lm6179_rs04350(N/A|-14.5576|0.8592053|388|408|87|109|N/A)	lse_rs02510(N/A|-19.0954|0.2097955|364|415|270|324|GeneID:32488839)	lmrg_rs02945(N/A|-15.9332|0.6561276|197|229|200|244|N/A)	jl52_rs02870(N/A|-22.2806|0.0473251|251|287|6|42|GeneID:57075507)	lmo0589(N/A|-15.6594|0.7077588|197|229|200|245|GeneID:985047)	gh761_rs05515(N/A|-15.5595|0.6691371|338|359|3|24|N/A)	ckv90_rs02885(N/A|-14.7612|0.7026324|263|296|130|160|GeneID:61188444)	DUF2177 family protein		0
0.293796	0.0636975	lm6179_rs11490(N/A|-17.2441|0.544769|200|244|171|212|N/A)	lse_rs07565(N/A|-16.2629|0.5621299|448|481|219|257|GeneID:32490942)	lmrg_rs08005(N/A|-20.056|0.223625|432|481|220|270|N/A)	jl52_rs08190(N/A|-23.5453|0.0356866|370|424|54|106|GeneID:57076547)	lmo1607(pheT|-16.5779|0.6285219|660|697|389|434|GeneID:985742)	gh761_rs00435(N/A|-16.2813|0.6141266|522|537|275|290|N/A)	ckv90_rs08265(N/A|-17.3774|0.3899541|183|197|302|318|GeneID:61189499)	YtpR family tRNA-binding protein		0
0.293796	0.063723	lm6179_rs06190(N/A|-19.3584|0.2127074|174|310|17|159|N/A)	lse_rs04275(N/A|-14.5969|0.688696|1|22|454|476|GeneID:32489880)	lmrg_rs04800(N/A|-19.3584|0.2008844|174|310|17|159|N/A)	jl52_rs04795(N/A|-10.6381|0.9957195|87|119|214|237|GeneID:57075880)	lmo0953(N/A|-19.3584|0.2090391|174|310|17|159|GeneID:986396)	gh761_rs03725(N/A|-15.2761|0.6422564|211|267|56|111|N/A)	ckv90_rs04800(N/A|-20.674|0.0875786|84|109|215|243|GeneID:61188823)	Derived by automated computational analysis using gene prediction method: Protein Homology.		0
0.293796	0.0637861	lm6179_rs08430(N/A|-19.6354|0.320376|1051|1138|263|323|N/A)	lse_rs12065(N/A|-16.3901|0.6064357|155|210|201|247|GeneID:32489982)	lmrg_rs12555(N/A|-19.437|0.3228325|1051|1138|262|322|N/A)	jl52_rs12560(N/A|-17.0619|0.4318648|1078|1091|18|31|GeneID:57077403)	lmo2473(N/A|-19.6354|0.3146438|1051|1138|263|323|GeneID:987352)	gh761_rs10260(N/A|-18.9439|0.3332012|995|1073|204|285|N/A)	ckv90_rs12535(N/A|-23.9271|0.0507274|263|321|72|139|GeneID:61190340)	YvcK family protein		0
0.293796	0.0637931	lm6179_rs08035(N/A|-19.1322|0.4083957|944|1022|181|250|N/A)	lse_rs12490(N/A|-16.154|0.6775979|907|957|196|240|GeneID:32490677)	lmrg_rs12950(N/A|-13.6069|0.9792864|98|112|227|240|N/A)	jl52_rs12995(N/A|-14.2227|0.8593191|729|767|368|403|GeneID:57077487)	lmo2552(murZ|-19.1322|0.401142|944|1022|181|250|GeneID:987263)	gh761_rs09855(N/A|-15.9454|0.7619328|992|1028|119|155|N/A)	ckv90_rs12940(N/A|-25.5489|0.0333576|782|834|153|204|GeneID:61190421)	UDP-N-acetylglucosamine 1-carboxyvinyltransferase		0
0.293796	0.0638067	lm6179_rs08680(N/A|-27.9674|0.0120783|102|164|232|283|N/A)		lmrg_rs11595(N/A|-20.4567|0.1708318|24|97|223|280|N/A)		lmo2291(N/A|-20.7989|0.1577187|230|257|379|409|GeneID:984534)			phage tail tube protein		0
0.293796	0.0638327	lm6179_rs04090(N/A|-18.9057|0.4345728|959|1002|172|220|N/A)	lse_rs02260(N/A|-25.8887|0.0327041|1169|1214|230|283|GeneID:32488804)	lmrg_rs02685(N/A|-16.0161|0.7898682|1164|1172|430|438|N/A)	jl52_rs02590(N/A|-16.3834|0.5602674|1147|1183|262|300|GeneID:57075452)	lmo0537(N/A|-18.6295|0.4596712|1164|1172|431|439|GeneID:985309)	gh761_rs05800(N/A|-18.3929|0.4286699|1159|1210|236|287|N/A)	ckv90_rs02600(N/A|-16.8454|0.5523031|592|636|394|438|GeneID:61188388)	Zn-dependent hydrolase		0
0.293811	0.0639391	lm6179_rs04265(N/A|-22.5633|0.1277897|553|674|190|283|N/A)	lse_rs02415(N/A|-15.8228|0.693943|518|542|205|232|GeneID:32490910)	lmrg_rs02860(N/A|-21.7719|0.156977|552|674|190|324|N/A)	jl52_rs02775(N/A|-14.7841|0.7646269|128|171|53|105|GeneID:57075488)	lmo0572(N/A|-22.5633|0.1257934|553|674|190|283|GeneID:986053)	gh761_rs05600(N/A|-16.7988|0.6137475|414|468|227|292|N/A)	ckv90_rs02795(N/A|-21.0515|0.1426387|891|965|173|249|GeneID:61188426)	nucleoid-associated protein		0
0.293928	0.0641516	lm6179_rs07120(N/A|-17.3716|0.5364503|756|790|210|247|N/A)	lse_rs05165(N/A|-16.4791|0.5408483|756|782|218|248|GeneID:32489651)	lmrg_rs05720(N/A|-17.6332|0.4796574|761|790|210|239|N/A)	jl52_rs05765(N/A|-18.4895|0.2374664|761|782|216|238|GeneID:57076069)	lmo1154(N/A|-17.3716|0.5274419|756|790|210|247|GeneID:986151)	gh761_rs02900(N/A|-19.8597|0.2121246|761|782|215|241|N/A)	ckv90_rs05690(N/A|-22.0567|0.081583|644|677|195|232|GeneID:61188995)	propanediol/glycerol family dehydratase medium subunit		0
0.293928	0.064171	lm6179_rs13855(rsmD|-19.4581|0.2766826|216|293|79|165|N/A)	lse_rs10230(rsmD|-13.7495|0.8823372|504|534|199|231|GeneID:32489558)	lmrg_rs10370(rsmD|-22.029|0.1088852|222|268|273|317|N/A)	jl52_rs10675(rsmD|-13.8622|0.8174146|227|269|58|102|GeneID:57077039)	lmo2053(N/A|-21.9184|0.1183305|222|268|274|318|GeneID:984808)	gh761_rs12520(rsmD|-17.6555|0.4110278|517|551|211|248|N/A)	ckv90_rs10665(rsmD|-20.1202|0.151251|210|298|201|282|GeneID:61189973)	16S rRNA (guanine(966)-N(2))-methyltransferase RsmD		0
0.294864	0.0644789	lm6179_rs09910(N/A|-23.3748|0.1058244|512|633|181|306|N/A)	lse_rs06035(N/A|-17.0653|0.5493531|934|969|269|308|GeneID:32490415)	lmrg_rs06450(N/A|-22.149|0.1500215|512|633|181|305|N/A)	jl52_rs06595(N/A|-15.0395|0.7518814|117|138|222|238|GeneID:57076229)	lmo1297(N/A|-23.3748|0.1042487|512|633|181|306|GeneID:985127)	gh761_rs02100(N/A|-18.1482|0.4568457|421|442|265|287|N/A)	ckv90_rs06695(N/A|-20.7919|0.1687449|1210|1233|163|189|GeneID:61189189)	methionine gamma-lyase family protein		0
0.295694	0.0648235	lm6179_rs07405(N/A|-18.6377|0.3339497|206|268|243|304|N/A)	lse_rs05455(N/A|-16.8485|0.4430544|606|616|230|240|GeneID:32490144)	lmrg_rs06005(N/A|-18.8424|0.2968443|206|268|242|303|N/A)	jl52_rs06045(N/A|-21.3191|0.0712711|198|278|230|303|GeneID:57076125)	lmo1211(N/A|-16.8349|0.5500265|206|268|243|304|GeneID:986063)	gh761_rs02620(N/A|-17.7824|0.3700172|206|268|244|305|N/A)	ckv90_rs05975(N/A|-15.3805|0.6210711|249|268|243|261|GeneID:61189051)	DMT family transporter		0
0.295694	0.0649604	lm6179_rs12420(purQ|-23.9281|0.0651258|647|680|268|314|N/A)	lse_rs08780(purQ|-14.289|0.8423146|471|517|185|246|GeneID:32489062)	lmrg_rs08940(purQ|-19.1134|0.3144798|627|665|201|237|N/A)	jl52_rs09230(purQ|-14.7188|0.7208612|87|103|220|237|GeneID:57076752)	lmo1770(purL|-23.9281|0.0642915|647|680|268|314|GeneID:985306)	gh761_rs13960(purQ|-19.2686|0.263133|6|79|264|334|N/A)	ckv90_rs09215(purQ|-15.7826|0.616687|419|449|380|408|GeneID:61189686)	phosphoribosylformylglycinamidine synthase subunit PurQ		0
0.295694	0.0649717	lm6179_rs01900(N/A|-18.6716|0.3690417|190|244|198|247|N/A)		lmrg_rs00465(N/A|-18.7302|0.3446156|190|244|198|246|N/A)		lmo0095(N/A|-18.6876|0.3607155|190|244|198|247|GeneID:986608)	gh761_rs07965(N/A|-25.3789|0.0272948|222|369|266|412|N/A)	ckv90_rs00400(N/A|-16.6379|0.486229|80|117|181|219|GeneID:61187964)	Derived by automated computational analysis using gene prediction method: Protein Homology.		0
0.297418	0.0654864	lm6179_rs00945(N/A|-17.9123|0.5064518|1042|1085|262|312|N/A)	lse_rs13645(N/A|-24.4211|0.0452484|995|1068|190|246|GeneID:32488864)	lmrg_rs14110(N/A|-17.7695|0.503309|1048|1085|261|300|N/A)	jl52_rs14335(N/A|-18.2772|0.2855821|513|552|456|491|GeneID:57077745)	lmo2769(N/A|-17.8562|0.5050822|1042|1085|262|312|GeneID:986801)	gh761_rs08740(N/A|-19.2017|0.2971954|1027|1072|188|237|N/A)	ckv90_rs14060(N/A|-17.8743|0.376984|416|473|223|282|GeneID:61190639)	ATP-binding cassette domain-containing protein		0
0.297418	0.0655593	lm6179_rs12830(N/A|-18.9543|0.373514|450|470|9|29|N/A)	lse_rs09220(N/A|-18.3236|0.3462082|953|1002|144|189|GeneID:32490833)	lmrg_rs09345(N/A|-18.9543|0.3551561|450|470|9|29|N/A)	jl52_rs09630(N/A|-20.017|0.1529022|451|525|263|340|GeneID:57076832)	lmo1848(N/A|-18.9543|0.3668391|450|470|9|29|GeneID:985850)	gh761_rs13540(N/A|-20.9021|0.1637206|217|288|229|285|N/A)	ckv90_rs09630(N/A|-20.0158|0.1839326|19|58|296|333|GeneID:61189768)	metal ABC transporter permease		0
0.297525	0.0656873	lm6179_rs14630(N/A|-17.4761|0.4621663|252|286|20|53|N/A)	lse_rs10985(N/A|-13.917|0.8396607|494|548|191|240|GeneID:32490164)	lmrg_rs11155(N/A|-17.4761|0.4413415|252|286|20|53|N/A)	jl52_rs11480(N/A|-22.3407|0.0465509|266|284|277|295|GeneID:57077194)	lmo2199(N/A|-18.2692|0.3591472|22|103|223|303|GeneID:984811)	gh761_rs11755(N/A|-14.731|0.788065|80|103|224|248|N/A)	ckv90_rs11400(N/A|-13.6313|0.8544316|583|616|132|157|GeneID:61190119)	organic hydroperoxide resistance protein		0
0.297885	0.0659144	lm6179_rs02190(N/A|-18.4646|0.5815993|864|910|264|313|N/A)	lse_rs00675(N/A|-19.236|0.3790306|525|570|187|241|GeneID:32488375)	lmrg_rs00755(N/A|-18.8953|0.5048521|859|929|262|318|N/A)	jl52_rs00895(N/A|-25.5261|0.0366985|286|356|224|302|GeneID:57075123)	lmo0157(N/A|-18.7598|0.5347723|2003|2016|206|220|GeneID:986835)	gh761_rs07690(N/A|-21.3436|0.2239413|959|996|262|309|N/A)	ckv90_rs00650(N/A|-18.4839|0.4363795|87|216|92|236|GeneID:61188013)	ATP-dependent DNA helicase		0
0.297885	0.065976	lm6179_rs01305(N/A|-22.0076|0.1148012|435|485|346|395|N/A)	lse_rs13820(N/A|-15.7491|0.6168861|144|205|153|217|GeneID:32490285)	lmrg_rs14470(N/A|-18.9246|0.3073964|423|485|345|410|N/A)		lmo2844(N/A|-22.0067|0.1130956|435|485|346|395|GeneID:986394)	gh761_rs08425(N/A|-20.3232|0.1661939|416|473|225|284|N/A)	ckv90_rs14350(N/A|-14.0437|0.8294603|255|270|262|276|GeneID:61190695)	GNAT family N-acetyltransferase		0
0.299502	0.0664392	lm6179_rs07520(uvrC|-19.2986|0.4395818|823|898|24|104|N/A)	lse_rs05585(uvrC|-26.7652|0.0301493|1610|1661|164|212|GeneID:32488655)	lmrg_rs06120(uvrC|-18.1056|0.5660428|828|898|24|99|N/A)	jl52_rs06195(uvrC|-18.9306|0.3038421|679|739|382|436|GeneID:57076155)	lmo1234(uvrC|-19.2986|0.4318426|823|898|24|104|GeneID:986033)	gh761_rs02505(uvrC|-19.4958|0.3557707|139|204|389|438|N/A)	ckv90_rs06085(uvrC|-19.1697|0.3293782|930|1034|85|167|GeneID:61189072)	excinuclease ABC subunit UvrC		0
0.299681	0.0665841	lm6179_rs01790(N/A|-17.5278|0.4837149|209|246|454|493|N/A)	lse_rs00315(N/A|-24.7708|0.0358641|732|760|465|493|GeneID:32490706)	lmrg_rs14935(N/A|-16.5803|0.6371764|371|427|317|358|N/A)		lmo0070(N/A|-12.8171|0.9887035|835|862|263|289|GeneID:986434)		ckv90_rs00275(N/A|-13.3322|0.9242125|291|320|258|286|GeneID:61187939)	Derived by automated computational analysis using gene prediction method: GeneMarkS-2+.		0
0.30057	0.066887	lm6179_rs12710(priA|-21.1032|0.2945633|1956|2002|87|135|N/A)	lse_rs09100(priA|-23.4587|0.104915|2214|2286|155|220|GeneID:32488548)	lmrg_rs09225(priA|-21.1972|0.2714824|1956|2002|87|135|N/A)	jl52_rs09510(priA|-17.1851|0.5477271|1181|1255|212|302|GeneID:57076808)	lmo1824(priA|-21.2038|0.2809539|1956|2002|87|135|GeneID:985890)	gh761_rs13660(priA|-21.5828|0.2096344|456|499|275|319|N/A)	ckv90_rs09510(priA|-19.3375|0.3472994|1979|2002|86|108|GeneID:61189744)	primosomal protein N'		0
0.302486	0.0674196	lm6179_rs03625(N/A|-19.2185|0.4662581|1045|1099|259|289|N/A)	lse_rs01910(N/A|-20.9562|0.2162703|1303|1426|88|227|GeneID:32490068)	lmrg_rs02260(N/A|-20.618|0.3016951|1685|1831|273|395|N/A)	jl52_rs02130(N/A|-22.8465|0.086153|1032|1099|257|305|GeneID:57075364)	lmo0441(N/A|-16.7635|0.7697848|1025|1057|379|408|GeneID:985168)	gh761_rs06215(N/A|-17.3041|0.6470024|1403|1426|88|110|N/A)	ckv90_rs02275(N/A|-20.1828|0.2537891|1025|1057|379|408|GeneID:61188324)	penicillin-binding transpeptidase domain-containing protein		0
0.302723	0.0675787	lm6179_rs05320(N/A|-16.8648|0.6364918|691|725|131|163|N/A)	lse_rs03420(N/A|-19.398|0.2439347|124|143|129|152|GeneID:32488823)	lmrg_rs03925(N/A|-16.8596|0.614562|691|725|131|163|N/A)	jl52_rs03865(N/A|-17.3035|0.3791656|681|733|124|172|GeneID:57075703)	lmo0782(N/A|-16.8648|0.626674|691|725|131|163|GeneID:985459)	gh761_rs04630(N/A|-20.8476|0.1644651|912|944|215|248|N/A)	ckv90_rs03820(N/A|-21.6864|0.1025783|671|734|124|178|GeneID:61188630)	PTS mannose/fructose/sorbose transporter subunit IIC		0
0.303703	0.067904	lm6179_rs13180(N/A|-21.0082|0.2329741|363|475|74|169|N/A)	lse_rs09590(N/A|-14.9165|0.8340209|1281|1295|473|486|GeneID:32489275)	lmrg_rs09695(N/A|-21.0082|0.2202138|363|475|74|169|N/A)	jl52_rs10005(N/A|-16.8665|0.4950541|907|960|219|270|GeneID:57076906)	lmo1918(N/A|-21.0082|0.2289072|363|475|74|169|GeneID:985765)	gh761_rs13190(N/A|-17.476|0.5501501|517|543|263|286|N/A)	ckv90_rs10015(N/A|-22.8224|0.0855937|1171|1194|380|401|GeneID:61189844)	NAD(P)/FAD-dependent oxidoreductase		0
0.304028	0.0681052	lm6179_rs11860(metE|-25.0642|0.0837821|986|1074|395|490|N/A)	lse_rs08190(metE|-20.0697|0.2969368|2329|2373|191|238|GeneID:32489461)	lmrg_rs08380(metE|-23.2276|0.142581|994|1062|218|275|N/A)	jl52_rs08655(metE|-19.9866|0.2390499|972|991|416|437|GeneID:57076637)	lmo1681(N/A|-25.0642|0.0826161|986|1074|395|490|GeneID:985640)	gh761_rs00075(metE|-20.144|0.321623|423|492|62|139|N/A)	ckv90_rs08650(metE|-19.4749|0.3288263|2392|2431|61|102|GeneID:61189575)	5-methyltetrahydropteroyltriglutamate-- homocysteine S-methyltransferase		0
0.304028	0.0684106	lm6179_rs04905(fliM|-20.1648|0.2748518|78|109|207|237|N/A)	lse_rs03070(fliM|-22.8857|0.0818771|76|109|206|239|GeneID:32490584)	lmrg_rs03510(fliM|-17.2792|0.5855971|78|109|207|236|N/A)	jl52_rs03480(fliM|-17.5377|0.3769415|67|108|56|102|GeneID:57075628)	lmo0699(fliM|-20.1648|0.2699732|78|109|207|237|GeneID:987173)	gh761_rs04960(fliM|-18.1817|0.4225919|67|115|51|104|N/A)	ckv90_rs03455(fliM|-16.0217|0.6342177|67|108|57|102|GeneID:61188557)	flagellar motor switch protein FliM		0
0.304028	0.0684886	lm6179_rs08235(N/A|-13.7118|0.9579557|203|211|477|485|N/A)	lse_rs12260(N/A|-20.2552|0.1680697|767|800|211|243|GeneID:32490160)	lmrg_rs12750(N/A|-13.6963|0.9510414|203|211|476|484|N/A)	jl52_rs12775(N/A|-22.3951|0.0566812|428|460|124|154|GeneID:57077444)	lmo2512(comFC|-13.6004|0.9594529|203|211|477|485|GeneID:987303)	gh761_rs10065(N/A|-17.3438|0.4726193|169|207|200|241|N/A)	ckv90_rs12730(N/A|-17.3186|0.4043464|461|502|363|401|GeneID:61190379)	ComF family protein		0
0.304028	0.0686945	lm6179_rs13010(N/A|-22.2392|0.1091561|282|395|4|152|N/A)	lse_rs09415(N/A|-14.0144|0.8576136|711|725|322|337|GeneID:32489424)	lmrg_rs09525(N/A|-23.1214|0.0752481|282|397|6|152|N/A)	jl52_rs09820(N/A|-12.898|0.9249625|444|513|216|300|GeneID:57076870)	lmo1885(N/A|-22.2846|0.1058207|282|395|4|152|GeneID:985807)	gh761_rs13360(N/A|-12.9359|0.9718899|413|438|181|205|N/A)	ckv90_rs09815(N/A|-13.3374|0.9093243|772|779|233|240|GeneID:61189805)	xanthine phosphoribosyltransferase		0
0.304028	0.0688298	lm6179_rs11500(N/A|-19.1813|0.2488463|321|467|264|402|N/A)	lse_rs07575(N/A|-14.9286|0.6723939|274|321|185|223|GeneID:32489581)	lmrg_rs08015(N/A|-21.9313|0.0883407|249|358|150|249|N/A)	jl52_rs08200(N/A|-15.3558|0.5250074|183|204|216|236|GeneID:57076549)	lmo1609(N/A|-19.1813|0.2444695|321|467|264|402|GeneID:985740)		ckv90_rs08275(N/A|-20.274|0.1141445|6|53|399|441|GeneID:61189501)	thioredoxin family protein		0
0.304028	0.0688374	lm6179_rs03565(N/A|-16.309|0.7236619|994|1035|146|192|N/A)	lse_rs12465(N/A|-24.3572|0.0461101|300|349|190|237|GeneID:32490785)	lmrg_rs02210(N/A|-16.1178|0.7280373|994|1035|146|192|N/A)	jl52_rs12975(N/A|-17.725|0.3411441|706|779|337|403|GeneID:57077483)	lmo0430(N/A|-13.4795|0.9747712|337|363|265|303|GeneID:986731)	gh761_rs06340(N/A|-19.8493|0.2389543|626|664|263|294|N/A)	ckv90_rs02015(N/A|-17.946|0.3673322|359|446|321|403|GeneID:61188278)	LysR family transcriptional regulator		0
0.304028	0.0690156	lm6179_rs12320(N/A|-22.4404|0.099755|502|521|91|109|N/A)	lse_rs08680(N/A|-18.6582|0.269805|351|422|154|214|GeneID:32489777)	lmrg_rs08840(N/A|-22.3888|0.0956719|502|521|91|109|N/A)	jl52_rs09130(N/A|-17.7356|0.2891763|377|415|373|403|GeneID:57076732)	lmo1750(N/A|-22.4404|0.0982937|502|521|91|109|GeneID:985557)	gh761_rs14060(N/A|-13.5747|0.9342152|233|279|236|282|N/A)	ckv90_rs09115(N/A|-16.4298|0.4973625|397|420|382|404|GeneID:61189666)	Derived by automated computational analysis using gene prediction method: Protein Homology.		0
0.304028	0.0690514	lm6179_rs06320(N/A|-19.2136|0.3698299|1023|1052|255|289|N/A)	lse_rs04430(N/A|-17.1383|0.5121416|878|904|203|236|GeneID:32490710)	lmrg_rs04930(N/A|-19.1658|0.3565829|1023|1052|254|288|N/A)	jl52_rs04950(N/A|-20.3835|0.146097|44|107|359|415|GeneID:57075910)	lmo0978(N/A|-19.0769|0.3778553|1023|1052|255|289|GeneID:986440)	gh761_rs03595(N/A|-15.4676|0.7951659|73|106|211|252|N/A)	ckv90_rs04945(N/A|-21.4409|0.1241425|435|512|218|298|GeneID:61188852)	branched-chain amino acid aminotransferase		0
0.304028	0.0690704	lm6179_rs03300(N/A|-18.4283|0.4463244|90|126|197|235|N/A)	lse_rs01685(N/A|-19.4868|0.2487183|102|175|153|220|GeneID:32488294)	lmrg_rs01945(N/A|-20.9531|0.1957095|90|127|196|234|N/A)	jl52_rs01860(N/A|-14.1413|0.8351809|727|781|283|344|GeneID:57075312)	lmo0376(N/A|-21.5663|0.1665288|90|127|196|235|GeneID:987632)	gh761_rs06630(N/A|-21.1417|0.1567043|90|127|197|236|N/A)	ckv90_rs01740(N/A|-20.4641|0.1659534|81|222|104|246|GeneID:61188224)	YafY family protein		0
0.304028	0.0691484	lm6179_rs06750(N/A|-18.3831|0.4554838|316|389|229|305|N/A)	lse_rs04795(N/A|-18.2662|0.3660272|259|302|192|226|GeneID:32488368)	lmrg_rs05360(N/A|-20.1303|0.257955|266|312|189|232|N/A)	jl52_rs05365(N/A|-18.2123|0.2986152|317|352|260|302|GeneID:57075993)	lmo1064(N/A|-18.3831|0.44751|316|389|229|305|GeneID:986286)	gh761_rs03220(N/A|-17.1366|0.5530024|316|387|232|306|N/A)	ckv90_rs05335(N/A|-23.9014|0.0505205|265|350|227|312|GeneID:61188930)	magnesium transporter CorA family protein		0
0.304028	0.0691507	lm6179_rs04155(N/A|-27.1955|0.013109|132|160|12|38|N/A)		lmrg_rs02750(N/A|-19.3883|0.2157396|211|354|19|154|N/A)	jl52_rs02655(N/A|-12.6588|0.9031615|51|121|90|147|GeneID:57075464)	lmo0550(N/A|-20.5582|0.1489636|211|354|19|154|GeneID:985431)	gh761_rs05735(N/A|-17.7581|0.32876|140|162|8|30|N/A)		LPXTG cell wall anchor domain-containing protein		0
0.304505	0.0694052	lm6179_rs02615(cysS|-21.8184|0.1890867|273|343|199|284|N/A)	lse_rs01185(cysS|-20.9285|0.1865598|1299|1336|227|272|GeneID:32490828)	lmrg_rs01240(cysS|-23.1321|0.1160646|273|343|199|283|N/A)	jl52_rs01425(cysS|-17.9069|0.3804138|1299|1336|224|269|GeneID:57075227)	lmo0239(cysS|-23.0393|0.1250623|273|361|193|284|GeneID:987258)	gh761_rs07235(cysS|-19.3453|0.3392669|1554|1614|246|305|N/A)	ckv90_rs01080(cysS|-20.3016|0.2102402|273|321|226|284|GeneID:61188095)	cysteine--tRNA ligase		0
0.304505	0.0694729	lm6179_rs06240(htpX|-22.0722|0.1425261|258|314|266|330|N/A)	lse_rs04350(htpX|-13.9539|0.9016137|869|902|204|235|GeneID:32490375)	lmrg_rs04850(htpX|-22.5309|0.1149422|258|314|265|329|N/A)	jl52_rs04870(htpX|-17.6581|0.3529693|143|184|454|486|GeneID:57075894)	lmo0963(N/A|-22.0722|0.1402429|258|314|266|330|GeneID:986470)	gh761_rs03675(htpX|-21.1957|0.1533003|258|314|267|331|N/A)	ckv90_rs04865(htpX|-16.5263|0.5517712|700|755|9|53|GeneID:61188836)	zinc metalloprotease HtpX		0
0.304572	0.0696459	lm6179_rs08380(hprK|-17.1527|0.6174385|160|219|432|471|N/A)	lse_rs12115(hprK|-16.1903|0.62982|703|757|153|205|GeneID:32489644)	lmrg_rs12605(hprK|-14.666|0.9026719|160|219|431|470|N/A)	jl52_rs12625(hprK|-22.7539|0.0594854|315|355|190|232|GeneID:57077415)	lmo2483(N/A|-17.1527|0.6077267|160|219|432|471|GeneID:987330)	gh761_rs10210(hprK|-19.5331|0.2727978|589|619|276|308|N/A)	ckv90_rs12585(hprK|-18.7349|0.2950958|580|660|229|312|GeneID:61190350)	HPr(Ser) kinase/phosphatase		0
0.304572	0.069702	lm6179_rs04520(N/A|-15.4035|0.7057304|296|346|61|106|N/A)	lse_rs02675(N/A|-14.6885|0.6917246|364|379|227|242|GeneID:32489593)	lmrg_rs03120(N/A|-15.4035|0.6836811|296|346|61|106|N/A)	jl52_rs03045(N/A|-21.4486|0.0549627|284|326|381|435|GeneID:57075542)	lmo0623(N/A|-15.4035|0.6957633|296|346|61|106|GeneID:984945)	gh761_rs05345(N/A|-18.8481|0.2182866|86|110|462|486|N/A)	ckv90_rs03070(N/A|-14.4187|0.7072625|60|97|358|400|GeneID:61188481)	DUF3116 family protein		0
0.305865	0.0701696	lm6179_rs03245(N/A|-24.0196|0.0927771|386|427|196|235|N/A)		lmrg_rs01890(N/A|-23.5051|0.1050154|386|427|196|234|N/A)		lmo0365(N/A|-23.7537|0.0998968|386|427|196|235|GeneID:987614)	gh761_rs06685(N/A|-18.716|0.4151176|465|613|265|406|N/A)		FTR1 family protein		0
0.305865	0.0702126	lm6179_rs08955(N/A|-19.2587|0.4078131|298|319|379|408|N/A)	lse_rs11865(N/A|-23.6728|0.0745007|235|265|207|234|GeneID:32488192)	lmrg_rs12355(N/A|-19.2581|0.388469|298|319|378|407|N/A)	jl52_rs12360(N/A|-15.2996|0.7339137|510|545|207|242|GeneID:57077365)	lmo2434(N/A|-19.2587|0.4005687|298|319|379|408|GeneID:987419)	gh761_rs10460(N/A|-20.0896|0.2682209|650|714|266|319|N/A)	ckv90_rs12330(N/A|-16.3892|0.6325972|297|319|379|409|GeneID:61190302)	glutamate decarboxylase		0
0.306827	0.0706278	lm6179_rs03680(N/A|-23.8162|0.1043208|1012|1056|457|496|N/A)	lse_rs01945(N/A|-17.7783|0.4939958|1002|1032|201|235|GeneID:32489228)	lmrg_rs02330(N/A|-24.0577|0.0906886|1012|1056|456|495|N/A)	jl52_rs02165(N/A|-18.5023|0.3309856|809|942|216|337|GeneID:57075371)	lmo0455(N/A|-23.8162|0.1027736|1012|1056|457|496|GeneID:985188)	gh761_rs06160(N/A|-18.4751|0.4546184|607|634|87|110|N/A)		PucR family transcriptional regulator ligand-binding domain-containing protein		0
0.306827	0.0706676	lm6179_rs10295(N/A|-20.6233|0.2381556|769|803|381|410|N/A)	lse_rs06405(N/A|-14.7231|0.8307099|118|158|199|236|GeneID:32490034)	lmrg_rs06825(N/A|-22.6876|0.1134856|769|803|380|409|N/A)	jl52_rs06970(N/A|-15.7757|0.6156945|601|631|16|46|GeneID:57076304)	lmo1372(N/A|-22.6877|0.1186129|769|803|381|410|GeneID:987855)	gh761_rs01615(N/A|-20.9358|0.1744442|769|803|382|411|N/A)	ckv90_rs07070(N/A|-13.9535|0.8939122|440|467|127|153|GeneID:61189263)	thiamine pyrophosphate-dependent dehydrogenase E1 component subunit alpha		0
0.306827	0.0707564	lm6179_rs00400(N/A|-20.7552|0.3075937|1499|1545|263|318|N/A)	lse_rs13090(N/A|-16.4707|0.7039242|1538|1566|456|483|GeneID:32488265)	lmrg_rs13595(N/A|-25.8163|0.0582737|1499|1603|194|317|N/A)	jl52_rs13645(N/A|-18.1723|0.4010974|1133|1213|278|344|GeneID:57077617)	lmo2668(N/A|-23.0003|0.1520932|1499|1594|198|318|GeneID:987157)	gh761_rs09235(N/A|-21.7522|0.1856617|1499|1545|264|319|N/A)	ckv90_rs13555(N/A|-19.3946|0.3238379|1514|1568|229|305|GeneID:61190541)	BglG family transcription antiterminator		0
0.306977	0.0709872	lm6179_rs10030(N/A|-22.2044|0.1819752|986|1043|238|285|N/A)	lse_rs06140(N/A|-16.0068|0.7376935|1244|1309|254|327|GeneID:32488164)	lmrg_rs06560(N/A|-22.2166|0.1710353|986|1043|237|284|N/A)	jl52_rs06705(N/A|-21.4078|0.1298656|973|989|151|166|GeneID:57076251)	lmo1319(proS|-22.2045|0.1789068|986|1043|238|285|GeneID:987699)	gh761_rs01995(N/A|-16.824|0.6856967|590|664|1|77|N/A)	ckv90_rs06805(N/A|-15.8957|0.727494|552|615|229|284|GeneID:61189211)	proline--tRNA ligase		0
0.306977	0.0710066	lm6179_rs07220(eutA|-17.7599|0.5972168|1410|1445|264|299|N/A)	lse_rs05265(eutA|-22.934|0.096255|539|616|150|242|GeneID:32488340)	lmrg_rs05820(eutA|-17.7253|0.5792062|1410|1445|263|298|N/A)	jl52_rs05865(eutA|-15.2671|0.7401701|600|616|148|164|GeneID:57076089)	lmo1174(eutA|-22.3083|0.1590899|1410|1445|264|299|GeneID:986123)	gh761_rs02800(eutA|-19.347|0.3396312|1410|1445|270|300|N/A)	ckv90_rs05795(eutA|-17.1086|0.5363506|461|477|421|437|GeneID:61189015)	ethanolamine ammonia-lyase reactivating factor EutA		0
0.30906	0.0717597	lm6179_rs11775(metK|-21.1462|0.2179916|392|442|59|106|N/A)	lse_rs07885(metK|-15.2997|0.7825454|1376|1398|55|76|GeneID:32488400)	lmrg_rs08295(metK|-20.7938|0.2304382|404|442|59|95|N/A)	jl52_rs08575(metK|-17.767|0.3748039|1046|1192|298|446|GeneID:57076621)	lmo1664(metK|-21.1536|0.2137144|392|442|59|106|GeneID:985664)	gh761_rs00155(metK|-19.0249|0.3515554|404|445|51|96|N/A)	ckv90_rs08570(metK|-22.3622|0.0976655|391|435|64|106|GeneID:61189559)	methionine adenosyltransferase		0
0.30906	0.0717601	lm6179_rs10745(era|-22.1869|0.1364877|1|46|50|94|N/A)	lse_rs06855(era|-18.5807|0.3282923|1|42|55|95|GeneID:32488220)	lmrg_rs07275(era|-21.7366|0.1497411|1|46|50|94|N/A)	jl52_rs07455(era|-19.4567|0.1923364|61|78|85|102|GeneID:57076401)	lmo1462(era|-22.1869|0.1343224|1|46|50|94|GeneID:987664)	gh761_rs01155(era|-14.2158|0.9160586|61|78|87|104|N/A)	ckv90_rs07520(era|-19.6496|0.2164188|1|46|49|93|GeneID:61189353)	GTPase Era		0
0.30906	0.0720915	lm6179_rs09050(sufC|-18.3712|0.4315172|779|897|205|312|N/A)	lse_rs11770(sufC|-20.0255|0.1957821|750|785|205|244|GeneID:32490045)	lmrg_rs12260(sufC|-17.5281|0.5177997|804|880|39|113|N/A)	jl52_rs12265(sufC|-17.8358|0.3160082|855|880|37|63|GeneID:57077348)	lmo2415(N/A|-18.3712|0.4239004|779|897|205|312|GeneID:987473)	gh761_rs10555(sufC|-23.1918|0.0691959|320|359|264|315|N/A)	ckv90_rs12235(sufC|-18.9414|0.2585291|855|880|38|64|GeneID:61190283)	Fe-S cluster assembly ATPase SufC		0
0.30906	0.0724261	lm6179_rs01170(N/A|-22.4406|0.1425133|714|774|234|283|N/A)		lmrg_rs14335(N/A|-21.9668|0.1571234|411|441|244|283|N/A)	jl52_rs10280(N/A|-17.4064|0.4163813|950|986|392|426|GeneID:57076961)	lmo2817(N/A|-21.9618|0.1641204|411|441|245|284|GeneID:984784)	gh761_rs08555(N/A|-21.9726|0.1323355|411|441|246|285|N/A)		amidohydrolase		0
0.30906	0.0724681	lm6179_rs09015(cesR|-19.5755|0.288803|730|780|379|435|N/A)	lse_rs11805(cesR|-22.3622|0.082803|245|323|218|285|GeneID:32489006)	lmrg_rs12295(cesR|-19.2728|0.3010669|257|311|263|314|N/A)	jl52_rs12300(cesR|-13.2888|0.9027653|871|885|456|475|GeneID:57077354)	lmo2422(N/A|-19.5755|0.2836591|730|780|379|435|GeneID:987463)	gh761_rs10520(cesR|-15.9861|0.6736913|638|781|264|410|N/A)	ckv90_rs12270(cesR|-18.281|0.3061954|121|138|220|237|GeneID:61190290)	response regulator CesR		0
0.30906	0.0726729	lm6179_rs12375(N/A|-21.1527|0.2291986|865|906|277|322|N/A)	lse_rs08735(N/A|-20.0449|0.2428444|992|1031|6|44|GeneID:32489026)	lmrg_rs08895(N/A|-21.521|0.1926035|1403|1427|130|154|N/A)	jl52_rs09185(N/A|-19.1935|0.248754|1366|1396|392|422|GeneID:57076743)	lmo1761(N/A|-21.1526|0.2252153|865|906|277|322|GeneID:985984)	gh761_rs14005(N/A|-20.7062|0.2163159|865|906|278|323|N/A)	ckv90_rs09170(N/A|-21.577|0.1352774|361|410|135|193|GeneID:61189677)	sodium-dependent transporter		0
0.30906	0.0727371	lm6179_rs06055(N/A|-31.5362|0.0043384|684|747|195|246|N/A)	lse_rs04130(N/A|-19.0919|0.2487394|146|173|201|230|GeneID:32488588)	lmrg_rs04660(N/A|-18.5058|0.3733478|460|520|223|288|N/A)	jl52_rs04650(N/A|-17.7035|0.3099583|682|727|262|302|GeneID:57075852)	lmo0926(N/A|-15.8638|0.7361838|460|518|226|289|GeneID:984510)	gh761_rs03865(N/A|-14.5231|0.8596513|141|169|208|238|N/A)	ckv90_rs04655(N/A|-19.515|0.1992322|152|204|181|230|GeneID:61188794)	TetR/AcrR family transcriptional regulator		0
0.30906	0.0729759	lm6179_rs00950(gshAB|-17.8379|0.6625806|745|767|86|108|N/A)	lse_rs13650(gshAB|-20.699|0.2475571|182|210|201|235|GeneID:32489333)	lmrg_rs14115(gshAB|-17.8416|0.6395968|745|767|86|108|N/A)	jl52_rs14340(gshAB|-21.171|0.1630636|376|438|75|150|GeneID:57077746)	lmo2770(N/A|-17.8379|0.6526606|745|767|86|108|GeneID:986798)	gh761_rs08735(gshAB|-22.1509|0.1722881|2253|2313|120|169|N/A)	ckv90_rs14065(gshAB|-21.0042|0.2079798|1662|1695|17|51|GeneID:61190640)	bifunctional glutamate--cysteine ligase GshA/glutathione synthetase GshB		0
0.30906	0.073028	lm6179_rs05600(hpt|-23.163|0.1206693|923|984|258|315|N/A)	lse_rs03695(hpt|-20.7947|0.1930021|912|978|157|230|GeneID:32489944)	lmrg_rs04195(hpt|-22.9881|0.1204697|923|984|257|314|N/A)	jl52_rs04155(hpt|-16.8911|0.5040738|193|259|102|154|GeneID:57075759)	lmo0838(uhpT|-22.755|0.1358908|923|984|258|315|GeneID:985347)			hexose phosphate transporter Hpt		0
0.30906	0.0731242	lm6179_rs10365(N/A|-19.4629|0.4538626|1657|1687|270|308|N/A)	lse_rs06475(N/A|-18.7603|0.4269506|1861|1905|65|110|GeneID:32488422)	lmrg_rs06895(N/A|-21.4377|0.2473443|20|106|152|226|N/A)	jl52_rs07040(N/A|-26.0215|0.0304594|1867|1911|63|108|GeneID:57076318)	lmo1386(N/A|-19.4629|0.4459123|1657|1687|270|308|GeneID:987830)	gh761_rs01540(N/A|-18.7092|0.4797026|47|110|264|319|N/A)	ckv90_rs07145(N/A|-17.9859|0.4928208|568|648|74|150|GeneID:61189278)	DNA translocase FtsK		0
0.30906	0.0733298	lm6179_rs05265(N/A|-19.0498|0.3492858|190|207|342|359|N/A)	lse_rs03365(N/A|-21.1256|0.1322714|833|903|54|109|GeneID:32490228)	lmrg_rs03870(N/A|-19.2699|0.3100079|190|207|341|358|N/A)	jl52_rs03805(N/A|-19.0077|0.2086011|381|429|228|278|GeneID:57075691)	lmo0771(N/A|-20.8665|0.1925813|243|283|240|280|GeneID:985478)	gh761_rs04675(N/A|-15.2736|0.783204|376|415|248|282|N/A)	ckv90_rs03775(N/A|-17.4947|0.4002275|243|283|240|280|GeneID:61188621)	Derived by automated computational analysis using gene prediction method: Protein Homology.		0
0.30906	0.0734375	lm6179_rs05560(N/A|-19.7352|0.4018344|757|796|461|497|N/A)	lse_rs03665(N/A|-19.9693|0.287749|1187|1241|57|110|GeneID:32488384)	lmrg_rs04155(N/A|-19.6242|0.3944832|757|796|460|496|N/A)	jl52_rs04135(N/A|-22.7243|0.0881629|1664|1696|275|306|GeneID:57075755)	lmo0830(fbp|-19.7352|0.3946867|757|796|461|497|GeneID:985361)	gh761_rs04370(N/A|-17.45|0.6213528|845|928|223|305|N/A)	ckv90_rs04235(N/A|-20.9757|0.1947445|599|677|117|172|GeneID:61188710)	fructose-1 6-bisphosphatase		0
0.30906	0.0735074	lm6179_rs02680(N/A|-17.8452|0.4069096|407|434|86|109|N/A)	lse_rs01250(N/A|-21.1389|0.0989578|146|172|452|486|GeneID:32490132)			lmo0252(N/A|-17.6523|0.4231346|415|434|86|110|GeneID:987321)		ckv90_rs01145(N/A|-19.2284|0.1803703|430|470|383|423|GeneID:61188108)	BlaI/MecI/CopY family transcriptional regulator		0
0.30906	0.0736867	lm6179_rs11285(polA|-24.0311|0.1251982|1736|1852|163|281|N/A)	lse_rs07360(polA|-18.7232|0.4515438|284|300|480|495|GeneID:32488802)	lmrg_rs07790(polA|-22.2034|0.2087943|336|395|69|136|N/A)	jl52_rs07970(polA|-15.4464|0.7973559|2015|2063|252|294|GeneID:57076503)	lmo1565(polA|-22.2034|0.2171485|336|395|69|136|GeneID:986949)	gh761_rs00645(polA|-18.3825|0.54258|385|435|269|324|N/A)	ckv90_rs08040(polA|-22.7186|0.1270911|1344|1413|37|108|GeneID:61189455)	DNA polymerase I		0
0.30906	0.0737307	lm6179_rs05330(N/A|-17.463|0.469069|283|348|135|194|N/A)	lse_rs03430(N/A|-19.2345|0.2040439|231|272|216|257|GeneID:32488738)	lmrg_rs03935(N/A|-16.5203|0.5771464|283|348|135|194|N/A)	jl52_rs03875(N/A|-21.2792|0.0712919|191|219|327|357|GeneID:57075705)	lmo0784(N/A|-17.463|0.4609023|283|348|135|194|GeneID:985456)	gh761_rs04620(N/A|-12.2775|0.9865086|222|242|91|109|N/A)	ckv90_rs03830(N/A|-15.7699|0.559694|131|171|270|311|GeneID:61188632)	mannose/fructose/sorbose PTS transporter subunit IIA		0
0.30906	0.0737588	lm6179_rs13145(N/A|-19.7168|0.3317194|629|668|6|44|N/A)	lse_rs09555(N/A|-14.2855|0.8889824|912|959|23|72|GeneID:32488332)	lmrg_rs09660(N/A|-19.7168|0.3148239|629|668|6|44|N/A)	jl52_rs09970(N/A|-19.5022|0.2083903|645|679|71|110|GeneID:57076899)	lmo1911(N/A|-19.7168|0.3257805|629|668|6|44|GeneID:985774)	gh761_rs13225(N/A|-17.1229|0.5830542|457|487|4|37|N/A)	ckv90_rs09950(N/A|-22.4478|0.092347|926|964|20|57|GeneID:61189832)	GGDEF domain-containing protein		0
0.30906	0.0738001	lm6179_rs06910(guaA|-19.3667|0.4101315|795|810|142|157|N/A)	lse_rs04955(guaA|-18.4231|0.4132051|1023|1088|140|205|GeneID:32489444)	lmrg_rs05520(guaA|-17.2399|0.6583237|285|395|65|169|N/A)	jl52_rs05510(guaA|-20.3967|0.1760958|787|810|141|164|GeneID:57076022)	lmo1096(guaA|-17.4183|0.6469524|1736|1754|451|471|GeneID:986238)	gh761_rs03075(guaA|-19.8424|0.3022666|795|810|143|158|N/A)	ckv90_rs05475(guaA|-22.4347|0.1082282|1223|1266|156|205|GeneID:61188958)	glutamine-hydrolyzing GMP synthase		0
0.30906	0.0743524	lm6179_rs12535(N/A|-18.3408|0.4229314|145|219|96|146|N/A)	lse_rs08930(N/A|-23.4826|0.0557574|522|584|426|486|GeneID:32489813)	lmrg_rs09055(N/A|-18.3408|0.4031024|145|219|96|146|N/A)	jl52_rs09340(N/A|-18.0545|0.2816645|290|302|473|484|GeneID:57076774)	lmo1790(N/A|-18.3376|0.4158334|145|219|96|146|GeneID:985953)	gh761_rs13830(N/A|-15.2477|0.7807076|544|557|462|475|N/A)		MBL fold metallo-hydrolase		0
0.30906	0.0745298	lm6179_rs03425(N/A|-24.8118|0.0617095|1166|1281|173|281|N/A)		lmrg_rs02065(N/A|-30.9589|0.0071406|1153|1281|173|293|N/A)		lmo0400(N/A|-17.1934|0.6271863|377|393|479|496|GeneID:987677)	gh761_rs06475(N/A|-17.5163|0.5251834|1060|1095|269|306|N/A)	ckv90_rs01880(N/A|-18.7901|0.3087234|1162|1200|198|245|GeneID:61188252)	PTS fructose transporter subunit IIC		0
0.30906	0.0745989	lm6179_rs01410(cls|-17.5122|0.6401319|1018|1071|65|110|N/A)	lse_rs00040(cls|-21.198|0.1761335|717|762|133|171|GeneID:32489356)	lmrg_rs00040(cls|-20.135|0.3099198|1061|1104|265|314|N/A)	jl52_rs00290(cls|-15.8187|0.6709888|1677|1706|264|296|GeneID:57075006)	lmo0008(N/A|-17.3173|0.6563362|496|527|381|413|GeneID:984834)	gh761_rs08320(cls|-21.6283|0.1671572|1050|1104|267|326|N/A)	ckv90_rs00040(cls|-20.8541|0.1808395|1049|1104|266|328|GeneID:61187892)	cardiolipin synthase		0
0.30906	0.0746635	lm6179_rs09690(treR|-17.5095|0.5287965|244|274|277|307|N/A)	lse_rs05820(treR|-15.2604|0.7235339|409|440|79|111|GeneID:32490498)	lmrg_rs06230(treR|-18.199|0.4193305|238|274|276|312|N/A)	jl52_rs06385(treR|-23.0403|0.0464468|148|181|67|109|GeneID:57076187)	lmo1253(N/A|-18.1331|0.4398906|238|274|277|313|GeneID:984383)	gh761_rs02355(treR|-15.6806|0.7208993|751|770|17|46|N/A)	ckv90_rs06495(treR|-16.6747|0.4972395|123|179|75|110|GeneID:61189149)	trehalose operon repressor		0
0.30906	0.0747304	lm6179_rs07205(N/A|-25.3269|0.0523847|326|456|135|281|N/A)	lse_rs05250(N/A|-14.5223|0.8660746|521|564|65|107|GeneID:32488879)	lmrg_rs05805(N/A|-23.1612|0.1032617|332|387|267|314|N/A)	jl52_rs05850(N/A|-16.8829|0.4780128|381|391|151|161|GeneID:57076086)	lmo1171(pduQ|-22.177|0.1498848|323|387|268|331|GeneID:986125)	gh761_rs02815(N/A|-18.7111|0.3792329|493|606|182|328|N/A)	ckv90_rs05780(N/A|-14.8629|0.8086152|877|909|240|283|GeneID:61189012)	1-propanol dehydrogenase PduQ		0
0.30906	0.0747462	lm6179_rs10980(N/A|-21.0034|0.3033446|2316|2354|200|237|N/A)	lse_rs07080(N/A|-22.0718|0.1636692|1417|1476|196|248|GeneID:32490734)	lmrg_rs07510(N/A|-19.8418|0.3988454|2316|2350|202|236|N/A)	jl52_rs07685(N/A|-21.7629|0.1353575|490|529|320|357|GeneID:57076446)	lmo1509(N/A|-19.7355|0.422791|2316|2350|202|237|GeneID:987759)	gh761_rs00930(N/A|-19.3492|0.4104365|1393|1437|264|304|N/A)	ckv90_rs07750(N/A|-17.6835|0.5383672|602|646|241|287|GeneID:61189398)	ATP-dependent RecD-like DNA helicase		0
0.30906	0.0748179	lm6179_rs04850(N/A|-19.8915|0.3816478|315|334|386|408|N/A)	lse_rs03015(N/A|-23.4527|0.0939638|1487|1532|194|250|GeneID:32489832)	lmrg_rs03455(N/A|-19.8778|0.3644478|315|334|385|407|N/A)	jl52_rs03425(N/A|-16.0194|0.6765866|265|296|457|491|GeneID:57075617)	lmo0688(N/A|-19.8806|0.37596|315|334|386|408|GeneID:986281)	gh761_rs05015(N/A|-20.1598|0.2976893|313|334|387|411|N/A)	ckv90_rs03400(N/A|-20.765|0.2060504|313|334|386|410|GeneID:61188546)	glycosyltransferase family 2 protein		0
0.30906	0.0750176	lm6179_rs07345(cobJ|-16.7347|0.638606|825|858|458|496|N/A)	lse_rs05395(cobJ|-18.8413|0.2797361|78|141|189|248|GeneID:32488886)	lmrg_rs05945(cobJ|-24.5654|0.0505116|825|861|455|495|N/A)	jl52_rs05985(cobJ|-12.2218|0.9753861|559|577|17|34|GeneID:57076113)	lmo1199(cbiH|-24.1251|0.0618234|825|861|456|496|GeneID:986093)	gh761_rs02680(cobJ|-15.2069|0.7875704|233|259|207|234|N/A)	ckv90_rs05915(cobJ|-16.11|0.577871|404|427|181|202|GeneID:61189039)	precorrin-3B C(17)-methyltransferase		0
0.30906	0.0750785	lm6179_rs01140(mnmE|-17.5811|0.616007|915|994|358|444|N/A)	lse_rs13745(mnmE|-19.2493|0.3117278|617|663|193|230|GeneID:32489407)	lmrg_rs14305(mnmE|-23.7442|0.0932244|914|1056|301|445|N/A)	jl52_rs00095(mnmE|-14.7943|0.7991416|1308|1326|152|169|GeneID:57074968)	lmo2811(trmE|-27.5045|0.0274651|914|1056|302|446|GeneID:986680)	gh761_rs08590(mnmE|-15.5421|0.8217855|1342|1379|267|305|N/A)	ckv90_rs14210(mnmE|-15.5508|0.7439787|219|242|164|186|GeneID:61190668)	tRNA uridine-5-carboxymethylaminomethyl(34) synthesis GTPase MnmE		0
0.30906	0.0751228	lm6179_rs07805(N/A|-23.1566|0.0947922|37|104|219|269|N/A)	lse_rs14555(N/A|-14.5122|0.836127|203|267|177|239|GeneID:32488606)	lmrg_rs11530(N/A|-21.8808|0.1386995|37|104|219|268|N/A)		lmo2278(lysA|-23.1566|0.0934235|37|104|219|269|GeneID:984524)	gh761_rs11380(N/A|-14.2465|0.9105373|454|474|273|294|N/A)	ckv90_rs06355(N/A|-15.8254|0.6576729|252|270|386|405|GeneID:61189123)	DUF5776 domain-containing protein		0
0.30906	0.07552	lm6179_rs13715(nadA|-17.2023|0.634157|692|715|387|409|N/A)	lse_rs10100(nadA|-22.3272|0.1043265|1248|1284|4|42|GeneID:32489775)	lmrg_rs10230(nadA|-16.2413|0.7423248|886|952|37|99|N/A)	jl52_rs10545(nadA|-20.8247|0.1293714|118|146|251|280|GeneID:57077013)	lmo2025(nadA|-17.3965|0.5979435|692|715|387|409|GeneID:987946)	gh761_rs12650(nadA|-18.1778|0.4375695|99|137|264|305|N/A)		quinolinate synthase NadA		0
0.30906	0.0756574	lm6179_rs01065(N/A|-19.0541|0.3572786|39|177|144|289|N/A)	lse_rs07860(N/A|-19.3522|0.2520476|662|703|164|211|GeneID:32488620)	lmrg_rs14230(N/A|-18.6053|0.3878592|33|177|144|292|N/A)	jl52_rs08525(N/A|-22.1304|0.0713022|459|499|123|164|GeneID:57076611)	lmo2795(N/A|-19.0541|0.3508846|39|177|144|289|GeneID:986746)	gh761_rs08655(N/A|-16.8305|0.5728658|702|741|203|242|N/A)	ckv90_rs08545(N/A|-13.3208|0.9349113|856|885|333|361|GeneID:61189554)	MurR/RpiR family transcriptional regulator		0
0.30906	0.0756789	lm6179_rs14870(N/A|-15.7899|0.7925068|935|998|214|285|N/A)	lse_rs11225(N/A|-15.3109|0.7432483|574|673|39|107|GeneID:32489587)	lmrg_rs11395(N/A|-14.8218|0.8833884|854|893|231|280|N/A)	jl52_rs11705(N/A|-20.3544|0.1384348|218|262|146|182|GeneID:57077239)	lmo2247(N/A|-15.8418|0.7764785|927|998|214|297|GeneID:984590)	gh761_rs11515(N/A|-23.4115|0.0679201|899|976|360|443|N/A)	ckv90_rs11635(N/A|-17.8623|0.3779067|337|367|212|239|GeneID:61190166)	aldo/keto reductase		0
0.30906	0.0757209	lm6179_rs13165(N/A|-18.3755|0.5384191|531|581|269|324|N/A)	lse_rs09575(N/A|-17.1451|0.5805576|44|60|16|33|GeneID:32488582)	lmrg_rs09680(N/A|-23.325|0.1172558|685|779|234|339|N/A)	jl52_rs09990(N/A|-20.3013|0.1863701|1033|1065|121|153|GeneID:57076903)	lmo1915(N/A|-23.1237|0.1308322|685|779|235|340|GeneID:985767)	gh761_rs13205(N/A|-20.6623|0.2386052|80|131|267|317|N/A)	ckv90_rs09970(N/A|-19.2348|0.3115903|431|467|130|163|GeneID:61189836)	NAD-dependent malic enzyme		0
0.30906	0.0757492	lm6179_rs02620(N/A|-22.2291|0.0942533|135|195|245|304|N/A)	lse_rs01190(N/A|-19.689|0.170689|460|505|201|248|GeneID:32488311)	lmrg_rs01245(N/A|-18.9866|0.2748491|451|517|267|320|N/A)	jl52_rs01430(N/A|-16.4771|0.3993991|325|414|152|218|GeneID:57075228)	lmo0240(N/A|-17.8941|0.4005988|157|170|148|161|GeneID:987262)	gh761_rs07230(N/A|-19.4604|0.2030329|135|195|246|305|N/A)	ckv90_rs01085(N/A|-14.2593|0.7733068|376|395|168|190|GeneID:61188096)	Mini-ribonuclease 3		0
0.30906	0.0758149	lm6179_rs00310(N/A|-22.047|0.1030812|225|264|258|289|N/A)	lse_rs13005(N/A|-15.6802|0.6003064|176|222|197|230|GeneID:32489847)	lmrg_rs13510(N/A|-23.2829|0.0621784|203|264|257|309|N/A)	jl52_rs13515(N/A|-15.9973|0.4705186|368|423|230|279|GeneID:57077591)	lmo2651(N/A|-21.1039|0.1417876|203|264|258|310|GeneID:984393)	gh761_rs09320(N/A|-18.808|0.2605508|203|264|259|311|N/A)	ckv90_rs13470(N/A|-18.2833|0.2606087|522|561|201|240|GeneID:61190524)	PTS sugar transporter subunit IIA		0
0.30906	0.0758185	lm6179_rs14325(N/A|-21.72|0.1976984|144|201|142|205|N/A)	lse_rs10725(N/A|-15.3379|0.8012404|1611|1621|298|308|GeneID:32489066)	lmrg_rs10840(N/A|-18.9263|0.4312044|144|195|156|205|N/A)	jl52_rs11200(N/A|-15.3716|0.7290562|1496|1547|269|308|GeneID:57077140)	lmo2138(N/A|-21.5391|0.2057804|144|201|142|205|GeneID:984707)	gh761_rs12050(N/A|-17.0466|0.6311858|185|218|118|151|N/A)	ckv90_rs11115(N/A|-22.2565|0.1113285|717|740|91|113|GeneID:61190062)	PRD domain-containing protein		0
0.30906	0.0758433	lm6179_rs07090(cobS|-17.3387|0.5584799|751|768|271|289|N/A)	lse_rs05130(cobS|-20.801|0.1473872|863|896|207|239|GeneID:32490391)	lmrg_rs05690(cobS|-17.306|0.5405474|751|768|270|288|N/A)	jl52_rs05730(cobS|-17.9491|0.2989015|312|342|453|485|GeneID:57076063)	lmo1148(N/A|-21.7024|0.1449891|683|729|259|304|GeneID:986158)	gh761_rs02930(cobS|-17.4317|0.478655|906|928|260|285|N/A)	ckv90_rs05660(cobS|-19.3772|0.2195098|192|270|79|148|GeneID:61188989)	adenosylcobinamide-GDP ribazoletransferase		0
0.30906	0.0759644	lm6179_rs14120(pta|-18.1693|0.4872086|12|118|262|353|N/A)	lse_rs10530(pta|-15.9501|0.668976|615|642|59|95|GeneID:32488435)	lmrg_rs10635(pta|-18.191|0.4631612|12|118|261|352|N/A)	jl52_rs10985(pta|-17.5997|0.3678474|506|537|84|107|GeneID:57077097)	lmo2103(eutD|-27.2997|0.0240794|451|561|70|174|GeneID:987908)	gh761_rs12255(pta|-21.6193|0.136245|451|561|70|175|N/A)	ckv90_rs10925(pta|-17.1545|0.4768901|506|561|69|107|GeneID:61190024)	phosphate acetyltransferase		0
0.30906	0.0762603	lm6179_rs02635(N/A|-20.0068|0.2386213|430|461|205|247|N/A)	lse_rs01205(N/A|-17.7709|0.3674066|245|305|265|334|GeneID:32488500)	lmrg_rs01260(N/A|-22.3591|0.1006175|126|181|259|322|N/A)	jl52_rs01445(N/A|-19.183|0.1795565|445|492|394|436|GeneID:57075231)	lmo0243(sigH|-19.8813|0.2442533|435|455|262|283|GeneID:987276)	gh761_rs07215(N/A|-17.7826|0.4057574|104|166|264|334|N/A)	ckv90_rs01100(N/A|-19.633|0.1853355|430|449|227|247|GeneID:61188099)	RNA polymerase sporulation sigma factor SigH		0
0.30906	0.0763359	lm6179_rs14000(crcB|-18.1784|0.3686553|512|532|262|285|N/A)	lse_rs10415(crcB|-17.0701|0.3959923|185|262|58|137|GeneID:32490556)	lmrg_rs10515(crcB|-18.1456|0.3540538|512|532|261|284|N/A)	jl52_rs10845(crcB|-17.8061|0.2502783|86|104|219|237|GeneID:57077071)	lmo2082(N/A|-18.1789|0.3620215|512|532|262|285|GeneID:984773)	gh761_rs12380(crcB|-18.5804|0.2714416|405|430|270|294|N/A)	ckv90_rs10810(crcB|-21.5281|0.0783137|123|236|74|191|GeneID:61190002)	fluoride efflux transporter CrcB		0
0.30906	0.0767117	lm6179_rs07845(N/A|-26.6052|0.0283708|270|318|245|302|N/A)	lse_rs12640(N/A|-13.6106|0.9241106|366|388|88|110|GeneID:32490778)	lmrg_rs13130(N/A|-18.0836|0.4557881|997|1036|135|172|N/A)	jl52_rs13150(N/A|-13.8808|0.8569954|473|487|16|29|GeneID:57077518)	lmo2587(N/A|-18.1248|0.4634855|997|1036|135|172|GeneID:987227)	gh761_rs09680(N/A|-17.5514|0.4798075|996|1030|136|177|N/A)	ckv90_rs13110(N/A|-20.9194|0.1363458|684|760|86|150|GeneID:61190455)	S-adenosyl-l-methionine hydroxide adenosyltransferase family protein		0
0.30906	0.0768147	lm6179_rs01205(N/A|-17.2029|0.645408|546|591|230|286|N/A)	lse_rs13765(N/A|-14.9609|0.8223038|498|506|76|84|GeneID:32489338)	lmrg_rs14370(N/A|-17.2576|0.6152994|546|591|229|285|N/A)	jl52_rs00120(N/A|-15.9374|0.6178203|744|892|222|323|GeneID:57074972)	lmo2824(N/A|-17.2029|0.6355495|546|591|230|286|GeneID:984944)	gh761_rs08525(N/A|-17.7164|0.5080827|1065|1092|380|408|N/A)	ckv90_rs14245(N/A|-27.3652|0.0170622|546|588|233|286|GeneID:61190675)	phosphoglycerate dehydrogenase		0
0.30906	0.0768162	lm6179_rs01925(N/A|-18.4845|0.324614|494|532|132|175|N/A)	lse_rs00470(N/A|-21.7265|0.0769802|131|176|54|97|GeneID:32490067)	lmrg_rs00490(N/A|-17.1891|0.458376|391|408|212|233|N/A)	jl52_rs00715(N/A|-15.6432|0.4958058|120|175|53|107|GeneID:57075088)	lmo0100(N/A|-18.4845|0.3188042|494|532|132|175|GeneID:986623)	gh761_rs07940(N/A|-15.0793|0.7199775|126|135|23|32|N/A)	ckv90_rs00425(N/A|-15.9467|0.5087762|110|149|142|189|GeneID:61187969)	DUF2200 domain-containing protein		0
0.30906	0.0768509	lm6179_rs08800(N/A|-20.4573|0.340776|126|205|6|95|N/A)	lse_rs12005(N/A|-21.6454|0.1788909|1165|1207|330|379|GeneID:32489990)	lmrg_rs12500(N/A|-20.4573|0.3235612|126|205|6|95|N/A)	jl52_rs12500(N/A|-15.5389|0.7602143|1456|1474|144|163|GeneID:57077392)	lmo2463(N/A|-20.4573|0.3388339|198|277|6|95|GeneID:987371)	gh761_rs10315(N/A|-15.6218|0.8631536|2279|2297|133|149|N/A)	ckv90_rs12485(N/A|-22.6808|0.1170825|450|506|256|312|GeneID:61190330)	MMPL family transporter		0
0.30906	0.0770519	lm6179_rs03870(N/A|-20.9215|0.1810201|635|664|250|285|N/A)		lmrg_rs02500(N/A|-20.1067|0.2244128|635|688|241|284|N/A)	jl52_rs02355(N/A|-13.1529|0.9105399|762|780|424|442|GeneID:57075405)	lmo0500(N/A|-20.0989|0.2338286|635|688|242|285|GeneID:985240)	gh761_rs05980(N/A|-21.7437|0.107427|613|688|243|305|N/A)		transaldolase family protein		0
0.30906	0.0770802	lm6179_rs01880(N/A|-21.5954|0.163515|220|272|232|285|N/A)	lse_rs02725(N/A|-20.8823|0.1531352|173|194|384|405|GeneID:32489830)	lmrg_rs00445(N/A|-17.3392|0.5579589|74|109|361|398|N/A)	jl52_rs03130(N/A|-15.4573|0.6435271|548|579|327|357|GeneID:57075559)	lmo0091(N/A|-21.5954|0.1608193|220|272|232|285|GeneID:986593)	gh761_rs07990(N/A|-18.1673|0.4067731|74|93|381|400|N/A)	ckv90_rs02225(N/A|-15.3113|0.7162273|511|563|188|231|GeneID:61188314)	FoF1 ATP synthase subunit gamma		0
0.30906	0.0771571	lm6179_rs11605(trpC|-21.933|0.137193|764|790|261|284|N/A)	lse_rs07705(trpC|-20.0107|0.1939872|658|711|177|234|GeneID:32490506)	lmrg_rs08125(trpC|-21.8479|0.1331079|764|790|260|283|N/A)	jl52_rs08355(trpC|-17.1133|0.3934052|552|590|264|301|GeneID:57076578)	lmo1630(trpC|-21.933|0.135014|764|790|261|284|GeneID:985709)	gh761_rs00320(trpC|-16.5179|0.6088211|228|264|137|187|N/A)	ckv90_rs08380(trpC|-18.2768|0.3159624|890|919|384|414|GeneID:61189522)	indole-3-glycerol phosphate synthase TrpC		0
0.30906	0.0771606	lm6179_rs03385(floA|-16.3313|0.7309372|177|226|232|286|N/A)	lse_rs01750(floA|-19.4604|0.2533339|438|502|16|84|GeneID:32490789)	lmrg_rs02025(floA|-18.0714|0.4733176|505|538|223|250|N/A)	jl52_rs01930(floA|-22.1159|0.0753708|369|502|15|161|GeneID:57075326)	lmo0392(N/A|-17.8305|0.5173836|479|501|18|45|GeneID:987651)	gh761_rs06545(floA|-19.3241|0.2926289|1091|1119|270|300|N/A)	ckv90_rs01780(floA|-15.9544|0.6367617|1091|1111|279|300|GeneID:61188232)	flotillin-like protein FloA		0
0.30906	0.0772208	lm6179_rs05705(N/A|-14.0025|0.9717396|1362|1388|266|298|N/A)	lse_rs03805(N/A|-23.1207|0.0871734|465|614|87|224|GeneID:32490134)	lmrg_rs04300(N/A|-13.914|0.969574|1266|1294|378|405|N/A)	jl52_rs04280(N/A|-18.2604|0.3330214|326|350|176|198|GeneID:57075780)	lmo0859(N/A|-13.914|0.9717817|1266|1294|379|406|GeneID:985026)	gh761_rs04245(N/A|-17.8205|0.5104366|1283|1303|264|282|N/A)	ckv90_rs04390(N/A|-20.7967|0.173605|864|905|99|149|GeneID:61188741)	ABC transporter substrate-binding protein		0
0.30906	0.0773845	lm6179_rs14855(N/A|-14.7346|0.9036377|448|481|259|292|N/A)	lse_rs11210(N/A|-14.77|0.8105335|258|273|5|20|GeneID:32490585)	lmrg_rs11380(N/A|-17.1879|0.5787138|245|283|453|498|N/A)	jl52_rs11690(N/A|-20.4965|0.1305171|159|197|300|335|GeneID:57077236)	lmo2244(N/A|-16.5193|0.6840986|245|283|454|499|GeneID:984802)	gh761_rs11530(N/A|-15.0084|0.8328374|587|624|431|470|N/A)	ckv90_rs11625(N/A|-21.2365|0.1238689|671|770|79|167|GeneID:61190164)	RluA family pseudouridine synthase		0
0.30906	0.0774464	lm6179_rs12650(sdaAA|-19.5819|0.3156961|204|237|195|234|N/A)	lse_rs09040(sdaAA|-22.3444|0.0936924|61|103|200|242|GeneID:32488329)	lmrg_rs09165(sdaAA|-19.8078|0.2790595|158|286|143|292|N/A)	jl52_rs09450(sdaAA|-15.4718|0.64475|1027|1053|37|63|GeneID:57076796)	lmo1812(N/A|-18.4346|0.4331883|257|274|379|398|GeneID:985916)	gh761_rs13720(sdaAA|-18.1289|0.4141691|72|101|217|242|N/A)	ckv90_rs09450(sdaAA|-16.0625|0.6131331|237|274|379|410|GeneID:61189732)	L-serine ammonia-lyase iron-sulfur-dependent subunit alpha		0
0.30906	0.0776014	lm6179_rs08675(N/A|-28.4413|0.0097893|512|574|232|283|N/A)		lmrg_rs11600(N/A|-19.6487|0.2197032|552|575|208|230|N/A)		lmo2292(N/A|-20.1463|0.1928823|494|546|191|239|GeneID:984530)			minor capsid protein		0
0.30906	0.0778536	lm6179_rs10610(dapA|-15.3165|0.8476406|78|120|202|247|N/A)	lse_rs06730(dapA|-24.6039|0.0422818|281|345|288|342|GeneID:32489483)	lmrg_rs07140(dapA|-15.8956|0.758556|82|120|202|238|N/A)	jl52_rs07330(dapA|-16.6352|0.4751547|808|851|241|300|GeneID:57076376)	lmo1435(dapA|-15.7304|0.7900496|296|324|196|223|GeneID:986494)	gh761_rs01280(dapA|-21.0168|0.1605121|762|822|17|83|N/A)	ckv90_rs07395(dapA|-15.6896|0.6647835|662|680|220|239|GeneID:61189328)	4-hydroxy-tetrahydrodipicolinate synthase		0
0.30906	0.078099	lm6179_rs14940(N/A|-19.0665|0.2578883|63|93|378|411|N/A)	lse_rs11295(N/A|-17.9482|0.2825944|469|495|198|230|GeneID:32490669)	lmrg_rs11465(N/A|-19.0665|0.2439736|63|93|377|410|N/A)	jl52_rs11790(N/A|-16.6599|0.3474359|62|93|372|406|GeneID:57077254)	lmo2261(N/A|-19.0665|0.2533361|63|93|378|411|GeneID:987996)	gh761_rs11445(N/A|-19.6829|0.1688259|241|267|293|323|N/A)	ckv90_rs11710(N/A|-19.6446|0.1433755|158|226|258|324|GeneID:61190180)	metal-sulfur cluster assembly factor		0
0.30906	0.0781184	lm6179_rs06970(N/A|-20.3346|0.1912784|87|140|194|240|N/A)	lse_rs05015(N/A|-20.1252|0.1495263|268|304|359|391|GeneID:32488547)	lmrg_rs05580(N/A|-18.5635|0.3251792|66|109|260|297|N/A)		lmo1126(N/A|-19.4031|0.2570418|60|109|261|302|GeneID:986193)	gh761_rs03030(N/A|-19.6616|0.1959901|56|109|262|303|N/A)		GNAT family N-acetyltransferase		0
0.30906	0.0781626	lm6179_rs03065(N/A|-19.2337|0.5380819|331|365|86|112|N/A)	lse_rs02000(N/A|-27.1416|0.0493096|3150|3185|382|411|GeneID:32488595)	lmrg_rs01720(inlI|-16.1919|0.918992|341|373|187|235|N/A)	jl52_rs14415(N/A|-19.8435|0.2855068|1242|1271|134|163|GeneID:57077760)	lmo0333(N/A|-15.5868|0.9579149|2960|2985|389|412|GeneID:987568)			LapB repeat-containing protein		0
0.30906	0.0783904	lm6179_rs12310(N/A|-22.0661|0.1096721|423|506|272|345|N/A)	lse_rs08670(N/A|-16.0903|0.5628747|458|499|279|319|GeneID:32489117)	lmrg_rs08830(N/A|-21.8939|0.1097818|423|506|271|344|N/A)	jl52_rs09120(N/A|-17.8128|0.2723774|289|350|90|174|GeneID:57076730)	lmo1748(N/A|-22.0923|0.1070279|423|506|272|345|GeneID:986669)	gh761_rs14070(N/A|-17.4623|0.4240739|91|116|211|237|N/A)	ckv90_rs09105(N/A|-16.0881|0.5348083|64|94|381|412|GeneID:61189664)	Derived by automated computational analysis using gene prediction method: Protein Homology.		0
0.30906	0.078544	lm6179_rs11170(mreC|-22.3733|0.1269298|159|190|465|492|N/A)	lse_rs07270(mreC|-16.518|0.5763656|694|761|224|284|GeneID:32488517)	lmrg_rs07700(mreC|-22.6304|0.1095235|159|190|464|491|N/A)	jl52_rs07880(mreC|-18.9152|0.2301756|676|760|222|303|GeneID:57076485)	lmo1547(mreC|-22.3733|0.1249501|159|190|465|492|GeneID:986941)	gh761_rs00735(mreC|-19.8981|0.2363941|693|755|260|319|N/A)	ckv90_rs07945(mreC|-13.5984|0.9163872|946|984|379|413|GeneID:61189437)	rod shape-determining protein MreC		0
0.30906	0.0785661	lm6179_rs06340(N/A|-23.0104|0.1109473|431|467|268|307|N/A)	lse_rs04440(N/A|-14.9813|0.806345|1043|1075|251|286|GeneID:32490722)	lmrg_rs04950(N/A|-22.9835|0.1054595|431|467|267|306|N/A)	jl52_rs04960(N/A|-13.7227|0.8940286|834|842|298|306|GeneID:57075912)	lmo0982(N/A|-23.0104|0.1092745|431|467|268|307|GeneID:986804)	gh761_rs03575(N/A|-15.6777|0.7721848|254|322|268|333|N/A)	ckv90_rs04965(N/A|-14.5529|0.8366006|823|842|300|319|GeneID:61188856)	M42 family metallopeptidase		0
0.30906	0.0786162	lm6179_rs12885(msrB|-19.1236|0.2834264|76|140|178|248|N/A)	lse_rs09275(msrB|-18.0321|0.3056554|204|235|213|244|GeneID:32489693)	lmrg_rs09400(msrB|-21.0816|0.1372597|90|126|209|238|N/A)	jl52_rs09685(msrB|-19.509|0.1398951|29|70|389|440|GeneID:57076843)	lmo1859(N/A|-19.0738|0.282914|76|140|178|248|GeneID:985834)	gh761_rs13485(msrB|-19.2348|0.2251557|101|128|208|237|N/A)	ckv90_rs09685(msrB|-15.9593|0.5332857|103|128|208|234|GeneID:61189779)	peptide-methionine (R)-S-oxide reductase MsrB		0
0.30906	0.0786168	lm6179_rs05520(N/A|-21.709|0.1293165|71|150|15|109|N/A)	lse_rs03605(N/A|-16.737|0.483921|72|110|206|246|GeneID:32489198)	lmrg_rs04115(N/A|-22.3025|0.0988762|71|150|15|109|N/A)	jl52_rs04075(N/A|-15.004|0.6511791|618|684|53|109|GeneID:57075744)	lmo0820(N/A|-22.3025|0.1034314|71|150|15|109|GeneID:985380)	gh761_rs04410(N/A|-16.7623|0.5304715|88|114|211|237|N/A)	ckv90_rs04195(N/A|-18.7936|0.2392609|43|107|196|239|GeneID:61188703)	GNAT family N-acetyltransferase		0
0.30906	0.0786235	lm6179_rs07870(N/A|-21.9444|0.1794856|123|169|77|118|N/A)	lse_rs03565(N/A|-15.045|0.8290978|987|1006|88|111|GeneID:32489921)	lmrg_rs13105(N/A|-21.9444|0.1693382|123|169|77|118|N/A)	jl52_rs04035(N/A|-17.6864|0.4027842|602|657|273|337|GeneID:57075736)	lmo2582(N/A|-22.2481|0.1599842|123|169|77|118|GeneID:985564)	gh761_rs09705(N/A|-22.0447|0.138672|953|1006|88|149|N/A)	ckv90_rs13085(N/A|-17.2868|0.5084921|267|284|188|203|GeneID:61190450)	cell wall metabolism sensor histidine kinase WalK		0
0.30906	0.0788006	lm6179_rs07535(racE|-19.4876|0.3124961|878|906|380|409|N/A)	lse_rs05600(racE|-21.0452|0.1397227|902|941|200|237|GeneID:32489096)	lmrg_rs06135(racE|-19.4635|0.298552|878|906|379|408|N/A)	jl52_rs06210(racE|-17.2318|0.3858455|879|906|374|402|GeneID:57076158)	lmo1237(racE|-19.4188|0.3134557|878|906|380|409|GeneID:986027)	gh761_rs02490(racE|-21.218|0.1430629|877|906|381|411|N/A)	ckv90_rs06100(racE|-18.7955|0.2729873|878|908|378|409|GeneID:61189075)	glutamate racemase		0
0.30906	0.078802	lm6179_rs10165(comGB|-18.9773|0.3973884|816|912|71|147|N/A)	lse_rs06275(comGB|-19.3719|0.2695107|813|864|89|149|GeneID:32488947)	lmrg_rs06695(comGB|-18.9773|0.3782932|816|912|71|147|N/A)	jl52_rs06840(comGB|-19.8797|0.1753979|180|223|89|137|GeneID:57076278)	lmo1346(comGB|-18.9773|0.3903134|816|912|71|147|GeneID:987733)	gh761_rs01745(comGB|-22.7852|0.092354|641|714|4|71|N/A)	ckv90_rs06940(comGB|-14.2399|0.8688231|901|934|253|281|GeneID:61189237)	competence type IV pilus assembly protein ComGB		0
0.30906	0.0790091	lm6179_rs11385(sppA|-19.3022|0.3596488|252|285|268|302|N/A)	lse_rs07460(sppA|-18.3201|0.3688908|722|752|54|94|GeneID:32489513)	lmrg_rs07890(sppA|-19.2929|0.342707|252|285|267|301|N/A)	jl52_rs08075(sppA|-20.2434|0.1531262|775|838|252|301|GeneID:57076524)	lmo1585(N/A|-19.3022|0.3532133|252|285|268|302|GeneID:987795)	gh761_rs00545(sppA|-16.8151|0.6088022|1104|1146|199|233|N/A)	ckv90_rs08140(sppA|-20.9915|0.1446356|694|814|153|289|GeneID:61189475)	signal peptide peptidase SppA		0
0.30906	0.0791121	lm6179_rs03005(thiE|-18.0873|0.439903|824|845|170|192|N/A)		lmrg_rs01660(thiE|-24.2912|0.0523748|418|490|147|204|N/A)		lmo0318(thiE|-24.5102|0.0508252|418|490|147|204|GeneID:987536)	gh761_rs06895(thiE|-16.885|0.5331048|440|466|380|400|N/A)	ckv90_rs01520(thiE|-12.751|0.9557423|452|465|380|392|GeneID:61188182)	thiamine phosphate synthase		0
0.30906	0.079168	lm6179_rs12160(N/A|-17.0457|0.6540078|821|872|154|207|N/A)	lse_rs08515(N/A|-20.8974|0.1680547|86|134|180|230|GeneID:32489168)	lmrg_rs08680(N/A|-17.0761|0.6272384|821|872|154|207|N/A)	jl52_rs08965(N/A|-19.7702|0.1865347|402|441|259|291|GeneID:57076699)	lmo1718(N/A|-16.3423|0.7387649|821|872|154|207|GeneID:985442)	gh761_rs14220(N/A|-14.2314|0.9275645|264|296|79|109|N/A)	ckv90_rs08955(N/A|-20.1205|0.1992498|916|996|263|341|GeneID:61189634)	DUF871 domain-containing protein		0
0.30906	0.0791759	lm6179_rs12795(N/A|-16.8073|0.4858334|281|346|88|152|N/A)	lse_rs09185(N/A|-15.7297|0.5173098|350|390|110|139|GeneID:32490782)	lmrg_rs09310(N/A|-16.8073|0.4645074|281|346|88|152|N/A)	jl52_rs09595(N/A|-21.896|0.04278|315|390|109|168|GeneID:57076825)	lmo1841(N/A|-16.8073|0.4774387|281|346|88|152|GeneID:985862)	gh761_rs13575(N/A|-11.8758|0.9868408|32|44|182|193|N/A)	ckv90_rs09595(N/A|-15.1717|0.5720228|171|203|175|205|GeneID:61189761)	Derived by automated computational analysis using gene prediction method: Protein Homology.		0
0.30906	0.0792013	lm6179_rs03065(N/A|-19.2337|0.5380819|331|365|86|112|N/A)	lse_rs02000(N/A|-27.1416|0.0493096|3150|3185|382|411|GeneID:32488595)	lmrg_rs01720(inlI|-16.1919|0.918992|341|373|187|235|N/A)	jl52_rs14415(N/A|-19.8435|0.2855068|1242|1271|134|163|GeneID:57077760)	lmo0333(N/A|-15.5868|0.9579149|2960|2985|389|412|GeneID:987568)	gh761_rs05175(N/A|-19.7931|0.3673261|38|69|380|410|N/A)		LapB repeat-containing protein		0
0.30906	0.0792975	lm6179_rs05205(N/A|-17.7639|0.5374432|216|251|5|43|N/A)	lse_rs03295(N/A|-22.3575|0.0966665|927|942|426|440|GeneID:32488364)	lmrg_rs03810(N/A|-17.7639|0.5153106|216|251|5|43|N/A)	jl52_rs03775(N/A|-15.7932|0.6086543|88|108|212|234|GeneID:57075685)	lmo0759(N/A|-17.7639|0.5284241|216|251|5|43|GeneID:985503)	gh761_rs04735(N/A|-16.9052|0.5878714|373|390|276|294|N/A)	ckv90_rs03715(N/A|-20.2053|0.1841054|1011|1052|263|306|GeneID:61188609)	ring-cleaving dioxygenase		0
0.30906	0.0793718	lm6179_rs15140(N/A|-20.4493|0.297642|197|230|380|409|N/A)	lse_rs11450(N/A|-22.9084|0.1002768|1175|1221|195|245|GeneID:32488372)	lmrg_rs11915(N/A|-20.4492|0.2820708|197|230|379|408|N/A)	jl52_rs11940(N/A|-17.0992|0.4907382|768|779|454|465|GeneID:57077284)	lmo2365(N/A|-20.4475|0.2592524|197|230|380|409|GeneID:984424)	gh761_rs10880(N/A|-19.7665|0.3061078|437|514|219|279|N/A)		helix-turn-helix domain-containing protein		0
0.30906	0.0794728	lm6179_rs12190(N/A|-19.0527|0.337075|805|874|91|159|N/A)	lse_rs08545(N/A|-14.941|0.7605948|413|443|239|273|GeneID:32489436)	lmrg_rs08710(N/A|-19.0527|0.3199691|805|874|91|159|N/A)	jl52_rs08995(N/A|-17.1737|0.3727519|507|546|132|165|GeneID:57076705)	lmo1724(N/A|-19.0527|0.3310395|805|874|91|159|GeneID:986662)	gh761_rs14190(N/A|-17.3459|0.47726|703|737|384|413|N/A)	ckv90_rs08985(N/A|-22.7241|0.06515|800|856|112|169|GeneID:61189640)	ABC transporter ATP-binding protein		0
0.30906	0.0795644	lm6179_rs04870(N/A|-18.7168|0.5136567|416|462|112|166|N/A)	lse_rs03035(N/A|-23.4734|0.0917548|1487|1543|176|235|GeneID:32489494)	lmrg_rs03475(N/A|-17.1751|0.6931613|891|1038|135|281|N/A)	jl52_rs03445(N/A|-18.6448|0.3346966|154|205|65|108|GeneID:57075621)	lmo0692(cheA|-18.7168|0.5049101|416|462|112|166|GeneID:985032)	gh761_rs04995(N/A|-19.748|0.333215|951|1038|136|205|N/A)	ckv90_rs03420(N/A|-20.7232|0.2061142|951|1061|119|205|GeneID:61188550)	chemotaxis protein CheA		0
0.30906	0.0795933	lm6179_rs11470(N/A|-22.1273|0.1531765|587|656|263|325|N/A)	lse_rs07545(N/A|-21.5765|0.1352389|346|440|164|246|GeneID:32490492)	lmrg_rs07985(N/A|-16.2706|0.7399385|983|1053|262|333|N/A)	jl52_rs08170(N/A|-17.9912|0.3404232|49|109|211|270|GeneID:57076543)	lmo1603(N/A|-17.1604|0.6316694|592|656|263|320|GeneID:985743)	gh761_rs00455(N/A|-20.0377|0.2477892|586|650|265|327|N/A)	ckv90_rs08245(N/A|-16.6129|0.5678367|763|847|90|167|GeneID:61189495)	M29 family aminopeptidase T		0
0.30906	0.0796325	lm6179_rs14905(N/A|-14.7399|0.9316793|807|836|131|159|N/A)	lse_rs11260(N/A|-17.3215|0.5220403|265|329|227|287|GeneID:32489591)	lmrg_rs11430(N/A|-15.0835|0.8922402|1239|1251|335|347|N/A)	jl52_rs11755(N/A|-26.5564|0.017973|38|83|222|282|GeneID:57077247)	lmo2254(N/A|-15.1525|0.8924461|807|836|131|159|GeneID:984903)	gh761_rs11480(N/A|-17.7192|0.5204601|637|670|257|297|N/A)	ckv90_rs11675(N/A|-18.2927|0.3779514|494|523|133|157|GeneID:61190173)	NCS2 family permease		0
0.30906	0.0800402	lm6179_rs01435(qoxA|-19.7206|0.3280798|56|187|261|409|N/A)	lse_rs00065(qoxA|-18.1436|0.3996249|1222|1251|201|236|GeneID:32490930)	lmrg_rs00065(qoxA|-19.7206|0.3113202|56|187|260|408|N/A)	jl52_rs00315(qoxA|-20.2825|0.1571056|1018|1048|119|147|GeneID:57075011)	lmo0013(qoxA|-19.7206|0.3222069|56|187|261|409|GeneID:984936)	gh761_rs08295(qoxA|-21.7766|0.1367902|56|187|262|410|N/A)	ckv90_rs00065(qoxA|-14.957|0.7935665|663|710|65|109|GeneID:61187897)	cytochrome aa3 quinol oxidase subunit II		0
0.30906	0.0800595	lm6179_rs12330(N/A|-15.5767|0.8002617|886|897|13|25|N/A)	lse_rs08690(N/A|-26.4112|0.0205749|438|506|164|242|GeneID:32488867)	lmrg_rs08850(N/A|-15.5767|0.7807656|886|897|13|25|N/A)	jl52_rs09140(N/A|-14.019|0.8296819|348|383|319|348|GeneID:57076734)	lmo1752(N/A|-15.5767|0.7908707|886|897|13|25|GeneID:985556)	gh761_rs14050(N/A|-14.7262|0.8506796|77|108|200|234|N/A)	ckv90_rs09125(N/A|-17.6922|0.3783091|197|222|84|108|GeneID:61189668)	Derived by automated computational analysis using gene prediction method: Protein Homology.		0
0.30906	0.0800663	lm6179_rs02335(rnmV|-21.6403|0.1342896|635|762|332|437|N/A)	lse_rs00815(rnmV|-19.6435|0.1969006|377|491|325|433|GeneID:32490235)	lmrg_rs00900(rnmV|-21.0515|0.1552019|40|156|262|357|N/A)	jl52_rs01050(rnmV|-17.5866|0.3080333|342|380|61|107|GeneID:57075154)	lmo0187(N/A|-21.6403|0.1321671|635|762|332|437|GeneID:987012)	gh761_rs07535(rnmV|-14.5395|0.8451741|101|156|264|311|N/A)	ckv90_rs00765(rnmV|-17.3027|0.3904261|238|264|380|410|GeneID:61188036)	ribonuclease M5		0
0.30906	0.0801462	lm6179_rs06870(N/A|-16.7868|0.6985318|303|337|17|45|N/A)	lse_rs04915(N/A|-18.7854|0.3368772|1043|1064|205|229|GeneID:32488397)	lmrg_rs05480(N/A|-17.3117|0.6044524|1042|1064|206|233|N/A)	jl52_rs05480(N/A|-22.3615|0.0762233|924|985|242|303|GeneID:57076016)	lmo1088(tagB|-16.7868|0.6885611|303|337|17|45|GeneID:986255)	gh761_rs03105(N/A|-20.7944|0.1954294|1011|1060|59|108|N/A)	ckv90_rs05445(N/A|-17.5779|0.4470611|1013|1053|64|105|GeneID:61188952)	CDP-glycerol--glycerophosphate glycerophosphotransferase		0
0.30906	0.0802647	lm6179_rs08245(secA|-23.9193|0.1268898|103|162|389|438|N/A)	lse_rs12250(secA|-16.7458|0.6955916|2269|2331|177|239|GeneID:32489235)	lmrg_rs12740(secA|-24.6317|0.0951463|1558|1706|133|281|N/A)	jl52_rs12765(secA|-20.1525|0.2354119|693|730|263|305|GeneID:57077442)	lmo2510(secA|-24.2716|0.1116769|103|162|389|438|GeneID:985470)	gh761_rs10075(secA|-20.5515|0.2950624|2147|2194|67|110|N/A)	ckv90_rs12720(secA|-20.251|0.2705262|103|162|389|438|GeneID:61190377)	preprotein translocase subunit SecA		0
0.30906	0.080284	lm6179_rs15140(N/A|-20.4493|0.297642|197|230|380|409|N/A)	lse_rs11450(N/A|-22.9084|0.1002768|1175|1221|195|245|GeneID:32488372)	lmrg_rs11915(N/A|-20.4492|0.2820708|197|230|379|408|N/A)	jl52_rs11940(N/A|-17.0992|0.4907382|768|779|454|465|GeneID:57077284)	lmo2364(N/A|-18.7174|0.2644246|400|435|274|310|GeneID:984429)	gh761_rs10880(N/A|-19.7665|0.3061078|437|514|219|279|N/A)		helix-turn-helix domain-containing protein		0
0.30906	0.0802999	lm6179_rs13215(hisC|-18.6585|0.4411733|361|509|182|323|N/A)	lse_rs09625(hisC|-21.0585|0.1590976|57|98|268|319|GeneID:32488560)	lmrg_rs09730(hisC|-20.7726|0.2222378|489|535|266|307|N/A)	jl52_rs10040(hisC|-18.3216|0.3035125|1194|1257|318|378|GeneID:57076913)	lmo1925(hisC|-22.4206|0.1349839|1191|1232|345|384|GeneID:985756)	gh761_rs13155(hisC|-17.5767|0.5129392|1184|1231|381|430|N/A)	ckv90_rs10050(hisC|-19.0286|0.2836746|616|682|262|332|GeneID:61189851)	histidinol-phosphate transaminase		0
0.30906	0.0803287	lm6179_rs06555(N/A|-23.8324|0.0752564|621|676|187|240|N/A)	lse_rs04655(N/A|-19.0766|0.2752282|1012|1048|132|166|GeneID:32489090)	lmrg_rs05165(N/A|-19.9401|0.2630718|621|676|187|239|N/A)	jl52_rs05175(N/A|-13.3511|0.9120341|435|463|259|287|GeneID:57075955)	lmo1025(N/A|-23.8324|0.074244|621|676|187|240|GeneID:986700)	gh761_rs03360(N/A|-17.3061|0.5143459|819|837|91|109|N/A)	ckv90_rs05180(N/A|-15.3344|0.7102563|701|729|379|415|GeneID:61188899)	aromatic acid exporter family protein		0
0.30906	0.0804299	lm6179_rs11575(N/A|-21.1493|0.2470036|435|457|385|407|N/A)	lse_rs07675(N/A|-18.1747|0.4470666|175|209|167|205|GeneID:32488213)	lmrg_rs08095(N/A|-19.3695|0.3952808|359|507|16|159|N/A)	jl52_rs08325(N/A|-16.0323|0.6496608|1105|1185|252|356|GeneID:57076572)	lmo1624(N/A|-19.3695|0.4075292|359|507|16|159|GeneID:985718)	gh761_rs00350(N/A|-17.513|0.5824526|1449|1496|132|197|N/A)	ckv90_rs08350(N/A|-23.3478|0.0809005|605|672|144|208|GeneID:61189516)	polysaccharide biosynthesis protein		0
0.30906	0.0805019	lm6179_rs04950(N/A|-18.3333|0.350595|399|421|18|49|N/A)	lse_rs03115(N/A|-15.3576|0.633399|396|421|17|44|GeneID:32488917)	lmrg_rs03555(N/A|-19.8562|0.2008408|390|421|18|53|N/A)	jl52_rs03525(N/A|-20.1742|0.1035423|291|326|262|296|GeneID:57075637)	lmo0708(N/A|-15.414|0.7345126|399|421|18|49|GeneID:985045)	gh761_rs04915(N/A|-15.3831|0.6863548|1|33|269|294|N/A)	ckv90_rs03500(N/A|-12.7908|0.9304986|390|421|17|52|GeneID:61188566)	flagellar export chaperone FliS		0
0.30906	0.0806008	lm6179_rs07190(N/A|-16.584|0.7295175|844|890|263|303|N/A)	lse_rs05235(N/A|-17.51|0.4863659|719|765|191|247|GeneID:32488887)	lmrg_rs05790(N/A|-16.6806|0.6948959|1049|1099|224|280|N/A)	jl52_rs05835(N/A|-16.498|0.5377929|540|603|305|356|GeneID:57076083)	lmo1168(AckA2|-16.7425|0.6985077|844|890|263|303|GeneID:986132)	gh761_rs02830(N/A|-29.4105|0.0090393|1049|1073|259|282|N/A)	ckv90_rs05760(N/A|-19.967|0.218242|1174|1208|199|237|GeneID:61189009)	acetate/propionate family kinase		0
0.309085	0.0807158	lm6179_rs11295(citZ|-22.4527|0.1379883|620|672|260|318|N/A)	lse_rs07370(citZ|-17.7848|0.4435914|791|824|195|230|GeneID:32490225)	lmrg_rs07800(citZ|-22.5396|0.1263065|620|672|259|317|N/A)	jl52_rs07980(citZ|-19.5838|0.2015026|68|142|405|481|GeneID:57076505)	lmo1567(citZ|-22.4481|0.1360061|620|672|260|318|GeneID:986909)	gh761_rs00635(citZ|-18.3382|0.4206101|587|606|461|484|N/A)	ckv90_rs08050(citZ|-14.8361|0.8100704|597|607|459|469|GeneID:61189457)	citrate synthase		0
0.309259	0.0808698	lm6179_rs13865(N/A|-17.5611|0.4604824|123|160|74|110|N/A)	lse_rs10240(N/A|-18.9147|0.2303011|123|160|74|111|GeneID:32490028)	lmrg_rs10380(N/A|-17.5611|0.4396958|123|160|74|110|N/A)	jl52_rs10685(N/A|-21.4526|0.0677294|123|160|72|109|GeneID:57077041)	lmo2055(N/A|-17.5611|0.4524367|123|160|74|110|GeneID:984919)	gh761_rs12510(N/A|-17.8738|0.359423|255|292|381|414|N/A)	ckv90_rs10675(N/A|-17.4889|0.3419478|123|160|73|109|GeneID:61189975)	YlbF family regulator		0
0.311098	0.0814599	lm6179_rs06160(N/A|-15.308|0.8802508|379|398|336|353|N/A)	lse_rs04245(N/A|-16.3551|0.6438967|209|270|232|286|GeneID:32488649)	lmrg_rs04770(N/A|-18.0713|0.5102437|526|548|462|483|N/A)	jl52_rs04765(N/A|-22.5686|0.0728019|521|577|423|483|GeneID:57075874)	lmo0947(N/A|-15.308|0.8724285|379|398|336|353|GeneID:986474)	gh761_rs03755(N/A|-15.8265|0.7716957|528|589|265|334|N/A)	ckv90_rs04770(N/A|-19.65|0.2437379|258|322|111|164|GeneID:61188817)	MFS transporter		0
0.311194	0.0815942	lm6179_rs04300(N/A|-18.9614|0.2386213|324|378|226|276|N/A)	lse_rs02460(N/A|-14.5177|0.6928616|29|56|266|296|GeneID:32489271)	lmrg_rs02895(N/A|-21.7627|0.0813334|324|380|223|275|N/A)	jl52_rs02820(N/A|-15.1164|0.518381|25|94|375|426|GeneID:57075497)	lmo0579(N/A|-18.9614|0.2344439|324|378|226|276|GeneID:986865)	gh761_rs05565(N/A|-19.762|0.1439564|333|379|220|279|N/A)	ckv90_rs02835(N/A|-13.363|0.832388|360|377|379|396|GeneID:61188434)	YdbC family protein		0
0.311311	0.081734	lm6179_rs13810(N/A|-21.5737|0.2278804|722|771|130|171|N/A)	lse_rs10185(N/A|-17.1337|0.5920155|838|870|6|44|GeneID:32488915)	lmrg_rs10325(N/A|-21.5728|0.2154238|722|771|130|171|N/A)	jl52_rs10630(N/A|-17.1972|0.5006961|488|632|16|164|GeneID:57077030)	lmo2044(N/A|-21.5737|0.2239134|722|771|130|171|GeneID:984734)	gh761_rs12565(N/A|-22.8846|0.1177227|929|953|462|486|N/A)	ckv90_rs10585(N/A|-20.652|0.206707|1488|1554|181|246|GeneID:61189958)	SgrR family transcriptional regulator		0
0.312144	0.0821441	lm6179_rs08415(N/A|-24.0821|0.0773182|418|436|474|492|N/A)	lse_rs12080(N/A|-17.4942|0.4731409|672|724|294|349|GeneID:32488204)	lmrg_rs12570(N/A|-22.473|0.1258241|151|189|262|297|N/A)	jl52_rs12575(N/A|-17.2497|0.4217315|495|521|85|109|GeneID:57077406)	lmo2476(N/A|-22.5099|0.1298176|151|189|263|298|GeneID:987343)	gh761_rs10245(N/A|-15.305|0.8199628|676|719|278|320|N/A)	ckv90_rs12550(N/A|-15.4056|0.7294809|451|498|158|207|GeneID:61190343)	aldose epimerase family protein		0
0.312144	0.0822753	lm6179_rs10775(N/A|-19.7949|0.2286119|75|137|263|328|N/A)	lse_rs06885(N/A|-16.3679|0.5060712|395|428|197|237|GeneID:32490554)	lmrg_rs07305(N/A|-19.6052|0.2303201|75|137|262|327|N/A)	jl52_rs07485(N/A|-18.585|0.1983098|316|373|154|205|GeneID:57076407)	lmo1468(N/A|-19.7949|0.2246305|75|137|263|328|GeneID:987837)	gh761_rs01125(N/A|-20.6985|0.1336499|75|137|264|329|N/A)	ckv90_rs07550(N/A|-17.1726|0.3769542|298|332|194|228|GeneID:61189359)	GatB/YqeY domain-containing protein		0
0.312144	0.0822816	lm6179_rs04720(N/A|-17.3807|0.4399673|137|189|263|308|N/A)	lse_rs09320(N/A|-17.528|0.3245219|134|176|264|313|GeneID:32490718)	lmrg_rs03320(N/A|-14.434|0.8315361|368|402|270|306|N/A)	jl52_rs09730(N/A|-13.0218|0.8693017|465|509|131|168|GeneID:57076852)	lmo0661(N/A|-14.5234|0.8294203|139|189|263|307|GeneID:984999)	gh761_rs05170(N/A|-23.0927|0.0456219|304|406|64|161|N/A)	ckv90_rs03250(N/A|-18.5686|0.2111691|332|379|89|147|GeneID:61188517)	carboxymuconolactone decarboxylase family protein		0
0.312459	0.0825644	lm6179_rs13385(N/A|-20.0869|0.2758689|1031|1071|263|306|N/A)	lse_rs09795(N/A|-17.9055|0.4060467|619|663|65|108|GeneID:32488969)	lmrg_rs09900(N/A|-20.0269|0.2661735|1031|1071|262|305|N/A)	jl52_rs10210(N/A|-18.411|0.2793278|1052|1070|214|239|GeneID:57076947)	lmo1959(N/A|-20.0869|0.2709709|1031|1071|263|306|GeneID:984885)	gh761_rs12985(N/A|-18.6089|0.3656825|395|460|226|294|N/A)	ckv90_rs10220(N/A|-22.2814|0.0892668|942|994|75|128|GeneID:61189885)	iron-hydroxamate ABC transporter substrate-binding protein		0
0.312459	0.0825838	lm6179_rs05870(N/A|-18.8716|0.4058392|669|696|212|247|N/A)	lse_rs03970(N/A|-16.0121|0.6641492|81|100|224|242|GeneID:32488855)	lmrg_rs04465(N/A|-18.773|0.397544|409|442|378|408|N/A)	jl52_rs04465(N/A|-15.0075|0.729724|222|253|5|42|GeneID:57075815)	lmo0892(rsbU|-18.8716|0.3986267|669|696|212|247|GeneID:986534)	gh761_rs04050(N/A|-17.5653|0.5034253|744|793|244|298|N/A)	ckv90_rs04495(N/A|-24.0236|0.0499822|218|251|17|46|GeneID:61188762)	PP2C family protein-serine/threonine phosphatase		0
0.312633	0.0827834	lm6179_rs05385(N/A|-14.2516|0.9215859|450|491|130|170|N/A)	lse_rs03470(N/A|-15.3988|0.6901282|82|100|351|370|GeneID:32488237)	lmrg_rs03985(N/A|-12.712|0.9880601|702|742|283|324|N/A)	jl52_rs03920(N/A|-17.0824|0.3765071|162|209|55|102|GeneID:57075714)	lmo0794(N/A|-12.7713|0.9877939|158|178|274|293|GeneID:985430)	gh761_rs04560(N/A|-23.0273|0.0663092|794|829|122|151|N/A)	ckv90_rs03875(N/A|-20.411|0.1446884|794|830|121|151|GeneID:61188641)	NAD(P)-dependent oxidoreductase		0
0.312633	0.0828697	lm6179_rs02610(cysE|-19.3531|0.2962328|346|404|194|240|N/A)	lse_rs01180(epsC|-16.5263|0.5249439|357|368|476|488|GeneID:32488321)	lmrg_rs01235(epsC|-20.8196|0.1726719|346|404|194|239|N/A)	jl52_rs01420(epsC|-17.2514|0.3517127|148|197|135|186|GeneID:57075226)	lmo0238(cysE|-19.0941|0.3155308|346|404|194|240|GeneID:987230)	gh761_rs07240(epsC|-21.7933|0.1027057|373|403|262|295|N/A)	ckv90_rs01075(epsC|-12.3602|0.9735303|180|231|142|206|GeneID:61188094)	serine O-acetyltransferase EpsC		0
0.312633	0.0830203	lm6179_rs11835(N/A|-25.4941|0.0551891|750|807|277|333|N/A)	lse_rs08165(N/A|-17.9591|0.4519386|289|313|197|219|GeneID:32489614)	lmrg_rs08355(N/A|-22.5528|0.1392345|750|807|276|332|N/A)	jl52_rs08630(N/A|-16.8277|0.5143443|1469|1488|220|239|GeneID:57076632)	lmo1676(menF|-22.525|0.1466542|750|807|277|333|GeneID:985649)	gh761_rs00100(N/A|-18.7471|0.4020894|765|803|172|210|N/A)	ckv90_rs08625(N/A|-14.9289|0.8231285|611|637|83|109|GeneID:61189570)	isochorismate synthase MenF		0
0.312633	0.0830687	lm6179_rs10645(N/A|-19.9785|0.2556237|855|888|4|46|N/A)	lse_rs06760(N/A|-21.0092|0.1340348|594|741|89|230|GeneID:32489278)	lmrg_rs07175(N/A|-19.9785|0.2418201|855|888|4|46|N/A)	jl52_rs07360(N/A|-15.4267|0.6191197|479|519|393|430|GeneID:57076382)	lmo1442(N/A|-19.9785|0.2511154|855|888|4|46|GeneID:986764)	gh761_rs01250(N/A|-15.9876|0.6758434|862|885|3|25|N/A)	ckv90_rs07425(N/A|-19.459|0.2091027|347|425|301|383|GeneID:61189334)	AzlC family ABC transporter permease		0
0.312719	0.083279	lm6179_rs03780(N/A|-16.0454|0.7008318|510|534|464|487|N/A)	lse_rs01970(N/A|-15.5662|0.649571|398|435|122|161|GeneID:32489543)	lmrg_rs02400(N/A|-16.3281|0.6382296|254|332|214|297|N/A)	jl52_rs02215(N/A|-23.6874|0.0322706|373|436|119|187|GeneID:57075379)	lmo0480(N/A|-18.8781|0.3270045|502|538|460|496|GeneID:985214)	gh761_rs06105(N/A|-13.545|0.9369333|401|435|122|155|N/A)	ckv90_rs02345(N/A|-16.7703|0.4533287|386|426|456|498|GeneID:61188338)	TetR/AcrR family transcriptional regulator		0
0.312719	0.0833112	lm6179_rs12720(rpoZ|-19.7978|0.1761418|186|213|378|407|N/A)	lse_rs09110(rpoZ|-15.3026|0.5731491|215|271|190|250|GeneID:32490698)	lmrg_rs09235(rpoZ|-19.7107|0.1714507|186|213|377|406|N/A)	jl52_rs09520(rpoZ|-12.6334|0.8861416|140|170|77|108|GeneID:57076810)	lmo1826(rpoZ|-19.7107|0.1786723|186|213|378|407|GeneID:985894)	gh761_rs13650(rpoZ|-14.3994|0.7653067|186|213|379|408|N/A)	ckv90_rs09520(rpoZ|-19.242|0.1454616|186|213|378|407|GeneID:61189746)	DNA-directed RNA polymerase subunit omega		0
0.313039	0.0836864	lm6179_rs04200(N/A|-18.9979|0.3779514|713|759|61|109|N/A)	lse_rs02345(N/A|-21.3337|0.1337202|674|751|192|249|GeneID:32489123)	lmrg_rs02795(N/A|-18.4496|0.4211329|816|829|263|276|N/A)	jl52_rs02710(N/A|-18.0111|0.3140264|866|908|389|430|GeneID:57075475)	lmo0559(N/A|-18.9979|0.3712009|713|759|61|109|GeneID:985234)	gh761_rs05665(N/A|-21.8807|0.119692|777|829|265|324|N/A)	ckv90_rs02730(N/A|-15.1919|0.7379564|500|530|216|246|GeneID:61188413)	magnesium transporter CorA family protein		0
0.313039	0.0837391	lm6179_rs00680(N/A|-20.1884|0.2423654|237|385|225|339|N/A)	lse_rs13435(N/A|-19.6185|0.2182467|861|894|199|230|GeneID:32490270)	lmrg_rs13875(N/A|-20.2769|0.2226198|236|384|225|339|N/A)	jl52_rs14090(N/A|-17.6171|0.3315502|521|617|266|353|GeneID:57077700)	lmo2722(N/A|-20.1884|0.2381148|237|385|225|339|GeneID:985237)	gh761_rs08955(N/A|-21.6943|0.1158169|447|526|260|326|N/A)		helix-turn-helix domain-containing protein		0
0.313039	0.0838062	lm6179_rs07910(N/A|-22.2314|0.1348571|587|625|261|306|N/A)	lse_rs12605(N/A|-17.6732|0.4292928|984|998|17|31|GeneID:32488487)	lmrg_rs13065(N/A|-22.1406|0.1310502|587|625|260|305|N/A)	jl52_rs13105(N/A|-14.9381|0.726668|405|552|196|332|GeneID:57077509)	lmo2575(N/A|-22.2314|0.1327236|587|625|261|306|GeneID:986612)	gh761_rs09740(N/A|-20.3883|0.2025094|589|648|253|305|N/A)	ckv90_rs13055(N/A|-17.6426|0.4070503|610|713|279|368|GeneID:61190444)	cation diffusion facilitator family transporter		0
0.313039	0.0838549	lm6179_rs10260(dxs|-22.4176|0.1756003|1213|1245|76|105|N/A)	lse_rs06370(dxs|-18.5827|0.4236816|1352|1395|427|468|GeneID:32488216)	lmrg_rs06790(dxs|-23.1765|0.1297495|1213|1253|62|105|N/A)	jl52_rs06935(dxs|-20.8547|0.1652223|1562|1644|318|403|GeneID:57076297)	lmo1365(tktB|-22.0125|0.1961201|1213|1245|76|105|GeneID:987660)		ckv90_rs07035(dxs|-18.6699|0.3883428|1264|1335|75|141|GeneID:61189256)	1-deoxy-D-xylulose-5-phosphate synthase		0
0.313039	0.0839458	lm6179_rs11590(trpA|-14.9825|0.8702098|318|365|268|312|N/A)	lse_rs07690(trpA|-21.9975|0.099103|826|860|200|238|GeneID:32490177)	lmrg_rs08110(trpA|-15.1007|0.8411858|318|365|267|311|N/A)	jl52_rs08340(trpA|-18.3099|0.268658|487|534|63|109|GeneID:57076575)	lmo1627(trpA|-14.9825|0.862114|318|365|268|312|GeneID:985711)	gh761_rs00335(trpA|-19.7355|0.2360901|123|188|265|324|N/A)	ckv90_rs08365(trpA|-17.2779|0.4299443|245|279|163|202|GeneID:61189519)	tryptophan synthase subunit alpha		0
0.313272	0.0841182	lm6179_rs12235(N/A|-16.0935|0.8173062|261|278|226|241|N/A)	lse_rs08590(N/A|-18.8098|0.3634507|803|861|145|206|GeneID:32490093)	lmrg_rs08755(N/A|-16.8397|0.7034744|261|279|224|240|N/A)	jl52_rs09040(N/A|-18.8525|0.2871413|802|861|143|205|GeneID:57076714)	lmo1733(gltD|-16.0935|0.8081469|261|278|226|241|GeneID:984552)	gh761_rs14145(N/A|-20.0721|0.2748483|130|154|86|111|N/A)	ckv90_rs09030(N/A|-23.4935|0.0733566|858|1002|147|291|GeneID:61189649)	glutamate synthase subunit beta		0
0.313975	0.0844611	lm6179_rs11485(N/A|-20.6543|0.3327269|1141|1246|34|138|N/A)	lse_rs07560(N/A|-24.4356|0.0754948|927|989|191|247|GeneID:32490185)	lmrg_rs08000(N/A|-19.7387|0.4075276|891|925|209|245|N/A)	jl52_rs08185(N/A|-17.8272|0.459081|1364|1377|16|29|GeneID:57076546)	lmo1606(N/A|-20.2024|0.3706143|888|922|209|246|GeneID:985737)	gh761_rs00440(N/A|-19.1884|0.4263109|2234|2277|279|323|N/A)	ckv90_rs08260(N/A|-18.8025|0.4006768|200|216|302|318|GeneID:61189498)	DNA translocase FtsK		0
0.313975	0.0845274	lm6179_rs07795(N/A|-21.2937|0.1257975|328|360|379|412|N/A)		lmrg_rs11540(N/A|-21.976|0.0926526|302|354|199|240|N/A)		lmo2280(N/A|-21.2937|0.1238397|328|360|379|412|GeneID:988004)			Gp23 family protein		0
0.313983	0.0846398	lm6179_rs01885(atpD|-23.2793|0.1154784|647|677|43|72|N/A)	lse_rs02730(atpD|-20.1354|0.2370794|353|390|65|104|GeneID:32488540)	lmrg_rs00450(atpD|-21.4633|0.1971549|647|677|43|72|N/A)	jl52_rs03135(atpD|-19.9411|0.1944052|362|446|341|432|GeneID:57075560)	lmo0092(N/A|-21.4633|0.2051783|647|677|43|72|GeneID:986598)	gh761_rs07985(atpD|-16.8925|0.6433006|1012|1029|95|111|N/A)	ckv90_rs02230(atpD|-19.5856|0.2607761|638|684|35|78|GeneID:61188315)	F0F1 ATP synthase subunit beta		0
0.314066	0.0848335	lm6179_rs14125(N/A|-17.0394|0.4531104|176|218|261|305|N/A)	lse_rs10535(N/A|-16.8498|0.3734415|190|215|58|82|GeneID:32488450)	lmrg_rs10640(N/A|-16.7689|0.4684082|161|218|260|322|N/A)	jl52_rs10990(N/A|-18.5476|0.1599045|86|131|267|306|GeneID:57077098)	lmo2104(N/A|-15.2387|0.7040208|79|129|271|314|GeneID:984430)	gh761_rs12250(N/A|-20.6755|0.1040632|176|218|262|306|N/A)	ckv90_rs10930(N/A|-17.1364|0.3176355|155|215|218|278|GeneID:61190025)	FeoA family protein		0
0.314066	0.0848859	lm6179_rs13400(N/A|-21.7092|0.1354877|34|181|358|485|N/A)	lse_rs09810(timR|-19.273|0.2269654|99|154|197|246|GeneID:32490945)	lmrg_rs09915(N/A|-22.181|0.1082996|34|181|357|484|N/A)	jl52_rs10235(timR|-14.0397|0.8026611|744|801|134|194|GeneID:57076952)	lmo1962(N/A|-21.7092|0.1333419|34|181|358|485|GeneID:987974)	gh761_rs12970(timR|-16.479|0.5859699|526|547|268|290|N/A)	ckv90_rs10235(timR|-16.9884|0.438067|643|698|269|322|GeneID:61189888)	macrodiolide transporter TimAB transcriptional regulator TimA		0
0.314066	0.0852895		lse_rs01760(N/A|-19.1316|0.2690359|698|729|205|233|GeneID:32488449)		jl52_rs01940(N/A|-16.6735|0.4637259|286|323|295|329|GeneID:57075328)			ckv90_rs03205(N/A|-25.9654|0.0218908|517|664|229|352|GeneID:61188508)			0
0.314066	0.0854704	lm6179_rs05820(N/A|-21.007|0.1554886|257|296|245|282|N/A)	lse_rs03920(N/A|-15.6631|0.6158309|553|592|205|248|GeneID:32488253)	lmrg_rs04415(N/A|-24.1188|0.0482788|257|296|244|281|N/A)	jl52_rs04415(N/A|-17.2307|0.3274881|524|534|453|463|GeneID:57075805)	lmo0882(N/A|-21.007|0.1529511|257|296|245|282|GeneID:986548)	gh761_rs04100(N/A|-17.3068|0.4373037|176|199|5|37|N/A)	ckv90_rs04445(N/A|-16.7266|0.4406963|276|350|85|151|GeneID:61188752)	PH domain-containing protein		0
0.314066	0.0854939	lm6179_rs10800(dnaK|-17.4247|0.6812318|1132|1197|132|189|N/A)	lse_rs06910(dnaK|-22.9485|0.108167|1861|1910|197|246|GeneID:32489579)	lmrg_rs07330(dnaK|-17.3378|0.6704335|1132|1197|132|189|N/A)	jl52_rs07510(dnaK|-16.366|0.6218377|1883|1936|382|427|GeneID:57076412)	lmo1473(dnaK|-17.4228|0.6715268|1132|1197|132|189|GeneID:986290)	gh761_rs01100(dnaK|-18.6582|0.453346|1885|1925|207|246|N/A)	ckv90_rs07575(dnaK|-21.9297|0.1388361|591|656|72|146|GeneID:61189364)	molecular chaperone DnaK		0
0.314066	0.0855576	lm6179_rs12595(ffh|-21.7732|0.1879747|46|192|197|318|N/A)	lse_rs08985(ffh|-18.0811|0.4337117|1355|1403|197|246|GeneID:32488232)	lmrg_rs09110(ffh|-22.7481|0.1289124|46|192|197|317|N/A)	jl52_rs09395(ffh|-19.4979|0.2245598|186|334|19|167|GeneID:57076785)	lmo1801(ffh|-21.7732|0.1847953|46|192|197|318|GeneID:985929)	gh761_rs13775(ffh|-21.1815|0.1844085|46|192|198|319|N/A)	ckv90_rs09395(ffh|-18.2181|0.3921502|1086|1107|87|109|GeneID:61189721)	signal recognition particle protein		0
0.314066	0.0855822	lm6179_rs13660(N/A|-20.8739|0.3277516|760|838|152|236|N/A)	lse_rs10045(N/A|-20.2868|0.2949223|2524|2586|177|234|GeneID:32490899)	lmrg_rs10175(N/A|-20.3857|0.356807|383|427|273|317|N/A)	jl52_rs10490(N/A|-17.4795|0.5241607|1466|1481|276|291|GeneID:57077002)	lmo2014(N/A|-20.7309|0.3350591|760|838|152|236|GeneID:984835)	gh761_rs12705(N/A|-24.9635|0.0716236|354|434|267|351|N/A)	ckv90_rs10465(N/A|-21.2998|0.2006062|2821|2848|81|108|GeneID:61189934)	alpha-mannosidase		0
0.314066	0.0856865	lm6179_rs12435(purB|-19.2769|0.3944277|522|663|147|287|N/A)	lse_rs08795(purB|-21.6499|0.141369|192|268|165|239|GeneID:32490795)	lmrg_rs08955(purB|-22.4337|0.1399655|529|567|454|488|N/A)	jl52_rs09245(purB|-18.9858|0.2613466|1149|1226|261|344|GeneID:57076755)	lmo1773(purB|-20.7248|0.2522554|529|567|455|489|GeneID:985967)	gh761_rs13945(purB|-16.3956|0.7036566|849|867|351|370|N/A)	ckv90_rs09230(purB|-17.2441|0.5046634|236|277|20|62|GeneID:61189689)	adenylosuccinate lyase		0
0.314066	0.0857524	lm6179_rs10755(N/A|-19.3844|0.2513778|76|130|263|326|N/A)	lse_rs06865(N/A|-20.665|0.1189112|419|518|64|151|GeneID:32490664)	lmrg_rs07285(N/A|-19.2417|0.2494237|76|130|262|325|N/A)	jl52_rs07465(N/A|-14.4105|0.6998066|230|262|10|43|GeneID:57076403)	lmo1464(N/A|-19.3875|0.2467026|76|130|263|326|GeneID:987671)	gh761_rs01145(N/A|-15.8269|0.6226053|350|363|269|282|N/A)	ckv90_rs07530(N/A|-17.1966|0.3613088|424|554|182|322|GeneID:61189355)	diacylglycerol kinase family protein		0
0.314066	0.0857647	lm6179_rs00445(N/A|-17.9769|0.4854771|398|534|258|406|N/A)	lse_rs13145(N/A|-15.9109|0.6490518|801|839|74|108|GeneID:32488942)	lmrg_rs13640(N/A|-18.2108|0.4351493|398|534|257|405|N/A)	jl52_rs13690(N/A|-19.3303|0.1921582|809|853|59|98|GeneID:57077626)	lmo2677(N/A|-18.9713|0.3605192|392|528|263|412|GeneID:984427)	gh761_rs09195(N/A|-17.1944|0.5229105|427|465|243|282|N/A)	ckv90_rs13600(N/A|-21.4007|0.1134146|296|340|96|137|GeneID:61190550)	alpha/beta fold hydrolase		0
0.314428	0.0859739	lm6179_rs11560(N/A|-15.9308|0.6788943|228|257|459|488|N/A)	lse_rs07660(N/A|-18.0595|0.2976475|228|236|476|484|GeneID:32489268)	lmrg_rs08080(N/A|-17.0627|0.4949392|228|257|458|487|N/A)	jl52_rs08310(N/A|-21.8201|0.0566785|228|257|452|481|GeneID:57076569)	lmo1621(N/A|-15.8502|0.6805196|207|224|264|282|GeneID:985720)	gh761_rs00365(N/A|-12.8367|0.9656734|385|418|245|282|N/A)	ckv90_rs08335(N/A|-12.2536|0.9663985|269|319|91|128|GeneID:61189513)	NUDIX domain-containing protein		0
0.314672	0.0861509	lm6179_rs04395(N/A|-21.9438|0.118263|284|314|135|166|N/A)	lse_rs02555(N/A|-13.871|0.8684843|465|473|480|488|GeneID:32488602)	lmrg_rs02995(N/A|-21.9133|0.1126008|284|314|135|166|N/A)	jl52_rs02920(N/A|-15.0211|0.6464068|572|621|145|197|GeneID:57075517)	lmo0597a(N/A|-21.8834|0.1189387|284|314|135|166|GeneID:16695798)	gh761_rs05470(N/A|-16.7705|0.5270957|308|396|340|420|N/A)	ckv90_rs02945(N/A|-17.0221|0.4186849|416|534|134|269|GeneID:61188456)	biotin transporter BioY		0
0.315331	0.0865125	lm6179_rs08030(N/A|-18.9905|0.4009092|558|606|70|110|N/A)	lse_rs12495(N/A|-16.1961|0.6479579|8|61|264|319|GeneID:32489805)	lmrg_rs12955(N/A|-18.9905|0.3816938|558|606|70|110|N/A)	jl52_rs13000(N/A|-15.3752|0.6864041|666|727|209|271|GeneID:57077488)	lmo2553(N/A|-18.9905|0.3937767|558|606|70|110|GeneID:987259)	gh761_rs09850(N/A|-16.1982|0.7044207|807|856|133|167|N/A)	ckv90_rs12945(N/A|-23.8126|0.0557492|77|207|133|249|GeneID:61190422)	YbhN family protein		0
0.315331	0.0865975	lm6179_rs04535(N/A|-20.9572|0.2663246|1100|1127|135|159|N/A)	lse_rs02690(N/A|-17.9533|0.4795939|395|434|450|494|GeneID:32489743)	lmrg_rs03135(N/A|-21.197|0.2341264|1100|1127|135|159|N/A)	jl52_rs03095(N/A|-19.9978|0.208352|1023|1073|426|482|GeneID:57075552)	lmo0626(N/A|-20.9572|0.2616096|1100|1127|135|159|GeneID:985506)	gh761_rs05330(N/A|-16.8977|0.673238|474|494|6|26|N/A)	ckv90_rs03085(N/A|-21.8347|0.1372026|795|816|87|107|GeneID:61188484)	DUF6044 family protein		0
0.315331	0.0866644	lm6179_rs11865(N/A|-18.9321|0.4204421|606|649|4|53|N/A)	lse_rs08195(N/A|-19.0001|0.317339|236|286|232|282|GeneID:32490929)	lmrg_rs08385(N/A|-19.2167|0.3694245|606|649|4|53|N/A)	jl52_rs08660(N/A|-20.5759|0.145655|64|99|1|36|GeneID:57076638)	lmo1682(N/A|-19.2167|0.3813302|606|649|4|53|GeneID:985646)	gh761_rs00070(N/A|-19.3132|0.317459|1191|1221|84|111|N/A)	ckv90_rs08655(N/A|-21.3592|0.1363271|1147|1164|219|236|GeneID:61189576)	MFS transporter		0
0.315331	0.0867741	lm6179_rs02000(lmaD|-21.564|0.1217634|428|541|227|340|N/A)	lse_rs00605(N/A|-16.0248|0.549858|447|471|40|65|GeneID:32490446)	lmrg_rs00565(lmaD|-21.6769|0.1101753|428|541|226|339|N/A)	jl52_rs00800(N/A|-12.8787|0.9075201|338|362|308|332|GeneID:57075105)	lmo0115(lmaD|-21.564|0.1198834|428|541|227|340|GeneID:986665)	gh761_rs07865(lmaD|-16.4158|0.5454746|218|229|226|237|N/A)	ckv90_rs00525(N/A|-14.3566|0.7644122|301|352|16|57|GeneID:61187989)	protein LmaD		0
0.315375	0.0868968	lm6179_rs03685(N/A|-21.5377|0.1980769|94|126|379|409|N/A)	lse_rs01950(N/A|-21.3935|0.1534235|1399|1464|164|231|GeneID:32490456)	lmrg_rs02335(N/A|-21.5376|0.1869981|94|126|378|408|N/A)	jl52_rs02170(N/A|-13.5406|0.9251329|1302|1316|435|450|GeneID:57075372)	lmo0456(N/A|-21.5377|0.1946977|94|126|379|409|GeneID:985191)	gh761_rs06155(N/A|-15.5792|0.8093122|1350|1378|380|410|N/A)		cytosine permease		0
0.31542	0.0871027	lm6179_rs04675(N/A|-21.8561|0.1207892|683|731|120|160|N/A)	lse_rs02860(N/A|-16.8737|0.4618562|541|567|79|111|GeneID:32488184)	lmrg_rs03275(N/A|-21.8529|0.1139125|683|731|120|160|N/A)	jl52_rs03275(N/A|-15.759|0.5316686|200|248|261|302|GeneID:57075588)	lmo0652(N/A|-21.8561|0.118928|683|731|120|160|GeneID:984987)	gh761_rs05225(N/A|-15.9236|0.6476287|699|731|461|493|N/A)	ckv90_rs03210(N/A|-14.6898|0.7424673|317|372|263|331|GeneID:61188509)	GNAT family N-acetyltransferase		0
0.31542	0.0871308	lm6179_rs01230(N/A|-14.6803|0.8781304|32|58|277|297|N/A)	lse_rs13790(N/A|-20.2474|0.162709|634|694|186|246|GeneID:32489648)	lmrg_rs14395(N/A|-14.1288|0.9153502|32|58|276|296|N/A)	jl52_rs00145(N/A|-22.8398|0.0458427|117|263|141|284|GeneID:57074977)	lmo2829(N/A|-14.9791|0.8376127|32|58|277|297|GeneID:986896)	gh761_rs08500(N/A|-14.2573|0.8798016|32|58|278|298|N/A)	ckv90_rs14270(N/A|-11.605|0.9926019|770|797|91|113|GeneID:61190680)	nitroreductase family protein		0
0.315507	0.0874731	lm6179_rs00265(N/A|-22.4365|0.1504466|1168|1194|275|301|N/A)	lse_rs12965(N/A|-18.0575|0.4343705|595|614|265|284|GeneID:32490917)	lmrg_rs13465(N/A|-22.5098|0.1384327|1129|1176|259|318|N/A)	jl52_rs13470(N/A|-19.2921|0.2389959|656|694|260|302|GeneID:57077582)	lmo2642(N/A|-23.1497|0.1170282|1168|1210|265|301|GeneID:984410)	gh761_rs09360(N/A|-19.075|0.3597736|1171|1212|262|299|N/A)	ckv90_rs13430(N/A|-19.7928|0.2414068|25|57|319|348|GeneID:61190516)	cyclic nucleotide phosphodiesterase		0
0.315507	0.0875763	lm6179_rs02730(N/A|-23.0091|0.1401679|333|406|214|294|N/A)			jl52_rs01520(N/A|-17.4242|0.4645587|385|406|211|233|GeneID:57075246)			ckv90_rs01195(N/A|-25.6665|0.0377383|179|303|275|390|GeneID:61188118)	alpha-glucosidase		0
0.315507	0.0875928	lm6179_rs13205(aroA|-21.1202|0.2264623|786|822|4|44|N/A)	lse_rs09615(aroA|-20.747|0.1898482|347|411|363|433|GeneID:32490468)	lmrg_rs09720(aroA|-21.1419|0.2125353|294|337|433|468|N/A)	jl52_rs10030(aroA|-15.1209|0.746973|1345|1415|271|346|GeneID:57076911)	lmo1923(aroE|-23.1991|0.1131925|294|337|434|469|GeneID:985759)	gh761_rs13165(aroA|-18.4906|0.4215841|1346|1380|13|45|N/A)	ckv90_rs10040(aroA|-15.6568|0.7210567|83|152|160|227|GeneID:61189849)	3-phosphoshikimate 1-carboxyvinyltransferase		0
0.315507	0.0876173	lm6179_rs14025(N/A|-22.5143|0.1434784|69|97|202|236|N/A)	lse_rs10440(N/A|-18.641|0.3638078|1167|1211|201|244|GeneID:32489002)	lmrg_rs10540(N/A|-24.0849|0.0798917|69|97|202|235|N/A)	jl52_rs10870(N/A|-17.6559|0.3957441|1133|1206|157|230|GeneID:57077076)	lmo2086(N/A|-22.7273|0.1316069|69|97|202|236|GeneID:987915)	gh761_rs12340(N/A|-18.8523|0.3790207|81|225|154|291|N/A)	ckv90_rs10835(N/A|-14.1829|0.8934034|1436|1469|379|408|GeneID:61190007)	helix-turn-helix domain-containing protein		0
0.315507	0.0877084	lm6179_rs12115(N/A|-16.6922|0.6595346|93|117|380|408|N/A)	lse_rs08445(N/A|-12.6641|0.9748355|367|426|122|178|GeneID:32489102)	lmrg_rs08635(N/A|-16.6922|0.6369732|93|117|379|407|N/A)	jl52_rs08915(N/A|-22.9615|0.0509457|395|423|16|43|GeneID:57076689)	lmo1708(N/A|-16.6893|0.6500264|93|117|380|408|GeneID:985601)	gh761_rs14270(N/A|-18.72|0.3344189|759|800|66|109|N/A)	ckv90_rs08915(N/A|-15.0964|0.7362916|698|724|382|406|GeneID:61189627)	aminoglycoside N(3)-acetyltransferase		0
0.315824	0.0880096	lm6179_rs06610(N/A|-20.7645|0.2514413|1079|1105|70|105|N/A)		lmrg_rs05220(N/A|-20.7645|0.2378352|1079|1105|70|105|N/A)	jl52_rs05230(N/A|-21.1847|0.1216387|1370|1423|58|104|GeneID:57075966)	lmo1036(N/A|-20.7645|0.2470141|1079|1105|70|105|GeneID:984797)			DUF4038 domain-containing protein		0
0.315824	0.0880183	lm6179_rs10465(pflB|-19.7232|0.4214743|303|329|17|45|N/A)	lse_rs06575(pflB|-20.641|0.247515|1570|1670|121|220|GeneID:32488231)	lmrg_rs06995(pflB|-24.5252|0.0925767|67|126|253|304|N/A)	jl52_rs07140(pflB|-19.7113|0.2579269|67|126|252|303|GeneID:57076338)	lmo1406(pflB|-19.7232|0.414013|303|329|17|45|GeneID:986171)	gh761_rs01440(pflB|-20.0484|0.3271486|67|126|255|306|N/A)	ckv90_rs07245(pflB|-21.8125|0.1577179|67|126|254|305|GeneID:61189298)	formate C-acetyltransferase		0
0.317163	0.0885029	lm6179_rs06510(N/A|-16.9241|0.6434043|651|688|274|323|N/A)	lse_rs04610(N/A|-24.9615|0.0377635|651|686|205|245|GeneID:32488773)	lmrg_rs05120(N/A|-18.3239|0.435726|389|412|415|437|N/A)	jl52_rs05130(N/A|-17.8822|0.3270406|651|686|203|237|GeneID:57075946)	lmo1016(gbuC|-18.8792|0.3837567|389|412|416|438|GeneID:986358)	gh761_rs03405(N/A|-16.0539|0.7002046|656|686|207|248|N/A)	ckv90_rs05135(N/A|-17.8911|0.3771773|926|966|66|108|GeneID:61188890)	glycine/betaine ABC transporter substrate-binding protein		0
0.317916	0.0888246	lm6179_rs12275(N/A|-18.7242|0.427811|841|873|263|289|N/A)	lse_rs08630(N/A|-15.1912|0.7789616|1043|1089|196|236|GeneID:32488909)	lmrg_rs08795(N/A|-18.622|0.4197219|841|873|262|288|N/A)	jl52_rs09080(N/A|-15.9086|0.6025672|145|177|1|36|GeneID:57076722)	lmo1741(N/A|-18.7242|0.4202512|841|873|263|289|GeneID:985955)	gh761_rs14105(N/A|-25.6671|0.0325168|838|873|264|295|N/A)	ckv90_rs09070(N/A|-18.5539|0.3240773|824|850|380|407|GeneID:61189657)	sensor histidine kinase		0
0.318526	0.0891067	lm6179_rs12775(N/A|-21.4507|0.2034619|971|1002|254|282|N/A)	lse_rs09165(N/A|-17.0089|0.5620936|72|99|201|232|GeneID:32490689)	lmrg_rs09290(N/A|-21.2535|0.2046767|971|1002|253|281|N/A)	jl52_rs09575(N/A|-16.4925|0.5490285|836|867|78|105|GeneID:57076821)	lmo1837(pyrC|-21.4507|0.1999762|971|1002|254|282|GeneID:985870)	gh761_rs13595(N/A|-20.1129|0.2563236|1331|1394|356|404|N/A)	ckv90_rs09575(N/A|-21.4195|0.1389376|576|613|198|245|GeneID:61189757)	dihydroorotase		0
0.318864	0.0894832	lm6179_rs11100(ruvA|-20.8075|0.1826545|713|733|266|293|N/A)	lse_rs07200(ruvA|-16.3658|0.5451578|191|242|145|200|GeneID:32489618)	lmrg_rs07630(ruvA|-20.7542|0.1754854|713|733|265|292|N/A)	jl52_rs07805(ruvA|-18.3027|0.2454309|533|576|63|108|GeneID:57076470)	lmo1533(ruvA|-20.8075|0.1795805|713|733|266|293|GeneID:987805)	gh761_rs00805(ruvA|-20.5643|0.1596357|713|733|267|294|N/A)	ckv90_rs07875(ruvA|-15.2481|0.6781664|723|760|379|414|GeneID:61189423)	Holliday junction branch migration protein RuvA		0
0.318864	0.0896077	lm6179_rs10520(N/A|-22.7602|0.1309075|1409|1431|258|281|N/A)	lse_rs06640(N/A|-15.105|0.8106458|849|869|450|470|GeneID:32490051)	lmrg_rs07050(N/A|-22.9107|0.1173035|1409|1431|257|280|N/A)	jl52_rs07240(N/A|-18.4346|0.3080733|372|390|7|25|GeneID:57076358)	lmo1417(N/A|-23.0494|0.1170545|1409|1431|258|281|GeneID:986745)	gh761_rs01370(N/A|-18.7517|0.3864965|326|443|278|403|N/A)	ckv90_rs07305(N/A|-15.2796|0.7667638|1270|1317|4|52|GeneID:61189310)	MFS transporter		0
0.318864	0.0896082	lm6179_rs11155(minD|-18.7635|0.3881799|162|218|266|325|N/A)	lse_rs07255(minD|-21.8173|0.1070218|633|660|198|226|GeneID:32489780)	lmrg_rs07685(minD|-18.6476|0.3821645|162|218|265|324|N/A)	jl52_rs07865(minD|-15.9602|0.5570322|247|300|190|240|GeneID:57076482)	lmo1544(minD|-18.7635|0.3812573|162|218|266|325|GeneID:987814)	gh761_rs00750(minD|-19.8383|0.2312202|162|218|267|326|N/A)	ckv90_rs07930(minD|-14.1387|0.8558843|742|751|231|240|GeneID:61189434)	septum site-determining protein MinD		0
0.318864	0.0896932	lm6179_rs04715(N/A|-19.772|0.1972262|241|265|211|237|N/A)		lmrg_rs03315(N/A|-20.888|0.124876|241|265|211|236|N/A)	jl52_rs10225(N/A|-13.846|0.7441329|224|248|381|408|GeneID:57076950)	lmo0660(N/A|-19.7734|0.1937629|241|265|211|237|GeneID:985017)	gh761_rs04360(N/A|-19.6983|0.1619702|203|239|265|308|N/A)	ckv90_rs04245(N/A|-16.8681|0.3659325|182|214|16|45|GeneID:61188712)	helix-turn-helix domain-containing protein		0
0.318864	0.089803	lm6179_rs07065(N/A|-16.3602|0.6547793|157|174|262|282|N/A)	lse_rs05105(N/A|-17.7139|0.3637506|368|410|193|230|GeneID:32489753)	lmrg_rs05665(N/A|-16.285|0.642978|157|174|261|281|N/A)	jl52_rs05705(N/A|-17.3911|0.3247689|40|81|6|43|GeneID:57076058)	lmo1143(N/A|-16.3602|0.6448844|157|174|262|282|GeneID:986169)	gh761_rs02955(N/A|-16.8114|0.5227833|323|380|87|149|N/A)	ckv90_rs05635(N/A|-24.4094|0.0319221|377|426|182|233|GeneID:61188984)	BMC domain-containing protein		0
0.318864	0.090135	lm6179_rs13750(ftsZ|-16.8178|0.6961928|71|95|379|406|N/A)	lse_rs10125(ftsZ|-16.0796|0.6771185|1286|1317|76|105|GeneID:32489448)	lmrg_rs10265(ftsZ|-16.8178|0.6740215|71|95|378|405|N/A)	jl52_rs10570(ftsZ|-13.6083|0.913479|484|523|423|456|GeneID:57077018)	lmo2032(ftsZ|-16.7173|0.6997161|71|95|379|406|GeneID:987944)	gh761_rs12625(ftsZ|-21.6572|0.1469698|836|861|119|147|N/A)	ckv90_rs10525(ftsZ|-22.0806|0.1066772|526|611|144|209|GeneID:61189946)	cell division protein FtsZ		0
0.318864	0.0901806	lm6179_rs05420(N/A|-18.8324|0.5059501|1464|1483|379|405|N/A)	lse_rs03255(N/A|-22.2679|0.1539948|2576|2591|471|486|GeneID:32488970)	lmrg_rs04020(N/A|-17.9991|0.5875175|1012|1032|90|109|N/A)	jl52_rs14445(N/A|-21.5536|0.1535604|2030|2067|207|246|GeneID:57077764)	lmo0801(N/A|-19.6868|0.3984012|1464|1483|379|405|GeneID:985415)		ckv90_rs03915(N/A|-14.2068|0.923002|296|362|331|412|GeneID:61188648)	lmo0801 family class 1 internalin		0
0.318864	0.0902253	lm6179_rs05090(rpiB|-19.8461|0.2247052|441|553|209|323|N/A)		lmrg_rs03695(rpiB|-19.9751|0.2031998|441|553|209|322|N/A)	jl52_rs03665(rpiB|-19.513|0.141189|473|544|53|108|GeneID:57075664)	lmo0736(N/A|-19.8461|0.2208005|441|553|209|323|GeneID:985545)		ckv90_rs03640(rpiB|-13.7449|0.8460068|90|145|177|236|GeneID:61188594)	ribose 5-phosphate isomerase B		0
0.318864	0.0903481	lm6179_rs04630(N/A|-15.533|0.7883336|92|132|197|239|N/A)	lse_rs02815(N/A|-20.3346|0.1632467|700|771|159|234|GeneID:32488662)	lmrg_rs03230(N/A|-16.451|0.6409087|92|132|197|238|N/A)	jl52_rs03230(N/A|-17.6747|0.3119468|21|40|216|235|GeneID:57075579)	lmo0643(N/A|-15.533|0.7788072|92|132|197|239|GeneID:984977)	gh761_rs05270(N/A|-21.7791|0.1060379|9|40|267|306|N/A)	ckv90_rs03160(N/A|-17.7826|0.3502098|22|41|266|286|GeneID:61188499)	transaldolase		0
0.318864	0.0904171	lm6179_rs02060(N/A|-19.5318|0.2664581|271|306|265|294|N/A)	lse_rs07930(N/A|-16.3533|0.5168871|585|653|176|237|GeneID:32488236)	lmrg_rs00625(N/A|-19.5961|0.2469051|276|307|263|289|N/A)		lmo0127(N/A|-23.9972|0.0556723|542|620|139|202|GeneID:986705)	gh761_rs07805(N/A|-19.1005|0.2542537|272|364|223|294|N/A)		Derived by automated computational analysis using gene prediction method: Protein Homology.		0
0.318864	0.0907347				jl52_rs13940(N/A|-20.4785|0.0973194|241|277|45|81|GeneID:57077671)		gh761_rs09075(N/A|-17.8046|0.366674|217|232|380|395|N/A)	ckv90_rs13730(N/A|-18.7934|0.2226005|595|614|189|209|GeneID:61190575)			0
0.318864	0.0907534	lm6179_rs06070(N/A|-17.699|0.4944387|194|205|274|285|N/A)	lse_rs04150(N/A|-18.912|0.2650613|551|608|197|248|GeneID:32488948)	lmrg_rs04675(N/A|-17.6868|0.474545|194|205|273|284|N/A)	jl52_rs04670(N/A|-12.0217|0.980311|620|642|261|279|GeneID:57075856)	lmo0929(N/A|-17.699|0.4859316|194|205|274|285|GeneID:986837)	gh761_rs03850(N/A|-23.7832|0.0510424|194|215|264|286|N/A)	ckv90_rs04670(N/A|-14.3837|0.8086807|194|215|263|285|GeneID:61188797)	class A sortase		0
0.318864	0.090759	lm6179_rs01430(N/A|-20.8625|0.228202|1246|1263|271|289|N/A)	lse_rs00060(N/A|-20.7955|0.1732073|195|246|305|351|GeneID:32490936)	lmrg_rs00060(N/A|-21.0689|0.2017587|1246|1263|270|288|N/A)	jl52_rs00310(N/A|-14.2797|0.8355523|181|246|302|359|GeneID:57075010)	lmo0012(N/A|-20.8625|0.2242287|1246|1263|271|289|GeneID:984932)	gh761_rs08300(N/A|-20.4358|0.2135906|578|629|260|312|N/A)	ckv90_rs00060(N/A|-15.2219|0.7552756|567|595|140|169|GeneID:61187896)	phosphomevalonate kinase		0
0.318864	0.0907682	lm6179_rs11025(N/A|-15.796|0.6883415|212|280|40|109|N/A)	lse_rs07125(N/A|-19.7599|0.1619201|240|280|39|81|GeneID:32488365)	lmrg_rs07555(N/A|-15.796|0.6660316|212|280|40|109|N/A)	jl52_rs07730(N/A|-14.7738|0.6386549|172|210|1|44|GeneID:57076455)	lmo1518(N/A|-15.796|0.6783738|212|280|40|109|GeneID:987772)	gh761_rs00880(N/A|-14.9451|0.748569|96|113|164|191|N/A)	ckv90_rs07800(N/A|-25.0052|0.021256|71|168|89|187|GeneID:61189408)	Derived by automated computational analysis using gene prediction method: Protein Homology.		0
0.319278	0.0911956	lm6179_rs10860(N/A|-16.7634|0.635738|539|583|193|236|N/A)	lse_rs06960(N/A|-19.3888|0.2350361|529|575|197|245|GeneID:32488207)	lmrg_rs07390(N/A|-15.8364|0.742466|539|583|193|235|N/A)	jl52_rs07565(N/A|-22.5606|0.0562446|457|513|1|44|GeneID:57076422)	lmo1485(N/A|-16.7634|0.625924|539|583|193|236|GeneID:987000)	gh761_rs01050(N/A|-12.8443|0.9813331|7|50|122|165|N/A)	ckv90_rs07625(N/A|-15.1874|0.7111608|548|596|181|233|GeneID:61189374)	class I SAM-dependent methyltransferase		0
0.319278	0.0912657	lm6179_rs05100(N/A|-24.6642|0.085213|1922|1978|221|279|N/A)		lmrg_rs03705(N/A|-20.2124|0.3273551|1921|1973|225|279|N/A)	jl52_rs03675(N/A|-16.1681|0.6468012|469|483|268|283|GeneID:57075666)	lmo0738(N/A|-25.1383|0.0718828|1922|1978|221|279|GeneID:985543)			beta-glucoside-specific PTS transporter subunit IIABC		0
0.319278	0.0916449	lm6179_rs14685(N/A|-16.5897|0.5609976|53|63|87|97|N/A)	lse_rs11040(N/A|-16.2593|0.4905689|54|73|68|86|GeneID:32490322)	lmrg_rs11210(N/A|-16.6077|0.5360205|53|63|87|97|N/A)	jl52_rs11535(N/A|-14.17|0.7211684|405|465|287|348|GeneID:57077205)	lmo2210(N/A|-16.5897|0.5517366|53|63|87|97|GeneID:984633)	gh761_rs11700(N/A|-22.5411|0.0593725|26|73|68|109|N/A)	ckv90_rs11455(N/A|-20.6406|0.103519|345|367|321|346|GeneID:61190130)	Derived by automated computational analysis using gene prediction method: Protein Homology.		0
0.319278	0.0917036	lm6179_rs03690(N/A|-22.4841|0.1353298|843|862|380|397|N/A)	lse_rs01955(N/A|-20.6079|0.185797|115|180|164|231|GeneID:32489408)	lmrg_rs02340(N/A|-22.2311|0.1387865|843|862|379|396|N/A)	jl52_rs02175(N/A|-15.4247|0.681901|510|531|475|494|GeneID:57075373)	lmo0457(N/A|-20.5689|0.2479819|843|862|380|397|GeneID:985189)	gh761_rs06150(N/A|-17.6121|0.5106524|482|493|431|442|N/A)		DUF917 domain-containing protein		0
0.319278	0.0917269	lm6179_rs03285(N/A|-22.9982|0.1251249|1146|1185|4|44|N/A)	lse_rs01670(N/A|-17.2129|0.5409559|427|465|1|45|GeneID:32488416)	lmrg_rs01930(N/A|-18.6423|0.4522741|433|468|320|359|N/A)	jl52_rs01845(N/A|-19.5815|0.2171101|820|859|6|41|GeneID:57075309)	lmo0373(N/A|-22.9675|0.1244356|1146|1185|4|44|GeneID:987627)	gh761_rs06645(N/A|-19.6669|0.3003857|828|857|318|352|N/A)	ckv90_rs01725(N/A|-19.6098|0.2560784|398|418|274|294|GeneID:61188221)	PTS sugar transporter subunit IIC		0
0.319278	0.0918258	lm6179_rs07125(N/A|-18.5453|0.358245|80|114|210|247|N/A)	lse_rs05170(N/A|-17.2985|0.4026665|78|104|218|248|GeneID:32490218)	lmrg_rs05725(N/A|-18.9967|0.2952049|85|114|210|239|N/A)	jl52_rs05770(N/A|-19.5366|0.1475075|83|104|216|238|GeneID:57076070)	lmo1155(N/A|-18.5628|0.3499507|80|114|210|247|GeneID:986153)	gh761_rs02895(N/A|-19.8439|0.1927786|85|106|215|241|N/A)	ckv90_rs05695(N/A|-16.4708|0.481842|364|377|272|285|GeneID:61188996)	diol dehydratase small subunit		0
0.319278	0.0919148	lm6179_rs13475(rnz|-20.1958|0.2642523|794|817|379|403|N/A)	lse_rs09860(rnz|-19.3208|0.2622618|1082|1109|80|111|GeneID:32489639)	lmrg_rs09990(rnz|-20.1959|0.2500778|794|817|378|402|N/A)	jl52_rs10305(rnz|-16.0545|0.5633155|1051|1088|392|430|GeneID:57076966)	lmo1977(N/A|-20.1952|0.2596314|794|817|379|403|GeneID:984866)	gh761_rs12895(rnz|-22.5863|0.0936298|380|529|148|294|N/A)	ckv90_rs10275(rnz|-18.2682|0.3388271|91|174|135|207|GeneID:61189896)	ribonuclease Z		0
0.319278	0.0919348	lm6179_rs10770(N/A|-16.682|0.6856092|710|742|377|409|N/A)	lse_rs06880(N/A|-19.9092|0.220582|685|752|363|431|GeneID:32488670)	lmrg_rs07300(N/A|-16.682|0.6633222|710|742|376|408|N/A)	jl52_rs07480(N/A|-19.8653|0.1708152|209|228|473|492|GeneID:57076406)	lmo1467(N/A|-16.682|0.6756439|710|742|377|409|GeneID:986679)	gh761_rs01130(N/A|-20.559|0.1953405|695|747|373|423|N/A)	ckv90_rs07545(N/A|-17.3114|0.4543|761|844|387|450|GeneID:61189358)	PhoH family protein		0
0.319278	0.0921646	lm6179_rs10605(N/A|-15.7059|0.8721338|343|362|336|353|N/A)	lse_rs06725(N/A|-19.4108|0.3192657|1821|1852|379|408|GeneID:32490703)	lmrg_rs07135(N/A|-16.571|0.756123|343|362|335|352|N/A)	jl52_rs07325(N/A|-19.1613|0.27332|822|834|155|167|GeneID:57076375)	lmo1434(N/A|-15.7059|0.8640884|343|362|336|353|GeneID:984605)	gh761_rs01285(N/A|-26.1899|0.0356946|287|339|266|324|N/A)	ckv90_rs07390(N/A|-13.983|0.9291642|1547|1565|91|108|GeneID:61189327)	ribonuclease J		0
0.319278	0.0924137	lm6179_rs14355(N/A|-23.1757|0.0879129|334|417|207|294|N/A)		lmrg_rs10880(N/A|-20.7356|0.1912633|388|417|207|236|N/A)		lmo2144(N/A|-22.39|0.1137652|332|417|207|301|GeneID:984704)			GntR family transcriptional regulator		0
0.319278	0.092537	lm6179_rs05240(N/A|-18.7069|0.4086105|574|641|374|436|N/A)	lse_rs03335(N/A|-22.8175|0.0794779|574|662|325|432|GeneID:32488519)	lmrg_rs03845(N/A|-16.7632|0.6412597|346|379|17|54|N/A)		lmo0766(N/A|-18.7069|0.4013533|574|641|374|436|GeneID:985488)	gh761_rs04700(N/A|-19.8573|0.2399721|576|623|392|435|N/A)	ckv90_rs03750(N/A|-18.0895|0.3537488|897|922|128|154|GeneID:61188616)	carbohydrate ABC transporter permease		0
[truncated: 2,269 more rows]

## Sheet: Lmono EGDe
id1	id2	seq1	seq2	subseq1	subseq2	subseqDP	subseqDB	start1	end1	start2	end2	hybridDP	hybridDB	E	ED1	ED2	Pu1	Pu2	E_init	E_loops	E_dangleL	E_dangleR	E_endL	E_endR	seedStart1	seedEnd1	seedStart2	seedEnd2	seedE	seedED1	seedED2	seedPu1	seedPu2	E_norm
[truncated: 5,733 more rows]

[truncated: 6 more sheets: L. seeligeri, Lmono 10403S, L. ivanovii, L. innocua, Lmono 6179, L. welshimeri]
